# Supplementary material for: Pd-catalyzed regiodivergent arylation of cyclic allylboronates
Source: Chem Sci. 2025 Oct 24;16(47):22656–65. doi: 10.1039/d5sc07577g (PMC12570269; doi:10.1039/d5sc07577g)
Supplement: SC-016-D5SC07577G-s001 [file SC-016-D5SC07577G-s001.zip]

Archive with 7 entries (7 files):
- all_calculated_geometries_updated.xyz
- animation_intiso-to-b1c3.mp4
- c1_arylation_model.cps
- c3_arylation_model.cps
- si_chemsci_mazet_revised.pdf
- time_evolution_microkinetic_models.xlsx
- trajectory_500_intiso-to-b1c3.xyz
