# Supplementary material for: Pd-catalyzed regiodivergent arylation of cyclic allylboronates
Source: Chem Sci. 2025 Oct 24;16(47):22656–65. doi: 10.1039/d5sc07577g (PMC12570269; doi:10.1039/d5sc07577g)
Supplement: SC-016-D5SC07577G-s001 [file SC-016-D5SC07577G-s001.zip › all_calculated_geometries_updated.xyz]

60
7a-Tol
  C          -0.58650113337924      0.40558412879026      5.63835000260661
  C           0.12956464693315      0.05922945081056      4.50166144473470
  C          -1.97053853166861      0.29043300914532      5.65607119433576
  H           1.21066941480251      0.12946105437750      4.50932675565683
  H          -2.53055784393326      0.55833619688135      6.54270414354549
  C          -0.51669783132193     -0.40061334686784      3.35116574367967
  C          -2.62483238270417     -0.19737591800023      4.53336322409804
  H          -3.70209618608018     -0.31007817972483      4.53940713643579
  C          -1.90443740091237     -0.54753644917868      3.39993818891103
  H          -2.43406918138207     -0.92215491848405      2.53271143464249
  H          -0.05976001019164      0.75395352641130      6.51817753816488
  C           0.24079317994509     -0.66559016870754      2.08999570486897
  C           1.26449682802633      0.15004018049817      1.77655361085999
  H           1.51223734624557      0.94978087812509      2.46980765722262
  C           2.13862783836448      0.06378503313418      0.55011365340289
  H           2.00219383623106      0.98786748786414     -0.03364886425395
  H           3.18392703292757      0.11087589179672      0.87969567835942
  C          -0.17275718747509     -1.79959072576003      1.17969425351314
  H          -1.24101234932327     -2.00581235789430      1.28097291679639
  H           0.32869804047813     -2.71414019428712      1.52200082781005
  C           1.85990024754804     -1.15102497448273     -0.33941574935760
  H           2.28230602459679     -0.97845976193323     -1.33421301437002
  H           2.38491431104418     -2.02444447322981      0.06673923304372
  B           0.27027217427784     -1.49076325748864     -0.36895511432319
  O          -0.56229923822081     -0.25513973620104     -0.84405127177681
  C          -1.05452164723858     -0.54870586517008     -2.15207123300770
  O          -0.09558068676492     -2.52068322069742     -1.35371124834743
  C          -1.21382758892240     -2.09965129811609     -2.10520078666872
  C          -2.51249634980533     -2.51135956194958     -1.39863910955836
  H          -2.64484628011912     -1.96754011371063     -0.46245474522439
  H          -3.39033825241371     -2.34342524299833     -2.02695712337829
  H          -2.45172788740808     -3.57572340798602     -1.16692024439470
  C          -2.35492738409035      0.20426431017224     -2.39736728699704
  H          -2.15475967842905      1.27351934220020     -2.50020347201465
  H          -2.82398636574633     -0.13498314177606     -3.32360108188590
  H          -3.05985907159280      0.05737081013284     -1.57886979341666
  C          -0.01651923597663     -0.10902221535086     -3.18529021661881
  H           0.23916924228663      0.93816755161446     -3.00624470626706
  H           0.89079203073073     -0.70558762981476     -3.10211709846729
  H          -0.40370629599227     -0.19887281785516     -4.20197113423755
  C          -1.16839983554713     -2.76353838262501     -3.47621563407829
  H          -1.33504832839237     -3.83610812574995     -3.36310663112699
  H          -1.94424473918690     -2.36704259726253     -4.13658323098382
  H          -0.19549799424735     -2.62376579016454     -3.94468487286371
  Li         -0.60736239728556      0.96978931649082      0.45945228968763
  C           0.84396236132475      3.59311549505737      2.84338732956721
  C          -0.27885509972062      3.24971183368506      1.90393187729945
  C          -0.18276219519597      3.52969285927281      0.53748806194326
  C          -1.23986965724610      3.26051447300669     -0.32545830268335
  C          -2.41301695739358      2.69087764213330      0.16432288519562
  C          -2.50999429095822      2.38609351772813      1.51807398042751
  C          -1.45191913740932      2.66399166415153      2.37865153990360
  H           0.81899944621830      2.95874694440794      3.72980586482133
  H           1.81494773001892      3.48205237670563      2.35964578583930
  H           0.75514285884581      4.63064539304916      3.17276675309364
  H           0.73079715203742      3.96383804521949      0.14724741739022
  H          -1.14316960409190      3.48135404294861     -1.38104591452980
  H          -3.23259369407114      2.46924048630998     -0.50587038812040
  H          -3.40614819328680      1.92056390578250      1.90874472046969
  H          -1.53349051375809      2.40456204456375      3.42858694662555
90
[7a]2
  C          -6.27940675956891      0.09538859630879      2.52882660584673
  C          -5.35739914951801     -0.58486784599399      1.74738676310150
  C          -6.56335205782519      1.42964655520525      2.27239653531948
  H          -5.12234929710352     -1.61856418968409      1.97161392979941
  H          -7.27964699464935      1.96391137088159      2.88397321041904
  C          -4.70446369900845      0.04536377963343      0.68544697330317
  C          -5.91336209282536      2.07421036977753      1.22935101645946
  H          -6.12786442488661      3.11486860677918      1.01825295872025
  C          -4.99018501548923      1.39143648075427      0.45037472573872
  H          -4.50119393058091      1.91041632596400     -0.36430599118362
  H          -6.77021248518693     -0.41596085262126      3.34809393950307
  C          -3.71366908390851     -0.69517609451465     -0.14530646129061
  C          -3.94838936915525     -1.96097743763216     -0.49890304722502
  H          -4.90536175652805     -2.40135225349613     -0.23193577148580
  C          -2.98960386651761     -2.84133212338858     -1.25260993010193
  H          -3.15721873236455     -3.88075144196390     -0.95545972023075
  H          -3.20868923124518     -2.79143963355508     -2.32520840941374
  C          -2.46245633668658      0.04951948169238     -0.56051307586056
  H          -2.08444434682553      0.49708949053367      0.37861210583426
  H          -2.76361468243323      0.90949537360667     -1.16753404611245
  C          -1.53760473052161     -2.41275694720643     -1.02177656330692
  H          -1.34640506546989     -2.58522435592708      0.05300945355816
  H          -0.86911324336124     -3.06567766277952     -1.59870381291241
  B          -1.40426158193387     -0.85062456201681     -1.44635134203521
  O           0.06230656810928     -0.33264530140134     -1.21713279824376
  C           0.66009947550030     -0.10730474425589     -2.52114459106001
  O          -1.56469963280700     -0.68155311330166     -2.88833185710895
  C          -0.58789127633849      0.20449321435171     -3.39631989132198
  C          -1.04214017777206      1.66081331143344     -3.24468167284492
  H          -0.38199820717754      2.34359290885946     -3.78325548106235
  H          -2.04667045811272      1.75053446241166     -3.66047992796720
  H          -1.08008272574689      1.97882140497947     -2.20177838673909
  C           1.68308589360449      1.01117176677541     -2.41862293953438
  H           1.25751967421134      1.92758676993565     -2.00808344992108
  H           2.51611894365581      0.70584170104087     -1.78092840334818
  H           2.08560026009555      1.24455252384717     -3.40695064631753
  C           1.35340973657818     -1.39054864355540     -2.97048912110188
  H           2.10371669509395     -1.68736889006232     -2.23302390191525
  H           0.63460543198770     -2.19897926916954     -3.10394358934214
  H           1.87755318673793     -1.23810585334437     -3.91454932347105
  C          -0.38982257613702     -0.09016320673872     -4.87705632993404
  H           0.46060770846689      0.46428540533662     -5.28175379908477
  H          -0.23730701659281     -1.15442160463520     -5.04724614849230
  H          -1.28315674447206      0.21178130879750     -5.42551162094859
  Li         -0.16272111894960      0.67019974426960      0.35583854803591
  C           5.18229474114253      3.89460451127057     -1.48357267003903
  C           4.80672785253383      2.66754245226373     -0.95754968083895
  C           4.75595672654012      5.07179751022852     -0.88434261842935
  H           5.12220596468183      1.75408548604125     -1.44756159200165
  H           5.04420880804249      6.03094590633582     -1.29601913530277
  C           4.00614279994575      2.58450953466200      0.18410025585866
  C           3.94921774183807      5.00670349613730      0.24296350495481
  H           3.61163331219685      5.91844155791571      0.72075580251689
  C           3.57353982242198      3.77755354621460      0.76572851853971
  H           2.95119373815810      3.74894755936564      1.65120761298492
  H           5.80163290681309      3.93139448457921     -2.37163383888087
  C           3.60637525694605      1.26033601383672      0.73831200472724
  C           4.48719544178028      0.25794818454144      0.77998143250633
  H           5.51035793425326      0.45846570173448      0.47353873334307
  C           4.18091227068908     -1.14493735640764      1.22761697111639
  H           4.83920881373433     -1.83695910851298      0.69422243974010
  H           4.42156418587762     -1.25366151952233      2.29124491301424
  C           2.18687591122496      1.12110818933417      1.24616758453875
  H           1.56123689870579      1.53137492733808      0.43040604496378
  H           2.05048328391879      1.82752110712227      2.07152444430493
  C           2.70406133779610     -1.48953657304411      1.01492502073560
  H           2.55105634265605     -1.46618924416787     -0.07946575061903
  H           2.51413815276229     -2.51235729410799      1.36630884734893
  B           1.81193550454311     -0.38440319958831      1.80264389636849
  O           0.27727128351796     -0.66290841488545      1.60417745129323
  C          -0.25819644047106     -1.11139484052509      2.87730174966644
  O           1.96092648744935     -0.52016296980425      3.24949271078883
  C           0.70407130600662     -0.42490906011643      3.88878049077839
  C           0.32581312616393      1.04076427275233      4.13128518528749
  H          -0.55386816367037      1.12585827132080      4.77234245336821
  H           1.16397196505983      1.53293156836521      4.62653151420207
  H           0.12150123662616      1.57704817282505      3.20341170854627
  C          -1.71754542329337     -0.70214766298659      2.98155363837563
  H          -1.85980217662099      0.37022737098560      2.84283913686504
  H          -2.31311753597521     -1.22584737924907      2.22993441874376
  H          -2.11247646283044     -0.96571417597974      3.96533467866493
  C          -0.15110021066648     -2.63229008818624      2.94608715330677
  H          -0.68619638951516     -3.08258039301329      2.10596714685615
  H           0.89020157528430     -2.95375112960236      2.92839793740198
  H          -0.61233835206933     -3.01244624671587      3.85819589811022
  C           0.78957015282810     -1.13285929373119      5.23417251351806
  H          -0.19495687596794     -1.21802167015288      5.70094846039805
  H           1.22215656812023     -2.12596067475497      5.12699154211460
  H           1.43269740207970     -0.55801669408822      5.90198078668210
  Li          0.52619848340021     -1.75093201695890      0.01863427185985
105
[7a]2-Tol
  C           1.73555131059139      0.74074517630302      6.42180951157303
  C           1.54971718317289      0.86177539065301      5.05043035723205
  C           0.73772182248399      0.20399601119450      7.21983759256389
  H           2.34809621374825      1.27858189853193      4.45111881866683
  H           0.87953434768246      0.11025657990671      8.28910514075666
  C           0.36943637009600      0.43767002772191      4.43547888653725
  C          -0.45190022528199     -0.20435140026036      6.62957431863752
  H          -1.24865110085463     -0.61146135943598      7.24030199817756
  C          -0.63375720832188     -0.08124267045061      5.26187717342750
  H          -1.58314375230779     -0.37393897776124      4.83139115827559
  H           2.66946418232596      1.06454455313637      6.86492700560889
  C           0.16748288537525      0.58936101545569      2.96345943258875
  C          -0.72603328602991     -0.16729086579490      2.31708639527167
  H          -1.22762238426374     -0.96499201695198      2.85721602553055
  C          -1.13098971955571      0.00227320109269      0.87792444954075
  H          -0.63747914818409     -0.75988454299771      0.25802219536625
  H          -2.19515873332410     -0.24591497175480      0.79211538766310
  C           1.00669427745779      1.61753680845443      2.24112928853945
  H           2.06292558728074      1.35110847090022      2.36549251083323
  H           0.91247954043273      2.56838689306599      2.79620196821303
  C          -0.82997459789712      1.40233164178166      0.33864856057890
  H          -1.08454971767430      1.45714465763127     -0.72460260501132
  H          -1.49639833098180      2.11079491630287      0.85432652852814
  B           0.70612927813981      1.78504067535721      0.64257115940575
  O           1.64423294958247      0.97268974905570     -0.23208610588057
  C           2.62092081091187      1.83734425562080     -0.82988176628551
  O           1.08205255056380      3.20574669488907      0.23992200414452
  C           1.85064936964901      3.18005625127981     -0.96518678190688
  C           2.73813131620979      4.41424253644641     -1.00103601750763
  H           3.43843024542937      4.36430009714171     -1.83693711626281
  H           2.12130522799523      5.30562617339779     -1.14210868033234
  H           3.30890000710369      4.52368828969436     -0.07892418078300
  C           3.83066939000834      1.96099633699741      0.09656864856194
  H           4.62506394794817      2.54698358948850     -0.36892977715814
  H           3.56429667499076      2.42202063320328      1.04805998677545
  H           4.22714384407104      0.96380230647824      0.29486043646546
  C           3.06863351302347      1.26452583491265     -2.16563249841164
  H           3.64722189572185      0.35037405600747     -2.00924652917546
  H           2.22335783088248      1.02701838207275     -2.80874035844848
  H           3.71710974911592      1.97461689621726     -2.68502822328892
  C           0.90529579288599      3.19105362423294     -2.16297579957427
  H           0.21683240375687      4.03249848069745     -2.06033248808062
  H           1.45308239781991      3.30570983349538     -3.09992966482432
  H           0.32746328311457      2.27062888301798     -2.21736706308413
  Li          1.63410361408986     -0.90940066106867     -0.13371622997799
  C          -0.23282608210056      0.44607852136486     -4.36231473703112
  C          -0.14179721969693     -0.40900539591140     -3.27429436485497
  C           0.69165776146086      0.36577574614158     -5.39565636814439
  H          -0.84661893414409     -0.30950140789768     -2.45678293425288
  H           0.62623436593011      1.03702946469544     -6.24246442903522
  C           0.86445414757018     -1.37512702792252     -3.19699782838883
  C           1.70420228819601     -0.58121648200284     -5.32756354086052
  H           2.43331544641157     -0.65504851266519     -6.12534638992559
  C           1.79062850908334     -1.43742671739864     -4.23882690853562
  H           2.58869209804220     -2.16807481057344     -4.19403821778798
  H          -1.01972784911012      1.18985795447328     -4.39485568025277
  C           0.97858921115708     -2.30637130932029     -2.03588949456146
  C          -0.13036247279112     -2.71977165178564     -1.40467082979994
  H          -1.09089606016802     -2.37034584662174     -1.77757048105074
  C          -0.19407766930457     -3.68787368383024     -0.25367528320658
  H          -0.45236724501196     -3.12950035999459      0.65755661177732
  H          -1.04589570145389     -4.35728730207559     -0.42696076936194
  C           2.35748105993283     -2.77472447403013     -1.61278240789424
  H           3.08374642785725     -1.95814985945933     -1.74615834234379
  H           2.70647906167229     -3.55655302684121     -2.29981125844295
  C           1.11098110445358     -4.45119959207772     -0.02689360159251
  H           1.05484562882579     -4.99981726514856      0.91900114657616
  H           1.22738140352325     -5.20847894014173     -0.81446840211159
  B           2.37175447042677     -3.42749253106065     -0.09778264804961
  O           2.22455027561670     -2.26995008093464      0.91897063831680
  C           3.14523412184377     -2.51604759697548      1.97892956180990
  O           3.66624200435623     -4.04275513518112      0.28398279608180
  C           4.31810520810193     -3.22807293570321      1.23666753592911
  C           5.22782736004017     -2.21761263973159      0.52289755110738
  H           5.84809440362218     -1.65449669090919      1.22449574426808
  H           5.88255403388075     -2.76588254070766     -0.15677771891102
  H           4.64411666723548     -1.51230137918911     -0.07171159632876
  C           3.52018166439500     -1.20354661419766      2.64980995204445
  H           3.85322568651891     -0.46005381830020      1.92658078623387
  H           2.65004206848373     -0.81222806665301      3.17825141370330
  H           4.31759994678702     -1.35904891083876      3.38111381346696
  C           2.48502998341360     -3.42087268014074      3.02259104580663
  H           2.30115520752427     -4.41677209986183      2.62238617466000
  H           3.10575825316406     -3.51300977523755      3.91650633346101
  H           1.52907459863600     -2.97799157915552      3.31195034490425
  C           5.17682068986514     -4.10262977931198      2.14422743455103
  H           4.59497090984335     -4.92683017949224      2.55436113975558
  H           6.00050803300836     -4.52784215046689      1.56738401473776
  H           5.60180991152668     -3.52242306013632      2.96801855449800
  Li          0.49310714802480      4.37696538363156      1.42998500558217
  C          -1.63862409639863      3.34991847724180      4.14955868752451
  C          -1.12475788574128      4.50771195645982      3.34114072516605
  C           0.03490080002998      5.19449990460744      3.71251471167982
  C           0.50717943051732      6.27060772213599      2.96168105165768
  C          -0.17370269993941      6.67797251240098      1.81596845691767
  C          -1.32791811344664      5.99693738399054      1.42950713477256
  C          -1.79240899591810      4.92309283903627      2.18337740815396
  H          -2.56278266320181      3.62919223255229      4.65989230590234
  H          -0.91558225736106      3.03212164479193      4.89989147609835
  H          -1.85343539104674      2.49197528385190      3.50974152774883
  H           0.57767179635296      4.87308869285482      4.59376223201521
  H           1.40892947629527      6.78512118284661      3.26861026498601
  H           0.19186501479312      7.51050798379331      1.22906081075604
  H          -1.85857663250444      6.29239620337444      0.53350385977604
  H          -2.67888496606527      4.38714955227873      1.86512703182871
15
Tol
  H          -0.95106877531599     -0.01240352676353     -2.76730824047916
  C           1.21156923391621      0.00875852523378     -1.12064874522369
  H           1.37857839074076     -0.48411357159295     -2.07853723270639
  H           1.82187879032373     -0.49096162406567     -0.36820677848535
  H           1.57362311352436      1.03559289687672     -1.21046270795919
  C          -0.24601787285910     -0.01275873867005     -0.74315715958756
  C          -0.63746160100665     -0.01486008274504      0.59299335202367
  C          -1.98010167328899     -0.00560651840881      0.94394932353675
  C          -2.95811436330211      0.00381870448308     -0.04063204955292
  C          -2.58096096974538      0.00215722420102     -1.37622743697733
  C          -1.23678577748817     -0.00698342018313     -1.72127032214175
  H           0.12017128074252     -0.02627817869527      1.36872653601415
  H          -2.26278846531978     -0.00918712610169      1.98940951424596
  H          -4.00615131184357      0.00812633986967      0.23067947385691
  H          -3.33572947807782      0.00469909556188     -2.15292321256412
118
Compound_17
  Pd          1.68831444700563      9.37928947092510     14.37524804681650
  Pd          4.16888241783048      8.73760438146241     12.54032712776868
  Br          2.12256659412073     10.18535359078094     11.89046041387181
  Br          4.09523944486118     10.28179174097621     14.69020932872255
  P          -0.61390419229900      9.06519850535510     14.26699925267251
  P           6.28347652390733      7.80859173730804     12.82031760233544
  N          -1.90937025755552      7.53543572118132      8.57727397192637
  N           7.32539798838534      7.57325838545003     18.75710335387149
  C           1.88011784791948      8.48400119162485     16.12687421678948
  C           8.57610094118820      8.05011035453013     19.30931140280117
  H           9.41966974780001      7.47596357800017     18.92135476581906
  H           8.55898277742789      7.91836483820189     20.38810077484558
  H           8.75395689085394      9.11116064964231     19.09305783392268
  C           2.17887072061005      7.12306732565782     16.15641256812956
  H           2.24830418144189      6.56201207673075     15.22971436835497
  C           2.39451166794036      6.45729573422661     17.35844755120543
  H           2.61159043270809      5.39502676666163     17.35156859892233
  C           2.33826969214506      7.15151016556768     18.55904196519777
  C           2.09740943599042      8.51940998075692     18.53838231480213
  H           2.07916812923498      9.08070708249141     19.46554499872898
  C           1.87623926686300      9.17913298891458     17.33495802398704
  H           1.70748402080284     10.24830873128073     17.34868270293696
  C          -1.52753897116769      7.69890239175656     15.20003980691333
  C          -1.42328554832665      7.85861982443274     16.72022430613884
  H          -0.39311744493310      7.86454668127781     17.07051138719151
  H          -1.93278762637184      7.01233516406098     17.18984299840635
  H          -1.91604895790457      8.76649197918890     17.07100136079510
  C          -3.01098314840922      7.59285613981287     14.81622179173635
  H          -3.60839861621935      8.42499489823972     15.17787032926122
  H          -3.40732999310977      6.68453429383104     15.27914264685479
  H          -3.15010948624468      7.49794687320308     13.73969169041836
  C          -0.87701417432251      6.37287175877645     14.77891873395411
  H          -1.07985225994872      6.14826893159365     13.73098949522693
  H          -1.30539773347865      5.56934006970331     15.38420102115394
  H           0.19774978291682      6.37225143741841     14.93512556438051
  C          -1.30271046716502     10.76443047196212     14.71678438105181
  C          -2.80533488735864     10.84755191973704     15.00582380346734
  H          -3.42878397906706     10.46362503568370     14.20114243387243
  H          -3.06255583580244     11.90134573754438     15.14544540688579
  H          -3.07089703355653     10.32614444543174     15.92504875784184
  C          -0.56319697447963     11.25409205735630     15.97131236497139
  H          -0.66205147544138     10.57008243232247     16.81417340694146
  H          -0.97992453677723     12.22103744895041     16.26715451064685
  H           0.49932792548047     11.39274939071360     15.76720127092526
  C          -0.95025933335688     11.73130397687341     13.57690683016395
  H           0.11359859988167     11.70013827610182     13.33926877629097
  H          -1.19354934436309     12.74725248765431     13.90084655309301
  H          -1.50231002876073     11.52592489997514     12.66130754162671
  C          -1.07107675391409      8.68883255660510     12.54937734598952
  C          -2.22552230581633      9.11819582945744     11.89650730993603
  H          -2.93439906653431      9.76333049417814     12.39679582893401
  C          -2.50708166949157      8.75417982188922     10.59193856040765
  H          -3.40677910595219      9.13806578779029     10.13412548141181
  C          -1.63879989423243      7.91216441091288      9.87288387672895
  C          -0.47849779244235      7.47081232654340     10.53109752695724
  H           0.24999657724739      6.85521398301501     10.02465162377789
  C          -0.21450103652646      7.85755065129418     11.82797703323830
  H           0.71156267701118      7.52886393670257     12.28192752432698
  C          -2.98042112963520      8.19409162573415      7.85918268952864
  H          -3.94120207438680      8.02701326706395      8.34968964889397
  H          -3.04610146604716      7.77352690035541      6.85904050690867
  H          -2.82351098961664      9.27654234920081      7.76987060138758
  C          -0.86638480425699      6.88648176016521      7.80755392118481
  H           0.03907110536219      7.50100332346532      7.72759270948046
  H          -1.23928435927056      6.68465189764781      6.80654674442997
  H          -0.58444241151817      5.93175816327813      8.25649688504090
  C           6.68538982061486      7.79603562636798     14.59194713052545
  C           7.94333287755524      8.02617327629269     15.14699133911701
  H           8.78720398891414      8.27164931149692     14.51712285783287
  C           8.16412299850058      7.96446044774423     16.51117092345421
  H           9.15683346951606      8.17430411559250     16.88120905026390
  C           7.11959686332028      7.64581009981426     17.39864243521533
  C           5.85223628777230      7.40526988426079     16.84155743686434
  H           4.99856090031077      7.19444391312682     17.46845397337685
  C           5.65543966482651      7.48401693397147     15.47909973423037
  H           4.65426687111128      7.33226644210901     15.09660169222237
  C           6.17398027330614      7.49301468227990     19.63409282566142
  H           5.49170912819878      8.34297821251774     19.50808342215569
  H           6.51597964005666      7.47168265553996     20.66576064192106
  H           5.60582121076735      6.57816273825262     19.45261794423003
  C           7.41417706128906      9.04705827408343     11.95253108269621
  C           8.86271628098500      8.61035728371078     11.70843065519177
  H           9.38417871058418      8.29633226368353     12.61015805301758
  H           9.40609596376726      9.46560858214463     11.29683996478321
  H           8.92597466610536      7.80552106174483     10.97656284669122
  C           6.79351133792180      9.37121394724045     10.58497591156574
  H           6.65492474735913      8.48631314807240      9.96380617055872
  H           7.45806096901812     10.05873239014213     10.05406999297343
  H           5.82572939874674      9.86052188406345     10.70259683800165
  C           7.40704245649854     10.34489314217078     12.77333199124986
  H           6.39136277873779     10.69039889830884     12.96872458683623
  H           7.92105715237159     11.11891271040423     12.19631126488405
  H           7.91436997498783     10.24267065515393     13.73123238490993
  C           6.72195610373125      6.03686907414640     12.32962179472360
  C           8.12724740411235      5.61412479584271     12.78317211904871
  H           8.92277044941779      6.10732577735819     12.23184542770740
  H           8.22370167869502      4.54016483329284     12.59946196476709
  H           8.28046256454536      5.77775288371304     13.84946066255462
  C           6.60111767823162      5.80090515513459     10.82061853516232
  H           5.60195847646668      6.00881081017078     10.44336223474043
  H           6.82413274008310      4.74927774750463     10.61893565119794
  H           7.31840353729860      6.39688643246893     10.25450814071448
  C           5.73598649196841      5.12235287481632     13.07141773151022
  H           5.90998738009335      5.14419162892438     14.14799903455006
  H           5.88884210071559      4.09601663683799     12.72667322984098
  H           4.70090097927402      5.38874310599880     12.87876857696063
  C           3.64930095743769      7.49287662611395     11.09594105137877
  C           3.80120913352073      7.79802154215221      9.74444387193874
  H           4.26999976105362      8.72644950941899      9.44418143660606
  C           3.34848984605979      6.92610944807552      8.76098767912373
  H           3.48808104410053      7.18122527260138      7.71674288704433
  C           2.72387872469141      5.73475688707787      9.10772255269788
  C           2.52060104651156      5.44423126075811     10.44965731616427
  H           2.00709755638700      4.53442343072651     10.73970636102666
  C           2.96970581477507      6.32295419186788     11.42990402630551
  H           2.78134128988969      6.08280620614574     12.47164416718744
  H           2.38560152326213      5.04905004618637      8.34067194255760
  H           2.49517425365778      6.63616688074562     19.49861479685403
12
PhBr
  Br         -1.88121546631371      2.43198318917785     -1.72247648537444
  C          -0.05788280917874      2.95323423230934     -1.57939519004194
  C           0.67294758323271      3.18318154259732     -2.73320188229953
  C           0.50848363833285      3.09497880227440     -0.32343120058113
  C           2.00322448947951      3.56375064440942     -2.62076261917494
  C           1.83965801319140      3.47648568342692     -0.22625440519550
  C           2.58824387240854      3.71112449418336     -1.37101383916555
  H           0.20871175656137      3.06644868706423     -3.70273881584722
  H          -0.08258793194007      2.91001724578943      0.56289410761232
  H           2.58129420281027      3.74532607004865     -3.51749185164077
  H           2.28974132262551      3.58944544521559      0.75146428245486
  H           3.62550574879036      4.00797130350348     -1.28936436074616
164
A0
  C          -5.27026818112082     -0.98436724647913      0.31908980943143
  C          -4.45738099844344     -0.11570239682939      1.03516142648712
  C          -5.69265528909269     -2.17747907018739      0.88981319604693
  H          -4.13811420691638      0.82238004411147      0.59317271233272
  H          -6.32606751374127     -2.85507976463507      0.33132291697373
  C          -4.06052699568974     -0.42150665879152      2.33791622670616
  C          -5.31232637982963     -2.48682926152126      2.18912126104308
  H          -5.63875690872759     -3.41367707484931      2.64478043338925
  C          -4.51451924524106     -1.61130123757623      2.91110591394574
  H          -4.20709900696537     -1.85698424251184      3.92170918972732
  H          -5.58060945245396     -0.72720781583883     -0.68621645248899
  C          -3.14037077591056      0.46381441834069      3.09686913353545
  C          -2.04027712204212      0.97295916983991      2.51483487005633
  H          -1.82514667712047      0.78113760921962      1.46523259826605
  C          -1.09132458036008      1.78840260114613      3.35727406895019
  H          -0.21872136272443      2.10678391777699      2.77611975726711
  H          -1.60239611921564      2.70687078968378      3.67712178971827
  C          -3.34758069415516      0.71271652435215      4.56003748111082
  H          -4.26143454447008      0.24398851322059      4.92901432399053
  H          -3.44095778892856      1.79299902489171      4.73440210346761
  C          -0.69562307038445      0.98977545994286      4.61710140599520
  H           0.12449455477679      0.30209207689963      4.35021213150582
  H          -0.25320247215428      1.65870466005456      5.36258156800189
  B          -1.97805215671297      0.19188375567274      5.32505817823694
  O          -1.89521809593617     -1.33134360589044      5.07306323090774
  C          -1.48164999972310     -1.94537041840281      6.29006535952746
  O          -1.94416513915855      0.28970769537501      6.79358220430633
  C          -2.11220474590209     -0.99894912528323      7.35881702500604
  C          -3.60521329808080     -1.28994018285405      7.55752433486475
  H          -4.04369782114060     -0.46364981565912      8.11947471066851
  H          -4.12236157306883     -1.36180640479529      6.59977819161041
  H          -3.77038180331392     -2.21473273023482      8.11491877639178
  C          -1.99738296585481     -3.37760623202097      6.32505810835936
  H          -1.47152276565803     -3.97606902565447      5.57812899590867
  H          -1.82307588257894     -3.82928277629181      7.30454827587087
  H          -3.06390031210188     -3.41847727152270      6.10550632119860
  C           0.04836119324016     -1.95674444732570      6.36334811064731
  H           0.44446973015407     -0.94192993219976      6.42079638562739
  H           0.40381054269098     -2.51798173964700      7.22964625043950
  H           0.44657672795654     -2.43392117368863      5.46349726974159
  C          -1.41390418937882     -1.04421910318498      8.71240125878082
  H          -0.38626249490655     -0.69189298664776      8.63409545796912
  H          -1.93949932709778     -0.39430938531879      9.41433231179375
  H          -1.41320021812330     -2.05768652601832      9.12221258796638
  Pd         -0.86734611711360      0.27070408567792     -2.92845508174317
  P          -2.21644096752419      2.03300309705364     -3.57083346459725
  C          -4.09323095618012      1.99151468029506     -3.69974606451090
  C          -1.42193334323998      2.60240577785230     -5.18029815458310
  C          -1.92992189951114      3.28552940974772     -2.29095859529985
  C          -1.86616951298896      2.84788813534595     -0.96455575952367
  C          -1.82933313113431      4.66282853073446     -2.50243506505628
  C          -1.71628815954724      3.71887810521172      0.09575270389577
  C          -1.65175948726822      5.55219653612946     -1.46179544673822
  C          -1.59545070146294      5.10521065055522     -0.12458769528002
  H          -1.93396200968785      1.78417228201655     -0.75133533103791
  H          -1.88361229670054      5.06919951161390     -3.50276700876666
  H          -1.68312921580121      3.31391941472361      1.09739146555084
  H          -1.56646812220918      6.60409863737567     -1.69033064512471
  N          -1.43075200294921      5.97826112934925      0.91016871462300
  C          -1.32246173471313      5.47755828094568      2.26631388405930
  H          -2.22321757111768      4.93408573334561      2.56537218996452
  H          -0.46641994594672      4.80543871046868      2.38793560381957
  H          -1.19581581127246      6.31566724353857      2.94564441189597
  C          -1.23445890735319      7.38917918649433      0.64527415114992
  H          -2.09605552367409      7.82370516739703      0.13139044863793
  H          -1.11034975828806      7.91157175394940      1.58932765455130
  H          -0.34186321200076      7.56861003366728      0.03734751791498
  C          -2.17254843926053     -1.11183489711974     -3.43339729502488
  C          -2.14957670821065     -1.70975155740315     -4.68649617819031
  C          -3.01887738553778     -1.59337896333988     -2.44585197571494
  C          -3.01203165136725     -2.76648687851261     -4.95762931793945
  C          -3.87526657259416     -2.65366458768387     -2.72373790344704
  C          -3.88313096185792     -3.23480271179680     -3.98338636416059
  H          -1.46008945019395     -1.37787629223970     -5.45041703067930
  H          -3.01537636371139     -1.16504311596296     -1.45116244191235
  H          -2.99093615078622     -3.22894656634048     -5.93659405310349
  H          -4.52944233110641     -3.02083342225350     -1.94121709641497
  H          -4.55193891130101     -4.05756185259105     -4.20007193301496
  Li         -1.21336092807160     -1.19240990109307      3.39967736418017
  Br          0.98369525764385     -1.43489850964705     -2.76648010720631
  C          -4.56523783518804      1.04760685891997     -4.81083947990414
  H          -4.18875185694884      0.03294715097651     -4.68312663946436
  H          -5.65726763259717      1.00606450612467     -4.78409459474099
  H          -4.27961151413935      1.40754510650699     -5.80002310394575
  C          -4.70498725895885      3.38228558656854     -3.91838501388134
  H          -4.37173862541052      4.09761251570744     -3.16586328451054
  H          -4.50513217223978      3.78822029595084     -4.90604282709052
  H          -5.78949856190610      3.28540425642530     -3.81907364044363
  C          -4.61140750266315      1.48533894226076     -2.34672144856594
  H          -5.69265308366876      1.34093983701418     -2.42178880346499
  H          -4.16418629434592      0.53475642191450     -2.06704366873327
  H          -4.42773612213511      2.21012124940709     -1.55192693154015
  C          -0.00272625361799      3.08248818386175     -4.84249694229315
  H           0.53946020310567      3.24091661240331     -5.77880302973150
  H           0.01083848817277      4.01454362910777     -4.27932045103466
  H           0.55366696205742      2.33624029575211     -4.26806904626611
  C          -1.27381623268462      1.37272948140871     -6.09248573449613
  H          -2.21886486232210      0.86297668906706     -6.27829807353537
  H          -0.87118234585583      1.70155579392484     -7.05424252645566
  H          -0.57380335820838      0.65353991830067     -5.66327597283483
  C          -2.16065734771090      3.68687597390092     -5.97179223319809
  H          -3.08833867676766      3.30864036057647     -6.40040981673493
  H          -2.38988000678593      4.57748718570236     -5.39010251475201
  H          -1.52047027973653      3.99221101604567     -6.80381716039947
  Li          2.15746093796291     -2.07293727141204     -0.65200945215623
  C           3.54261296003317      2.12853465009053     -2.37893587927689
  C           3.46767019066278      1.11220784610538     -1.43923318335446
  C           2.57796439018828      3.12678575440686     -2.40927559999033
  H           4.21108067532496      0.32444469997230     -1.44802051687888
  H           2.63690242592333      3.92097839703600     -3.14298219548639
  C           2.43378836652292      1.06924984790985     -0.50307401607623
  C           1.53067870645789      3.08892589265802     -1.49863052603362
  H           0.76704529590041      3.85830860063327     -1.50779721066787
  C           1.45854714585730      2.06561123041942     -0.56191243478461
  H           0.64318279386546      2.05492553451524      0.15122042004348
  H           4.35259536334928      2.13380731187724     -3.09802030400296
  C           2.34662121242151      0.00709609327379      0.54001305582178
  C           3.46633950797540     -0.53142826871186      1.04834299340730
  H           4.42230466963621     -0.16816875674305      0.67945530292005
  C           3.54549248613451     -1.54495130334366      2.15967271306886
  H           3.91209264390616     -2.48673525685585      1.73480810464388
  H           4.33186273104060     -1.21902364740659      2.85069242752783
  C           0.97685417140076     -0.40997878625155      1.03505587937843
  H           0.25610104917962     -0.36108534140966      0.20772152344913
  H           0.63355414182670      0.32761167436828      1.77124219889710
  C           2.21454411413703     -1.79728728922565      2.87371881873282
  H           2.29742232280111     -2.69979014899192      3.48804711945654
  H           2.01230296434390     -0.96959495373306      3.56730852819388
  B           1.04141232906972     -1.87895165145736      1.76007294778821
  O           1.33048383305225     -2.94378485101966      0.70844509243950
  C           0.44556635373754     -4.04753559121844      0.89906269536095
  O          -0.28463652150806     -2.33398540403156      2.31657345796806
  C          -0.82814477598407     -3.36737638577251      1.48499500493548
  C          -1.68399335571952     -2.73684745995957      0.38887915936281
  H          -1.07371380961787     -2.14081627712761     -0.29182592644549
  H          -2.20565443926898     -3.49417694642250     -0.19925323900560
  H          -2.43854469222722     -2.09053752001044      0.84505104702659
  C           0.19968826986178     -4.74780243575727     -0.43143101769433
  H          -0.07824803830285     -4.04121163872366     -1.21407547275221
  H           1.10253587581896     -5.27313045775400     -0.74772539760318
  H          -0.59662027823553     -5.48882418721200     -0.33141539452974
  C           1.08400207312282     -5.02821109046772      1.88332455487850
  H           0.50437038887403     -5.94956497845052      1.96090872997239
  H           2.08451350092260     -5.27713473819012      1.52356716930283
  H           1.17647682210137     -4.58725726172897      2.87599378033860
  C          -1.68798480205268     -4.29013763547584      2.33673246152392
  H          -2.01813034154309     -5.15344127718151      1.75421584247269
  H          -1.14394386653835     -4.64174908708415      3.21216176223511
  H          -2.57908627924036     -3.75774353448118      2.67757153355224
  H           6.58463344976718     -2.85948967983453      0.35248294381517
  C           5.34786599355398     -5.14995834531404      1.14128823959447
  H           4.79289758148655     -4.81078029119988      2.02058303580114
  H           6.40913914234054     -5.11291960554556      1.38624248843062
  H           5.07154132221326     -6.18793412143164      0.95705006952074
  C           5.02984768507085     -4.28186941446238     -0.04488864416244
  C           3.97426361109151     -4.59587311942987     -0.89541049424943
  C           3.63743544086316     -3.76680020348041     -1.95910810886215
  C           4.36017927055981     -2.60084186626841     -2.18992645118913
  C           5.42702083955591     -2.28600082592049     -1.35546581868692
  C           5.75545882569836     -3.11891218144855     -0.29636147033993
  H           3.40963122599312     -5.50487691642692     -0.72414432548670
  H           2.81342114345445     -4.02805967206442     -2.61350718541538
  H           4.09460978476160     -1.95445365464080     -3.01750429217310
  H           6.01019680261684     -1.39051125818760     -1.53508613799533
164
A1_C3
  C           1.42870119975524     -4.89232396290107      2.32735517812768
  C           0.29023190337718     -4.10258021420958      2.25073125447405
  C           2.65029235623957     -4.40349985013405      1.88570128220772
  H          -0.66253161209030     -4.47572554435928      2.60669547779894
  H           3.53624799379385     -5.02370357454875      1.94142412719131
  C           0.36414164728156     -2.81316176557327      1.73495757588019
  C           2.73578537801217     -3.10842807257751      1.38615964590075
  H           3.68830468231883     -2.71729441079201      1.04970941565015
  C           1.60095424366234     -2.31438699489349      1.32708656558141
  H           1.65933851202983     -1.30106397361464      0.94102488772074
  H           1.35992092387833     -5.89533699462250      2.73069145250232
  C          -0.84384604332244     -1.95768194469135      1.64069896644491
  C          -2.02999807772464     -2.41793138564118      1.13524353002588
  H          -2.12991850409263     -3.47364176830718      0.92953789188537
  C          -3.27257187777023     -1.61773819422580      1.44436979621299
  H          -3.20549930859876     -0.64796414483816      0.94690941246809
  H          -4.16091886434452     -2.11392137313614      1.03901858101292
  C          -0.83604537251757     -0.69034595297616      2.39568197230138
  H          -1.25000339207328      0.12561323983539      1.79660049290190
  H           0.16874836771431     -0.42840268207991      2.72860323909476
  C          -3.36578858293238     -1.39220649453785      2.96922104112941
  H          -4.10176717259399     -0.60282926560935      3.16813978575111
  H          -3.75254145574417     -2.30209779790805      3.44296086708717
  B          -1.91871540320672     -1.01540565443631      3.65525489160440
  O          -1.95902156294546      0.23268871592069      4.54820426945059
  C          -1.83164218587488     -0.19475346111972      5.90770411976754
  O          -1.45293305100934     -2.06605298700290      4.57648041935348
  C          -0.95571620463555     -1.47778466208910      5.76309354960422
  C           0.53304036791267     -1.14162115359455      5.60477802318693
  H           1.04748983012932     -2.03228986719751      5.23866725846477
  H           0.69034370415844     -0.34139936529425      4.88047174998071
  H           0.98539291918467     -0.84394622439089      6.55366978936107
  C          -1.20164318499160      0.91906054177211      6.73131194682310
  H          -1.88180009555462      1.77252972707488      6.78705336714235
  H          -1.00698536537508      0.58057070031898      7.75128818833628
  H          -0.25903745432817      1.25627613562888      6.29837351941890
  C          -3.22714175381325     -0.50914399797678      6.44627110103918
  H          -3.67041425197303     -1.34136172563053      5.89838323841403
  H          -3.20131406828012     -0.75900284930600      7.50837258798881
  H          -3.86339902625383      0.36810766250035      6.31379955601153
  C          -1.11768753599530     -2.46710662102570      6.91072405351115
  H          -0.87175276583444     -2.00432556974335      7.87011832607982
  H          -2.13483958043291     -2.85378929277348      6.95208037802848
  H          -0.44247069298547     -3.31111260873924      6.75775062312947
  Pd         -1.16596757742701     -1.98915879951335     -1.02212067967012
  P          -0.84251810354157     -1.81682885165995     -3.38207816373905
  C          -1.40676841080508     -3.23195615389856     -4.51900420474645
  C           0.96077595468094     -1.36659196401000     -3.75233440439692
  C          -1.92112438671653     -0.48504644516855     -4.00841317221989
  C          -3.17334451485392     -0.32574237776943     -3.41124019629360
  C          -1.67265025437662      0.28193695699655     -5.14613451781995
  C          -4.14026412934456      0.51059674780486     -3.93459997336352
  C          -2.61652866290212      1.14357075314254     -5.67782890709996
  C          -3.88943727129834      1.26969934200449     -5.09253528614885
  H          -3.40251029261855     -0.87951827289304     -2.50631487616637
  H          -0.72549135151060      0.20318936248215     -5.66230056438735
  H          -5.08975543318831      0.58499609162068     -3.42492270066087
  H          -2.35819507002180      1.70647783049676     -6.56247279372322
  N          -4.84297269289194      2.10944775953147     -5.61299606031660
  C          -6.20844886576482      2.01322520362733     -5.13423074910412
  H          -6.27864252663875      2.26492658030261     -4.07286350411924
  H          -6.82531133548460      2.72054457798105     -5.68250782672524
  H          -6.62493922713997      1.00883398204095     -5.27438654178693
  C          -4.59363419205199      2.76999436516902     -6.87789512609791
  H          -5.44157178123436      3.40639005841495     -7.11673882151797
  H          -3.70816800091748      3.40678792877702     -6.81800365564228
  H          -4.45155928028690      2.05934094459518     -7.70077162104729
  C          -0.99033338451447     -3.97274800161352     -1.08411936187797
  C           0.25602410482876     -4.58561422382450     -0.97715624998142
  C          -2.11819500234913     -4.79560171766515     -1.11219654122249
  C           0.37586075180276     -5.97067235993484     -0.95876749324146
  C          -2.00284454057631     -6.17994934637604     -1.09984080888810
  C          -0.75009039702882     -6.77618192456105     -1.03925408777226
  H           1.15388741405020     -3.99155474141509     -0.88005738129639
  H          -3.11153190295409     -4.35942457427436     -1.12837591153647
  H           1.35975895220844     -6.41673609309661     -0.86867409319929
  H          -2.89672121372454     -6.79220172654783     -1.13167062375110
  H          -0.65645814027628     -7.85486941445828     -1.03203218121921
  Li         -1.54832412287652      1.70632573615616      3.62067655227042
  Br         -1.19291217682054      0.64708703958525     -0.79293331033892
  C          -0.57103466683416     -4.50614337772969     -4.34197894697667
  H          -0.65637175089803     -4.93313926965867     -3.34773911368579
  H          -0.93579933416598     -5.25017367033649     -5.05592801610258
  H           0.48548078299056     -4.34390395884296     -4.55839955613255
  C          -1.41711610106980     -2.87622657531592     -6.01478093298451
  H          -1.97642110673500     -1.96546242518418     -6.22201076415976
  H          -0.42414883555235     -2.79002944365046     -6.44627827345488
  H          -1.92447792384504     -3.69339130925106     -6.53577895675231
  C          -2.87074267316567     -3.51935718848098     -4.14445246554384
  H          -3.16251060599892     -4.47768166373195     -4.58241365200183
  H          -3.02314234130010     -3.58290201252832     -3.07068460150939
  H          -3.53453737640888     -2.75083289921395     -4.54230362799682
  C           1.21280978204277      0.10308894106293     -3.39108978477133
  H           2.28102697194780      0.30222794751170     -3.51703990629685
  H           0.66480376659640      0.79237499750147     -4.03269620436546
  H           0.94525249360573      0.31655165893721     -2.35806745487250
  C           1.83787012757779     -2.21739126355382     -2.82392322481696
  H           2.88725021365093     -1.96641084984495     -3.00389928827405
  H           1.61312444890556     -2.01016446984342     -1.77558773211410
  H           1.71222160927881     -3.28649423406805     -2.99528028150212
  C           1.44099483918545     -1.59902965466583     -5.18952289710935
  H           1.43085242418909     -2.65241542236584     -5.46362866443966
  H           0.87043326007776     -1.04366962670805     -5.93167259467003
  H           2.47814982505286     -1.25799105154785     -5.25263935108787
  Li         -1.58227832276823      3.13988433843780     -0.47528484248915
  C          -5.82438559823732      0.79107726553959     -0.76580464546059
  C          -4.80425291084137      1.51943639199529     -0.16980617774516
  C          -7.06897804165977      1.36768899638649     -0.97458165964612
  H          -3.83688478415024      1.05410973481595     -0.04568990175481
  H          -7.86777925041314      0.79676695539106     -1.43140599385359
  C          -5.00152771168110      2.83870565100487      0.23542471431001
  C          -7.28637283018364      2.67730769123140     -0.56402061294285
  H          -8.25991231502946      3.13267369327712     -0.69657170985394
  C          -6.26869529973024      3.39771436790182      0.04268379810668
  H          -6.46168142454413      4.40453319450174      0.39262976551285
  H          -5.64043931983776     -0.23630232064568     -1.06179931472456
  C          -3.90384297484418      3.64103929171985      0.85310983176853
  C          -3.79930811277851      4.94265593309049      0.55034858705060
  H          -4.48519233777185      5.34155128286084     -0.19221220884972
  C          -2.86707165945918      5.94086123478122      1.17747204885109
  H          -2.09864920940017      6.21105664334419      0.44173430452022
  H          -3.43670945063004      6.85970297469712      1.35833227359043
  C          -2.96318543901226      2.97838027420925      1.84593544805295
  H          -2.68765897842940      1.98042930221353      1.47055583459740
  H          -3.54038372814670      2.79008199050576      2.76632407521089
  C          -2.19734263661724      5.41700249086093      2.44867602431626
  H          -1.43081465317189      6.12647122613704      2.77046526726128
  H          -2.93604259611609      5.37699678651533      3.25931982345085
  B          -1.65711683905643      3.92353441260416      2.14153000776885
  O          -0.72840305427932      3.90099357745716      0.94673847190281
  C           0.62541946598500      4.02625750503100      1.38632862860220
  O          -0.77875514083167      3.30234467440513      3.19163173757710
  C           0.58983962030159      3.62867737992583      2.93243781168353
  C           1.42666429097978      2.39719218682973      3.26904125670458
  H           1.14993747530927      1.53619312833002      2.66161877650037
  H           2.49184481702677      2.58686392838780      3.12942715644380
  H           1.27303050749092      2.14194144726153      4.32071854639174
  C           1.48234016932028      3.09186613903417      0.53440048872292
  H           1.13368995900605      2.06110936395710      0.58570822002230
  H           1.41941335893514      3.41087503054739     -0.50876290363109
  H           2.53147416925174      3.13107281702612      0.83198937215028
  C           1.09255184104477      5.46070083966708      1.13193145716247
  H           1.02565944598665      5.65783552988370      0.06084869360495
  H           0.46824136258800      6.18874944481810      1.64590860408917
  H           2.12878815026775      5.60491085794841      1.44222938149349
  C           1.01513773239600      4.75124914628799      3.87994334370057
  H           2.06000214536463      5.02629698327316      3.72707124554989
  H           0.39867432258503      5.63930578123482      3.76634364027896
  H           0.90405533573475      4.39576292629576      4.90565204999162
  H          -2.26443893544957      2.41798293125352     -3.11620782236796
  C          -4.31339161794212      4.20477765776797     -2.96235687472041
  H          -4.91669085666450      4.96950429838572     -2.47313631079306
  H          -4.59254805293636      3.23247879150323     -2.55119260586064
  H          -4.56645781840873      4.19941596907894     -4.02478738267926
  C          -2.84335994988476      4.46490233692194     -2.78467718935193
  C          -2.36301711635466      5.74656647873404     -2.51749231319967
  C          -1.00236876490142      5.99292396240077     -2.40281277387096
  C          -0.09030016054667      4.95560233669002     -2.54842598771120
  C          -0.55278431859152      3.67083652278160     -2.80265891989906
  C          -1.91930421298723      3.42724703240136     -2.92043637685529
  H          -3.06824226150455      6.56107853374894     -2.39398596168123
  H          -0.65359763744918      6.99612825008770     -2.19108203998083
  H           0.97209569786078      5.14504105305114     -2.45985615531014
  H           0.14123810909189      2.84459458312053     -2.90132626728683
164
SI-A1_C3
  C           0.74618422259872     -6.75408129830073      2.16102738249803
  C           0.13759047268482     -5.51372539328145      2.04918188615475
  C           2.12551332272048     -6.86659536449900      2.06039699649388
  H          -0.93811485041751     -5.43726085179054      2.14475161366050
  H           2.60116939560204     -7.83534930008266      2.14557578648106
  C           0.89323136166619     -4.36188890093662      1.83056363628264
  C           2.89399560196577     -5.72384495552466      1.87655763589446
  H           3.97291160032858     -5.79727861475525      1.81982510046261
  C           2.28219307803027     -4.48379860683065      1.78082207275176
  H           2.89042893613082     -3.59740442895105      1.65271783678933
  H           0.13927695776189     -7.63494559681064      2.32930126659634
  C           0.23653165301865     -3.03367239032806      1.70809675744966
  C          -1.04822572559804     -2.91416148685683      1.22901122056158
  H          -1.55208861257418     -3.81740921858835      0.91099210758915
  C          -1.94059873741396     -1.80861036960782      1.76621496833033
  H          -1.73682985895562     -0.84465485791115      1.29986893422430
  H          -2.98240939004893     -2.05018168733958      1.52546786528589
  C           0.86553172817235     -1.86782407334980      2.37025059806236
  H           0.95430761330849     -1.05841532991423      1.64372794873042
  H           1.85770460876818     -2.09077013634874      2.75957290166906
  C          -1.68509088109103     -1.71032168733398      3.28015729814321
  H          -2.38288863440938     -1.00358817160614      3.74248125001989
  H          -1.89722930456309     -2.68517364292280      3.73965538838632
  B          -0.14032165604432     -1.30187473849979      3.61761226837495
  O           0.10294303550348      0.21692255426987      3.67635915947593
  C           0.30346492839022      0.57204289748200      5.05142038003792
  O           0.26140067048558     -1.75746280617262      4.95891362035374
  C           0.95969659282571     -0.72168815292244      5.62381530015955
  C           2.45625587512077     -0.78969223750665      5.28926569315393
  H           2.80000746179172     -1.81028828156883      5.46656218106483
  H           2.64367573283950     -0.54253422847434      4.24291971252041
  H           3.04237223194887     -0.11200564496841      5.91379121165480
  C           1.17667602564477      1.81583771149037      5.14945553566206
  H           0.64511230345363      2.68790485924358      4.76336889739723
  H           1.43279672039777      2.01125281268828      6.19353260199639
  H           2.09923324950770      1.71241309446543      4.57890104505508
  C          -1.05295146800921      0.85921609850660      5.70003371504744
  H          -1.67189522498222     -0.03778768149984      5.72566367021498
  H          -0.93221175208644      1.22991880926451      6.71964679110162
  H          -1.57700985491773      1.62629379382831      5.12421575331605
  C           0.78332129835348     -0.89164752791282      7.12771553005112
  H           1.19158569653961     -0.03666219406458      7.67297728403681
  H          -0.26799443067868     -1.00966850313809      7.38589840876524
  H           1.31264968958184     -1.78834084865814      7.45491255041864
  Pd          0.10228609743588     -2.49049739849113     -0.78300106955315
  P           1.35921280404700     -2.26184899827519     -2.81014865593248
  C           1.38364790542176     -3.50049390053991     -4.26429489866494
  C           3.14220307245888     -1.97092960546309     -2.25966114647720
  C           0.74259023225599     -0.78584559383972     -3.67939604238286
  C          -0.63071961194252     -0.74735047048309     -3.92821446189590
  C           1.50584949913413      0.23494089735377     -4.23927736209067
  C          -1.20524702499437      0.19885378081890     -4.75397520250041
  C           0.94602695929190      1.22422620707474     -5.02893195748191
  C          -0.42631353512152      1.21568802226227     -5.33791819020441
  H          -1.27778549952299     -1.47871471838674     -3.45374837407555
  H           2.56988129347004      0.28641467133223     -4.06457698360397
  H          -2.27316636419173      0.16425436427954     -4.91653212549477
  H           1.59184808494647      1.99794604598708     -5.41759908312610
  N          -0.98607528097837      2.17388925027105     -6.14217746605919
  C          -2.42131717278051      2.20220318719732     -6.34069490753203
  H          -2.96561955134852      2.36573846529577     -5.40323697280087
  H          -2.66775435219250      3.01208931600801     -7.02154361976051
  H          -2.77669945286599      1.27074657535379     -6.78815571222272
  C          -0.17833508300848      3.28236588752866     -6.60574192136294
  H          -0.79103527633104      3.93343651362723     -7.22260954085477
  H           0.22358885706613      3.87730957454153     -5.77640266650271
  H           0.66110241603599      2.93595156202738     -7.21341698175156
  C          -0.25906244268908     -4.38575281839235     -1.19122466458023
  C           0.64512591424777     -5.43555338757959     -1.12718206624413
  C          -1.58933730219704     -4.66224616155001     -1.51365709026330
  C           0.23457541988619     -6.73699001338349     -1.40106024676841
  C          -1.99928370083053     -5.96085979144789     -1.78384996089413
  C          -1.08320834522158     -7.00500401633886     -1.73633972442519
  H           1.67466244343242     -5.26108160393536     -0.84126367999002
  H          -2.31814938469416     -3.85843656706657     -1.55644208796274
  H           0.95472607280718     -7.54424027471971     -1.33677285901163
  H          -3.03537864363899     -6.15474653870380     -2.03476421075094
  H          -1.39890005231832     -8.01870855822899     -1.94716836524989
  Li          0.54518571894865      1.10040123026778      2.13652786630308
  Br         -0.12297759385754      0.26207760628585     -0.44254380063882
  C           2.31538044617794     -4.69817907022559     -4.03890443781329
  H           2.09209682040681     -5.22749897242325     -3.11608725331382
  H           2.15467388206593     -5.40005930598969     -4.86174741320538
  H           3.36876442627570     -4.42716890451516     -4.04986627522617
  C           1.80911614952920     -2.78704526677960     -5.55954379323660
  H           1.04838561292643     -2.08502909677242     -5.90025790613950
  H           2.74962468531887     -2.24661336483716     -5.46931966735359
  H           1.93407944021554     -3.54821706244945     -6.33449667853795
  C          -0.02415265176127     -4.06605576061430     -4.49845924738983
  H          -0.01466711088647     -4.59882135400343     -5.45361409193070
  H          -0.31490095600935     -4.77196071010890     -3.72484381063486
  H          -0.78553039206174     -3.28958284188568     -4.57126727714619
  C           3.15506437183234     -0.72718399516268     -1.36125575084197
  H           4.18486309869093     -0.53568374456581     -1.04639785041300
  H           2.77427325767626      0.16807222905082     -1.85255161517547
  H           2.55563263805454     -0.88786704611475     -0.46408761701512
  C           3.54763085962870     -3.15251721649295     -1.36433799185749
  H           4.50417735601468     -2.91555051583077     -0.88911115488030
  H           2.81022223081471     -3.30772498977885     -0.57641787623954
  H           3.67101012237171     -4.08470223424793     -1.91177951041301
  C           4.20982413182591     -1.80927534994152     -3.35025966862573
  H           4.31717004654629     -2.69562013535523     -3.97032634017670
  H           4.04006269123266     -0.95837621821058     -4.00603908994150
  H           5.16944138574547     -1.64592613806626     -2.85168506360436
  Li         -0.97444932573263      2.83408703296346     -0.47794396392140
  C          -4.90806368940544      0.63746177117332      2.94177669663620
  C          -3.77097880472511      1.42339544278822      2.81395993636884
  C          -6.16625627591531      1.19473892124598      2.77203837218804
  H          -2.80237510968724      0.96036890399164      2.95063975842172
  H          -7.05458796648127      0.58272873540532      2.86281928800017
  C          -3.85678815182816      2.78586843293432      2.52063435035368
  C          -6.27264925519115      2.55026827165540      2.48219191341876
  H          -7.24816244653785      2.99981294927080      2.34350031097719
  C          -5.13489573547606      3.33157456543880      2.35759883603807
  H          -5.24479991568610      4.38089137410058      2.11097424165971
  H          -4.80043618690785     -0.41624483205900      3.17295882378780
  C          -2.61560798550266      3.59579759469054      2.35876625794858
  C          -2.61768613784825      4.92229416358984      2.50943166698438
  H          -3.54715941615723      5.41861295410836      2.77404728790818
  C          -1.40513209155618      5.80174340964022      2.38064263909062
  H          -1.36720411567347      6.20968805809537      1.36034336986545
  H          -1.53044170354506      6.66687724887967      3.03913909239625
  C          -1.34628670825772      2.83830046333677      2.04680826092196
  H          -1.58753949701422      2.04856518203720      1.31204857837578
  H          -1.10482975120978      2.25157271203856      2.94389628975533
  C          -0.10026841564098      5.05677233122951      2.67287299590139
  H           0.73458012698830      5.75183078260764      2.55967335215590
  H          -0.10136788179171      4.75125770461628      3.72766663579900
  B          -0.00033010066775      3.73026752847193      1.75132530768340
  O           0.18690207668905      4.03313960936195      0.26986445665976
  C           1.58795578230721      4.10333279198651     -0.02159910816337
  O           1.20942706970424      2.85485932336325      1.98599340883967
  C           2.29121902130501      3.32428448324232      1.18329291755085
  C           3.09547292991352      2.10418764396767      0.74205903298488
  H           2.48288638344398      1.40365337655319      0.17776917619133
  H           3.95518594452104      2.38676853765591      0.13171629477605
  H           3.47468984802948      1.59369158245479      1.63169738166863
  C           1.81568692865153      3.45874971617102     -1.39049497227917
  H           1.47803523157238      2.42188846328920     -1.42514926827551
  H           1.25919285106830      4.02582595809856     -2.14089543429449
  H           2.87053846795666      3.48548261851475     -1.66923850544613
  C           1.99655721983202      5.57260299386769     -0.13630088207309
  H           1.42108928199314      6.02842629238718     -0.94424073751378
  H           1.79117036222228      6.12865598654935      0.77478739500232
  H           3.05684846618601      5.67165556468952     -0.37491466619324
  C           3.21259291721667      4.19629823609822      2.04061134718170
  H           4.06673484642020      4.55697510902038      1.46472313604348
  H           2.69440211670780      5.04928046141498      2.47021235094773
  H           3.59027618350167      3.58811773828319      2.86436924904797
  H          -2.21340793838409      1.23593564524267     -2.65481808807271
  C          -4.12070962124817      1.31143864910298     -0.74035476891942
  H          -4.80349243872390      1.63390384516470      0.04475833257549
  H          -3.44861544174763      0.55925890822060     -0.31743606488698
  H          -4.70068955339818      0.82514659629538     -1.52757325926507
  C          -3.33367509999324      2.46520806219393     -1.30206693736676
  C          -3.50175213370008      3.76790836473197     -0.83467378696344
  C          -2.74649090061814      4.81787128303212     -1.34717143944432
  C          -1.81029778461699      4.58490394048232     -2.34400539147303
  C          -1.63223720542114      3.29129140231658     -2.82515242240002
  C          -2.38732364056571      2.24458930534103     -2.30645926222157
  H          -4.22042961434363      3.95664599203629     -0.04894348850604
  H          -2.87744792670399      5.81430331600177     -0.94498208229172
  H          -1.20609225128397      5.39803399746399     -2.72487363466471
  H          -0.88581191518646      3.08365942180534     -3.58147416592648
164
TS.A1-2_C3
  C           1.03381157887936     -6.77342259809625      2.25468003195051
  C           0.34205767255901     -5.58208940336500      2.10076505808353
  C           2.41801852794408     -6.79478104210293      2.15868675350915
  H          -0.73644295122035     -5.57624763342044      2.19349523256083
  H           2.95851128631837     -7.72519508121494      2.27686562600665
  C           1.01784127318675     -4.38974670226636      1.84271167329114
  C           3.10676021430873     -5.60908843197079      1.93586458944074
  H           4.18824372355390     -5.61005190773305      1.88201299993573
  C           2.41181801993050     -4.41785607489739      1.79541196718739
  H           2.95856117813633     -3.49753766209138      1.63349335295252
  H           0.48802383018140     -7.68722684966353      2.45322245103246
  C           0.27228734253692     -3.11826338457079      1.64666370527163
  C          -1.01516646520536     -3.11089049182270      1.15849758807902
  H          -1.46805678721153     -4.05897263686254      0.90093263971482
  C          -1.96002983828952     -1.99703706845461      1.56604394879454
  H          -1.76463358004567     -1.07606767996233      1.01757589621618
  H          -2.98507348766167     -2.29207513889907      1.31636146456367
  C           0.81067112206134     -1.86586848127562      2.22214245627286
  H           0.77522346537482     -1.07763227517809      1.46845295808932
  H           1.83292024717495     -1.96442680621931      2.58361436206086
  C          -1.76465238804542     -1.74706665533932      3.07126152510098
  H          -2.46215243328249     -0.97428562147617      3.41533291299886
  H          -2.03137468532746     -2.66061678459302      3.61839321702568
  B          -0.22453319470523     -1.34508787687456      3.46220218883444
  O           0.01717980631021      0.16715900660279      3.58531776959106
  C           0.16799263012402      0.46573239413103      4.98093876300551
  O           0.14208084166005     -1.85718620683285      4.79350740897223
  C           0.81287492260025     -0.84654320621132      5.52244611979629
  C           2.32029910863478     -0.89371299682552      5.23660860495109
  H           2.66238165637625     -1.92091111676051      5.37478770312082
  H           2.54253378007512     -0.59256536148562      4.21155628816643
  H           2.88090581339702     -0.24588225858840      5.91404433248198
  C           1.02805423178861      1.70820664775903      5.16763601627571
  H           0.50376258709335      2.59594141609981      4.80875637224881
  H           1.24781381718190      1.85193784690863      6.22835137941115
  H           1.96836270375879      1.63938260970215      4.62209568561780
  C          -1.21330772513936      0.71458133933987      5.59250227631013
  H          -1.82614305655926     -0.18629058817580      5.55311568424106
  H          -1.13237733792093      1.03810273684660      6.63187291691954
  H          -1.72164599630968      1.50489443686856      5.03445620693816
  C           0.58753292900786     -1.07902918278745      7.01136217166548
  H           0.97069028925926     -0.24455592213402      7.60448709648898
  H          -0.47083658577165     -1.21440454286023      7.22897392673496
  H           1.11295608995220     -1.98480759697327      7.31925803598364
  Pd          0.19143932978074     -2.67665783826765     -0.76509831774661
  P           1.38927263835873     -2.35848420114576     -2.82493553235224
  C           1.48625055270061     -3.58639573656883     -4.27489252682834
  C           3.14457998577250     -1.91273891328051     -2.29990051709137
  C           0.59669759938534     -0.94399594989202     -3.64632306627835
  C          -0.79461015502296     -0.99611147547888     -3.75050291348382
  C           1.23362114288740      0.11848136018927     -4.28214157611433
  C          -1.51311005612261     -0.08316822790782     -4.49642544402355
  C           0.53211067796553      1.07149882574305     -4.99874247036846
  C          -0.86596045505751      0.98899672949419     -5.14016867481043
  H          -1.33872787706769     -1.77643851769242     -3.22735928745339
  H           2.30693997315165      0.22761555793254     -4.22885778801657
  H          -2.58733023816915     -0.18967871591928     -4.55014407359643
  H           1.08332644853316      1.87818667744929     -5.46009195091733
  N          -1.56948034793118      1.93090261209909     -5.84251004597725
  C          -3.00399692915272      1.79708154921587     -5.99306000384131
  H          -3.50608004197010      1.80021809472077     -5.02126014249047
  H          -3.38074861067908      2.64348290317309     -6.56023888668893
  H          -3.27943266173415      0.87835300729045     -6.52195633402009
  C          -0.86106598976785      2.93478770419374     -6.60936517446120
  H          -1.58247108769214      3.54542058971415     -7.14449974804487
  H          -0.27624882828849      3.59943578420502     -5.96593330359956
  H          -0.18237903735895      2.48435147489723     -7.34064222764574
  C          -0.14947600572547     -4.56065241305989     -1.20071445106522
  C           0.80558422100206     -5.56213133711781     -1.11811047494264
  C          -1.45901622823998     -4.88538380291247     -1.55115491501855
  C           0.45911500820148     -6.87858454753959     -1.40860874594059
  C          -1.80009838284456     -6.20035249945161     -1.83894167394576
  C          -0.83801961165217     -7.20117489810442     -1.77610580351394
  H           1.81880778705045     -5.33676714597170     -0.80834766134728
  H          -2.22031540512150     -4.11376309502644     -1.60157063295072
  H           1.21285621140222     -7.65317685774882     -1.33337990125512
  H          -2.81983620751037     -6.44019611509856     -2.11473127463493
  H          -1.10273422967446     -8.22632777365031     -2.00036889234645
  Li          0.44275396760977      1.13014488641982      2.08517231449409
  Br         -0.22857119620789      0.45286295970990     -0.46131392998192
  C           2.49978487825103     -4.71432662796334     -4.04645753180360
  H           2.32246207527968     -5.24383101430146     -3.11266152222472
  H           2.38106931446633     -5.43720276103562     -4.85801619102514
  H           3.53142362667406     -4.36891972346674     -4.07110521718949
  C           1.85003968754790     -2.84445819473369     -5.57216516569270
  H           1.03654523551200     -2.19949682940885     -5.90391174905121
  H           2.74956741221278     -2.23717031047159     -5.48999549758920
  H           2.02279785681706     -3.59374196300894     -6.34939964356077
  C           0.11639100695842     -4.24231529453693     -4.49770302535478
  H           0.14535952434403     -4.75598850808293     -5.46273552944317
  H          -0.11214886863726     -4.98055398102967     -3.73346919275475
  H          -0.69614830141238     -3.51631511300767     -4.54238679272756
  C           3.04653224251526     -0.66959132539799     -1.40740195382417
  H           4.05171364599790     -0.39996193363924     -1.07091513904164
  H           2.60937027867232      0.19233970890787     -1.91235977844339
  H           2.44308696977070     -0.86707685997235     -0.51897988893845
  C           3.65969090184399     -3.05426701131582     -1.40744084730083
  H           4.59432028109537     -2.73321580006032     -0.93828012686319
  H           2.94557869266998     -3.27920150195597     -0.61402189593348
  H           3.86242045568701     -3.97063675159801     -1.95796314487990
  C           4.18466658718929     -1.65674859968135     -3.39759026087026
  H           4.36098561866864     -2.52906379379049     -4.02255832405610
  H           3.93481980763673     -0.81925666608462     -4.04560933665501
  H           5.13159304839809     -1.41275908355958     -2.90767246064522
  Li         -0.85249824779049      3.02347578830859     -0.44932686893034
  C          -5.03956123447111      0.93292203651153      2.69241850011191
  C          -3.85751894243612      1.65992312923259      2.65583053072246
  C          -6.25600370410664      1.56391555324419      2.48097043543788
  H          -2.92306657360708      1.13885287325466      2.82176438182722
  H          -7.17874986591518      0.99838848712671      2.50101965113238
  C          -3.85592011636730      3.03592319676887      2.41460645248289
  C          -6.27531547071353      2.93279742937482      2.24011820702532
  H          -7.21688962281331      3.43966999178428      2.06874353174785
  C          -5.09309595255276      3.65526342116272      2.20650673761626
  H          -5.13381954171762      4.71726532659294      1.99584877080613
  H          -4.99992850306417     -0.13295820815394      2.88545889714991
  C          -2.56774513687599      3.78408305346559      2.35051953605496
  C          -2.50701609188523      5.10270249562489      2.54979923232492
  H          -3.42105568326413      5.64134470002946      2.78405930635051
  C          -1.24461307080988      5.91938365543878      2.51129250740707
  H          -1.14233486764844      6.36732390125739      1.51235338740965
  H          -1.35373290718420      6.76184117219719      3.20155026351626
  C          -1.32663144634135      2.97116093460075      2.07243187335650
  H          -1.57455753086508      2.21825058758681      1.30482857222501
  H          -1.14910799216504      2.35002498636539      2.96205665348915
  C           0.00819745260885      5.09616151071896      2.82228846146125
  H           0.88227355530480      5.74937020369744      2.76580007529783
  H          -0.04870709717057      4.75232644135047      3.86367037821260
  B           0.07257349123549      3.79997352269620      1.85370712332790
  O           0.32667910096124      4.14943514528634      0.39110281298523
  C           1.73821194948527      4.14527199608085      0.14733353709045
  O           1.22295226454737      2.85007262596744      2.09417295295735
  C           2.35387708048019      3.27788373344025      1.33972746055983
  C           3.08997985747059      2.02359929015845      0.87395907244877
  H           2.45186574487972      1.39018743147936      0.25998017501858
  H           3.98844312503604      2.26987306880064      0.30512507519741
  H           3.40007507095570      1.45309094921872      1.75395774383579
  C           1.97585453405774      3.54162497489430     -1.23853667479164
  H           1.56817611344739      2.53336111307723     -1.32701287960473
  H           1.49078506877319      4.17555628178379     -1.98442148480721
  H           3.04039944135401      3.50404771543758     -1.47580393270908
  C           2.23747485413080      5.59055309328672      0.10613657484669
  H           1.71241072822069      6.11341513376554     -0.69553948916272
  H           2.04028724933345      6.11989726152072      1.03487659914570
  H           3.30795545327683      5.63527551679240     -0.10143789482512
  C           3.30314472455877      4.05712996714647      2.25426163477068
  H           4.19110337641044      4.39166036660872      1.71485456320670
  H           2.82231013272107      4.92000910526302      2.70773217944988
  H           3.62395265026623      3.39439846870147      3.05992189010394
  H          -2.05761574658946      1.62789430091851     -2.79083921003272
  C          -4.04078119536929      1.73976547310909     -0.95795917055238
  H          -4.70917364582341      2.05997258582282     -0.15950039226704
  H          -3.43343253426935      0.91123679044561     -0.58351840527702
  H          -4.64586787857693      1.35625721926170     -1.78246601644536
  C          -3.15935704109866      2.86482608788727     -1.43058205336096
  C          -3.26471863955158      4.15223176390073     -0.90574529597360
  C          -2.42748716872591      5.17461811493825     -1.34099517198538
  C          -1.46962193772651      4.92887465470745     -2.31377045851769
  C          -1.35100766185979      3.64945057062786     -2.84750846229010
  C          -2.18742003612150      2.63053111414833     -2.40723357076636
  H          -3.99906804049775      4.34978487038568     -0.13643323448043
  H          -2.51185235137694      6.15814008590363     -0.89664136081081
  H          -0.80341607280309      5.71958989125764     -2.63359598807484
  H          -0.58960458500067      3.42670816604741     -3.58465181617135
164
SI-A2_C3
  C           1.97364992267165     -5.33119354917450      2.09932094288211
  C           0.80910643531934     -4.59829329174189      1.92367578865802
  C           3.18372166660350     -4.84282501878225      1.62576205141898
  H          -0.12957013524421     -4.96968076339500      2.31572599490807
  H           4.09187352481446     -5.41558096385023      1.76208844118877
  C           0.83532821665249     -3.37044287134610      1.26502090665517
  C           3.22476821771484     -3.60942954009189      0.98854954207549
  H           4.16531024791479     -3.21727104336933      0.62295921918440
  C           2.06034758676338     -2.87689022871673      0.81775701901873
  H           2.09730150326635     -1.91998438085562      0.31109149024745
  H           1.93553167984354     -6.28272566826130      2.61440526014157
  C          -0.42672893635917     -2.62562136621208      1.02898126242062
  C          -1.61504526156036     -3.26227134190712      0.76771641384742
  H          -1.62002613493012     -4.34091914493660      0.66083452752091
  C          -2.93243969539785     -2.55114829131493      0.98716037662178
  H          -3.17319758677644     -1.90445518997739      0.14047046005607
  H          -3.73466564317896     -3.29441946299604      1.02445757127052
  C          -0.48799820694900     -1.15219172191177      1.12674222435448
  H          -1.12500833002459     -0.69693277226329      0.33644883356376
  H           0.47305974871566     -0.65165210915507      1.18900793983543
  C          -2.88129251473504     -1.69252906923184      2.26483734002124
  H          -3.74922197285278     -1.02149843723992      2.25587232877542
  H          -3.00653083326155     -2.34251161415435      3.13903345733711
  B          -1.49858371005149     -0.83572652769991      2.48834281026032
  O          -1.69406601033905      0.66671976973997      2.59218027705156
  C          -1.30124588128531      1.07262067348689      3.91868039123727
  O          -0.80993383474393     -1.19589778313216      3.72480414452333
  C          -0.26919435184534     -0.02564113557165      4.31671915129307
  C           1.12795532108793      0.26927737240264      3.75402977653964
  H           1.71459975658301     -0.65051550649167      3.79083056683352
  H           1.08704733085336      0.61344703591888      2.72102061562012
  H           1.63964673416059      1.03219875571141      4.34427194294411
  C          -0.73292333563850      2.48418347693247      3.87603526662446
  H          -1.53422473893716      3.19343060182999      3.66274867183302
  H          -0.29774679982048      2.74630270905264      4.84341786837742
  H           0.03579297460384      2.58188177087100      3.10983705596904
  C          -2.53327965355777      1.05664783666391      4.82528224552291
  H          -2.97501883974323      0.05849805056140      4.86334303429430
  H          -2.28263098935828      1.36653403819681      5.84098990491011
  H          -3.27216356684345      1.76213143462351      4.44028633943143
  C          -0.14876445401339     -0.25333048920507      5.81812833867227
  H           0.12021049112871      0.67014888564771      6.33699290128362
  H          -1.08052179436559     -0.63593262571960      6.23164967048412
  H           0.63300352833373     -0.99075846174080      6.00795193024439
  Pd         -0.71226805704293     -2.19229934813696     -1.09381164606485
  P          -0.00197763452086     -1.07050885540088     -3.05126866481282
  C           1.42144448612423     -1.95144866818009     -3.92515243684574
  C           0.49185318290077      0.71277375497893     -2.64718806111217
  C          -1.37661708036554     -0.84909289509296     -4.20829174891649
  C          -2.66224529456801     -0.82220813988016     -3.66940165941143
  C          -1.25958249170321     -0.59499520954855     -5.57638198370906
  C          -3.77924375201191     -0.56727986366808     -4.43958507937357
  C          -2.36381306710426     -0.35173522375381     -6.36926520461930
  C          -3.66262161580815     -0.33862163860645     -5.82184448212971
  H          -2.79984405757127     -0.99001659615039     -2.60713800663763
  H          -0.28707713658814     -0.57595699596813     -6.04893979945625
  H          -4.74210865310862     -0.54540978644574     -3.94917385767826
  H          -2.21155134519811     -0.16424199263066     -7.42147237627412
  N          -4.76563297900904     -0.11274042112665     -6.60479272438323
  C          -6.05722931882661      0.07274279430758     -5.97718680026830
  H          -6.06723578494887      0.92820022218139     -5.28939906607249
  H          -6.80494458339166      0.24436415679149     -6.74655817742809
  H          -6.35619397390243     -0.81627318456103     -5.41671228819067
  C          -4.59212873825845      0.29908081613034     -7.98340856606594
  H          -5.57014048306154      0.43022089263512     -8.43792535207840
  H          -4.04236949445477      1.24340829825695     -8.06848923729697
  H          -4.05999616580297     -0.46269997549356     -8.55636949013485
  C          -0.95657697364718     -3.90686810459422     -2.06478379388057
  C          -0.10125316022504     -4.97229441356146     -1.78508874405952
  C          -2.02832863541027     -4.11073930522131     -2.92799236258210
  C          -0.28843512738224     -6.20495629199932     -2.39960090811476
  C          -2.21742971055150     -5.34941227719424     -3.53352465069987
  C          -1.34273888839087     -6.39602695447231     -3.28261158989056
  H           0.71842068076729     -4.85461586436624     -1.08386543176278
  H          -2.71641302625977     -3.30776823303670     -3.15647194167686
  H           0.39224724551867     -7.01845598405947     -2.17897977507590
  H          -3.05165567953073     -5.48687532400548     -4.21099972424276
  H          -1.48655461936327     -7.35547464919642     -3.76251071577585
  Li         -3.08828242824297      1.47144234905278      1.67051122257224
  Br         -4.03037609368487      0.62502361438442     -0.53322589582632
  C           2.33304220349220     -2.54069580320968     -2.83682916282908
  H           1.79637271294622     -3.23350854793831     -2.19204339884362
  H           3.14538003691894     -3.08830412097482     -3.32255221645189
  H           2.78208795246832     -1.77016708216091     -2.20896646317062
  C           2.29455537560066     -1.08095981871735     -4.83890259113427
  H           1.73480815903180     -0.59796072380353     -5.63818371631732
  H           2.84411593515803     -0.31874920057110     -4.28939618750684
  H           3.03277330120236     -1.73551577132505     -5.30957299932706
  C           0.86802352927408     -3.10777209582435     -4.77409428424150
  H           1.72054873945430     -3.66763135006895     -5.16812801389426
  H           0.25496599578275     -3.79776877542068     -4.20048383948363
  H           0.28075410042865     -2.75443976677070     -5.62079070254237
  C          -0.66286267968835      1.34203678832985     -1.85538307756871
  H          -0.41208580841692      2.38755671853642     -1.65165331957440
  H          -1.60407794574527      1.32824160167446     -2.40636209713153
  H          -0.82986226368997      0.85537614313960     -0.89633633565264
  C           1.74192033094153      0.73041463927910     -1.76081795869153
  H           1.90219803787064      1.74913503659067     -1.39740242230414
  H           1.61989091619775      0.08446312166089     -0.88722416489770
  H           2.64150699905576      0.42652222598302     -2.29470762639790
  C           0.69957478705359      1.59975883256295     -3.88159760522910
  H           1.53220282557378      1.29400647360535     -4.50728681293029
  H          -0.20252451338966      1.64219971850763     -4.49323167042679
  H           0.90700355390887      2.61605262158892     -3.53463433874044
  Li         -6.08142982521442      1.96766627699791      0.04789848281562
  C          -7.14464898015568     -2.58635056145547      3.34243454279727
  C          -6.70003812596187     -1.27148148926833      3.31695604670422
  C          -8.50251824877509     -2.86779391771937      3.32115411500758
  H          -5.63514751432866     -1.08185199944106      3.33511602776340
  H          -8.85109178200791     -3.89233846114616      3.33149637308137
  C          -7.59537713244991     -0.20103370636344      3.27481987095121
  C          -9.40993838214380     -1.81632480866556      3.28315582902183
  H         -10.47371633775925     -2.01793769278283      3.26145996365268
  C          -8.96104132318834     -0.50494953797730      3.25852537617112
  H          -9.68670676120753      0.29814489933067      3.20463469122174
  H          -6.42014379493195     -3.39123135454694      3.37652083663750
  C          -7.09585552734968      1.20403469255293      3.21885492081661
  C          -7.83159931918966      2.20923059613920      3.69961115376079
  H          -8.79288865233434      1.98069823296040      4.15199912020256
  C          -7.41919592560934      3.65423560118430      3.71320324856037
  H          -7.89410861973095      4.16748900719432      2.86485844110783
  H          -7.83321185109015      4.12499535590076      4.61099875974064
  C          -5.73007213808624      1.42926405253591      2.60375479890427
  H          -5.63947304423737      0.77081710491796      1.72660910878497
  H          -4.97988149799396      1.01633745488383      3.29452519288509
  C          -5.90376639393156      3.83438605052175      3.62632072036385
  H          -5.67170485663100      4.90177744889869      3.62194695751429
  H          -5.44715672606942      3.42870956266677      4.53961468673489
  B          -5.31675130325054      3.00328958222428      2.36387563542548
  O          -5.80019185877184      3.51828073389438      1.01076214679783
  C          -4.90482151723638      4.53862482644244      0.55565710850513
  O          -3.81766953455494      3.13358857153929      2.17141744416258
  C          -3.54558081369596      4.27551170442666      1.35329803874637
  C          -2.35753784576971      3.92584671835239      0.45368760879619
  H          -2.56989012720774      3.08242524615600     -0.20359783828518
  H          -2.06258568781387      4.77555904704966     -0.16408384694763
  H          -1.50470963992181      3.66577156672098      1.08679963621200
  C          -4.75530414268680      4.40416345530302     -0.96106948315240
  H          -4.39564189304687      3.41750634095781     -1.25560631322311
  H          -5.72829046550465      4.57184232435829     -1.42720069627745
  H          -4.06587076257275      5.15179180638238     -1.35613825611362
  C          -5.53675095113918      5.90645344213435      0.82735111749700
  H          -6.49125324021879      5.95170847298534      0.29926942572057
  H          -5.73307189053898      6.06796263992431      1.88415445851988
  H          -4.90630404810391      6.71757643575000      0.45975978647307
  C          -3.11242082303973      5.45116383477114      2.23415421887237
  H          -2.91926803264720      6.34172496510789      1.63352574075082
  H          -3.85337847824723      5.69395950965047      2.99115750480299
  H          -2.18616032311197      5.18543552543097      2.74540190552926
  H          -6.60831702732763      0.04213985105931     -2.52619742460155
  C          -7.50897290204763     -1.19354984537459     -0.28877653549295
  H          -8.06947562748026     -1.43621755916624      0.61383461610563
  H          -6.44659727359036     -1.34906646115323     -0.08066861744209
  H          -7.79604411365232     -1.89145229086223     -1.07721315205681
  C          -7.74694218574127      0.22742949840210     -0.72059339684975
  C          -8.47072823609876      1.11572655018228      0.07404838808243
  C          -8.64338962567337      2.44403388622813     -0.30456669743241
  C          -8.09772259512220      2.90592339809952     -1.49276819165110
  C          -7.37408353587216      2.03148900956367     -2.29833281565069
  C          -7.20304809184344      0.70910228721768     -1.91432078316711
  H          -8.88706170189187      0.76695515552858      1.00883615646967
  H          -9.18218152655552      3.11908830708724      0.34775652617791
  H          -8.21718558753510      3.94212430714050     -1.78054270946397
  H          -6.92170045713216      2.38754884693193     -3.21538055173102
164
TS.SI-A3_C3
  C           2.12657300399245     -4.70138047044602      2.61620026789132
  C           0.91845359603575     -4.13285415086780      2.23796665124345
  C           3.32007684075298     -4.19854394654848      2.11655989155022
  H          -0.01342002177591     -4.50372912082329      2.64669977142626
  H           4.26205839772351     -4.64374008662931      2.41015161869720
  C           0.89109677610416     -3.05796677721463      1.35385016543626
  C           3.30208068886926     -3.11811168422544      1.24346750241960
  H           4.22956000466101     -2.72040599112091      0.85144922817037
  C           2.09443784457480     -2.54821029004042      0.87093093357264
  H           2.07811567872442     -1.71085837460983      0.18333063132938
  H           2.13489297454490     -5.53481922506114      3.30730316870055
  C          -0.41246445118266     -2.46752007715687      0.95842548327752
  C          -1.51654389448052     -3.24889767573087      0.64397248706561
  H          -1.40540201754452     -4.32684335904691      0.65687361422174
  C          -2.90524172576795     -2.66824144103452      0.81479839505163
  H          -3.17269592014609     -2.02266124803968     -0.02426152087097
  H          -3.63806590026008     -3.47929795372282      0.80438331412305
  C          -0.60135826558116     -1.04278197326195      0.92643226566304
  H          -1.43999864512040     -0.66402408074540      0.33720454550608
  H           0.25306189855510     -0.38598148108879      1.01791175790696
  C          -3.00019474298933     -1.84585470430828      2.11541906880034
  H          -3.88556965035981     -1.20368817146546      2.04524441091689
  H          -3.17565487071868     -2.52545840194440      2.95738365549661
  B          -1.71246533414643     -0.94660354803799      2.52039606564183
  O          -1.90905945075332      0.50301686822097      2.71417428607952
  C          -1.41627540291871      0.85495183176895      4.03037390980932
  O          -0.97820189953955     -1.40837962155952      3.64983985760658
  C          -0.40190388751861     -0.29400510464527      4.33120704371094
  C           0.99798384220800     -0.01348895164939      3.77794413166278
  H           1.55658913930687     -0.95107148820279      3.76279385820776
  H           0.96938017246987      0.38317489571197      2.76476052274102
  H           1.53226921439942      0.70105412406286      4.40663104738900
  C          -0.80014987423067      2.24490397440943      3.99122521058632
  H          -1.58305155702798      2.98634007610379      3.82381700144561
  H          -0.31686580368263      2.46766307574274      4.94525438795770
  H          -0.05848434316214      2.33208619897894      3.19766887547753
  C          -2.60400222192740      0.85499264524295      4.99151458543695
  H          -3.08813026193292     -0.12368447579910      5.01477849191121
  H          -2.29429473650951      1.11635959243333      6.00414297662202
  H          -3.32957466537662      1.60156845878111      4.66287582152330
  C          -0.27996098245345     -0.64662465070085      5.80677271838902
  H           0.03058239292751      0.22237662242006      6.39137382890557
  H          -1.22182054129845     -1.02323470989177      6.20187139216615
  H           0.47457552174422     -1.42560052358910      5.92634137703777
  Pd         -0.67921442413995     -2.22907197027280     -1.18225485014261
  P          -0.00737500409874     -1.08434593116483     -3.14452420459665
  C           1.41384906619228     -1.94384513338079     -4.04349910466233
  C           0.45496422582646      0.71966554309455     -2.79449748047970
  C          -1.41546441501472     -0.90594358677268     -4.27373413095320
  C          -2.68826504104318     -0.91436039140239     -3.70473272711195
  C          -1.34029629544889     -0.66092987189721     -5.64580688959891
  C          -3.83118846610406     -0.70028397746352     -4.45005875721532
  C          -2.47051688618343     -0.45762975597658     -6.41404584361353
  C          -3.75506557057548     -0.47970178473731     -5.83595547902707
  H          -2.79381314325570     -1.08101367151317     -2.63825645067127
  H          -0.38001776351596     -0.61762517823373     -6.14186959349619
  H          -4.78324492189878     -0.70940390513899     -3.93840696666200
  H          -2.34903880384564     -0.27510589276218     -7.47118855262110
  N          -4.88500698632461     -0.29589880813989     -6.59536287080394
  C          -6.16111154996567     -0.12024505585172     -5.93444165576678
  H          -6.16950079559001      0.75040181490049     -5.26517293860217
  H          -6.93418017698848      0.01862384037370     -6.68531616936649
  H          -6.42622001234289     -1.00209833019000     -5.34665990617824
  C          -4.75388226761750      0.13123826408613     -7.97395593658881
  H          -5.74491978273539      0.22823948300194     -8.40872783709459
  H          -4.24043834966933      1.09572131263548     -8.06426223664716
  H          -4.20592857696269     -0.60708810236315     -8.56216025329426
  C          -0.91846331834997     -3.97455557923079     -2.12932881270180
  C          -0.03650930562771     -5.01896802679833     -1.84364183641009
  C          -1.97565689933464     -4.22153971280630     -3.00192441722828
  C          -0.17612122768316     -6.25826374227515     -2.45693682909205
  C          -2.12163998146239     -5.46643076731684     -3.60709683475642
  C          -1.21641009073272     -6.48514211519168     -3.34872028055595
  H           0.77287014575623     -4.87294223161105     -1.13409645851199
  H          -2.68721377732632     -3.44147448869294     -3.24150431595967
  H           0.52825140695339     -7.04984952005455     -2.22962190206211
  H          -2.94547055800001     -5.63169883225463     -4.29168690447475
  H          -1.32566025761784     -7.44935278523457     -3.82864383627755
  Li         -3.15987777145747      1.45696208324325      1.71727350991189
  Br         -4.01141781508971      0.64911838694659     -0.51720701666046
  C           2.35319069300831     -2.50451839602832     -2.96307487721022
  H           1.83358221578561     -3.19568573581258     -2.30140112651717
  H           3.16611252670021     -3.04720865486167     -3.45357675353464
  H           2.79987043787547     -1.71856885600795     -2.35239526908499
  C           2.25258597250056     -1.07206711609468     -4.98656532293530
  H           1.66749958170273     -0.61940985878022     -5.78585893624254
  H           2.79122342032664     -0.28488258807506     -4.46201267939093
  H           2.99961153027933     -1.71690576006549     -5.45725187450463
  C           0.86536254217648     -3.12255236950093     -4.86367895125477
  H           1.71907167432556     -3.66923095886795     -5.27389781215991
  H           0.28331255153414     -3.81712952469200     -4.26387820402171
  H           0.24745896130293     -2.79327513629917     -5.69847979489006
  C          -0.69327459323689      1.32880340514171     -1.97880962108192
  H          -0.46033907324547      2.37999536308062     -1.78113135865010
  H          -1.64541029252783      1.29505375009438     -2.51009234363810
  H          -0.82685687950022      0.83203293118664     -1.02002686411054
  C           1.72607512158854      0.78545880317937     -1.94137422909591
  H           1.87671874882488      1.81686484345525     -1.61041402086672
  H           1.63458086097433      0.16149284594196     -1.04879569484595
  H           2.61844274077409      0.48206932095696     -2.48755294635142
  C           0.60800217795565      1.59182970588390     -4.04666601936917
  H           1.42934943647333      1.29444561943531     -4.69144824447942
  H          -0.31125655760735      1.60446822941222     -4.63353250690309
  H           0.80184820373477      2.61845461670038     -3.72214098432639
  Li         -6.03029218235779      2.06518357384202      0.02190806268204
  C          -7.19240084304556     -2.52471894973159      3.30677832144880
  C          -6.73083803197055     -1.21556909328120      3.30404592363188
  C          -8.55327217472500     -2.78792869150239      3.25857187252767
  H          -5.66423056503369     -1.03909041128417      3.34369410517482
  H          -8.91527923865909     -3.80783156130126      3.25082233911305
  C          -7.61120563578056     -0.13296427005757      3.25696996277961
  C          -9.44612936503675     -1.72427309917875      3.21629174817141
  H         -10.51184941171007     -1.91184430167210      3.17335673154279
  C          -8.98012952492970     -0.41859377384477      3.21321388661816
  H          -9.69444008357295      0.39424277521283      3.15431920014648
  H          -6.47930410188850     -3.33957330072842      3.34331536588378
  C          -7.09215730428234      1.26544619878147      3.22145210057494
  C          -7.82212650389534      2.27745928714166      3.69678757330311
  H          -8.79373373634541      2.05869671586089      4.13149139353156
  C          -7.39144591183412      3.71719213155541      3.72438845743580
  H          -7.84527667066969      4.24010759893957      2.87035517476612
  H          -7.81506774068394      4.18930433897536      4.61683385818749
  C          -5.71500127107611      1.47640257770404      2.62710519245990
  H          -5.62960943220090      0.83439913449829      1.73694954131702
  H          -4.98087670925785      1.03680456738232      3.31974853286936
  C          -5.87239374168080      3.87768622922221      3.66499463807731
  H          -5.62505416535049      4.94151170100529      3.67018607654842
  H          -5.43876925391405      3.46179743679585      4.58482060352193
  B          -5.27198496468395      3.04403478187174      2.41207093170275
  O          -5.70339192248969      3.57467419133012      1.04886081242736
  C          -4.77491064416165      4.58091843078779      0.62820802403300
  O          -3.76534001334051      3.14152083751850      2.26294945852275
  C          -3.44258488295083      4.27783435195388      1.45558411448229
  C          -2.24505439487256      3.89537101591476      0.58246433702561
  H          -2.46507168131069      3.05784830223186     -0.08053751811075
  H          -1.91260092420256      4.73529014452033     -0.02950503264381
  H          -1.41416217339882      3.61269002711677      1.23457989487636
  C          -4.59155998314243      4.46043758229543     -0.88599646175013
  H          -4.24455325654809      3.47052423013603     -1.18461761719805
  H          -5.54934085415990      4.65356443291622     -1.37373967744122
  H          -3.87826495217747      5.19842477981385     -1.25600308726448
  C          -5.38140088578598      5.96002551180670      0.90041536436195
  H          -6.31966778652540      6.03536525980972      0.34729299560802
  H          -5.60243546815558      6.11413578882328      1.95321938671053
  H          -4.72140641544642      6.75943705012458      0.56001501432926
  C          -2.99705471074096      5.43285434520718      2.35583993259897
  H          -2.75386912031774      6.31996962676392      1.76845801873659
  H          -3.75310570685876      5.69596323573695      3.09095032565361
  H          -2.09771798150604      5.12946951478747      2.89413082134702
  H          -6.57412471899183      0.15089684476495     -2.55507433489321
  C          -7.52454970680865     -1.08277806832134     -0.33625450309966
  H          -8.07703784475329     -1.31197975928537      0.57474979863920
  H          -6.46497350385241     -1.27928791791972     -0.15005484035771
  H          -7.85261974568207     -1.76303440135916     -1.12423250400404
  C          -7.71727420404389      0.34951106964209     -0.75281098092085
  C          -8.41730957346539      1.25069374497006      0.04875013239632
  C          -8.54752519217808      2.58797272868141     -0.31574735367182
  C          -7.98065726317253      3.04659260962750     -1.49570322563524
  C          -7.28002202030190      2.15914135120231     -2.30794426225016
  C          -7.15274371841280      0.82758087434293     -1.93843377047478
  H          -8.84705467907584      0.90521675222313      0.97876034507727
  H          -9.06794963042495      3.27216680262905      0.34185497986212
  H          -8.06542517094856      4.08940490853216     -1.77165357744884
  H          -6.81041967985035      2.51102739886283     -3.21798175500424
164
A2_C3
  C           0.22603334571684      3.32361989416292      2.72079002124952
  C          -0.73257444613450      2.32079842958032      2.67098941523520
  C           0.53617775440910      4.05160963322028      1.58096603923336
  H          -0.97524413019859      1.75986711335554      3.56702798069062
  H           1.28726005411453      4.83040952662620      1.61930033693228
  C          -1.39521255140759      2.03321224034668      1.47892387520926
  C          -0.12342627879623      3.77488755522862      0.39028747163965
  H           0.11570922167078      4.33434581509596     -0.50565687415849
  C          -1.08233343613172      2.77514479105051      0.34224488327753
  H          -1.57733664211877      2.54424152226876     -0.59289977678908
  H           0.72930429291557      3.53795598959164      3.65567154764715
  C          -2.42680874294442      0.95385474635902      1.45351425266087
  C          -2.14346032673084     -0.26569260883010      2.13400490878098
  H          -1.19241704299417     -0.28708742446331      2.65285529772563
  C          -3.19471162022586     -1.17133105695744      2.72630369455890
  H          -4.16920320231627     -0.97861227951930      2.27770991365748
  H          -2.94932113386631     -2.20714821692360      2.48929292528806
  C          -3.50332297032096      1.00424160976303      0.56226377169366
  H          -4.36813493093184      0.37145826695074      0.72852200103174
  H          -3.69386602642805      1.91018116046648      0.00256545107535
  C          -3.29635475039520     -1.02402409309219      4.26414255062627
  H          -3.56338912991569      0.00758552614312      4.51242828681199
  H          -4.09872162146699     -1.66765800636942      4.63842464442331
  B          -1.93765938342673     -1.39120563355568      4.94419888124380
  O          -1.50981382848677     -2.69871249435518      5.17385690855850
  C          -0.22538892053013     -2.62498516711540      5.88635046066516
  O          -0.98436842816463     -0.48042835063009      5.30102719644617
  C           0.26465741866725     -1.19521995596935      5.50901909995889
  C           1.05993857749095     -0.49134857048398      6.59082167258254
  H           1.95478342000276     -1.06595706313280      6.83796743201298
  H           1.37479842948297      0.48645461442745      6.22536759634272
  H           0.47113097728745     -0.34657125291040      7.49473176120313
  C          -0.53844288163384     -2.77866975215609      7.36899594626241
  H           0.37768119164829     -2.77167152715599      7.96024687877538
  H          -1.19331477185601     -1.98010558636416      7.72132897718336
  H          -1.04515896888474     -3.72940051649320      7.54489521509411
  C           0.67586107124511     -3.74191308195835      5.39603467632652
  H           0.27569825401598     -4.71065987494217      5.69656755666601
  H           0.76481783419706     -3.73754212976461      4.31089397821814
  H           1.66985593151422     -3.63175551071109      5.83511960911324
  C           1.01171238267005     -1.16322448602857      4.18298167773300
  H           0.47473707075323     -1.70717774137118      3.40380596457327
  H           1.11759425407759     -0.12528727275350      3.86217988276419
  H           2.00705348738168     -1.59941522700410      4.27551413123691
  Pd         -2.00653327130287     -0.66150676049294      0.04705570791083
  P          -2.04865419405931     -1.10367654782574     -2.29442064143396
  C          -0.40806990046080     -0.62633686191299     -3.09883545301905
  C          -3.48590465054495     -0.29394689058083     -3.21009381738158
  C          -2.32253561748851     -2.86723119200508     -2.63221252038360
  C          -2.04082451031441     -3.51957558466806     -3.83344422928932
  C          -2.89402404205947     -3.63528838468978     -1.62044410782439
  C          -2.29937661354778     -4.86417629610928     -4.01380191688598
  C          -3.16869423475883     -4.98197169065240     -1.77673662023638
  C          -2.87800915574696     -5.63466654678710     -2.98720989351878
  H          -1.60364856142747     -2.97635226463665     -4.66070577838344
  H          -3.12653267362609     -3.15841974733596     -0.67476450578787
  H          -2.04625190999123     -5.31548914607210     -4.96166346274757
  H          -3.59214581703488     -5.52119831236226     -0.93927672671471
  N          -3.15102725725718     -6.97148348377302     -3.16815133288493
  C          -3.53029094286066     -7.76764393615248     -2.02052477489088
  H          -4.46574841368057     -7.40659428204255     -1.58655689235522
  H          -3.68936655768819     -8.79571734869312     -2.33614083605761
  H          -2.76505250980362     -7.75917554219454     -1.23389495262954
  C          -2.61658754660904     -7.65278323678348     -4.32942706258952
  H          -1.52166545981144     -7.60558147645920     -4.37533793139153
  H          -2.91335349706409     -8.69771090431583     -4.29260855766870
  H          -3.01701255876508     -7.22979744182918     -5.25273359583272
  C          -0.58189056880922     -2.05545071506412      0.58516345582468
  C           0.77108339835107     -1.69069236020382      0.63951777451851
  C          -0.88933496049576     -3.34325558799358      1.04148380443388
  C           1.75989540906596     -2.56801940604159      1.07026431913685
  C           0.08820580034830     -4.22321910476901      1.49934943489389
  C           1.42393772298018     -3.84420115110727      1.50403118402031
  H           1.07484829077314     -0.69445454611002      0.33090823363956
  H          -1.91711651787271     -3.69482683319874      1.03814933631188
  H           2.79641503778616     -2.24796899318750      1.07664227492702
  H          -0.19988877296708     -5.20999190519950      1.84899579775607
  H           2.18969470493852     -4.53238973516419      1.84219959904408
  C          -3.33529541769920      1.23023589429696     -3.17239267031241
  H          -4.26300346261333      1.69278655788534     -3.52195858216050
  H          -3.14440685034343      1.58166662552004     -2.15774998899601
  H          -2.53069361444257      1.58246830546434     -3.81839951489098
  C          -3.69888247425685     -0.75864559240564     -4.65456074713234
  H          -2.87195539758372     -0.50923312741020     -5.31476004314955
  H          -3.87610262562075     -1.83310112168167     -4.70657129955571
  H          -4.59118027139751     -0.26081449662943     -5.04675698553340
  C          -4.74317012970871     -0.68744454706149     -2.42195232014500
  H          -5.61712852939799     -0.21992395104294     -2.88654138103342
  H          -4.89376300216762     -1.76970955642428     -2.43576226818011
  H          -4.68583082108663     -0.36394769945770     -1.38381069983048
  C           0.59370974760470     -1.75945019900318     -2.82748389158141
  H           1.60440323598668     -1.38188786932766     -3.00964271786430
  H           0.54721691948390     -2.11827654073296     -1.80114978841060
  H           0.42932382000046     -2.60982857360454     -3.48862224505116
  C           0.07841848848621      0.64286194137593     -2.38199273479754
  H           1.06901301877661      0.91144318474978     -2.76102932002350
  H          -0.58673975299087      1.49020171392777     -2.55813479315610
  H           0.14862097401424      0.49328455346455     -1.30422521936149
  C          -0.40703171228123     -0.34073070834226     -4.60430659278946
  H           0.62231853794590     -0.12179728876446     -4.90413854851519
  H          -0.74117335486286     -1.18884447848912     -5.20010317537184
  H          -1.01117103660716      0.52664246588095     -4.86732642732082
  C          -5.85414564221357     -3.25172065879524      0.58859176891626
  C          -6.58953029366927     -2.10891235974219      0.30409406633341
  C          -7.09573599957001     -1.32651466314536      1.33276882393057
  H          -5.44676007120877     -3.84218897176049     -0.22366931116257
  H          -7.66385476759428     -0.43159038623299      1.11218145891440
  C          -5.60944344436963     -3.64258889061755      1.90663930712264
  C          -6.86010012484114     -1.70059809844789      2.64929798567242
  H          -7.24278196782822     -1.09678985461581      3.46427639695991
  C          -6.12130649441968     -2.84014209803036      2.93031165077962
  H          -5.94276437957389     -3.09975249923642      3.96819844049318
  H          -6.75984921241263     -1.82509874805519     -0.72656846088409
  C          -4.82872210259400     -4.87654077364986      2.21178901417994
  C          -5.02317560230250     -5.99571538586180      1.50795670806444
  H          -5.78644933726222     -5.98899718474078      0.73144506454067
  C          -4.27516363034226     -7.28551341649903      1.71539845261095
  H          -4.91767526036397     -7.97808157199100      2.27708478786510
  H          -4.11799294539352     -7.75914863928146      0.74191921865399
  C          -3.84020272854539     -4.81868545092641      3.35311777330458
  H          -4.29447454154287     -4.21931757723135      4.15143595917822
  H          -2.97058729325868     -4.23400061948445      3.01360218530287
  C          -2.95809778624350     -7.09513922742773      2.47465905874565
  H          -2.47408512387028     -8.06544189955855      2.60591426907410
  H          -2.27719797298017     -6.49647017570123      1.85419635303419
  B          -3.27278214116775     -6.27261034145271      3.83496590511942
  Li         -5.56876432445777     -5.85580616603255      5.38553961266818
  O          -4.24393846487956     -6.99576099926205      4.75873342795794
  C          -3.48809009644801     -7.83369027204702      5.64068414051290
  O          -2.11944614790105     -6.05224904436743      4.79198194789223
  C          -2.03949431602334     -7.16424542315295      5.68815335950353
  C          -1.66932806042066     -6.62798046264519      7.06997277324422
  H          -1.59472939944312     -7.43241802603824      7.80277415306884
  H          -0.69030805024178     -6.14929286032198      7.01437740271840
  H          -2.39528609359567     -5.89901419059544      7.43416601679926
  C          -4.19268810108215     -7.86090887661666      6.99825051101575
  H          -4.32538471483096     -6.86228428711853      7.41665565923301
  H          -5.17512509394335     -8.32108890411379      6.87792163489827
  H          -3.63779307016969     -8.46339386843862      7.71838627000421
  C          -3.49977281517615     -9.26657729884418      5.10105271207170
  H          -2.96433858293961     -9.94517735550052      5.76695868084587
  H          -4.53775103235774     -9.60014854586271      5.04008332807978
  H          -3.06681690162155     -9.33978383838101      4.10741247761923
  C          -0.91103761766016     -8.08730239570467      5.22689559375992
  H          -1.06201957274528     -8.43533915813100      4.20783784331346
  H           0.02518727454548     -7.52714074357715      5.25248111610401
  H          -0.80894241304806     -8.95273079005175      5.88411821772846
  Li         -2.59018097359897     -4.29912170569508      5.30101829211325
  Br         -4.65363411987555     -3.96222859922553      6.81518350924996
  H          -7.73124264923254     -3.78186706177714      7.58338931103054
  C          -8.16629872336233     -4.77794622995914      7.65927201379046
  H          -7.72573242994282     -5.27153228494925      8.52515697647253
  H          -9.23864946455594     -4.67250665319016      7.83760833815838
  C          -7.92294641379977     -5.56530596501329      6.40306628077043
  C          -7.68914354780793     -6.93904773579942      6.44563182734478
  C          -7.48092130836691     -7.66873932343708      5.27907910928647
  C          -7.49536902109013     -7.03350483221255      4.04568714383536
  C          -7.72032687072361     -5.66220663163193      3.98664364604056
  H          -8.07720661788297     -3.86634673503080      5.10148194903456
  C          -7.92840501565019     -4.93855386516840      5.15514825083647
  H          -7.65510195956567     -7.43860622999624      7.40679777729628
  H          -7.28037236486410     -8.73088716517472      5.33825037754035
  H          -7.30078216907081     -7.59055794541150      3.13919313709035
  H          -7.70845331198928     -5.15013315043870      3.03380653351155
164
TS.A2-3_C3
  C           0.09034264158345      3.30632826327137      2.98719303257624
  C          -0.79265096905214      2.24062128133963      2.87302670309551
  C           0.33687779759978      4.13123643833745      1.89854663697231
  H          -0.97989959607248      1.60726039792223      3.73407682159466
  H           1.03150545109844      4.95681915801905      1.98708046510237
  C          -1.44511202600488      1.98937127970126      1.66673933498959
  C          -0.31168359709247      3.88970149102002      0.69441609338618
  H          -0.12151263579408      4.52426297360358     -0.16235458101111
  C          -1.19457532091231      2.82611777716434      0.58092641886516
  H          -1.68153477096294      2.61287516029631     -0.36411779824935
  H           0.58570920382396      3.49244412149856      3.93223480145815
  C          -2.38667997052479      0.83478556412359      1.54480067600993
  C          -1.87507917877386     -0.48012430941854      2.03368386387492
  H          -1.07111438323952     -0.30688238824001      2.74173059772620
  C          -2.87649434277219     -1.48051498510620      2.57648652112371
  H          -3.82026863232728     -1.41408530847037      2.03713179354284
  H          -2.51165549835064     -2.49477950179944      2.42061103482574
  C          -3.62612191784935      1.01671383720691      0.97721251460277
  H          -4.40643635732565      0.26850374061512      1.04566961240978
  H          -3.93460088667713      2.00964634025036      0.67552819716610
  C          -3.10581750399132     -1.26494614263840      4.09204369549831
  H          -3.38211221837275     -0.22262050175334      4.27672881612228
  H          -3.93878246759384     -1.88556110596285      4.43076685496415
  B          -1.79687419492576     -1.63290408415457      4.86293469378470
  O          -1.38875457587560     -2.94578871906493      5.09720788511559
  C          -0.13205600291386     -2.89065444886458      5.85851305103462
  O          -0.85158093949696     -0.73119845103699      5.26371609134080
  C           0.38283450304861     -1.45536079255105      5.52977562755532
  C           1.11779217227126     -0.77008409170254      6.66562208963101
  H           1.99860417301069     -1.34848123508050      6.95121777332042
  H           1.45088515198159      0.21383684860639      6.33438390167340
  H           0.48110775839764     -0.64063596118747      7.53860361615289
  C          -0.49895645706195     -3.06880804273441      7.32568715972231
  H           0.39418627558905     -3.06959048783750      7.95107066059256
  H          -1.16900116102885     -2.27740391859908      7.66513665950284
  H          -1.00975775887918     -4.02208740876754      7.46804070586201
  C           0.77319332255276     -4.00920162697056      5.37819403794334
  H           0.33968460943795     -4.97798886436813      5.63017096028815
  H           0.91359769649645     -3.97376477539551      4.29875423910971
  H           1.74789243597545     -3.93313348422959      5.86449530617600
  C           1.20802282248916     -1.39520938044155      4.25099096112176
  H           0.71328730371613     -1.90755890879432      3.42318561786799
  H           1.34249561301117     -0.34977219775681      3.96881086127930
  H           2.19271611661951     -1.84245323007095      4.39269785881749
  Pd         -2.07745198339406     -0.39275421103526     -0.20109711772539
  P          -2.12136351466418     -1.00573351105810     -2.44037053355152
  C          -0.46174355686533     -0.57666127355337     -3.23594000955126
  C          -3.54757918889359     -0.30242373326419     -3.45232183130044
  C          -2.32853492042358     -2.80852684082353     -2.62993644953960
  C          -2.06744800175376     -3.55064706104116     -3.78380916631030
  C          -2.78127610361184     -3.52193082708049     -1.52148243630949
  C          -2.21747407769946     -4.92345545924172     -3.82402175316937
  C          -2.94699227984640     -4.89599207402724     -1.53506976422978
  C          -2.64347938988151     -5.63994034260774     -2.68862377869205
  H          -1.73274434584898     -3.05624140178739     -4.68608138565953
  H          -3.01620690447614     -2.97508135725842     -0.61366974584905
  H          -1.99500662622698     -5.44018704888454     -4.74608703137576
  H          -3.30683407622183     -5.38192110745994     -0.63675566287516
  N          -2.75181233881761     -7.01083885289328     -2.70924908090814
  C          -3.36878309706299     -7.68020098782214     -1.58448869460320
  H          -4.40745048079407     -7.36109472836687     -1.42545610357955
  H          -3.36106132453934     -8.75344535640491     -1.75874713815241
  H          -2.81434001175638     -7.49006792241193     -0.66293904490210
  C          -2.67773615803996     -7.71162116870205     -3.97445130657674
  H          -1.70264720375738     -7.57286150958218     -4.44571221406294
  H          -2.80699334817837     -8.77599182314423     -3.79622974036307
  H          -3.45074098149740     -7.38371500061541     -4.68019801940957
  C          -0.49254183409900     -1.34625124398482      0.91926605296594
  C           0.69984891609268     -0.61339637116049      0.85583734880164
  C          -0.41388030676842     -2.73899047972214      0.94076415568447
  C           1.92234497173583     -1.25820617773754      0.73640128374733
  C           0.81493211240515     -3.38282166641645      0.83632654029451
  C           1.98735094610916     -2.64732743165485      0.72576903221675
  H           0.67124127831164      0.47025139691957      0.90108295359841
  H          -1.31133057489075     -3.34250203496347      1.00873180297630
  H           2.83046323649930     -0.67114872537598      0.65939707236275
  H           0.84751828288609     -4.46660615636669      0.82772496390610
  H           2.94177090974071     -3.15011303860455      0.63463215663079
  C          -3.41943867451717      1.22303655777457     -3.50658457119087
  H          -4.34288326672922      1.64954237631142     -3.90945494501776
  H          -3.26229539969512      1.63708412003986     -2.50685378382719
  H          -2.60009511283951      1.54640992391412     -4.15023226678080
  C          -3.72789577663893     -0.86694956657062     -4.86389130741920
  H          -2.88179272102866     -0.66755835659272     -5.51782539491191
  H          -3.90519431667147     -1.94266940296429     -4.84139337558501
  H          -4.60869028524095     -0.40050831308865     -5.31675925850658
  C          -4.80736300024629     -0.65575337711724     -2.64993222937668
  H          -5.68682151376154     -0.25477277707625     -3.16392665764372
  H          -4.92807894355978     -1.73880469582336     -2.56671083177368
  H          -4.76586200912611     -0.23870150128852     -1.64180554354871
  C           0.53796815304759     -1.63901637794904     -2.75479653829931
  H           1.55359109573180     -1.28895774199944     -2.96316321617122
  H           0.45476574909928     -1.81224980253487     -1.68009438262053
  H           0.39619480215036     -2.59258844360013     -3.26377028128159
  C          -0.02168779578733      0.77938486066809     -2.65988140678240
  H           0.96496838013541      1.03401337682512     -3.05945086038473
  H          -0.70695035471101      1.58643183659391     -2.92449267731936
  H           0.04896090237034      0.73756466519188     -1.57189295488735
  C          -0.39543548806836     -0.48314032239569     -4.76215152188369
  H           0.64173760703451     -0.28536957342911     -5.05050632362018
  H          -0.69755387137974     -1.40271570838513     -5.26118834229224
  H          -1.00035309302178      0.33620196557654     -5.15084789861795
  C          -5.81239344881846     -3.47128283076418      0.48430633670580
  C          -6.45912335296450     -2.28820748072782      0.15229781777720
  C          -6.87773603917569     -1.41483340168904      1.14628430763234
  H          -5.46503064290366     -4.13091265156491     -0.30208745090040
  H          -7.37460019265706     -0.48813238267563      0.88725205345983
  C          -5.57291750886730     -3.81176462185717      1.81679991327932
  C          -6.64760122300912     -1.73904911524485      2.47718500264588
  H          -6.96516363978538     -1.06558470478612      3.26523044189950
  C          -6.00086113418766     -2.92101231573759      2.80550480036673
  H          -5.83017385687652     -3.14668573770565      3.85272196982659
  H          -6.62663560966716     -2.04292603737337     -0.88843049487301
  C          -4.87796485386145     -5.08189585405118      2.17541172242342
  C          -5.18949019936608     -6.22708970587203      1.56081828379053
  H          -5.98425164643773     -6.21085525275581      0.81696867030911
  C          -4.53631801803434     -7.55637718980381      1.83338752747631
  H          -5.20595338289144     -8.15117664610773      2.47002401908799
  H          -4.46297085990970     -8.11150533781779      0.89337834643600
  C          -3.82506866047983     -5.01951832252949      3.25981972882615
  H          -4.17960346701295     -4.30861492251205      4.01607254355883
  H          -2.92537167377263     -4.55617103412248      2.82353728238825
  C          -3.17831665790881     -7.41894754695541      2.53188214519592
  H          -2.76602413545879     -8.41275682588694      2.71634972894882
  H          -2.47340106515570     -6.91975632894004      1.85203380014892
  B          -3.38516662990365     -6.48069116335968      3.83988310209925
  Li         -5.68363993367922     -5.83865021926356      5.39337337785336
  O          -4.40226992656185     -7.05592958615616      4.81563490951525
  C          -3.70814999212970     -7.91405190874049      5.73006322700645
  O          -2.20333839460017     -6.30616170852284      4.77023305857147
  C          -2.20577477848928     -7.37528320553645      5.72324951850655
  C          -1.76552109404007     -6.80074532717374      7.06784154116483
  H          -1.73495993831943     -7.56991563396170      7.84050874366134
  H          -0.75454247850910     -6.40206718692103      6.96634087966600
  H          -2.42742831041521     -6.00202904548788      7.40809594906680
  C          -4.38717049510764     -7.81107349375073      7.09710230675045
  H          -4.43159452908386     -6.78440193443662      7.46240741092500
  H          -5.40532088046619     -8.19650447512265      7.01687637738019
  H          -3.86919285653446     -8.41860454799264      7.84018484995513
  C          -3.85660456421473     -9.36647439658562      5.26776139398872
  H          -3.37795804888004    -10.05420681817495      5.96676792324221
  H          -4.92143561287406     -9.60603904265082      5.23266905048456
  H          -3.44391971579295     -9.53444907290762      4.27729149245704
  C          -1.17001700068456     -8.41626306414383      5.29861524484855
  H          -1.36597786781711     -8.80143336348130      4.30106525303649
  H          -0.18822496628019     -7.94013233982561      5.28570002484294
  H          -1.13453010970159     -9.25245604336947      5.99915612566918
  Li         -2.55714035689063     -4.50859727353074      5.24631726534048
  Br         -4.59536168613558     -3.92851015849485      6.69340035009822
  H          -7.62653040702443     -3.50358689753806      7.51958214964984
  C          -8.15270486069748     -4.45017880762370      7.64056080299540
  H          -7.76417681010662     -4.93924133535416      8.53342000794854
  H          -9.21120282116041     -4.23626097993454      7.80381726433705
  C          -7.97809427675757     -5.31733368909354      6.42621762368652
  C          -7.83632004260736     -6.69971303206618      6.53899285625708
  C          -7.68962504964990     -7.50129906808395      5.41024892880618
  C          -7.67455160345627     -6.93087155095881      4.14535979773561
  C          -7.80727474946781     -5.55188186270649      4.01641887928379
  H          -8.02982011604576     -3.68094281048565      5.03834857591120
  C          -7.95402649244431     -4.75665844682400      5.14708249763948
  H          -7.82636807035739     -7.15026260936297      7.52455088993895
  H          -7.56143180342056     -8.57024107319828      5.52330764193209
  H          -7.52805713117206     -7.54553298986501      3.26751495457779
  H          -7.76966401546761     -5.09140651875790      3.03824579747533
164
A3_C3
  C           0.45425198519748      3.21034516899895      2.87161949139417
  C          -0.28330256631245      2.03676149159836      2.81184156341321
  C           0.43947640954980      4.10410386610598      1.80887068528291
  H          -0.27267300361318      1.36814276270406      3.66527054063863
  H           1.02145765300313      5.01562071965447      1.85283087605522
  C          -1.04996805495613      1.72789753266226      1.68487342165326
  C          -0.33594015844434      3.82023828508473      0.69492527351067
  H          -0.36648874393127      4.51086390591600     -0.13900408433285
  C          -1.07285789926422      2.64521609554488      0.63870927877887
  H          -1.68014656155102      2.41638842385872     -0.22957847818411
  H           1.03757803453358      3.42935131546521      3.75727768331901
  C          -1.88545713135394      0.47656758242606      1.65534630594231
  C          -1.19279656647466     -0.79371759143184      2.16488053086413
  H          -0.59051076529346     -0.46874898044896      3.01731494918511
  C          -2.17236752917262     -1.83288499426427      2.71481124836198
  H          -3.01565039231169     -1.97236852979725      2.03311193155248
  H          -1.66606153138200     -2.80074479474722      2.75601520197405
  C          -3.25225132295764      0.61761947405375      1.59240302579963
  H          -3.93206099863146     -0.17489252369240      1.87998719688778
  H          -3.68526755598210      1.61070665836561      1.53359380865433
  C          -2.65078510379160     -1.46428600838716      4.13971449903637
  H          -2.88607349639851     -0.39902504644418      4.19683288130434
  H          -3.55749395901826     -2.01286141016837      4.39924564518202
  B          -1.47218158484036     -1.85207186235241      5.08307658208186
  O          -1.21509216016071     -3.17447304153051      5.44615244419386
  C           0.01171312098008     -3.18196713763646      6.25487600092982
  O          -0.46355352477866     -1.01752990471144      5.47199872975713
  C           0.68232512029444     -1.84264784738743      5.82248509010516
  C           1.47519302109624     -1.15054560011759      6.91341310434191
  H           2.28402387902459     -1.79573712459872      7.26174010314333
  H           1.91670938151899     -0.23759352727972      6.51347473676733
  H           0.84519858217216     -0.88425216433014      7.75978334880376
  C          -0.42269701350550     -3.18949878027343      7.71412873819106
  H           0.44251543105366     -3.23801749328057      8.37577270541719
  H          -1.00533193642133     -2.29968767390026      7.95747823499297
  H          -1.04651739875056     -4.06399628733770      7.90688663295189
  C           0.81507346385706     -4.42221588045965      5.91378684176574
  H           0.28722674079137     -5.31680350710066      6.24482384785922
  H           0.98182250757825     -4.50909608514946      4.84151661042670
  H           1.78152958918398     -4.38802827681722      6.42061055215719
  C           1.51938014755466     -1.97472523549513      4.55432636324305
  H           0.96936169431685     -2.47607475744663      3.75390443481985
  H           1.78032077646822     -0.97568760004446      4.20237293234553
  H           2.44158981591339     -2.52565080674595      4.74101353455372
  Pd         -2.69064379920711      0.03053999058967     -0.42763136311888
  P          -2.53863141059345     -0.71697844758075     -2.65282200443848
  C          -1.01376986461228     -0.01468322972367     -3.51258931969145
  C          -4.07741690090470     -0.41980091354040     -3.69934755933979
  C          -2.39123976222167     -2.53983468514072     -2.67704401143568
  C          -1.82196316186172     -3.32429708254193     -3.68072668107970
  C          -2.90387408584353     -3.22224914504844     -1.57416126902072
  C          -1.72890881637237     -4.70062009217906     -3.57647927105178
  C          -2.83498221663306     -4.59834498601609     -1.44868226908632
  C          -2.21644023169587     -5.37707051382911     -2.44201969908041
  H          -1.42735886959768     -2.86463382004271     -4.57653846673215
  H          -3.36098001631946     -2.64694038543771     -0.77395146994840
  H          -1.26958509196170     -5.24839079234316     -4.38610587336147
  H          -3.24569518202004     -5.05753923843280     -0.55845086667848
  N          -2.08440934614866     -6.74027914619260     -2.30631258878285
  C          -2.79171295286864     -7.40727786007886     -1.23286657793757
  H          -3.88039366007277     -7.27898780876404     -1.30323416401050
  H          -2.56636331383787     -8.47051885498724     -1.26489811819829
  H          -2.47407971006602     -7.03224832181072     -0.25811345962753
  C          -1.67364599846882     -7.52837457412928     -3.44989278270794
  H          -0.67470147328095     -7.24281252031384     -3.78457165358885
  H          -1.63569549157079     -8.57536966549781     -3.16069217248512
  H          -2.36249694989776     -7.42797681514518     -4.29779744859860
  C          -0.18466892459659     -1.38089304979935      1.18315195905192
  C           1.06762128286504     -0.78758203612138      1.02218798691019
  C          -0.44435278222823     -2.55965430331992      0.49012150863142
  C           2.03294794251849     -1.36736948530439      0.20965718745459
  C           0.51452839765906     -3.14099127809746     -0.32868164768789
  C           1.76313806167513     -2.55191308415612     -0.46360321659334
  H           1.29617217238062      0.13172324291897      1.54992542413959
  H          -1.40737467753731     -3.04157731697529      0.58657152062862
  H           3.00083124225084     -0.89212957586780      0.10710639600305
  H           0.27288862894055     -4.05205617435363     -0.86499069209965
  H           2.51612306895713     -3.00429030015821     -1.09667762070993
  C          -4.26068536987507      1.08235228551422     -3.93288923829050
  H          -5.25232616756398      1.26320323140680     -4.35775666054097
  H          -4.18807015468898      1.63982476998879     -2.99505856940051
  H          -3.52607232452675      1.48349630254581     -4.63197472982067
  C          -4.12004389994912     -1.17054091985021     -5.03219703246765
  H          -3.34801175099393     -0.84635066764473     -5.72672396352627
  H          -4.02323704981754     -2.24698296987867     -4.88394402730052
  H          -5.08820994320366     -0.98862416808720     -5.50926083320686
  C          -5.24756713732470     -0.92232031806995     -2.84339659979298
  H          -6.18839058867346     -0.73259915841661     -3.36974604690293
  H          -5.17071881710669     -1.99677759295022     -2.66453688966281
  H          -5.27890955930791     -0.41967301885722     -1.87345787930170
  C           0.18659193805246     -0.72781173348847     -2.87959733858667
  H           1.10452431030460     -0.20302229084221     -3.16157632043689
  H           0.11018064564569     -0.71335163283064     -1.78965814692767
  H           0.27607168388263     -1.76632052799159     -3.19681193869842
  C          -0.90083336549292      1.46741962295739     -3.12019201804802
  H          -0.00818719933716      1.88994491834929     -3.59152768112108
  H          -1.75878858851087      2.06101676839338     -3.43641756627345
  H          -0.79469530327662      1.56631815333803     -2.03988126603677
  C          -0.93452748419947     -0.10564277907158     -5.03860523554843
  H           0.04790307460691      0.25730928226431     -5.35580468057159
  H          -1.04438656927791     -1.11875805549080     -5.42074861485202
  H          -1.68224276665112      0.52352667508093     -5.52223790507259
  C          -5.80019079601191     -3.80900313228869      0.40599545756571
  C          -6.49284062132094     -2.67617605832596      0.00512449167492
  C          -6.76272807833768     -1.65996168415966      0.91108476630989
  H          -5.57160218581346     -4.57235696758452     -0.32743752209674
  H          -7.28923568174707     -0.76820695436947      0.59460425064477
  C          -5.37248859285278     -3.97126601982158      1.72730676686441
  C          -6.33951448392799     -1.79843750691615      2.22513999611084
  H          -6.54174488205674     -1.01670130647585      2.94902158985588
  C          -5.65598095727598     -2.93804199136899      2.62552458004754
  H          -5.36880737162651     -3.02231847790335      3.66665010775667
  H          -6.80966667872218     -2.57993345083736     -1.02534537650581
  C          -4.67917905306920     -5.21716308345758      2.17119742185027
  C          -4.98516868081789     -6.39345952246788      1.61155606995833
  H          -5.76354781419011     -6.41642612387684      0.85155118513581
  C          -4.36314519149938     -7.71803279198042      1.95978917501174
  H          -5.10132784792984     -8.30151507798327      2.52731175661850
  H          -4.20141051524021     -8.28002669414629      1.03325692904119
  C          -3.65972742335247     -5.12271347764554      3.28915795217747
  H          -3.98424672042057     -4.33014845507368      3.97142774909329
  H          -2.71298339593315     -4.76535177202172      2.85722526391864
  C          -3.08161434925197     -7.59125829204571      2.78908436023039
  H          -2.73683031580164     -8.58805976916011      3.06947894328762
  H          -2.28550093372941     -7.16245251629110      2.16623949130263
  B          -3.37774151986592     -6.56224700594582      4.00671152632206
  Li         -5.79361929190009     -5.67885000062275      5.22317645129519
  O          -4.54211550717248     -7.01196235720791      4.88082007770573
  C          -4.02206018603445     -7.86360488826612      5.90922956153585
  O          -2.30730811472435     -6.41078539967563      5.06338770774171
  C          -2.49584934756361     -7.42248819263470      6.05979710899776
  C          -2.17917513300833     -6.79940050639696      7.41805079992642
  H          -2.30326746276418     -7.51979309191476      8.22720939083680
  H          -1.13517478109206     -6.48195994234700      7.42514243598229
  H          -2.81277909038830     -5.93596441606104      7.63202357517654
  C          -4.84451548914840     -7.64877210098592      7.18082027811626
  H          -4.86310859368610     -6.60353606117850      7.49139419262135
  H          -5.86977753189436     -7.97602197257059      7.00022533598002
  H          -4.45481534188408     -8.24705213684068      8.00527645006721
  C          -4.21538421837038     -9.32544368502935      5.49580107282833
  H          -3.86952341117578    -10.00547070739461      6.27591125867301
  H          -5.28296768958694     -9.49844246466386      5.34473196983888
  H          -3.70343794497002     -9.56947214157576      4.56960303535660
  C          -1.49162917639929     -8.54885900496817      5.81857419195530
  H          -1.59553960485826     -8.98251766350828      4.82736328964176
  H          -0.48464253108680     -8.13637238162540      5.89838259637794
  H          -1.59618667885513     -9.34062298208540      6.56251660855918
  Li         -2.55903319008274     -4.58926451572101      5.46865025616129
  Br         -4.72749585775957     -3.79957946956820      6.57684320617080
  H          -7.83969515981458     -3.00005158764725      6.91540444502849
  C          -8.34947722078951     -3.94009539816270      7.12353825286941
  H          -7.96314642519321     -4.32870512788428      8.06547836185289
  H          -9.41423127519347     -3.73300455958549      7.25160059294580
  C          -8.14249910962045     -4.92243826060886      6.00577220392749
  C          -8.10464949301597     -6.29462358513427      6.25112371378351
  C          -7.93155953276336     -7.20503284736484      5.21306562846589
  C          -7.78655751332003     -6.75723646572990      3.90737035881342
  C          -7.81692874743209     -5.39127474060564      3.64747020937616
  H          -7.97894063855570     -3.42316582520358      4.47721999399239
  C          -7.98764580548936     -4.48601843635735      4.68860456958463
  H          -8.19618454894612     -6.65089649837148      7.27056769197837
  H          -7.88631761539373     -8.26476328840311      5.42941026738119
  H          -7.61993354367014     -7.45977311052180      3.10178955918182
  H          -7.68226480493404     -5.02513027643891      2.63835282163488
117
[7a-LiBr-15a-Tol]
  C           1.35837048042485      2.64728440187962      3.00058133657025
  C           0.29764668306112      1.75527736080459      3.04594716730100
  C           1.47274674215372      3.54523432180906      1.94645622085599
  H           0.20128797106582      1.06625511265368      3.87825163504680
  H           2.30464736694529      4.23710428773864      1.90832236136456
  C          -0.67248896406424      1.75745960349040      2.04272311161118
  C           0.51561919666152      3.55016653225206      0.94260340816954
  H           0.60075226257582      4.24262585110383      0.11426059978185
  C          -0.55026430973395      2.66131286475697      0.99097053356156
  H          -1.29008338537779      2.65008363077279      0.19927855950597
  H           2.09690157649156      2.64628771032522      3.79280233549710
  C          -1.81241406569711      0.80053958375469      2.09284632224839
  C          -1.41703029633608     -0.66503474178176      2.13147539329182
  H          -0.54033527377100     -0.73981390650123      2.77992705802483
  C          -2.49521501398923     -1.61042403331052      2.66998799402639
  H          -3.40563334492747     -1.50901718989316      2.07646961211957
  H          -2.15449911886024     -2.63622788300389      2.49537612056802
  C          -3.06790701999183      1.23456372855280      2.03703207931772
  H          -3.91525555816991      0.55902096244172      2.05862509061586
  H          -3.28392862182058      2.29473943570593      1.97943232780739
  C          -2.81479050883207     -1.41069239911558      4.16814846754948
  H          -3.06213744877434     -0.36167761188674      4.35015910474977
  H          -3.69728344170418     -1.99892036946284      4.43495675877367
  B          -1.58992527847476     -1.82584627662186      5.04081491723113
  O          -1.39026663007809     -3.11064623458186      5.54230919767281
  C          -0.15067109003397     -3.09419628679339      6.33229393210557
  O          -0.52056083780118     -1.01712741793481      5.30499567523396
  C           0.58197481763001     -1.85191254890255      5.74262197157191
  C           1.42075968801371     -1.07703281355503      6.74001635206275
  H           2.20165743550566     -1.71530762492315      7.15796722731397
  H           1.90118989340358     -0.23964561060658      6.23319074397138
  H           0.81392778107203     -0.68202958036461      7.55217671012652
  C          -0.56321440975610     -2.91367159654715      7.78688358606104
  H           0.30757988558996     -2.93413602982029      8.44267530756741
  H          -1.09473280678153     -1.97225585382984      7.93421842003872
  H          -1.22804795457087     -3.72826777737199      8.08227971554579
  C           0.58300125565075     -4.40620952697416      6.13217913710370
  H           0.02061991062356     -5.22664836570297      6.57718393116567
  H           0.71901301050595     -4.63418037519196      5.07654727177565
  H           1.56157449389105     -4.35686879138835      6.61440021325268
  C           1.40016917134837     -2.17478164196865      4.49633825167397
  H           0.81253814480132     -2.73986924560846      3.76897201165299
  H           1.70918161450013     -1.23692008768570      4.03172322016304
  H           2.29368112135790     -2.74837715259520      4.74370705764506
  C          -0.96772122391380     -1.10338070737853      0.74625330734815
  C           0.33212650661614     -1.54378373524664      0.52703357620894
  C          -1.86007301391347     -1.09499778815719     -0.32282666997058
  C           0.73490274033838     -1.97757845046935     -0.73024302331941
  C          -1.46433039645693     -1.53109091288724     -1.57770141091601
  C          -0.16392044416880     -1.97524347304595     -1.78587620637164
  H           1.03948307935041     -1.54207966268305      1.34920346616386
  H          -2.87340018757964     -0.74060526683783     -0.16872336327087
  H           1.75244487157746     -2.31464401424713     -0.88388998380460
  H          -2.17131357606013     -1.52139099795560     -2.39880850042032
  H           0.14569346768009     -2.31268633168409     -2.76699867822674
  C          -4.73401484192932     -3.71149921541933      0.37107488196688
  C          -5.26931059314185     -2.55400832527525     -0.17690301335267
  C          -5.97430230356592     -1.66207856333247      0.61968428576819
  H          -4.15783599032054     -4.38614012570029     -0.25060973751521
  H          -6.38864334696282     -0.75665659744023      0.19431234249482
  C          -4.89198472402784     -4.00836996820763      1.72587060034997
  C          -6.13247598684648     -1.93779003760289      1.97205133623359
  H          -6.67135110104359     -1.24625891836619      2.60952917145548
  C          -5.58968288071379     -3.09200502917064      2.51782158238057
  H          -5.70921536673220     -3.27174735683333      3.58090576103628
  H          -5.12236795434302     -2.34262874304093     -1.22916320702093
  C          -4.31129720894339     -5.25284791707690      2.30751193744249
  C          -4.42103533946893     -6.41823511599890      1.66595763176146
  H          -4.98136343515094     -6.44197449864354      0.73325750373501
  C          -3.82219845296520     -7.71959647258844      2.12837432468700
  H          -4.62091185858474     -8.34591580964847      2.55047644057877
  H          -3.46001407772344     -8.26214294521110      1.24843217511992
  C          -3.59586639686136     -5.13399612370180      3.63287447414773
  H          -4.17356450277974     -4.44183136122668      4.25774816630178
  H          -2.64142325320671     -4.61631239644959      3.44411219137837
  C          -2.71678307744201     -7.53618201828641      3.17399495761059
  H          -2.36434552875133     -8.51861641165327      3.49583859031355
  H          -1.85696605473558     -7.05004475418928      2.69492453686523
  B          -3.25561957476098     -6.56247371097757      4.35007664987649
  Li         -5.79353432763369     -5.85912114817324      5.35031854906017
  O          -4.45198882802411     -7.12463675559423      5.10612452623873
  C          -3.96566113473508     -7.91408987126700      6.19843546806195
  O          -2.31456251816406     -6.31612481810456      5.51061316837112
  C          -2.51023931716544     -7.33208814036620      6.49738816227642
  C          -2.39043859213226     -6.67391248191108      7.87110763558911
  H          -2.52054169921135     -7.39925921375259      8.67533088903949
  H          -1.38833634305045     -6.25301942587503      7.97459059498712
  H          -3.12091769700336     -5.87498322659073      8.00867545500126
  C          -4.93451714938507     -7.76019336349234      7.37216813931687
  H          -5.07159845705356     -6.71746093192233      7.66278664896441
  H          -5.90431116807412     -8.17350637545131      7.08915426213221
  H          -4.58751157624418     -8.31529660961089      8.24456521329558
  C          -3.98149167271237     -9.39080243198073      5.79454301367821
  H          -3.65579209120632    -10.02967619011372      6.61719453479745
  H          -5.00728809390352     -9.66442336333058      5.53902997827521
  H          -3.35760398713872     -9.59240810806404      4.92857551944896
  C          -1.38959758821935     -8.36437506807831      6.37324826826065
  H          -1.35067741200555     -8.80509865302074      5.38015138254192
  H          -0.43663197530136     -7.86442854690792      6.55405325225798
  H          -1.49966410190387     -9.16259808323784      7.10956140042484
  Li         -2.74461401062010     -4.49936273036902      5.76231485976392
  Br         -5.03004217100028     -3.87013286261617      6.74952085544934
  H          -8.18762166121666     -3.47986805152021      6.85498478688318
  C          -8.72396169726025     -4.42719452699704      6.90373635645941
  H          -8.53842707251541     -4.86846395649783      7.88266581963725
  H          -9.79341490298305     -4.22106400259767      6.82170974476764
  C          -8.28367193714117     -5.34812612858063      5.80065153902622
  C          -8.17149311004175     -6.72220903045285      6.00736138387405
  C          -7.77390688807431     -7.57319238608340      4.98046835913429
  C          -7.47409988691086     -7.06239971198168      3.72590460582034
  C          -7.57842528940309     -5.69331391619789      3.50400041345849
  H          -8.03075088392066     -3.77956334654320      4.35858739917514
  C          -7.97646439811192     -4.84796259934529      4.53324063412151
  H          -8.38219717742762     -7.12667324241286      6.99049744076936
  H          -7.67137814576494     -8.63396592633806      5.17089805643807
  H          -7.12867829871199     -7.71496134362482      2.93533456587659
  H          -7.32300672382325     -5.27987085847993      2.53744287699498
59
SI-A4_C3
  Pd         -0.39320967351358      0.24697609298314     -1.63073748458805
  P          -0.65877615901345     -1.96131734432431     -0.98611080869415
  C          -2.23769556612474     -2.75661539018220     -1.62883115697095
  C          -0.52099058293436     -2.11460552102564      0.89063497057372
  C          -2.27688751349613     -2.39686814560587     -3.12172014939612
  H          -3.16814462263808     -2.83945520080904     -3.57608180256808
  H          -2.31141564513774     -1.31477644103064     -3.26510352391230
  H          -1.40026658373548     -2.78121557324481     -3.64879857679054
  C          -2.34159960102343     -4.27970914372841     -1.51514414385567
  H          -1.58577565827140     -4.77585735693169     -2.12348487933192
  H          -2.25617715365376     -4.63955526607034     -0.49109390995788
  H          -3.32034217527613     -4.59127010227729     -1.89273113670608
  C          -3.44362654742888     -2.10601715237319     -0.94340251297392
  H          -4.35546200776154     -2.39252745886015     -1.47520868375769
  H          -3.55132906653733     -2.43034388822041      0.09240750780557
  H          -3.37010473438600     -1.01558388456685     -0.96058211873521
  C          -1.00119607323083     -3.41947630808947      1.52837758935518
  H          -0.47545793604581     -4.29332980077048      1.14588319981095
  H          -0.80971686753812     -3.37344317726409      2.60478491351986
  H          -2.07292074599215     -3.56991921261143      1.39701994887311
  C          -1.29549026430079     -0.94855984798613      1.52390077651897
  H          -2.36555577105448     -0.99375398867155      1.32175365407887
  H          -1.15821870426260     -0.97870839419983      2.60911419097231
  H          -0.92099610215345      0.00855114018438      1.15607080849685
  C           0.96547861017577     -1.91075749978165      1.21821489073271
  H           1.35320083023768     -1.00668465662568      0.74002433958385
  H           1.07822042690141     -1.79475158493427      2.29997004582419
  H           1.57488073601112     -2.75612034143856      0.89762800279348
  Br          1.77510534237722      2.39279282524367      1.20574216205197
  C           1.51804762542273      2.22888211491263     -0.66947423852998
  C           0.21081589426455      2.35244406596676     -1.17374159163637
  C           2.60066855785011      2.01605272475880     -1.48864963623991
  C           0.01793895358023      2.24471059883787     -2.56407201011018
  C           2.39377183282211      1.89156482868178     -2.86790612200784
  C           1.12561184501854      1.99457221216168     -3.39963551810718
  H          -0.58467678531997      2.68768212013600     -0.52124968167686
  H           3.59363493526841      1.93743077475763     -1.06818090622090
  H          -0.94369399241114      2.49284800306357     -2.99747336118829
  H           3.24163337483629      1.71554801599506     -3.51712053063598
  H           0.97581365446795      1.91617377304503     -4.46850589366089
  C           0.68129276087309     -3.00364145331123     -1.65762147116232
  C           1.60040214297539     -2.40022933012113     -2.51679307157779
  C           0.90311158492413     -4.34993997774816     -1.35573878834676
  C           2.66859053810285     -3.08902951443468     -3.06363146794975
  C           1.96685625839512     -5.05705689881510     -1.88269520483629
  C           2.87685293604252     -4.44657086373889     -2.76740621557311
  H           1.47430854023883     -1.34755302549479     -2.75334669316877
  H           0.23553752036348     -4.87736525307430     -0.68871009592445
  H           3.34408675996296     -2.55755937191390     -3.71811442087849
  H           2.08634856434533     -6.09308037301251     -1.60206086721965
  N           3.92068956191909     -5.15188241391565     -3.31692188153750
  C           4.22358100766875     -6.47710416715228     -2.81766349910459
  H           5.08220546116517     -6.86995013661758     -3.35552833745802
  H           4.45853596569836     -6.47640953840242     -1.74657403260721
  H           3.38897623861958     -7.16117537592075     -2.98421948890516
  C           4.93934851116454     -4.44411021460339     -4.06379790858849
  H           5.45610543441660     -3.69081243728675     -3.45668532437674
  H           5.67530458090950     -5.15847868102838     -4.42300694373306
  H           4.51145633622184     -3.94446738151213     -4.93529781779051
59
TS.SI-A5_C3
  Pd         -0.26246077983999      0.25511893200609     -1.32208084155978
  P          -0.51236423087737     -2.03541564047267     -0.75803377539419
  C          -2.20251726354930     -2.67672128846820     -1.27338569119025
  C          -0.19798369909694     -2.29911520595426      1.08209110410269
  C          -2.36142888357578     -2.22886520103881     -2.73471143038795
  H          -3.32097760068863     -2.58839888859325     -3.11724124518043
  H          -2.34161871916984     -1.14051252695569     -2.81926123318321
  H          -1.57038902788551     -2.63757717671714     -3.36825856800514
  C          -2.40448686582245     -4.19341162496946     -1.22494396244209
  H          -1.74782049098328     -4.70440855340743     -1.92887652340125
  H          -2.24838130694691     -4.61481442917455     -0.23316869991955
  H          -3.43457931257315     -4.41647325355395     -1.51868724064372
  C          -3.28242056680227     -1.98214608978623     -0.43691420167292
  H          -4.26076976415436     -2.17731522610825     -0.88522243409943
  H          -3.31136190362530     -2.35417636766511      0.58811986312226
  H          -3.13396251556571     -0.89947760246713     -0.41290524822000
  C          -0.72205370061876     -3.59420701511055      1.70545183789116
  H          -0.31148529178144     -4.48522220171713      1.23242079081967
  H          -0.42391541069223     -3.62094548411489      2.75789507660037
  H          -1.81004635708808     -3.65234122869411      1.67602807521462
  C          -0.80890967356780     -1.11073429539963      1.84088126907059
  H          -1.89313813145984     -1.06059065335931      1.74357069612599
  H          -0.57193345375462     -1.20717894377161      2.90460813229995
  H          -0.39720397196233     -0.16499749928818      1.48142966704365
  C           1.32513142044578     -2.23268500035483      1.26566056506509
  H           1.74276481009564     -1.34114396932284      0.78896604070962
  H           1.55203748520883     -2.18291130482406      2.33427872958859
  H           1.82630395219108     -3.10656107017206      0.84902175742852
  Br         -1.94215688253956      2.17300966765716     -1.58065860056403
  C           0.27062634594699      2.12120303421890     -1.82616971000977
  C           0.75011576534775      1.99556289308316     -3.12492509624889
  C           1.01228618703554      2.71403150286930     -0.80590761359430
  C           2.05191438026676      2.41834675462515     -3.38471157377983
  C           2.30416966756038      3.12641246330497     -1.09748786925041
  C           2.82393861818005      2.98112032778272     -2.38062793317371
  H           0.11903598015826      1.60000037952378     -3.90873473393321
  H           0.58346529704759      2.84399701262776      0.17802198916989
  H           2.45053737741734      2.31763608347747     -4.38637554179891
  H           2.90540855145366      3.57388466841759     -0.31596453089425
  H           3.82747735073679      3.32306682841491     -2.59677792895511
  C           0.66860161329682     -3.11669840664474     -1.62758651386196
  C           1.50596193543565     -2.53088435817236     -2.57721419827257
  C           0.83656966745852     -4.48710388088251     -1.40935446622771
  C           2.44713754616406     -3.25664856246397     -3.28597568472592
  C           1.77502535808623     -5.23132240121695     -2.09695522117201
  C           2.60260603717949     -4.63625359538446     -3.06957358151749
  H           1.42139095086058     -1.46350166914721     -2.76019273255044
  H           0.22430522904541     -5.00321875119133     -0.68274230727632
  H           3.06551871603349     -2.73773805246010     -4.00369039970836
  H           1.86071830013364     -6.28480162216906     -1.87524246196048
  N           3.51922190460044     -5.37631532923917     -3.77493443529667
  C           3.78758551938012     -6.74327559992239     -3.37932527793117
  H           4.54627021783354     -7.15919869932398     -4.03663983509813
  H           4.14959385468042     -6.81477571128627     -2.34696900342647
  H           2.89383255973021     -7.36392166265679     -3.47224386273112
  C           4.46930215840064     -4.70073121863883     -4.63360721471636
  H           5.10750878084305     -4.00073625660324     -4.08107289340086
  H           5.10575721557201     -5.44182417001526     -5.10952700161730
  H           3.95960397279465     -4.14591927112902     -5.42417959025895
164
A1_C1
  C          -2.81938512992589     -5.84833265347820     -2.07447986689626
  C          -2.82236875073570     -4.56153275110670     -1.54878543007989
  C          -2.56689802481568     -6.93666774770950     -1.25189479643689
  H          -3.00786404561834     -3.71270662724670     -2.19833712258112
  H          -2.56059126350978     -7.93924720277818     -1.65990993340141
  C          -2.56562295209638     -4.34046343539927     -0.19752076119967
  C          -2.32955122244302     -6.73009405450205      0.10310445761102
  H          -2.14571617958299     -7.57406138211906      0.75696623495925
  C          -2.32464179332750     -5.44583541731736      0.62276682672777
  H          -2.13435615842361     -5.28653705251749      1.67904737803199
  H          -3.00812486225878     -5.99789299655413     -3.13059599134512
  C          -2.54064435468853     -2.97576950428358      0.38748631091494
  C          -3.56407247797152     -2.13691103894663      0.20320184715371
  H          -4.39490263679570     -2.44544868593428     -0.42758773627827
  C          -3.67148327781497     -0.83760244828913      0.95302036924859
  H          -3.01576705523799     -0.08664775167173      0.49835570560151
  H          -4.68820265043233     -0.44551352382043      0.84721030267607
  C          -1.40474130324350     -2.60313130721289      1.29314865097173
  H          -0.79981901842799     -1.75435368149242      0.88107813337192
  H          -0.75443546802299     -3.44515400337674      1.51273531993212
  C          -3.29680634949106     -1.03801466369293      2.43347414689318
  H          -3.28853225918632     -0.06867822935621      2.95074615106298
  H          -4.09320289014648     -1.62248636871305      2.90917284385477
  B          -1.89273325786682     -1.83588252973776      2.70304749893426
  O          -0.72796884289744     -0.91286279692750      3.12725939953527
  C          -0.47268691981642     -1.15530316212109      4.51696052510957
  O          -2.01238424123950     -2.76768303315376      3.84361022714169
  C          -0.86345992216997     -2.65641638044914      4.66281542100832
  C           0.25325829579287     -3.58100686673389      4.15310444239749
  H          -0.16359959158200     -4.58110549439622      4.01674062033455
  H           0.65511737161689     -3.24575627267186      3.19516074385807
  H           1.07812470735352     -3.64795262973820      4.86636288467832
  C           0.98519203616452     -0.85496186894072      4.83701284706497
  H           1.16639435566201      0.21929831846769      4.76204962551015
  H           1.22127287440529     -1.16514338540200      5.85752019904690
  H           1.65706830924179     -1.37544225194310      4.15393966143922
  C          -1.36990934170564     -0.24153629343657      5.35614339706351
  H          -2.42202392505592     -0.48253644154849      5.20114337980916
  H          -1.14272159088655     -0.32713646010731      6.42032080158535
  H          -1.20003560840894      0.79720405533748      5.05979160583854
  C          -1.22957456479157     -3.06325484759102      6.08479776156881
  H          -0.40933280287300     -2.86030337256875      6.77823569784532
  H          -2.12108485859442     -2.53737541956153      6.42337067358961
  H          -1.43991850650222     -4.13402949903032      6.11137424020749
  Pd          0.32053422833903     -1.92993109392285     -0.67291492019151
  P           1.14348786642056     -1.81328916364533     -2.84123314275696
  C           1.39614900879730     -3.41781562178387     -3.78410636422683
  C           2.65706080419034     -0.69627293450267     -2.98486062646849
  C          -0.24151854237793     -1.02761356041913     -3.72118892945324
  C          -1.52985184140790     -1.17960548442078     -3.20211837416066
  C          -0.12543035038468     -0.30121218399663     -4.90761070929784
  C          -2.63853979024646     -0.62171188142352     -3.80428929483199
  C          -1.21956162930153      0.28301062886707     -5.51936086004279
  C          -2.51129320941095      0.15863322794480     -4.96847304089404
  H          -1.68157923817190     -1.74044165909862     -2.28564138158896
  H           0.83927019732030     -0.18016755752356     -5.38362788514310
  H          -3.60327977488043     -0.77575239619287     -3.34136753304709
  H          -1.06382250663969      0.83575358769083     -6.43366528372811
  N          -3.59540414763193      0.78088547159975     -5.53141973478271
  C          -4.93004654467914      0.41003408683610     -5.09816541762801
  H          -5.08102568147231      0.63542843122147     -4.04029473880186
  H          -5.65678332856727      0.98607808143501     -5.66420686327573
  H          -5.13405007396554     -0.65553122258338     -5.25306969996744
  C          -3.44827861121388      1.45071888949777     -6.80955319679628
  H          -4.39328882958009      1.91820999991753     -7.07163289449694
  H          -2.69550997836374      2.23865143684979     -6.75008786365736
  H          -3.16746751312998      0.76032851740782     -7.61324119588760
  C           1.30574233984081     -3.56832767358095     -0.17658917354011
  C           2.46684909592672     -3.32552984181950      0.55419278813009
  C           0.83184192465024     -4.87051514561894     -0.27807981112832
  C           3.14945868540522     -4.37333149527357      1.16433621456997
  C           1.51906984826942     -5.91495979798369      0.32884537329003
  C           2.68291110696895     -5.67367112097349      1.04471147310732
  H           2.84658881441129     -2.31744401232126      0.67305501824506
  H          -0.08585562560493     -5.09598925103867     -0.80089104958427
  H           4.04516518493017     -4.16431021366780      1.73641895081428
  H           1.12718658979784     -6.92167640998076      0.24343792623018
  H           3.21432728260087     -6.49023115590559      1.51618333102901
  Li         -0.27009154379489      0.58847197666495      2.20355880878854
  Br         -0.52822931142946      0.58518532134145     -0.41679078783292
  C           2.59884038338418     -4.20353430049671     -3.24643210267143
  H           2.53067319814324     -4.40464180883488     -2.17996510070970
  H           2.63998017398716     -5.16513737945860     -3.76485271060578
  H           3.54064552018911     -3.68993844193786     -3.44120203372019
  C           1.55920224862168     -3.23768575033744     -5.30059994542043
  H           0.76198797361021     -2.63094632245204     -5.72999147422188
  H           2.52056341307781     -2.82000922990050     -5.58522746082158
  H           1.49024492709557     -4.23008466780800     -5.75458044225656
  C           0.09531295636195     -4.20859408545612     -3.57718848742935
  H           0.24925165565754     -5.24368704060242     -3.89257748003880
  H          -0.23154991652734     -4.21552417267260     -2.54197359327138
  H          -0.71417674372877     -3.78720624863593     -4.17671044492100
  C           2.21787365679281      0.77141327294626     -2.90726284602580
  H           3.09846963810846      1.38164688452034     -2.68638737438683
  H           1.79470545150642      1.12096250247813     -3.84835809776198
  H           1.48118273976173      0.93666725733719     -2.12345104699666
  C           3.53825166603264     -0.99391484661562     -1.76342977258375
  H           4.46469802567273     -0.41916617906266     -1.84526593137802
  H           3.03113849369218     -0.69242938094348     -0.84460510748025
  H           3.79685980695301     -2.05072126727431     -1.67855782600820
  C           3.50296219116678     -0.86632148528042     -4.25119661632931
  H           3.97386753020477     -1.84519121376196     -4.31566195799811
  H           2.93577547564084     -0.69046443629530     -5.16426240632443
  H           4.30283141883613     -0.12181662936847     -4.21516153856821
  Li         -0.43251162091707      3.20742397052140     -0.24588936164676
  C          -5.85329371581537      2.37013042095122      0.96445809532397
  C          -4.58653953497703      2.60781898426264      1.48292522401559
  C          -6.59031834641321      3.40399200979620      0.40846365152621
  H          -4.03534468730933      1.78105810472895      1.91055748152698
  H          -7.57493870277594      3.21776415792493     -0.00046487941152
  C          -4.02580561632877      3.88564897279262      1.47210714231806
  C          -6.04668465107375      4.68302748360433      0.38298930174414
  H          -6.60541192473019      5.50212907181777     -0.05227153956205
  C          -4.78549496880159      4.91686421759093      0.90637249400976
  H          -4.37515072896254      5.91833668348740      0.85696568223560
  H          -6.26174318016493      1.36728996313936      0.99969175366911
  C          -2.66194259344244      4.12065147097696      2.03151507414408
  C          -2.31121966987208      5.32805486815099      2.48379786577474
  H          -3.04605894583636      6.12735674381013      2.45189177079590
  C          -0.98517618978235      5.68282857036320      3.09429457545580
  H          -0.38326977248958      6.21318298271371      2.34309561728814
  H          -1.15794544683774      6.40706947173165      3.89713582911101
  C          -1.70986562945093      2.94066689064860      2.08271267438388
  H          -1.86102788313909      2.34118294146208      1.17252836849565
  H          -2.04331210394661      2.26435601463586      2.88722531613848
  C          -0.21520127489241      4.45942007634204      3.58907125982858
  H           0.75309100008424      4.77700255580521      3.98148379442267
  H          -0.75400563460659      4.02143253492208      4.44003269286655
  B          -0.15473498048884      3.34153215398902      2.42104274471653
  O           0.58839137525263      3.79605157307608      1.16628584493995
  C           1.98073880673263      3.50903353000667      1.33385016855323
  O           0.65683407933351      2.11036048584121      2.76850058391015
  C           2.02384202048676      2.32854128970212      2.40906292399974
  C           2.57148777283325      1.01027369044498      1.85349490283923
  H           2.01346781950838      0.67028504267902      0.97935700916576
  H           3.62379050725070      1.09801175272980      1.57809551193676
  H           2.49667646736747      0.24425321788110      2.62792781090074
  C           2.54895684038206      3.10663478239651     -0.02531404338671
  H           2.01715024009166      2.25515528138941     -0.44863592664256
  H           2.46029845416850      3.94944853120710     -0.71314828427354
  H           3.60620365039892      2.84650067733253      0.04779736909822
  C           2.70359548152567      4.78635217462068      1.76690655725521
  H           2.54535238343559      5.54440725226015      0.99735812776189
  H           2.32359499999068      5.18016429235692      2.70540726071415
  H           3.77751131824254      4.62124549359075      1.86618406331984
  C           2.83872014803019      2.66665905625205      3.65966969523927
  H           3.88550583457300      2.84880904043565      3.40944263730153
  H           2.44706846743997      3.53599528253071      4.18136990371949
  H           2.80012650037773      1.81911984593802      4.34531980889338
  H          -0.99452243179962      2.05187774052790     -3.28306490127121
  C          -3.38556545223115      2.57042494081648     -2.10152442297957
  H          -4.17918155086735      3.01606260990556     -1.50083945443214
  H          -3.16347440675045      1.57880925274464     -1.69777810806292
  H          -3.74647433993056      2.43588876323610     -3.12408945149520
  C          -2.14854112661630      3.42573344578137     -2.09999491309398
  C          -2.11078912390687      4.64063911844619     -1.41547685636443
  C          -0.95919771582990      5.42447986948972     -1.40093047098565
  C           0.17453325245390      5.00470553535455     -2.08104564465996
  C           0.15269381807180      3.79223835375424     -2.76676010836421
  C          -0.99476021844278      3.00994328768927     -2.77380291401209
  H          -2.99003515201128      4.96774941722321     -0.87777215276143
  H          -0.94870511163045      6.34941618498576     -0.83878436595578
  H           1.07358447666085      5.60674936126050     -2.06410514008944
  H           1.03951702087409      3.44728521603305     -3.28352589431205
164
TS.A1-2_C1
  C          -2.60407532865042     -6.29611440507658     -1.62851044750737
  C          -2.64936592126768     -4.94288152802254     -1.31574246039553
  C          -2.29543328291861     -7.22741808452166     -0.64626667816960
  H          -2.87330181828916     -4.21135423283229     -2.08501489085669
  H          -2.25526697064061     -8.28168414385911     -0.88883358042676
  C          -2.37914989477652     -4.50342589476543     -0.02272649554099
  C          -2.04475055671888     -6.79854518028293      0.65235414475183
  H          -1.81372160043931     -7.52017541254602      1.42647210875267
  C          -2.08290961143288     -5.44789635914745      0.96033591805736
  H          -1.88686685615410     -5.11054231973438      1.97292540164705
  H          -2.80312161695680     -6.62153052661123     -2.64234553445153
  C          -2.39529134703931     -3.06068083721068      0.33104081399115
  C          -3.48948073439531     -2.31883542998070      0.09944625258203
  H          -4.33736044709509     -2.76771757586219     -0.41012722908186
  C          -3.65537119165428     -0.97165018435068      0.74434215855026
  H          -2.98835287043340     -0.22620654707919      0.30175385430472
  H          -4.67165999106966     -0.60426518465897      0.57493736900969
  C          -1.23219857682892     -2.51260165538462      1.04195254231246
  H          -1.03880514758833     -1.44758033551892      0.99183942457142
  H          -0.54304147695027     -3.17460100057061      1.53811469016178
  C          -3.37422847161647     -1.10235876361484      2.25568910396665
  H          -3.45835522932057     -0.12110144390660      2.74161019261797
  H          -4.16333441851992     -1.72237152103071      2.69399265151489
  B          -1.96653476172361     -1.75375580208165      2.69793067002932
  O          -0.88917994818317     -0.82208876659260      3.14267592424070
  C          -0.61291250901391     -1.13151068744864      4.52765483751764
  O          -2.03513249161572     -2.77853175047631      3.68716787057599
  C          -0.92575954440896     -2.65569871622970      4.58137855296262
  C           0.24671968656439     -3.50657809117666      4.08301045441784
  H          -0.11795928662345     -4.51290077498318      3.86811812092470
  H           0.69708196030681     -3.10629735824885      3.17368776029476
  H           1.02812402393366     -3.58295960159551      4.84155061099639
  C           0.82424575955828     -0.77469129460670      4.86827855354822
  H           0.95940385702054      0.30758422174798      4.82304990943686
  H           1.05835722919641     -1.10450331385966      5.88281100482529
  H           1.52732141508395     -1.24753344171444      4.18311915888913
  C          -1.56374634180025     -0.30289526085899      5.39109719206043
  H          -2.60332664934817     -0.56995789266500      5.19566415505484
  H          -1.35946718246151     -0.44056812333637      6.45370401457949
  H          -1.42530555347944      0.75453544069812      5.15327469987599
  C          -1.35549132855392     -3.15145755312173      5.95398460300819
  H          -0.58496280076954     -2.94612094930395      6.70067014788055
  H          -2.28799972694773     -2.68453132402557      6.26621270050479
  H          -1.51294552456851     -4.23041030845755      5.91537886032735
  Pd          0.12422497787006     -2.08795180793009     -0.71841254916531
  P           1.04115463597339     -1.82725487780882     -2.90475229198144
  C           1.26043180803174     -3.40893660455856     -3.89802659640478
  C           2.58654548491628     -0.74743834029521     -3.04408482223943
  C          -0.31435295731176     -0.97833487463820     -3.78205483314520
  C          -1.60417574713170     -1.09181727935761     -3.25773122958443
  C          -0.18194170443067     -0.23226723269076     -4.95386855371526
  C          -2.69665241633892     -0.47889063878515     -3.83905689856879
  C          -1.25807162321298      0.40673350767231     -5.54444030665549
  C          -2.54849459350756      0.32094715528712     -4.98563728231872
  H          -1.77612302013784     -1.67763271854653     -2.35917662892050
  H           0.78336313686867     -0.13899869793667     -5.43536729443064
  H          -3.66361126689887     -0.61036187389095     -3.37400536339981
  H          -1.08783717439133      0.97211199354823     -6.44854123049565
  N          -3.61495753284879      1.00067709806404     -5.52579012276695
  C          -4.95907433092272      0.64142465512589     -5.11254612438764
  H          -5.10826965309791      0.82580263836511     -4.04669604489617
  H          -5.67048898944641      1.25862667450863     -5.65458294047711
  H          -5.18782223929803     -0.41199375957371     -5.31248374985368
  C          -3.45494846684013      1.66334559030097     -6.80604092457560
  H          -4.38081029792987      2.17514317932884     -7.05422165233418
  H          -2.66626492689912      2.41570308632522     -6.75659510409708
  H          -3.21693466052760      0.96225534776368     -7.61490938701729
  C           1.20804435477257     -3.64847697895125     -0.14597077858987
  C           2.33852052562251     -3.31541293713295      0.60417492425392
  C           0.90236609607273     -4.99498971664508     -0.31589227167481
  C           3.15296958951437     -4.30237749848359      1.14849678147863
  C           1.71888846625716     -5.98130496013983      0.22813229026890
  C           2.84988207743735     -5.64309421421259      0.95604657774131
  H           2.59260344617174     -2.27562947977117      0.78118013095891
  H           0.02262739752191     -5.30553040777035     -0.86190182103431
  H           4.02380448281732     -4.01673655114874      1.72670985982022
  H           1.45516656460963     -7.02225344055768      0.08030992951941
  H           3.48348639906186     -6.41394215998946      1.37566445835581
  Li         -0.30349189880589      0.67037952513089      2.20359817533564
  Br         -0.51618026552541      0.64924258075506     -0.38691288104800
  C           2.46530075911307     -4.20679560675462     -3.38310187619195
  H           2.43025717840663     -4.36433826138678     -2.30618229501454
  H           2.46463557956736     -5.18971141964126     -3.86248348836281
  H           3.41141626639490     -3.72556682299845     -3.63075874850301
  C           1.38606170456930     -3.21231606132218     -5.41342201959005
  H           0.55205869991094     -2.63780858961370     -5.81775426420868
  H           2.31830705113190     -2.74062653203540     -5.71209169923024
  H           1.35779712150216     -4.20049034161476     -5.88171572529630
  C          -0.02854149545966     -4.20865842564539     -3.65910347207455
  H           0.08541405032268     -5.20891476233844     -4.08604319191244
  H          -0.25597638976171     -4.31219452328405     -2.60142987860868
  H          -0.88316823251945     -3.73017096182046     -4.14305813717879
  C           2.19123700594514      0.72920021835080     -2.91547491810832
  H           3.09343732033249      1.31081272851778     -2.70172157301253
  H           1.75225247225883      1.11687207328397     -3.83465779299434
  H           1.48087961329357      0.89114411702116     -2.10697756732839
  C           3.45888172460909     -1.10449539402212     -1.83123473844630
  H           4.39993864398490     -0.55007417988596     -1.88966036717840
  H           2.95278974945586     -0.82374514846900     -0.90547479874673
  H           3.69096068484691     -2.16935693911684     -1.77568290607692
  C           3.42604358047436     -0.89542716341052     -4.31683997619399
  H           3.85995619316806     -1.88728514599405     -4.42503806665061
  H           2.86392838705487     -0.66172988355502     -5.22042456627324
  H           4.25399131432582     -0.18329763846816     -4.25519159625083
  Li         -0.37389890226360      3.22725244810281     -0.25038853232988
  C          -5.76596861947987      2.35079805610017      0.84210480586445
  C          -4.51614285477063      2.59940507775869      1.39547780862486
  C          -6.51423529971481      3.38607912147217      0.30504874013883
  H          -3.95473796725317      1.76969452532915      1.80285976074242
  H          -7.48589651185392      3.19326999653256     -0.13085376054825
  C          -3.98240646451104      3.88830421973126      1.44131868936230
  C          -5.99713715492393      4.67626118742989      0.33273418126183
  H          -6.56372122114552      5.49729666479185     -0.08852584671897
  C          -4.75313400842263      4.92013438418944      0.89096390617900
  H          -4.36668392892109      5.93192633038809      0.88084719920483
  H          -6.15079559727027      1.33806099726453      0.83400353888843
  C          -2.63519943986648      4.13107654740383      2.03819036578954
  C          -2.28726770977975      5.34491701433963      2.47587175645012
  H          -3.01259451039689      6.15043564775240      2.40859250626264
  C          -0.97191159608995      5.70697791778772      3.10631935953057
  H          -0.36221855763193      6.23392238826314      2.35884879632713
  H          -1.15998043466895      6.43842160939143      3.89915380488466
  C          -1.68989118735843      2.94986267840290      2.14004372199392
  H          -1.82120103675131      2.33189838432458      1.24146277461032
  H          -2.03943984221167      2.30039892458048      2.96077957027646
  C          -0.20101409972505      4.49304162780528      3.62419005477593
  H           0.76520848700793      4.81925270187678      4.01487213892437
  H          -0.74226436616658      4.06877877776504      4.48044815662935
  B          -0.13789361295427      3.35713003229753      2.47370274278127
  O           0.60770122506427      3.78649435114696      1.21352953896949
  C           1.99892704709022      3.49477199159475      1.38765142974953
  O           0.66639878069180      2.12581201062354      2.84312566240030
  C           2.03453048534162      2.32559710920777      2.47417347343781
  C           2.56651853037749      0.99707198346944      1.92876626144992
  H           2.00493101689371      0.65169578134109      1.05885883005514
  H           3.61849362882048      1.07150604786366      1.64895898271991
  H           2.48895401852871      0.24028806312847      2.71158848793700
  C           2.57444401892143      3.07669622574429      0.03540428704809
  H           2.04210853014084      2.22567268816905     -0.38887771104668
  H           2.50062383172019      3.91501850199250     -0.65932739696823
  H           3.62912750711197      2.81012091183867      0.12037571346858
  C           2.72607322186075      4.77312671251088      1.81151583986886
  H           2.57311687127883      5.52466617238954      1.03449670095933
  H           2.34536083575810      5.17725317762270      2.74526382362896
  H           3.79907486496478      4.60449812821307      1.91467329325318
  C           2.85196113170917      2.66730195543014      3.72129075233267
  H           3.90090156650726      2.83686346542686      3.47161626597359
  H           2.46686925454595      3.54536042664123      4.23362508846734
  H           2.80293525509118      1.82590631753614      4.41427056521881
  H          -0.93773932816880      2.11761810702800     -3.28231960675527
  C          -3.33088578944408      2.67990345676980     -2.13089965224420
  H          -4.12955418182486      3.14703227768087     -1.55409640663121
  H          -3.14054576027586      1.68654576226298     -1.71532156178351
  H          -3.66590409030749      2.54570600908764     -3.16221804060816
  C          -2.07553590840453      3.50646286604504     -2.10104099667465
  C          -2.01827468434107      4.71060915114755     -1.39941339910652
  C          -0.84870875065914      5.46655720198342     -1.35996445236522
  C           0.28376355152113      5.02775654050938     -2.02989277356536
  C           0.24319813827235      3.82368389029396     -2.72984241200411
  C          -0.92250766996315      3.07010446183212     -2.76298129415123
  H          -2.89620647326641      5.05149415113384     -0.86786641456270
  H          -0.82301071441953      6.38347969792434     -0.78544972117585
  H           1.19694286377888      5.60718455398416     -1.99288700703846
  H           1.12964346885491      3.46108779809229     -3.23509925399810
164
SI-A1_C1
  C          -3.56711465589882     -3.45803742501642      2.34719425635737
  C          -3.28660761966461     -2.15158167465680      1.97861111651125
  C          -2.62028660614474     -4.21195941794017      3.02736039684091
  H          -4.01810312820288     -1.58318284089936      1.41677451559213
  H          -2.83541010450113     -5.23487777010825      3.30891951656230
  C          -2.05983435931536     -1.56062585269433      2.28701167781148
  C          -1.39046315950722     -3.64536179498502      3.32963938535177
  H          -0.64023075268838     -4.22362626619923      3.85473858273847
  C          -1.11439090369249     -2.33719093956034      2.95851385677407
  H          -0.14955609828195     -1.90993242130681      3.20516876602428
  H          -4.52398923320189     -3.89452720594849      2.08769447654423
  C          -1.77937671464567     -0.13790151987195      1.93521141071272
  C          -2.77052327905680      0.76301310079667      2.04808877540076
  H          -3.73256496909009      0.43903006753138      2.43814558604926
  C          -2.63444042722900      2.21183318528165      1.67886802194147
  H          -1.70716815670790      2.32890762253269      1.12474108986755
  H          -3.44439308145456      2.49429697916541      0.99622687038931
  C          -0.38779849415085      0.21678298641663      1.51041543566261
  H           0.00153810584756      1.00266171832633      2.15803721954855
  H           0.28010505990497     -0.63824079618554      1.60341230069113
  C          -2.62758374863539      3.19383939907036      2.88036228842433
  H          -2.09526644533636      4.10454550761034      2.58240899300853
  H          -3.64912610178991      3.48916839884717      3.13459149544629
  B          -2.00300319589065      2.54642586368005      4.16404824520769
  O          -0.65180634182515      2.24862269309213      4.33220302248004
  C          -0.46833913583381      1.74768226679491      5.70613524591446
  O          -2.73925329389798      2.19862427783023      5.25662922875121
  C          -1.92657614279151      1.35674638268286      6.11429862518109
  C          -2.28640897348326     -0.08371481425200      5.77326165800391
  H          -3.35794984580796     -0.21737975271620      5.92485309258008
  H          -2.06480677940587     -0.31465136390244      4.73128100229210
  H          -1.75687454175667     -0.79103874391220      6.41270352408981
  C           0.50618893173264      0.58464833007868      5.67731611626967
  H           1.50178523353377      0.95163179165418      5.42665964977468
  H           0.55224177122741      0.11642779879144      6.66265071905784
  H           0.20678021789065     -0.16856268679450      4.94829034990725
  C           0.10628876903964      2.89632369266698      6.52269253203959
  H          -0.55275463611594      3.76696665817480      6.50560842501064
  H           0.25558294297736      2.59296809172454      7.55924741533576
  H           1.07584535629676      3.17837272999627      6.11118368529652
  C          -2.27514582677670      1.65664516170830      7.56018451337581
  H          -1.62588421674735      1.09352336449593      8.23335906367638
  H          -2.18429418984950      2.71737749559520      7.78565686289679
  H          -3.30497591495767      1.35291508723263      7.74785300730811
  Pd         -0.11820271787200      0.98396819768621     -0.41832019057328
  P           0.21437470151864      1.77827908679090     -2.72729386113060
  C          -0.84818803652433      1.02302981338225     -4.09489683278753
  C           2.04496370857636      1.64172808347021     -3.18650741468422
  C          -0.24913978233184      3.54068343044318     -2.86737258261520
  C          -1.24414237420291      4.00368436485362     -2.00548741750482
  C           0.24478251648080      4.45914215858678     -3.79375251429824
  C          -1.71407205382386      5.30284068224825     -2.04295045050479
  C          -0.19218097177379      5.77229028974850     -3.83732100536234
  C          -1.17627112678802      6.23707160491366     -2.94464795714616
  H          -1.66224649949966      3.32292327166734     -1.27154200238510
  H           0.99232686880323      4.15759640302853     -4.51587660601120
  H          -2.48660664595752      5.59099570268035     -1.34430475478494
  H           0.23647893939819      6.43321718380619     -4.57614552976093
  N          -1.57896620698721      7.55368602538955     -2.93755399969210
  C          -2.76495259345919      7.92192919908657     -2.18862973378065
  H          -2.63062874116495      7.73402474048068     -1.12088911605290
  H          -2.94441048165790      8.98636464154966     -2.31428187841761
  H          -3.65542083106620      7.37665733975293     -2.52321948165911
  C          -1.15113786167091      8.42856899845772     -4.01143428932098
  H          -1.54867016473462      9.42409302633123     -3.83333983801430
  H          -0.06290216206370      8.50881952069554     -4.03873356210032
  H          -1.49716646009151      8.08639097980908     -4.99419307904649
  C          -0.67257086249325     -0.87651882744739     -0.86872292566337
  C           0.28382707997647     -1.88653290370535     -1.01125993472755
  C          -2.01007561602330     -1.23201108539431     -1.04734587864330
  C          -0.07571996635454     -3.17679476707223     -1.38323753123598
  C          -2.37412535187436     -2.51819088983832     -1.42785269030400
  C          -1.40752963997432     -3.49653679072984     -1.61114897920493
  H           1.33173741290639     -1.67228325425371     -0.83224111665049
  H          -2.79142584373904     -0.50005515697692     -0.87043922545827
  H           0.69065515012147     -3.93621077387717     -1.49124140280397
  H          -3.42236055474690     -2.75888813709247     -1.56847121976489
  H          -1.68959428163674     -4.49960342696397     -1.90586813515610
  Li          0.82185899563931      2.64066156964005      3.12417358320743
  Br          0.71270014019692      3.37143459433632      0.68892831876960
  C          -0.50828404069890     -0.45783464143357     -4.30274380825155
  H          -0.57828427922109     -1.03494444967159     -3.38250216171015
  H          -1.22035193545705     -0.88184523187990     -5.01697916667540
  H           0.48964077757531     -0.59385715674188     -4.72220520951900
  C          -0.78325093125204      1.74567619478099     -5.44561247917912
  H          -1.04175209654385      2.80082752431792     -5.35548751584526
  H           0.18536796456750      1.66173528407079     -5.93210543435516
  H          -1.52084910399004      1.28441433034531     -6.10937732005187
  C          -2.29646115054573      1.14261642130136     -3.59645129191363
  H          -2.95400599250072      0.60090404849902     -4.28238059413616
  H          -2.42040191337371      0.71707424455785     -2.60329367306845
  H          -2.62168337801148      2.18459760925060     -3.57268296218540
  C           2.78997896783089      2.77834218731463     -2.47674369581794
  H           3.86347658390886      2.56324556203686     -2.49143718074653
  H           2.62937483946378      3.73808028849610     -2.96817181372835
  H           2.47479173285454      2.87578176105354     -1.43719521645697
  C           2.54250711927981      0.31794089778404     -2.58588361556259
  H           3.60306101161168      0.19175216310359     -2.82459489064661
  H           2.43104108033384      0.32229502453509     -1.49919881560839
  H           2.00064380986813     -0.54644361650421     -2.97181213312228
  C           2.42496043058761      1.66196423141414     -4.66963884145610
  H           2.03586028791472      0.79834259611201     -5.20696860159572
  H           2.09585183359051      2.56318737121560     -5.18484841338490
  H           3.51632509576090      1.62459531135202     -4.74221377525067
  Li          2.66345451096535      4.97689616469856      1.26746190105951
  C          -2.01758944021667      7.58932145652572      3.51159258956271
  C          -0.89763987082057      6.81980718885801      3.79571675879559
  C          -1.90647743684870      8.96556071449912      3.38180740143291
  H          -1.01140852614397      5.74730228153179      3.88871167345088
  H          -2.77647402940725      9.56752392155638      3.15363701193295
  C           0.36202144920337      7.39909541257739      3.96452326592055
  C          -0.66229189168851      9.56159255718966      3.54731205717505
  H          -0.55667661918973     10.63433425596196      3.44389835003869
  C           0.45283305959942      8.78884380567609      3.83135729896143
  H           1.41643248005794      9.27411740487909      3.92990500080739
  H          -2.97946605758922      7.10554739226858      3.39029909647194
  C           1.55773756640971      6.54816919963855      4.23143075144326
  C           2.63318349040165      7.03833399732598      4.85262401913395
  H           2.61587462205484      8.07023270381731      5.19139721640401
  C           3.88094932916008      6.25778340802184      5.15892069685242
  H           4.62835860662514      6.46726405258469      4.38038628978496
  H           4.31140655942467      6.63993730437286      6.08953399333336
  C           1.49289718731356      5.11409389460992      3.75546843455173
  H           1.04682727106001      5.11696039319279      2.74980999631163
  H           0.73401692887352      4.60083916090014      4.36570696520892
  C           3.63327700811736      4.74944741087099      5.23020501048913
  H           4.57898705955234      4.24450433683533      5.43743070857316
  H           2.98846679529013      4.54728396801517      6.09567439100939
  B           2.87348999536023      4.24300614958184      3.89340285352448
  O           3.72293751594173      4.32235011418850      2.63463136178407
  C           4.45879042142726      3.10209526247750      2.48876377491615
  O           2.53358318995526      2.76172190050165      3.87891869114165
  C           3.64104903525703      2.02998808547956      3.34246697069900
  C           3.07488519386932      0.87752529758718      2.51135324899132
  H           2.44873241911366      1.21924015287924      1.68603899835602
  H           3.87031225245965      0.25446072432999      2.09858197913401
  H           2.46474077261819      0.24164515582741      3.15832161355297
  C           4.52654952472007      2.76628041753286      0.99864877389252
  H           3.53615084571498      2.65308893228315      0.55853404619079
  H           5.05126970029926      3.56947578237531      0.47593629866369
  H           5.08038956522065      1.84249746267141      0.82371864920529
  C           5.89418355095156      3.32768254317000      2.96742598756650
  H           6.33309421480981      4.12510521587731      2.36463017147226
  H           5.94019503608483      3.63302751660723      4.00916594805388
  H           6.50203815638874      2.43078369899106      2.83777547243004
  C           4.44303837384335      1.41490309373261      4.49139925400879
  H           5.30792697532019      0.86362986157268      4.11848112529798
  H           4.78380387399122      2.16473156228439      5.20058753919316
  H           3.80504662641947      0.71043684645637      5.02757316339633
  H           1.46300791679513      5.70399364004840     -1.55190113756034
  C           0.16652566849731      7.24516380859048      0.27217431430758
  H          -0.06184658367250      7.90094970086716      1.11220835565114
  H          -0.38149372872091      6.30837173055061      0.40365886668154
  H          -0.19382796616939      7.70689279662360     -0.64980612703739
  C           1.64169648956850      6.97216178019915      0.17471765119047
  C           2.53758038644574      7.50075017745371      1.10466307695420
  C           3.90058590346896      7.22853505361693      1.02863716012273
  C           4.39228601499149      6.42525516226931      0.01012663954449
  C           3.51058194410600      5.88909510511712     -0.92553902148392
  C           2.14841227337437      6.15417173808558     -0.84177752655830
  H           2.15916566545496      8.11827500462193      1.90789873190380
  H           4.56890080017594      7.62495000921797      1.78191862071763
  H           5.44907711210298      6.19848001629113     -0.04505456473099
  H           3.88409131283703      5.24459270201009     -1.71064806804153
164
TS.SI-A2_C1
  C          -5.34486996135837     -1.56319277211551     -0.27722634021579
  C          -4.49160846445501     -0.51557198178410      0.03897411543985
  C          -5.23915431734952     -2.77383484079310      0.39267159206613
  H          -4.55786207957932      0.41981067656641     -0.50508333388541
  H          -5.89966262890247     -3.59471511611523      0.14407091996141
  C          -3.52139776802607     -0.65269385718255      1.03201206567786
  C          -4.27339150591532     -2.92677752123685      1.37836042853281
  H          -4.18159850865771     -3.86789629377004      1.90614777206661
  C          -3.42036883740028     -1.87848288537188      1.69016508858211
  H          -2.67246578888576     -2.01379987542861      2.46200926786343
  H          -6.08594810776791     -1.43592067071957     -1.05679930930437
  C          -2.60598025225624      0.48034917084419      1.36311090925087
  C          -3.11917096322346      1.72253108987402      1.48046266968337
  H          -4.19788081131857      1.83895925113401      1.40806398001639
  C          -2.32281391857418      2.97039203583344      1.71956912166020
  H          -1.29054569222383      2.81140095822540      1.41697503582037
  H          -2.71217581873683      3.75965575572347      1.06761181949592
  C          -1.16573397405569      0.15798554266795      1.46508123008800
  H          -0.58893538445823      0.84383997887506      2.08744202712922
  H          -0.97490830508925     -0.86563960052379      1.77151926037097
  C          -2.34164139514792      3.50932030176024      3.16564150534826
  H          -1.78286875832819      4.45159879444033      3.16962178282565
  H          -3.36781404851595      3.74333911161651      3.46320492991189
  B          -1.73425247053551      2.53486094600598      4.22889396360545
  O          -0.37541426270115      2.22332548911017      4.33849954273356
  C          -0.20562457597453      1.48605268746481      5.60592270689239
  O          -2.47511386223230      1.91343370917188      5.18729508110398
  C          -1.63972920186040      0.92708641787198      5.84425915043392
  C          -1.89276581519260     -0.39775901522974      5.13486764564989
  H          -2.96173583493621     -0.60998931269108      5.16825063137441
  H          -1.59136306175570     -0.34723843118623      4.08719939401616
  H          -1.35913294238042     -1.21706029592365      5.61811200760177
  C           0.85728393064223      0.41842465995113      5.43426789591398
  H           1.83881655676126      0.88740887941016      5.36855167247626
  H           0.85537896269152     -0.24222220651827      6.30373786168833
  H           0.68471874573114     -0.18336426410255      4.54124541934711
  C           0.23287723611144      2.50917864190273      6.64508169858196
  H          -0.51692102075537      3.29244524307119      6.77277144238856
  H           0.40318648416856      2.02912358492395      7.60927447299756
  H           1.17094296924878      2.96547804331773      6.32303287233699
  C          -2.04218576199634      0.83491763389695      7.30328414177054
  H          -1.36405939034082      0.17143047626983      7.84355968761659
  H          -2.03722761265007      1.81189044137938      7.78248963702048
  H          -3.04904981833916      0.42327072594372      7.37282530665543
  Pd         -0.59749079694824      0.58328071673087     -0.46649332763509
  P          -0.20028442763923      1.33867529777420     -2.75161892025169
  C          -1.41051546707434      0.53581211982797     -3.94694692477927
  C           1.55611786573014      1.27526363501928     -3.43229598221196
  C          -0.70619301685040      3.09371603360492     -2.76760801991046
  C          -1.44552763502791      3.54702063132541     -1.67641539091605
  C          -0.43855817379453      4.03407290698481     -3.76487065785326
  C          -1.90081499465983      4.84849119707912     -1.56998959507738
  C          -0.86262154876920      5.34723930408074     -3.67386755826757
  C          -1.60491812679114      5.79491747530029     -2.56379718212006
  H          -1.68851112905999      2.86021001028154     -0.87029988464501
  H           0.11335220254842      3.74872155449753     -4.64984034921905
  H          -2.47208912946110      5.12958281576974     -0.69723562760405
  H          -0.62099987969554      6.02294567229116     -4.48110272806794
  N          -2.00929188514952      7.10552850144321     -2.44813437922766
  C          -2.98114896845175      7.45449124010237     -1.42984922829692
  H          -2.58591846252632      7.27316281740423     -0.42717388775504
  H          -3.20589996041924      8.51513929562117     -1.50553566288398
  H          -3.91607968812088      6.89178178869796     -1.53741120114530
  C          -1.85002423443899      7.99777062713251     -3.57952455131794
  H          -2.20829074934933      8.98537089490725     -3.30173500104431
  H          -0.79815198768114      8.09506949953802     -3.85508650176960
  H          -2.40843951232139      7.66073401883646     -4.46105498273573
  C           0.39847326896961     -1.11724573434581     -0.24521220176056
  C           1.65225970607270     -1.12538414604575      0.36787152272160
  C          -0.12336790691564     -2.32490262237246     -0.70601162973376
  C           2.38453085069810     -2.30213233419948      0.47510840131036
  C           0.61215866917591     -3.50203962284573     -0.60146426999107
  C           1.87118377649940     -3.49553401512794     -0.01697253810991
  H           2.06769075469559     -0.20121340692933      0.75474639937772
  H          -1.11682189607501     -2.35915913626573     -1.14071426130560
  H           3.36036958983878     -2.28381401736752      0.94746410891902
  H           0.19214695379596     -4.42894488095180     -0.97517199790346
  H           2.44224137126797     -4.41177199014159      0.06313476354590
  Li          1.20044169536455      2.82458484971707      3.33611607327050
  Br          1.23006161541023      3.33212149525460      0.91511180600561
  C          -0.97344872422516     -0.90375097932569     -4.23653895099936
  H          -0.74616755011609     -1.44735065951213     -3.31708431731947
  H          -1.78792151841196     -1.42782709253066     -4.74474077549684
  H          -0.09897539645303     -0.94841577383232     -4.88608574395795
  C          -1.64108261579696      1.29223098076055     -5.25729090998576
  H          -2.04033714941630      2.29080228177755     -5.07513842224915
  H          -0.73967400738800      1.38508170828444     -5.86030528094374
  H          -2.37924115874806      0.74517072753791     -5.85157230928443
  C          -2.74580063826095      0.48490022939483     -3.18837514578639
  H          -3.50864988261657      0.03805765487622     -3.83295303884454
  H          -2.66594206668396     -0.11942320476677     -2.28174336904236
  H          -3.08906423227588      1.48393412517984     -2.90621554887099
  C           2.34732563174199      2.38286444793631     -2.72096653773675
  H           3.41334143054455      2.23533932700498     -2.92103261351434
  H           2.06951440071307      3.37846790299593     -3.07140393911655
  H           2.19664586060565      2.35213391582916     -1.63950582684512
  C           2.17058700384663     -0.06824519276517     -3.01147271560698
  H           3.19200392057210     -0.12360292592981     -3.40007270498345
  H           2.21198265803437     -0.15893007212158     -1.92840904218221
  H           1.62026866259258     -0.92762818279340     -3.39452486728970
  C           1.73081585573168      1.42383081848678     -4.94684657926262
  H           1.28545900887386      0.59388561182662     -5.49425456949965
  H           1.32464888354940      2.35327260942677     -5.34191658530848
  H           2.80235109742934      1.41905102766140     -5.16801780221049
  Li          2.97012888700551      5.01847144636175      1.46226013693384
  C          -1.73923472946664      7.86329680173290      3.48502352158118
  C          -0.65069234663776      7.09398580482034      3.87130796739863
  C          -1.56560624516978      9.19608097492462      3.14090194062128
  H          -0.80517983792382      6.05946548696447      4.14664832215689
  H          -2.41054211984821      9.79845895591125      2.83315377542012
  C           0.63721657233797      7.62801084319451      3.92856218672302
  C          -0.29219471688539      9.74896023460038      3.19852522439023
  H          -0.13882075872750     10.78695804736007      2.93028592381772
  C           0.79159896621229      8.97461701933578      3.58390402546189
  H           1.77976101524911      9.41934193040237      3.59708932037344
  H          -2.72600199270147      7.41643223301995      3.45601560025186
  C           1.79112672593378      6.77074382190697      4.32444082856511
  C           2.84857213448018      7.30435193315218      4.94142432189573
  H           2.83890503933873      8.36937808040587      5.15688456783593
  C           4.05123145785350      6.54220150741711      5.42038459729752
  H           4.87296800273660      6.69741635958221      4.70758865720380
  H           4.38974454277441      6.98689236120270      6.36204508052597
  C           1.69957259370996      5.28882381894465      4.01222300959571
  H           1.23408064341051      5.18099636677764      3.02050549488365
  H           0.97079408879590      4.83999782359372      4.70804896652951
  C           3.77872590790526      5.04470827946349      5.56436306721010
  H           4.69392221607539      4.54369678820655      5.88390942585818
  H           3.05754267672706      4.89748522752907      6.38007887475504
  B           3.11102017676449      4.47900209481152      4.20031197737075
  O           4.00084940235668      4.60506402864330      2.97373316468197
  C           4.84874784470594      3.45165035499192      2.91353191221442
  O           2.86961599480193      2.97714180777652      4.19048705664605
  C           4.05894042346144      2.32483810875607      3.72396302187571
  C           3.63910117628251      1.13832160407657      2.85673989840829
  H           3.04566360630459      1.45064850479996      1.99917338686769
  H           4.50735619792058      0.58694280938845      2.49181412433661
  H           3.04277327912075      0.44530060624854      3.45390082305530
  C           5.07213041388388      3.10281450142052      1.44053777313536
  H           4.13805812447870      2.91702558843417      0.90761387935290
  H           5.59064602318004      3.93306806438955      0.95713141896012
  H           5.70029358825967      2.21743865621710      1.33382478789104
  C           6.21849666308028      3.80502281918495      3.49869373160110
  H           6.63404434717466      4.63107025029937      2.91833899354557
  H           6.15935986375093      4.12311654060758      4.53554968632566
  H           6.90809315385264      2.96207924987889      3.43003932703177
  C           4.83110013430576      1.76478504871908      4.92026675060700
  H           5.74756566492765      1.26717928556014      4.59806783920705
  H           5.08629428661683      2.53327551563858      5.64460304674228
  H           4.20835570455468      1.02307000263451      5.42340647523451
  H           1.44061836451000      5.54345658241825     -1.60133000353978
  C           0.29848131900736      7.10627613870277      0.28497363539745
  H           0.12988493154095      7.84767936807082      1.06529984364731
  H          -0.20099625465397      6.17689407267120      0.57580307901015
  H          -0.16518254925841      7.45023101351411     -0.64163543902943
  C           1.76291665507548      6.84828954618962      0.07219711360732
  C           2.72886128893199      7.39583344370717      0.91613763217388
  C           4.08207200241765      7.11301403216490      0.73738224502235
  C           4.48517949509379      6.27328557371965     -0.29171353555281
  C           3.52911676035012      5.71907723348910     -1.14052518489877
  C           2.18479393598402      6.00608760557880     -0.96058073660139
  H           2.41855858906765      8.03466537759554      1.73245046059557
  H           4.81120454187675      7.52928100734515      1.42043859435369
  H           5.53358192272285      6.04254923689698     -0.42828832289077
  H           3.83204153319634      5.04337606905730     -1.93102495753706
164
A2_C1
  C          -2.60462928245636     -0.51955003264861     -2.97649766998918
  C          -2.12462472240363     -0.67886343511949     -1.68644855576699
  C          -3.61643812245882      0.39607855162277     -3.23816661138110
  H          -1.31857837700162     -1.37414439546453     -1.49107971882980
  H          -3.98869725945865      0.52250833705298     -4.24685069136606
  C          -2.63881021723135      0.07801745959478     -0.63497117581522
  C          -4.15027776054729      1.14065964868863     -2.19640876408247
  H          -4.95124921127022      1.84461843824139     -2.38655314002041
  C          -3.66608202682683      0.98089730333482     -0.90482078182672
  H          -4.09166329647753      1.55779800589549     -0.09235870817857
  H          -2.18087438597329     -1.10635781724596     -3.78217618671911
  C          -2.10507597866806     -0.03084763525278      0.75765717361488
  C          -1.89515118682443      1.13843289560143      1.48504766491425
  H          -2.16076272898072      2.07346750117564      1.00656443759338
  C          -1.89662978573520      1.18804332428155      2.99392473832393
  H          -2.94134613332122      1.29749729319414      3.31667001082314
  H          -1.54323969253617      0.24931687189245      3.42108954577209
  C          -1.55507841576423     -1.26011847568849      1.23906058254035
  H          -1.51842849362896     -1.45291023080604      2.30520291025082
  H          -1.68622752153993     -2.15423613959088      0.64275405459546
  C          -1.07785243618979      2.33188586906667      3.58931989782726
  H          -1.17879015236361      2.32314323224143      4.68197717831687
  H          -0.01806478475948      2.13943269319470      3.40854100473154
  B          -1.46275983379244      3.76813079413108      3.12050612062476
  O          -2.54567053675597      4.07667638312433      2.35274122307186
  C          -2.70395584559542      5.51830883831735      2.34586816731084
  O          -0.73670974007392      4.90757133614940      3.47416455922299
  C          -1.26219134974008      6.01402287389823      2.65822569063342
  C          -0.37587223426725      6.09151386862503      1.42597081801306
  H           0.65467192969001      6.26366073483396      1.74210449065291
  H          -0.40811744388092      5.16154452832307      0.85460815922610
  H          -0.68140406595833      6.91090015285697      0.77348859406011
  C          -3.22987399670669      5.94180612666054      0.98761549934177
  H          -2.60356362782530      5.55404949357590      0.18474643967096
  H          -4.24202385709206      5.55621582939114      0.85841438949681
  H          -3.26680662110166      7.03084547944977      0.91541326782458
  C          -3.70080319397569      5.85290169714385      3.44890461400120
  H          -3.31595193729284      5.56819264401669      4.43095230865528
  H          -3.93894669881254      6.91707792540670      3.46181723559910
  H          -4.61994860703249      5.29576412397853      3.26601381054728
  C          -1.20924201025675      7.30481506086976      3.45027034028057
  H          -1.62941357534278      7.18612338948725      4.44934230622211
  H          -0.17858792200315      7.64630323889938      3.54082328508830
  H          -1.76973773726854      8.08060711596640      2.92459626644367
  Pd          0.08917522174600     -0.00938484610506      0.80295730335764
  P           1.70894275380721      1.59793085480296     -0.03652972791058
  C           2.70784900345230      0.89951777021682     -1.47721606012538
  C           2.85970769025781      2.33645406264331      1.27107989535171
  C           0.87041914219330      3.02330298735987     -0.82196411369130
  C          -0.47413118589900      2.89233157372674     -1.16281077405368
  C           1.47880916988268      4.23708056155866     -1.15334158570904
  C          -1.19697884506314      3.91740497381717     -1.74892693100278
  C           0.77769606943497      5.27827097939555     -1.73216650586581
  C          -0.59744859633815      5.15912086997131     -2.01164282335400
  H          -0.97341741802849      1.95153359553098     -0.97424144201373
  H           2.53284116511732      4.38858972359102     -0.95988238604860
  H          -2.23459622589840      3.73412429494769     -1.99027270849826
  H           1.30794978661334      6.19215507480223     -1.95635769808485
  N          -1.32824122892162      6.22249439809140     -2.49844877408150
  C          -2.65645162801613      5.97175261987253     -3.02318397930514
  H          -2.65007145118797      5.26586795047235     -3.86297172758492
  H          -3.31355697411934      5.57266077440406     -2.24842068502557
  H          -3.08399256383181      6.91120205106948     -3.36448894041262
  C          -0.62587775607000      7.39329458045215     -2.98554151908215
  H          -1.35504680689423      8.13104939219616     -3.31062423777441
  H          -0.02990887375699      7.84784588288941     -2.19274223534453
  H           0.03839813023858      7.16653120053072     -3.82879871635538
  C           1.20700192630623     -1.73465381395185      0.69963105926508
  C           2.05781321329627     -2.05564160887551      1.76385454390798
  C           1.13920282243136     -2.67109449723591     -0.33699428137070
  C           2.83541021249355     -3.20857085391577      1.77041008055987
  C           1.91494302657690     -3.82553375705125     -0.34551195771336
  C           2.77867762597237     -4.09804333179097      0.70605652781112
  H           2.12605110779893     -1.38724733845718      2.61242223112397
  H           0.47727620446189     -2.50924583009534     -1.18215252352148
  H           3.49112723903982     -3.41085965157278      2.61173148805207
  H           1.84325923393692     -4.51506339546923     -1.17979422520140
  H           3.38943285279075     -4.99279284804938      0.70070674340940
  C           3.45862276651846      1.94054275731354     -2.31521207493804
  H           4.22135151014194      2.47513885200336     -1.75258675654726
  H           3.96447113215396      1.41489703335744     -3.13086539639078
  H           2.78003154159064      2.66478035218402     -2.76507487779602
  C           3.70050011018611     -0.16936980564777     -1.00226821325409
  H           4.52893607083923      0.25912545285564     -0.43796402398560
  H           3.22781940839786     -0.93505495248787     -0.39178137380904
  H           4.12783106649639     -0.66163734486128     -1.88124332410637
  C           1.66402009924051      0.24508040428969     -2.39492489057675
  H           0.95408495758122      0.98078981144493     -2.78057744072424
  H           2.17535080356138     -0.21164317487825     -3.24766615652272
  H           1.10736116817258     -0.52990371405023     -1.87222918257477
  C           4.23563344496884      2.84250588612790      0.82540848660089
  H           4.17241119835528      3.65595608502718      0.10358512427270
  H           4.75040835491122      3.23452039032516      1.70863327155427
  H           4.86154372974571      2.05651892892606      0.40741685233171
  C           3.06685478975915      1.23287729206995      2.31717009087275
  H           2.11224335571358      0.91960709073375      2.74972715258854
  H           3.54262282820247      0.34948407050822      1.88708435365054
  H           3.70020085298732      1.60510947155264      3.12820567456603
  C           2.13188724679368      3.50849855659189      1.93912826462884
  H           2.15413522309358      4.40438763917161      1.32115298064121
  H           1.08609958605568      3.27557622690068      2.13959055083193
  H           2.62310650663857      3.74940637437463      2.88666309287289
  Li          1.13214614335870      4.06030489608530      8.19176408367317
  C           0.76237180870279     -1.84515427539869      5.12181212969179
  C           1.66016480502137     -0.79825353387531      5.28216990233543
  C          -0.54495185901352     -1.71795586624316      5.56920628620812
  H           2.67256400335264     -0.89494473587387      4.90650099643310
  H          -1.24869692397516     -2.53070847621204      5.43941923711638
  C           1.27687492009936      0.39963251250801      5.88814822299772
  C          -0.94575233696419     -0.53120921406784      6.16970523617568
  H          -1.96688084505575     -0.41402258828543      6.51476159893339
  C          -0.04777227296325      0.51542239289662      6.31665212423635
  H          -0.38815853883314      1.43843735723848      6.77280547302114
  H           1.08060111800322     -2.75268722530978      4.62336019405640
  C           2.24494166659075      1.52396898887239      6.03668987954204
  C           3.50874125612275      1.29151205509959      6.39811781227597
  H           3.79699478000180      0.27166426196577      6.64412304538933
  C           4.58554907528040      2.34029535997379      6.47399915286290
  H           4.71717918497983      2.65110303678001      7.52032302761008
  H           5.53595364812803      1.87852825962110      6.18580465744952
  C           1.74561012376697      2.91488558795579      5.72632406684317
  H           0.77657310672714      3.05334393957344      6.22386939900475
  H           1.49374570078653      2.92088199931778      4.65508411045330
  C           4.27662020564436      3.57394448404898      5.61858063384387
  H           5.09052666997093      4.29195675116146      5.73456031322309
  H           4.28712386201469      3.27879918750327      4.56111476912882
  B           2.80063198670630      4.13175170707094      5.98858633925548
  O           2.70793413848199      4.67910924482399      7.40457477374966
  C           3.06289365363165      6.06602307367574      7.38373285265177
  O           2.32931107912879      5.35077729704539      5.21466618984037
  C           2.82004828512643      6.52254750922953      5.87377385580019
  C           1.76290474386261      7.61354640524087      5.72962731244565
  H           2.06517790206920      8.53205356695871      6.23425276569348
  H           1.65204521556008      7.84401931207988      4.66903336332313
  H           0.79428126002228      7.30706009462094      6.12980449063674
  C           2.17504370859794      6.79640390028909      8.39303581355480
  H           1.11323223732194      6.66903849584255      8.17909027723685
  H           2.37770095447031      6.39946571753976      9.39008071419310
  H           2.39658836416621      7.86409613442014      8.41706572848824
  C           4.50888622364978      6.22477340138868      7.86015143510219
  H           5.21328488135214      5.67703368118590      7.24042043639328
  H           4.80487801183962      7.27500429621619      7.88188565791769
  H           4.58128365087211      5.83212153675813      8.87644121410074
  C           4.07909391661546      7.00983478864421      5.15378510096257
  H           4.86544008904060      6.26035758939134      5.14255924914460
  H           3.81585610008779      7.23203155417793      4.11844852340726
  H           4.46957558357710      7.92101975438737      5.61051157009654
  Li          0.48298242296568      4.99507503644677      5.00493467558228
  Br         -1.00198103506270      4.92490800570972      7.09777846058390
  H           1.03697460224893      0.85365531616857      8.82655262331438
  C          -1.47974500255550      1.78521227701935      9.36632731851788
  H          -2.15113674063291      1.77503070546536     10.22584570577523
  H          -1.35995770855628      0.76289161647435      9.00969629992863
  H          -1.95879542357740      2.37421252558318      8.57956265839635
  C          -0.15434780391632      2.39224377693166      9.73466732165711
  C          -0.10309781528130      3.60657165045775     10.42291122644366
  C           1.11231297796409      4.18198362608150     10.76874841030730
  C           2.30670700983756      3.55898621989925     10.41857519500708
  C           2.27124871202208      2.36231917032402      9.71751970873001
  C           1.05021172314724      1.78392699494106      9.38130474904914
  H          -1.02854074566737      4.11101781910707     10.67340184015035
  H           1.12569344519605      5.12735003657053     11.29584959381984
  H           3.25522065445083      4.01901918704414     10.66177264837824
  H           3.19031731906338      1.88569070648012      9.40293274464847
164
TS.A2-3_C1
  C          -2.64683876875780     -0.42437531851898     -2.92162089772198
  C          -2.12179321750474     -0.52721817620953     -1.64288055406019
  C          -3.82653105220146      0.27544562851742     -3.13765084995942
  H          -1.18560887969534     -1.04613891452520     -1.48808193327488
  H          -4.23650987738668      0.35943146287742     -4.13610449224941
  C          -2.75415138787349      0.07169681779559     -0.55381844092040
  C          -4.48042932084431      0.85647784833451     -2.06035825420284
  H          -5.41185963035012      1.38784028196027     -2.21275059113258
  C          -3.95280425247404      0.74941006782210     -0.78110652817811
  H          -4.48276616211514      1.18644611314190      0.05629322283679
  H          -2.12669810392695     -0.88457210069346     -3.75289561180428
  C          -2.17621689950766      0.01748263654283      0.82295929274992
  C          -2.27380913497047      1.13302116787735      1.61065882231487
  H          -2.73680084776027      2.00685258170636      1.16850320060839
  C          -2.08615653101627      1.22029042995047      3.09975619343865
  H          -3.07641443879329      1.38372469598757      3.54500703345827
  H          -1.71006263320596      0.27925417018309      3.50725189645350
  C          -1.46082114707232     -1.22383428212409      1.24969697580213
  H          -1.53228743788226     -1.43528135776989      2.31251024287059
  H          -1.77359269477879     -2.08104595558254      0.66428745812652
  C          -1.16002231895039      2.35762580084473      3.54588859864296
  H          -1.13334255554742      2.40698286865058      4.64133790086817
  H          -0.13639804497111      2.11905572939867      3.23909248598846
  B          -1.53081587872086      3.79002268964634      3.04559511669063
  O          -2.60683382005692      4.10834632481978      2.27217229305369
  C          -2.73929686998311      5.55267176021349      2.24800151799509
  O          -0.78144133192929      4.92075775671137      3.38003445368639
  C          -1.29117239386138      6.03093216395638      2.55901710314129
  C          -0.39738926516938      6.10551617427970      1.33114457695793
  H           0.63016300627392      6.27871923272378      1.65555402890221
  H          -0.42342739266787      5.17689651819263      0.75797580120826
  H          -0.69733788048680      6.92646451877263      0.67796441072980
  C          -3.25365475749774      5.97105434115277      0.88426269412238
  H          -2.62665270113603      5.56764990685749      0.09009519619583
  H          -4.26969283045940      5.59723134833645      0.75165690025740
  H          -3.27512863849176      7.05985123977333      0.80269051179716
  C          -3.73544815081926      5.91274094538714      3.34402778314621
  H          -3.36051558537329      5.62605514378708      4.32926554506065
  H          -3.95572709000080      6.98070125231847      3.34972447989263
  H          -4.66324462653592      5.37040267160790      3.16011259299142
  C          -1.23023750711572      7.32466440483793      3.34638197503014
  H          -1.63762673324883      7.20932203714354      4.35105029089514
  H          -0.19986150176639      7.66848565666769      3.42071236250967
  H          -1.79907402800473      8.09714642522614      2.82475419129045
  Pd         -0.00398373447884      0.34568178387119      0.75832426381888
  P           1.66668157225264      1.75666833245731     -0.06996040844421
  C           2.64268481207394      0.89961990508341     -1.43390807919863
  C           2.85088735634814      2.43207646288655      1.24131944609880
  C           0.94298896333521      3.20718185055043     -0.92092274402446
  C          -0.42111983793792      3.16237304271835     -1.21229476088815
  C           1.62483384789225      4.36254654479413     -1.30985926237758
  C          -1.08228350371499      4.20990034103103     -1.83080302358798
  C           0.98053368405386      5.43232431309859     -1.90393342050012
  C          -0.40467181890312      5.39562540108167     -2.15549415001153
  H          -0.98628731367587      2.27658869157347     -0.94016331230182
  H           2.69147339131202      4.44648866496802     -1.14245512739612
  H          -2.13720979701821      4.09674266111889     -2.03745531179744
  H           1.56474836029810      6.30124981337877     -2.16895367119379
  N          -1.07178216985987      6.48676336103462     -2.67363842726643
  C          -2.41967828065999      6.30303730182296     -3.17602680019388
  H          -2.46887802959742      5.56585536858192     -3.98707705254831
  H          -3.09317749623683      5.97978308625182     -2.38064988373109
  H          -2.78901942846451      7.25419861012104     -3.55115055701726
  C          -0.29940261957155      7.58320005676338     -3.22420767924237
  H          -0.98176640990653      8.35461689901465     -3.57207041874587
  H           0.33982995531004      8.03065792496746     -2.46188781995795
  H           0.33265112097947      7.27320698114330     -4.06589839141605
  C           0.44862770083921     -1.72308872207504      1.05119920156008
  C           1.19547789848704     -1.83428556383622      2.22599113607676
  C           0.70101104524566     -2.62053200431043      0.01318228531566
  C           2.24819973340076     -2.73689016484013      2.30589509302636
  C           1.73841538756087     -3.53799333119801      0.10465310811714
  C           2.53154915549762     -3.58625603699404      1.24426667214361
  H           0.97032064187717     -1.19972864113315      3.07693404909909
  H           0.08909624163317     -2.61192207844927     -0.88239384979747
  H           2.84843407033336     -2.77621657497250      3.20783610555147
  H           1.93055067325002     -4.21478902446192     -0.71997018268062
  H           3.34993795732636     -4.29215415618458      1.31196304422504
  C           3.52689003266070      1.80792119185288     -2.29228348254234
  H           4.31046484059631      2.30529251958357     -1.72495107240309
  H           4.01489405834652      1.19601745772113     -3.05755677476156
  H           2.93521151940638      2.56512886781411     -2.80810584330285
  C           3.47432430470693     -0.23641699568780     -0.82580099347919
  H           4.33310145884180      0.13119583021944     -0.26358283486508
  H           2.87164648174208     -0.86373152673782     -0.16567857206103
  H           3.85764667405161     -0.87055796729904     -1.63133463933142
  C           1.58559029615514      0.27707285412799     -2.35689410388819
  H           0.90202483816735      1.02862924663784     -2.75954899128441
  H           2.08738644887096     -0.21155117373232     -3.19784716002071
  H           1.00091373219795     -0.47054822754161     -1.82126334515650
  C           4.25467986754261      2.86035066944146      0.80318922954821
  H           4.23893495078232      3.65722112049907      0.05981158619851
  H           4.78152021783432      3.24761619612981      1.68148324362932
  H           4.84399335027388      2.03283554049257      0.41095344903272
  C           2.98811222333731      1.32973083754098      2.30349065116021
  H           2.01642988739009      1.07993809067467      2.73646071745161
  H           3.40501038269536      0.40716712527687      1.89578970106988
  H           3.64219842524734      1.67393933933049      3.11060998887266
  C           2.17418157031589      3.64487197337428      1.88915946569855
  H           2.20963550220904      4.52007034557769      1.24134613641851
  H           1.12516314824357      3.44722778394876      2.11794099797800
  H           2.68849371353066      3.89911401251744      2.82077438498726
  Li          1.16329486787880      3.84555161636465      8.08505043101512
  C           1.44510683842605     -2.18648875122177      5.70345586057855
  C           2.22755890148437     -1.04313979876536      5.71093657095573
  C           0.06764191486415     -2.09819238883754      5.86111789105677
  H           3.29319140715112     -1.13129946321835      5.53816953800723
  H          -0.54584118219409     -2.98983186123823      5.83758882699402
  C           1.66794227708954      0.22481177073424      5.91410775443182
  C          -0.50971928565065     -0.84987570049723      6.03342060824975
  H          -1.58321193156683     -0.75801611444054      6.15601099530892
  C           0.28084794074636      0.29265647077914      6.06201459732516
  H          -0.19868458055055      1.24837373473607      6.23085645497727
  H           1.90882084320944     -3.15300944166435      5.54835576397431
  C           2.52074995766200      1.44898469378936      5.98336809440875
  C           3.79202082634807      1.35692136434085      6.38675254837087
  H           4.16499618066767      0.39093730785411      6.71719051217548
  C           4.78120782378819      2.48847450905782      6.41254966112973
  H           4.88879265933670      2.84743832027947      7.44620651382551
  H           5.76351593251771      2.08889370736578      6.13726319245940
  C           1.90366426482941      2.77867513659255      5.60532786571417
  H           0.92640964149493      2.86172416285076      6.09805136742010
  H           1.65367912471057      2.73416018082970      4.53478730490680
  C           4.36899252267013      3.65589234281694      5.51290685950377
  H           5.11694683861409      4.44588286631330      5.59474969777463
  H           4.40189912430822      3.32309074597414      4.46709030109728
  B           2.84884741075284      4.07990251228290      5.88219712729180
  O           2.70881335533832      4.57006915338981      7.31848952650441
  C           2.98259985991706      5.97400579654131      7.34735667611243
  O           2.29605011398776      5.29109576262496      5.14964917963845
  C           2.70844326972032      6.46854897322954      5.85537442332143
  C           1.57971995232797      7.49062781789767      5.75206189830225
  H           1.81745813513749      8.40503231747711      6.29678617558156
  H           1.45774255221230      7.75934824224952      4.70241044689381
  H           0.63212007537811      7.10526085035058      6.13452422274858
  C           2.05740315416041      6.61659636521651      8.38277917051266
  H           1.00376142354750      6.43408998766838      8.16732466174566
  H           2.28779180434449      6.19986530652906      9.36538781059949
  H           2.21542142805531      7.69420362198655      8.44197797975116
  C           4.41827387969148      6.20102777181956      7.82853720445458
  H           5.15208779003038      5.71577525174549      7.19126465097386
  H           4.65317159486569      7.26532533196625      7.88539071764079
  H           4.51481680025485      5.77946792811114      8.83123552690808
  C           3.92789926047882      7.07312705111290      5.15628730901827
  H           4.77025582593133      6.38870138676857      5.12278420834520
  H           3.64946427085606      7.30969476694364      4.12802205632414
  H           4.24578693586536      7.99589875090229      5.64515967444200
  Li          0.45916351186660      4.93574680627296      4.89976007275445
  Br         -1.00826375375822      4.62663274503085      6.96566728329105
  H           1.27229615405020      0.64301060973111      8.64725319826061
  C          -1.32327682122306      1.38131559431092      9.07662251750408
  H          -2.02777722179023      1.28859234938024      9.90432638531247
  H          -1.10853815310461      0.38615418989268      8.68985429177357
  H          -1.81239607407405      1.96104817460658      8.28931353056102
  C          -0.06574163872809      2.07334179338467      9.52310799538274
  C          -0.13519554341122      3.27391493234477     10.23425385882251
  C           1.01763672272517      3.92847960278862     10.64645014170693
  C           2.26950234889925      3.39981805375426     10.34318012764112
  C           2.35385540440559      2.21752662649256      9.62224003762618
  C           1.19458407327325      1.55983145361286      9.21847180243324
  H          -1.10546917880809      3.70625278643382     10.44681937036491
  H           0.93793822588068      4.86290514401169     11.18708648315249
  H           3.16951286226395      3.92228220445361     10.63915663188936
  H           3.31894237905404      1.81585614268912      9.34283027587905
164
A3_C1
  C          -2.22674563732044     -1.07758790337712     -2.75381188356284
  C          -1.85511904754094     -1.12394207032665     -1.41839644802011
  C          -3.22203290677019     -0.20707281152842     -3.17563487066682
  H          -1.05563044283040     -1.78640289034644     -1.11319514232917
  H          -3.51042721668288     -0.16805990712207     -4.21825042941900
  C          -2.46036379919517     -0.29523274227641     -0.46975700159886
  C          -3.85095857177302      0.60428328996414     -2.24102038595097
  H          -4.64402883885871      1.27399452593924     -2.55087999254190
  C          -3.48161084118721      0.55331268315685     -0.90479412879839
  H          -4.00075656016782      1.17452507135166     -0.18482013978086
  H          -1.72609520587830     -1.71899682652350     -3.46928562379078
  C          -2.02711376379582     -0.31894787473236      0.96834696005006
  C          -2.10100166046492      0.84733207133016      1.69310000613874
  H          -2.47521565970218      1.72744247629281      1.18321443020003
  C          -2.05772650969474      1.00188268848107      3.19093520513150
  H          -3.08500885174582      1.15689230386120      3.54619453191060
  H          -1.69400014667322      0.09401062282860      3.67547834559115
  C          -1.84399163754673     -1.69670177137265      1.60625763635642
  H          -2.10386591564440     -1.63415927803989      2.66488668662062
  H          -2.56666257433632     -2.37920997600736      1.15132878499297
  C          -1.19060067268711      2.17916776986400      3.65066675098547
  H          -1.21484650275144      2.25378761370578      4.74522774238200
  H          -0.14709922541483      1.97050637070022      3.39301637901412
  B          -1.57700437539543      3.58895684253083      3.10185292060351
  O          -2.63657616710474      3.86558427173915      2.28895271133372
  C          -2.83144947381801      5.30292959599086      2.26953841840124
  O          -0.87660709654946      4.74550367030618      3.45212209195121
  C          -1.42029873112320      5.84872352235418      2.64489114762252
  C          -0.49040460284899      6.01839910825707      1.45356951709164
  H           0.51426855809115      6.23618839293205      1.82101064993394
  H          -0.44284461649846      5.11355022050173      0.84551836114711
  H          -0.81325796776573      6.84691247760677      0.82119970927298
  C          -3.31041247752622      5.71390081937797      0.89053529499001
  H          -2.63572563178156      5.35052018864238      0.11651946095508
  H          -4.30225953552563      5.29633014600216      0.71354263589814
  H          -3.37888692691285      6.80163070114526      0.82126171644521
  C          -3.88957808603374      5.60517872998108      3.32494076785252
  H          -3.54514580244613      5.32372696083041      4.32265421920457
  H          -4.15824904779381      6.66187266021523      3.33222532936872
  H          -4.78238565125975      5.02331326555605      3.09484848688466
  C          -1.45851626894188      7.11682845910158      3.47637038168226
  H          -1.89824000848434      6.94602669605270      4.45900303682216
  H          -0.45107787729755      7.50846115449997      3.60733871040482
  H          -2.04326239534081      7.87842021948811      2.95653909748216
  Pd         -0.12383233435841      0.78461583861868      0.66731393142866
  P           1.66495838903217      1.99316981812485     -0.16935271500465
  C           2.56075547818820      1.09685527014348     -1.56153708334381
  C           2.88722582857051      2.54267183262427      1.16284724589856
  C           1.04276347820556      3.50661601654594     -0.98958316248030
  C          -0.30351309317330      3.52139117915079     -1.36016183100603
  C           1.78065705319935      4.65467771043994     -1.28140798491702
  C          -0.89401475045568      4.61916762663995     -1.96099372552023
  C           1.20475433766104      5.77614460723536     -1.85107958334320
  C          -0.16331771552338      5.79842036312829     -2.18253122967711
  H          -0.90853211996894      2.64183274068692     -1.15731491823339
  H           2.83803461547504      4.69400049152340     -1.05262711992611
  H          -1.93716486202949      4.55417190335852     -2.23607601439925
  H           1.82925184906937      6.63768778190998     -2.03628286509348
  N          -0.76291463515453      6.93311513815788     -2.68296098879713
  C          -2.10447937147377      6.83820857395156     -3.22216920821067
  H          -2.17037203796689      6.14126877132757     -4.06672885439533
  H          -2.81098834482067      6.51300944333905     -2.45609749646123
  H          -2.41870019022655      7.82154175514948     -3.56242358245343
  C           0.06935533349034      8.03496885072284     -3.12256209451852
  H          -0.56942358236214      8.83717615068641     -3.48275536793190
  H           0.66121801204068      8.43194990040160     -2.29605498966418
  H           0.75450353087471      7.74836692355254     -3.92989635631136
  C          -0.45853396223685     -2.29963307074035      1.48939692990192
  C           0.61385662927074     -1.73577213310979      2.17898738623180
  C          -0.22301812207091     -3.42507628918934      0.70528593684986
  C           1.89142706797444     -2.26212283009709      2.05760932891548
  C           1.05530441465749     -3.95542126162585      0.57963480702619
  C           2.11920111513904     -3.36927204924825      1.25020701824221
  H           0.44518374105817     -0.88129681607008      2.82670261157625
  H          -1.05051748123847     -3.88838246819814      0.17843612164276
  H           2.70955557501963     -1.80630624195370      2.60296395643730
  H           1.21804703779632     -4.82711624290538     -0.04211017525564
  H           3.11771017619135     -3.77691120254149      1.15196009378098
  C           3.53071075302915      1.94891766138263     -2.38253142107978
  H           4.37490110603672      2.31316017431357     -1.80054724892456
  H           3.93268789885705      1.33971941954184     -3.19836739217065
  H           3.02364923203378      2.80404237457388     -2.83179211869245
  C           3.27650437232227     -0.13263022532927     -0.99243500773940
  H           4.14675155879138      0.13475902344131     -0.39094417357187
  H           2.60160364500617     -0.73366557030549     -0.37641359375473
  H           3.62779462566064     -0.75944208312373     -1.81788159139077
  C           1.45141310406338      0.60570634356317     -2.50312731354455
  H           0.88453523220552      1.43585253811446     -2.93027751761584
  H           1.90348804149681      0.04580029262543     -3.32774407998986
  H           0.75031569932406     -0.04788254640612     -1.98092933549034
  C           4.30445415780011      2.93678357377356      0.73836523635315
  H           4.32258643949951      3.74918138597929      0.01266796197497
  H           4.84855719052295      3.27884311730987      1.62486803358059
  H           4.85786428857505      2.09419255190706      0.32340449673879
  C           2.99428919263028      1.38254546815625      2.16668732110497
  H           2.01255251485243      1.12605069109953      2.57215385509563
  H           3.40739683266638      0.48022760194119      1.71316735217920
  H           3.64473526764461      1.67413069630215      2.99759437930559
  C           2.24092895863353      3.72864245001184      1.88746468207455
  H           2.25786475183648      4.63522576362376      1.28355548994150
  H           1.19762329342954      3.51363661709265      2.13650327385054
  H           2.78048096847869      3.93621691549470      2.81519740113749
  Li          1.20640508892113      3.85866041612753      8.08066553871770
  C           1.39539037623139     -2.13929337925222      5.45769416490620
  C           2.17718604398414     -0.99496560638723      5.48898551301963
  C           0.04797887386720     -2.07686373860994      5.78609360301322
  H           3.21863230048763     -1.05104666867237      5.19462504703618
  H          -0.56699326971811     -2.96696854389231      5.74717120142361
  C           1.64408255864228      0.24143750773491      5.86826804854284
  C          -0.50387601440951     -0.85587657164694      6.14602544016727
  H          -1.55537636111138     -0.78750985289381      6.40191622792351
  C           0.28401504933032      0.28712191880421      6.18288583079289
  H          -0.17057161973722      1.22374957485170      6.48393166506860
  H           1.83316648960449     -3.07956367291988      5.14661494599247
  C           2.50249389860234      1.45947095679063      5.93684487274809
  C           3.78029786593370      1.35890072547962      6.31432080967402
  H           4.15350887936490      0.38532580794399      6.62322829443978
  C           4.76793093662114      2.49249260014631      6.33724984834245
  H           4.88510183907411      2.84749507810495      7.37105584492264
  H           5.74869456107498      2.09852410059933      6.04958570283823
  C           1.88286601856126      2.78911484176450      5.56957486359403
  H           0.90498905452760      2.86297140121820      6.06271378811505
  H           1.63945547100789      2.74730032245173      4.49680498917236
  C           4.34527155486110      3.66464405305332      5.44701647678283
  H           5.09483839900914      4.45365508123390      5.52550356634814
  H           4.36888864314010      3.33436385828599      4.40035621963777
  B           2.82922849068890      4.09194061609819      5.83305684818238
  O           2.71194969033706      4.59948054996467      7.26434595327037
  C           2.96847555647754      6.00822176121320      7.26904553751632
  O           2.25107640031794      5.28706370691060      5.09506291623879
  C           2.66856883301436      6.47755238360144      5.77325946886438
  C           1.53441809261660      7.49318175153731      5.66933190397503
  H           1.77660803367672      8.41765710130822      6.19485702908412
  H           1.39615334640782      7.74264971473340      4.61633152168117
  H           0.59443315322124      7.10907107198072      6.07141172494945
  C           2.04908870576778      6.65464399957440      8.30683305365216
  H           0.99519630524971      6.45772161119401      8.10695889418447
  H           2.29597950161835      6.25406994453307      9.29225270792743
  H           2.19661691703037      7.73447486909514      8.34907139574399
  C           4.40763314003902      6.25871629525852      7.72660832505370
  H           5.13812690907862      5.77225783719883      7.08635774904188
  H           4.63045326873341      7.32643583352865      7.76368204374963
  H           4.52311451446603      5.85383453921974      8.73408032644696
  C           3.87564172431908      7.07305259678881      5.04497104644384
  H           4.71877189810642      6.38943052047543      5.00982007841510
  H           3.58041966567145      7.29111345752426      4.01727707988776
  H           4.19913817949753      8.00466340878873      5.51277127406885
  Li          0.42076841313230      4.82959011521525      4.91818357975196
  Br         -1.00189589423824      4.57710038256633      7.03480621348893
  H           1.37178114237869      0.65511582361340      8.69859184934992
  C          -1.20943751893000      1.37395601156453      9.24477908582078
  H          -1.87104623431337      1.28791046431467     10.10774451208427
  H          -1.00446485497841      0.37440008466993      8.86391030248626
  H          -1.74255062640589      1.93688397571996      8.47391128758839
  C           0.06163387377483      2.08449016478689      9.61867485651250
  C           0.01404872030019      3.29346037406569     10.31693398268966
  C           1.17841289031654      3.96421195605371     10.66570121658532
  C           2.41966636609770      3.44385329352919     10.30968967278636
  C           2.48153569659110      2.25324179146631      9.60024799776317
  C           1.31123768583394      1.57920261864954      9.26039078789836
  H          -0.94936087932288      3.71847011626563     10.57156478841674
  H           1.11494491606127      4.90366417111867     11.19976071488281
  H           3.32762355117312      3.97764154099510     10.55729433168667
  H           3.43636647409165      1.85558597880364      9.28240114998829
164
SI-A1'_C1
  C          -5.62451209799871      3.37514436492299     -1.82757888217559
  C          -4.45238177213732      3.02539454286564     -1.16918620898726
  C          -6.66027607446754      2.46016847130056     -1.94920294242746
  H          -3.64140383016024      3.73795732694482     -1.07406050382033
  H          -7.57051219439554      2.73194884809671     -2.46776519619013
  C          -4.30538177372585      1.75939421401528     -0.60897777880057
  C          -6.53250596753513      1.20078642203589     -1.37431901091383
  H          -7.34397343582316      0.48603553660774     -1.44290797769570
  C          -5.37476851574377      0.86610948543666     -0.68923762745244
  H          -5.29115854038890     -0.10264967105200     -0.20712936578354
  H          -5.73225962373248      4.37069960297239     -2.24151177031361
  C          -3.07993526200918      1.39581715065872      0.15430194748604
  C          -1.84536874243979      1.50966101017165     -0.38148133756069
  H          -1.75334027925933      1.89423357360800     -1.39481689619112
  C          -0.59969777361236      1.41895318696851      0.47384544708366
  H          -0.31862568878900      0.37414731060766      0.64316503248883
  H           0.23429906212288      1.87490831863049     -0.07079822498446
  C          -3.30569566616619      0.99792737983611      1.58605926009447
  H          -3.47623597810571     -0.08565377888709      1.56307355629257
  H          -4.26480471921175      1.41107750516087      1.91547695481391
  C          -0.83527614703154      2.09824525964560      1.82881756621623
  H           0.07530319361389      2.02770461049564      2.43520214883651
  H          -1.01060163570531      3.16857556099927      1.65701976675188
  B          -2.11566460884846      1.51762045231687      2.65358262811373
  O          -1.76296433224044      0.34740429685114      3.61210922618985
  C          -1.83969205764394      0.84816545292543      4.95250532389169
  O          -2.64436161896220      2.54920842516351      3.58380478057560
  C          -2.93178893773258      1.95317351183295      4.83045424441885
  C          -4.34510136922101      1.34763638439195      4.82807834252022
  H          -4.42320728630227      0.49286545769931      4.15320714604655
  H          -4.64837497812325      1.01854210600223      5.82460024339780
  H          -5.04588583571508      2.11252714741143      4.48810066152344
  C          -2.20103299290787     -0.26758080064667      5.92802445776794
  H          -1.35412385038711     -0.94236063851723      6.07738571854170
  H          -2.45093589247588      0.15812814639756      6.90296429622577
  H          -3.05168623933491     -0.85619460354945      5.58343919955446
  C          -0.48218832213748      1.43509664651525      5.34648946824639
  H          -0.46451456206621      1.71838015452029      6.40079853688842
  H           0.29207078969353      0.68159303342955      5.18518295102534
  H          -0.24776097106521      2.31152268417061      4.74243056806836
  C          -2.85978708314652      3.01796947074542      5.91906851808268
  H          -1.92805333711229      3.57783008631986      5.85355797589518
  H          -3.68458211815443      3.72164473244630      5.79170417150583
  H          -2.94140683299789      2.57487341609483      6.91514849537503
  Pd         -2.45309329876652     -0.78094468565763     -1.63970030855692
  P          -1.62197811194101     -0.34454377177276     -3.76790368294570
  C          -2.39234582247553     -0.97941795797334     -5.37402642566123
  C           0.17186781944859     -0.92006662497526     -3.61242330690848
  C          -1.61747276908936      1.44829482592566     -4.06366069634648
  C          -0.57034020193861      2.18608318942526     -4.62180309221621
  C          -2.80731313428890      2.13635494689921     -3.82169115433354
  C          -0.69665564980771      3.52649803250176     -4.92624310215259
  C          -2.96433746654307      3.47011411015399     -4.14363897169774
  C          -1.91141309259011      4.20708189007450     -4.71401400780993
  H           0.38325077416962      1.72407113305917     -4.82538182725704
  H          -3.63798884850375      1.61923589081658     -3.35272343346492
  H           0.15858251689242      4.04343719845801     -5.33526825375933
  H          -3.91140013516180      3.93959579892310     -3.92696337958475
  N          -2.05861261100417      5.52779985181327     -5.04067174459994
  C          -0.90538905046407      6.29406055348024     -5.46776651549673
  H          -0.12416666502954      6.33129414284104     -4.69995089160094
  H          -0.47196561317509      5.87778404470898     -6.37950215524160
  H          -1.21835900982916      7.31128465800031     -5.68549269693103
  C          -3.26406864668829      6.22979739662788     -4.64969218330477
  H          -3.20135989010418      7.25851827387737     -4.99321382795680
  H          -4.14858348441588      5.77976356715425     -5.10597876704052
  H          -3.40519587530954      6.23816489061445     -3.56211010496606
  C          -3.40431502586521     -2.41020337338001     -2.23018991159206
  C          -2.88859416384645     -3.70086984728788     -2.27212088624346
  C          -4.77828033361417     -2.23136459854779     -2.37291025431874
  C          -3.73123888510199     -4.78469390361668     -2.49290140447155
  C          -5.62191209371528     -3.32141023086881     -2.56292375704058
  C          -5.09883959081443     -4.60285722861600     -2.63818023730326
  H          -1.83296114164577     -3.87668542497809     -2.12258462644024
  H          -5.20514616070268     -1.23550653662843     -2.34836575752566
  H          -3.31460776706547     -5.78372469007286     -2.54617548050120
  H          -6.68781912833525     -3.15778634200333     -2.66598774978978
  H          -5.74903815845690     -5.45224482784174     -2.80256979996358
  C           0.18848754192911     -2.35234739190239     -3.05514152566656
  H          -0.33519964911496     -3.06202228330893     -3.69443426857637
  H           1.23104424756898     -2.67521101433187     -2.97759929508602
  H          -0.24881128149466     -2.38422598531960     -2.05613523467532
  C           0.83977876950881     -0.03466238272447     -2.54821755962110
  H           0.92653791707655      1.01046238900262     -2.83916395384414
  H           0.29489489622624     -0.07903433379269     -1.60315156758775
  H           1.84636409416789     -0.41888070520612     -2.36130432653466
  C           1.01018472803248     -0.92536056006687     -4.89776774787441
  H           0.66779708872544     -1.68509123145592     -5.59933555830918
  H           1.03717981222489      0.02761894766964     -5.41936051819615
  H           2.03819899686590     -1.17819022251831     -4.62422345554354
  C          -1.80276850837695     -0.26949657095863     -6.60235841900480
  H          -0.73701224154393     -0.44291828709056     -6.73040404642467
  H          -2.30840207406676     -0.66509184692909     -7.48734454868547
  H          -1.97897794456581      0.80536771989068     -6.57263454147210
  C          -2.22836257943646     -2.49306653990963     -5.54564806497981
  H          -1.18723562490013     -2.78436499639538     -5.68327379570445
  H          -2.64505922260973     -3.05285705368295     -4.71036809065412
  H          -2.76917290530335     -2.79177101805475     -6.44738095771076
  C          -3.89057249428644     -0.64822146868597     -5.34166299919096
  H          -4.39663893625466     -1.11290035042269     -4.49927027650012
  H          -4.06842676326113      0.42691549628455     -5.31583970016056
  H          -4.34359869194534     -1.03317798703672     -6.25914809491319
  Li         -2.52885206708358     -1.15398466231010      2.91114323198201
  Br         -1.70757218488739     -2.07036308133779      0.57058433530504
  Li         -1.71527905595138     -4.40776250819344      1.68988517475562
  C           2.85902738014244     -1.64633364301522      4.03375204758098
  C           1.54491618668065     -2.06382783338531      4.19633835362019
  C           3.90938084173110     -2.50367332426537      4.32592688436530
  H           0.74605267495168     -1.37475900431822      3.94853406376084
  H           4.93376708587910     -2.18159290207138      4.19069920733348
  C           1.24482541053007     -3.34456276684590      4.66842982478436
  C           3.62994963192382     -3.78366861856381      4.78860590303604
  H           4.43834354129610     -4.46841048806390      5.01264685400273
  C           2.31701873843527     -4.19614961703855      4.95462182598120
  H           2.12025582462261     -5.20631493702837      5.29387937436425
  H           3.05654920633611     -0.64442837323568      3.67168907503535
  C          -0.17258274674803     -3.78531568937093      4.81347014978144
  C          -0.52653155178928     -4.73093772107780      5.68615653854007
  H           0.23660683828429     -5.17082425201906      6.32231401899003
  C          -1.93487104027211     -5.21597500356333      5.89100271920573
  H          -2.09561377562343     -6.11788045169603      5.28316865506501
  H          -2.04562765327635     -5.53938058959208      6.93071324429235
  C          -1.18048496439300     -3.10243993448028      3.92266752184814
  H          -0.73879574125295     -3.04447811778789      2.91713638340250
  H          -1.19685455185904     -2.05090333999327      4.23190414069843
  C          -2.98143231458297     -4.16382924925762      5.51648081838635
  H          -3.97602396609784     -4.58219306178295      5.68879171797585
  H          -2.88404607534287     -3.31320415484857      6.20398008197338
  B          -2.73442283338369     -3.62742259616007      4.00809503641850
  O          -3.05272272300627     -4.65879553962095      2.93137183953617
  C          -4.42776076369084     -4.53303408145243      2.54964798981558
  O          -3.66113794132228     -2.50217969787228      3.56918204576528
  C          -4.85224329240181     -3.06716207095100      3.02279200370464
  C          -5.33336070142685     -2.17711282617296      1.87604714507840
  H          -4.59404829926292     -2.09769702528359      1.07891274011025
  H          -6.26289544861030     -2.55874359605818      1.44831435352681
  H          -5.53363393344062     -1.17516422504738      2.26455867237900
  C          -4.50718633620553     -4.73836084368345      1.03586620213084
  H          -3.90931677177510     -4.01323985965270      0.48122708714467
  H          -4.14228717102259     -5.74089467896659      0.79747136858710
  H          -5.53309219194945     -4.66809286620967      0.67144019646682
  C          -5.23212390711411     -5.65615793347409      3.20556431550671
  H          -6.28486019402207     -5.60783938257156      2.92152248710627
  H          -4.83113017043268     -6.61254449257896      2.86446014512644
  H          -5.16254258446247     -5.63229619813335      4.29023189354027
  C          -5.94935674615915     -3.04750188459696      4.09303888473985
  H          -5.66392571728212     -3.59528641161638      4.98711214902922
  H          -6.12632052617158     -2.00937983734930      4.38141785765050
  H          -6.88602756630058     -3.45854146916270      3.71208594442567
  H           0.13013354182247     -4.57680365880524     -0.98974552014595
  C           1.78199812565415     -3.89542160736721      1.04541839999351
  H           2.47796600361364     -4.03532201224787      0.21634166592552
  H           2.34428117313076     -3.90157085877027      1.97901519470286
  H           1.32524776185380     -2.90819845392615      0.93234866531838
  C           0.72099069536648     -4.96125635415366      1.03355796896782
  C           0.45694334488224     -5.73597131108124      2.16295390381933
  C          -0.55522707284387     -6.69065535516184      2.16058903060978
  C          -1.31747018064530     -6.89636729118653      1.01911032813280
  C          -1.05975463475029     -6.13819303867249     -0.11945421566686
  C          -0.05373913434640     -5.17985335423003     -0.10819919583468
  H           1.03875065854445     -5.57517028147396      3.06033814619168
  H          -0.76131532638648     -7.25262466056709      3.06227861266768
  H          -2.11540341651973     -7.62732162195729      1.02014256903953
  H          -1.65417197838912     -6.28326735339347     -1.01168093725957
164
TS.SI-A2'_C1
  C          -3.39444347250091      4.83354255684732     -2.00609742856814
  C          -2.24776602719198      4.32264968684676     -1.41248856267426
  C          -4.51310947874361      4.03034167944587     -2.17529269196300
  H          -1.37377472211273      4.94849015559566     -1.27683499237238
  H          -5.40413230732048      4.42794060834226     -2.64376660355999
  C          -2.21022305782731      3.00582144243020     -0.96363649715426
  C          -4.49376632513580      2.71957664304435     -1.71170102358121
  H          -5.37049723144937      2.09222742626020     -1.81684996080906
  C          -3.35937108043470      2.22294285680052     -1.08926112421510
  H          -3.35793028276035      1.21382017100947     -0.68915077618240
  H          -3.41586209125793      5.86645438175036     -2.33245894928408
  C          -0.99513238134907      2.46083107337806     -0.30032899157982
  C           0.25280808416555      2.64920373459965     -0.80165134487814
  H           0.37269184552823      3.21822777323347     -1.71792207734481
  C           1.45480747564992      2.47302774058777      0.10493242456991
  H           1.68519951036996      1.41623104160197      0.26264065235978
  H           2.33424024725602      2.91193753350090     -0.37666633511352
  C          -1.17415783132030      1.80570339546044      1.02816177378979
  H          -0.86219109484438      0.76332179528529      0.92965738182008
  H          -2.22017748039380      1.81789642909294      1.33778563412051
  C           1.15732977053903      3.12146941198456      1.46628457907678
  H           2.02492344520570      2.99586459884751      2.12456210592959
  H           1.03123960103371      4.20187250735859      1.32018987243599
  B          -0.18853228478527      2.53830118483747      2.18988291893595
  O           0.10036262799330      1.46617603194197      3.26661546581613
  C          -0.14659781386076      2.06692182814487      4.54251591181764
  O          -0.89519746437547      3.59263506678989      2.94985988723231
  C          -1.27944363963385      3.08546513083198      4.21226409779287
  C          -2.64725661007611      2.39035028968696      4.12471382690187
  H          -2.59334969000866      1.46164070516290      3.55339134059744
  H          -3.04493438693598      2.15427456135285      5.11454918298700
  H          -3.34419816328964      3.06387022503648      3.62227689810892
  C          -0.54590721628761      1.01133893728094      5.56727733497424
  H           0.32025836480840      0.41165684047557      5.85728092160328
  H          -0.92318599854254      1.49322902287435      6.47255949931192
  H          -1.31434273882280      0.33880568701680      5.18650833503986
  C           1.12870828972002      2.76906284067823      5.01445141732395
  H           1.02371896829991      3.13965119867878      6.03606274159605
  H           1.95344140802735      2.05281203918935      4.99290418621012
  H           1.37743261199971      3.60448623095443      4.35985600584084
  C          -1.37998407304010      4.24196797236635      5.19984096809769
  H          -0.47970140999484      4.85408481828246      5.17465224373245
  H          -2.22614229291776      4.87639340152965      4.92925273785920
  H          -1.53823846931996      3.88051599609685      6.21937189002909
  Pd         -0.49672069608072      0.45571843742012     -1.87118725444062
  P           0.40263691549562      0.72145189415279     -3.97911752954248
  C          -0.41557731522601      0.06524021188183     -5.55544700465628
  C           2.17835500582699      0.10683835520987     -3.83862325868237
  C           0.42954618516701      2.50618751240593     -4.31744375248685
  C           1.50120430550263      3.21278493337302     -4.86800259328839
  C          -0.75374639911544      3.21982323470545     -4.11599059805964
  C           1.40412263851082      4.54794457046573     -5.20635795622731
  C          -0.88012669515925      4.54737651746704     -4.47213626356045
  C           0.19728227823326      5.25297990247657     -5.03741131052494
  H           2.45157611286954      2.73150534485430     -5.03841190857147
  H          -1.60289757397664      2.73184615188682     -3.64936175924800
  H           2.27710223289780      5.04046962856098     -5.60789847252174
  H          -1.82258363269506      5.03765518506641     -4.28335272706358
  N           0.07902646321689      6.56801115475752     -5.39804632647352
  C           1.25644842796690      7.30659201405076     -5.80782204098176
  H           2.01569249405371      7.34988898689163     -5.01843565664722
  H           1.70912587837240      6.86247217522461     -6.69659625416944
  H           0.96597730078843      8.32296851089142     -6.05836077576546
  C          -1.11781670890396      7.30097931813356     -5.03814916694846
  H          -1.03372889488531      8.31875602379481     -5.40875925690241
  H          -2.00505248550147      6.85413337395252     -5.49171167073793
  H          -1.26990031598422      7.34066821303244     -3.95260625479492
  C          -1.38176734924242     -1.22879742155135     -2.40483284415547
  C          -0.84151173387826     -2.50986934507073     -2.33310299335040
  C          -2.75855829044880     -1.09464467326420     -2.58187147219925
  C          -1.65822308243081     -3.62459090945302     -2.48221662907875
  C          -3.57756882462586     -2.21337816926864     -2.70210542556257
  C          -3.02559368761283     -3.48443430263550     -2.67159492388687
  H           0.20829808438483     -2.65817050502813     -2.13039506393297
  H          -3.21076778675042     -0.11007998021393     -2.63317721523398
  H          -1.21799547869137     -4.61372324630842     -2.43036639360197
  H          -4.64468959868579     -2.08203163550763     -2.83356027299131
  H          -3.65485556511027     -4.35826502954044     -2.78160816965613
  C           2.17242662826031     -1.31875374712654     -3.26979738083839
  H           1.60566186289461     -2.02057971786103     -3.87982291540739
  H           3.20797847606956     -1.66832600420099     -3.22949676470870
  H           1.78023448860614     -1.32998255563161     -2.25314923179129
  C           2.88485155073555      0.98144814736469     -2.79160946989392
  H           2.97990520837125      2.02672360229328     -3.07919665540336
  H           2.36094583217760      0.93778601310152     -1.83624342191824
  H           3.88984373537440      0.58062680779770     -2.63270917310551
  C           2.98815548328643      0.07160313799339     -5.14205260440984
  H           2.63036705469280     -0.70773092420764     -5.81397668540829
  H           3.00333485594584      1.00985169986370     -5.69007458016809
  H           4.02095147021563     -0.17564478310164     -4.88259251251430
  C           0.19080229198077      0.71661955719197     -6.80933722110438
  H           1.23705957125547      0.46678992189485     -6.96375047443761
  H          -0.36517830025402      0.34189019087860     -7.67282546119473
  H           0.08808507737397      1.80119304767160     -6.79531941038495
  C          -0.31001827588671     -1.45750419154936     -5.68958792424213
  H           0.71964757397365     -1.79045907535516     -5.81914886649658
  H          -0.74793502896770     -1.98405349155658     -4.84362209018551
  H          -0.85959769086309     -1.75449985240060     -6.58644850991543
  C          -1.89878139242081      0.45941705423700     -5.53182337068291
  H          -2.41653461126355      0.07804172151256     -4.65664208455392
  H          -2.03133898492790      1.53964073543632     -5.58358758763050
  H          -2.37596979748496      0.02869443344313     -6.41585677655823
  Li         -0.26356197822866     -0.21447894793507      2.66033114475435
  Br          0.85732447167475     -1.19680100352634      0.45613369916311
  Li          0.62497406893237     -3.30771191636824      1.74004088714166
  C           5.27262526907908     -1.58438032317825      3.84489263594769
  C           3.91316810526763     -1.69905990331023      4.10367338601002
  C           6.11816675268977     -2.66560838588635      4.04579130996827
  H           3.27261152567786     -0.84212918508079      3.93297547982696
  H           7.17655479049779     -2.57991168370501      3.83659326318305
  C           3.36281377143673     -2.89384938393458      4.57323333993777
  C           5.58836816135516     -3.86127818698379      4.51551406703981
  H           6.23321910773243     -4.71750263876607      4.66914083638699
  C           4.23083731855077     -3.97233222844446      4.77141224372447
  H           3.83340133279236     -4.92397385421765      5.10230315651948
  H           5.66826176297459     -0.64344455655081      3.48250631754991
  C           1.89330542805148     -3.01531261726037      4.79264854907877
  C           1.39813417030734     -3.90186463390988      5.65972826484674
  H           2.09221447768517     -4.50815453484295      6.23545713708592
  C          -0.05910091983331     -4.13546348086309      5.93703547384395
  H          -0.35553535257867     -5.06820199643874      5.43754325967994
  H          -0.18383424939436     -4.32552370857490      7.00864660798461
  C           0.99861554310663     -2.10154060762296      3.98338214186753
  H           1.48005115381708     -1.93047435657971      3.01073103101667
  H           1.01672767125099     -1.10433073937601      4.44602436458164
  C          -0.95973183075090     -2.99790051484356      5.45592497997633
  H          -2.00332295029985     -3.28525796189319      5.60485197531360
  H          -0.79626276682528     -2.11826512062669      6.09284454095239
  B          -0.56952428598118     -2.58530659812166      3.93857222962721
  O          -0.75999287209873     -3.69998796438083      2.91808357871772
  C          -2.09835275631477     -3.63447145125748      2.41269335468537
  O          -1.44500696703276     -1.51099955733362      3.31674261428279
  C          -2.56949402366056     -2.13343098233358      2.69273954037661
  C          -2.90896117104401     -1.35687921731348      1.41944184301816
  H          -2.07734683421843     -1.33017808611643      0.71533921917246
  H          -3.77416098354193     -1.79033385331762      0.91365446429628
  H          -3.16347449049151     -0.32978357514394      1.69148668519671
  C          -2.03948649067824     -3.98672482959878      0.92793897495504
  H          -1.39087535518279     -3.31028160434737      0.36813158818169
  H          -1.65380717357057     -5.00371933171300      0.82161801505725
  H          -3.02485446113844     -3.95277937241243      0.46120843247643
  C          -2.94845324931579     -4.69687499637711      3.10999112998032
  H          -3.97496597327335     -4.69091874029809      2.73929090210287
  H          -2.51600049402528     -5.67703058570426      2.90067088151098
  H          -2.96633644682559     -4.56336312383395      4.18904296369149
  C          -3.78436198476364     -2.02173957618266      3.62003204812518
  H          -3.61435768122842     -2.49092953707771      4.58524357195563
  H          -3.98585334295611     -0.96283730578400      3.79486325662190
  H          -4.67225886799658     -2.46552806951219      3.16566130194008
  H           2.27421939922097     -4.08427627799188     -1.83403643892909
  C           4.27881235776586     -2.80870080973461     -0.51550065843207
  H           4.59060957996988     -3.07623399524688     -1.52565662483573
  H           5.16324996583702     -2.74410011475038      0.11798857445209
  H           3.81800186701897     -1.81718300163194     -0.55301291896131
  C           3.29168081937879     -3.80043707570707      0.03094905242924
  C           3.30990525110086     -4.14957125751870      1.37937630797004
  C           2.36417735967177     -5.02421294675481      1.90521278903880
  C           1.37461604374205     -5.55780751141035      1.08381547298929
  C           1.34738990188135     -5.21250983311880     -0.26394023546562
  C           2.30272932924750     -4.34892491221839     -0.78235476096348
  H           4.07034771897373     -3.73132344804986      2.02867820376336
  H           2.39033260238260     -5.27524946295927      2.95892648928406
  H           0.63206888765910     -6.22908156462327      1.49642834949243
  H           0.58053256502936     -5.62166977242044     -0.91014379891781
69
Compound_16
  Pd         -0.42976687281816     -1.66920243510533      2.04480167610941
  P          -0.17408245267972      0.10280594495719      0.75503502224346
  C          -1.70150054928622      0.01271900440297     -0.23826375476699
  C          -0.07500292093656      1.78645028471483      1.40770367246017
  C           1.16072655720048      0.00914838467061     -0.46738052396201
  C          -3.24069110373431     -2.40278388176710      1.07058818506394
  N          -1.92879104326045     -2.35824992851361      0.40671458226159
  C          -1.48926447359617     -3.73105267533320      0.08396468375640
  C          -1.84408617563856     -1.42252956625867     -0.76795913331315
  H          -3.14320880284598     -2.99295304523259      1.98055906745559
  H          -4.00777629737623     -2.85615580772466      0.43740277238947
  H          -3.55826112626096     -1.39940892962137      1.35352224470246
  H          -0.53627930452396     -3.68903511251921     -0.44553628599593
  H          -2.21334650769668     -4.27424043354814     -0.52276311446554
  H          -1.34135301086683     -4.27322605993606      1.01549548192879
  H          -0.89227915870620     -1.69286224676940     -1.23705506452542
  C          -2.89868464891117     -1.47764228283016     -1.92844048603438
  C          -4.19238874664653     -0.71033932826771     -1.62042729594582
  C          -2.23384388929548     -0.82153787180578     -3.15267108328417
  C          -3.26366577102655     -2.90314905213008     -2.35800565218505
  H          -4.86547492662623     -0.78864393113615     -2.47676717556995
  H          -4.00785851238465      0.35175876882311     -1.45266722074092
  H          -4.72068165547603     -1.10534120289361     -0.75368027741197
  H          -1.33171188679052     -1.36418047381242     -3.44529865475688
  H          -1.96010577986733      0.21983154483731     -2.98110149452396
  H          -2.92515642865899     -0.84018825517732     -3.99727921590456
  H          -3.88012487561275     -2.84946185908850     -3.25771159885987
  H          -3.83955700307238     -3.44056240196351     -1.60601684258166
  H          -2.37570269662412     -3.48853164472969     -2.60211472679400
  H          -2.53975610450284      0.25655666752715      0.41817237421064
  H          -1.68650636959069      0.74519043441333     -1.04520293632590
  C           1.11541441867394      2.20098596686926      2.01142884836795
  C          -1.14290088553327      2.67468953806559      1.35195168710311
  H           1.95461888112474      1.51795562110692      2.08364360530394
  C           1.22524452068146      3.47418758848010      2.53575932820987
  H           2.15501435808368      3.77496351718043      3.00541532498215
  C           0.15618022251227      4.37011620426985      2.48723016014127
  C           0.28705341137901      5.74435095935483      3.08397389737594
  C          -1.02495466012630      3.95155597876034      1.88868262518500
  H          -0.59560433360342      6.35020491102419      2.88347862156824
  H           1.15790025060471      6.26328994634050      2.68072034476195
  H           0.41682514368441      5.68298419527864      4.16631783445334
  H          -1.86850864283387      4.62983585000481      1.83750545049997
  H          -2.07934297465260      2.38746395411882      0.89105793565637
  C           1.46329408057515      1.09005092768763     -1.29570628155208
  C           1.85786005430235     -1.18345720415140     -0.63474004772132
  H           0.93943700376725      2.03120496451815     -1.17003489480928
  C           2.43819655676054      0.97132547310236     -2.27088273126269
  H           2.66329972187748      1.81881577882335     -2.90799212370034
  C           3.13929715122809     -0.22223520251233     -2.44521401992519
  C           2.83325008804993     -1.29623213617818     -1.61564709855442
  C           4.22052829523273     -0.33031692273020     -3.48469446878756
  H           3.36713709024079     -2.23227181625314     -1.73273049894054
  H           1.63285134662106     -2.02548247011748      0.01273421025576
  H           3.96262965291678      0.23324583729425     -4.38134505763291
  H           5.16058237853819      0.07292072986125     -3.10158090751803
  H           4.39547586188473     -1.36783855308393     -3.76715175093464
  C           0.90370900154981     -0.85722391946676      3.27601503005363
  C           0.48974446813268     -0.05774456624823      4.33956080495524
  C           2.26888834719533     -1.05996934496139      3.08675292084402
  C           1.41854408761742      0.53081935973752      5.18777259505230
  C           3.20009883646468     -0.46928317164246      3.93525295257751
  C           2.77834704937555      0.33434188292336      4.98513256895852
  H          -0.56739888400400      0.10974957531989      4.51233084354704
  H           2.62103517344266     -1.68428298479409      2.27329532549448
  H           1.07662166637455      1.14710435802132      6.01142170537751
  H           4.25802311725538     -0.64125118094665      3.77380248209266
  H           3.50191674984621      0.79476468023486      5.64630401854849
  Br         -0.80378906712730     -3.58579793347421      3.62907953533898
174
B0
  C          -5.66634771521372     -1.71581388713125      1.06396886114510
  C          -4.73602089421250     -0.70836421477566      1.28143357087918
  C          -5.88170330866192     -2.68897207434620      2.02991035757177
  H          -4.57467293491510      0.05215190693209      0.52731065832656
  H          -6.60247562007059     -3.47837379316260      1.85904528499928
  C          -4.01442277541467     -0.64940575872499      2.47286379022091
  C          -5.17614336462690     -2.63406308125209      3.22556587801824
  H          -5.34033429092641     -3.38591383649561      3.98800417137266
  C          -4.26188718249494     -1.61554946192889      3.45069966589436
  H          -3.71425931925768     -1.57056231848266      4.38655205530260
  H          -6.22974906176806     -1.73385356567697      0.13886191478612
  C          -2.98964103870888      0.40134199203864      2.70932208367894
  C          -2.00709125093384      0.63419109868059      1.82160375183640
  H          -1.97605868057234      0.07745879618620      0.88524611455443
  C          -0.98896401589821      1.72484564259753      2.07097479334627
  H          -0.15599313930314      1.61719822308689      1.37051931310968
  H          -1.46304196606503      2.68696319299249      1.82239511074203
  C          -3.00040311482100      1.15386860914974      4.00384939265182
  H          -3.79635285121726      0.80591843362120      4.66470998138517
  H          -3.18391093154177      2.21992416246456      3.80743226721811
  C          -0.48523801512108      1.77976869421580      3.53680775746936
  H           0.52045694291070      1.34623436500735      3.59603540524069
  H          -0.37257819530158      2.82493306569224      3.84552734862298
  B          -1.46971918768155      1.02812023549694      4.61311823668301
  O          -1.13104218594769     -0.48444860683883      4.71900569644887
  C          -0.54189167349589     -0.71035052375596      5.99784115144521
  O          -1.27222657090350      1.50261821921592      5.99650998969192
  C          -1.21589419651750      0.39162497244218      6.87107669774778
  C          -2.62855567740455     -0.01905744561078      7.30785759429851
  H          -3.14173271519700      0.86549216724851      7.68890394664227
  H          -3.20560794586245     -0.41122871131294      6.47012395571299
  H          -2.60475215184779     -0.77371211810465      8.09758230780557
  C          -0.82671384215398     -2.14344280557900      6.42872760169033
  H          -0.29777359499980     -2.83824656680782      5.77090385932921
  H          -0.48413241562173     -2.31859787170104      7.45137903312825
  H          -1.89199181979021     -2.36829355037511      6.37532523129046
  C           0.97164097864120     -0.49875635191677      5.90519791664105
  H           1.20397544690381      0.54376971057245      5.68628514012925
  H           1.47380428708698     -0.78271474473059      6.83218850581549
  H           1.36922542421539     -1.12078890630019      5.10168461647926
  C          -0.41460957920460      0.77414158073766      8.11019048620381
  H           0.53861771129974      1.22375780495805      7.83624725790068
  H          -0.97637273221842      1.50653830036924      8.69288594307097
  H          -0.22933227548153     -0.09621781009122      8.74552450264086
  Pd         -1.05353495959850      0.33887254719266     -2.97066687867933
  C          -2.28337734763944     -1.21893444993235     -3.14686462686326
  C          -2.23432155377389     -2.02527140324650     -4.28397837613468
  C          -3.20354525214835     -1.52753767277181     -2.14899373128814
  C          -3.08561583656436     -3.11368945840562     -4.41764611267188
  C          -4.05479626570227     -2.62120345566230     -2.28052170732017
  C          -4.00275507083730     -3.41399215440040     -3.41754908006645
  H          -1.52525652049520     -1.80654932853637     -5.07463077858836
  H          -3.26391348949078     -0.92099056442822     -1.25097273907385
  H          -3.03134550444039     -3.73070160551021     -5.30679615478400
  H          -4.75142435141849     -2.85414862174891     -1.48318475953158
  H          -4.66553913558317     -4.26408757299522     -3.52105315183406
  Li         -1.04833386487327     -1.32827916960556      3.11026292667158
  Br          0.92709010477607     -1.23118759622117     -2.44062168000845
  Li          2.02960017392243     -2.41675859896541     -0.54853829347990
  C           4.31377317865354      1.83746404844839     -1.08919939801294
  C           3.90178712604740      0.60196145012890     -0.60613782957953
  C           3.98429428083645      2.99931017172629     -0.40508439885968
  H           4.16561026152540     -0.30199800208941     -1.14359483729510
  H           4.31828557774323      3.96249347658938     -0.77047076454193
  C           3.14895977635033      0.50420954104586      0.56323689864219
  C           3.21734920687360      2.91648507872621      0.75078049591087
  H           2.95026290574596      3.81498635384450      1.29445991145530
  C           2.79120657179086      1.68286294544790      1.22087969050539
  H           2.20112282967501      1.63225263487042      2.12884520866401
  H           4.89999744365271      1.88911545141171     -1.99873398454335
  C           2.77857431935168     -0.81427888898202      1.15736626456723
  C           3.74492848164078     -1.72230838601761      1.36030499443903
  H           4.75028227754715     -1.46887043159478      1.03132108851481
  C           3.60042416890520     -3.01526318089823      2.12065767732688
  H           3.65229636181661     -3.85255375065015      1.41609398794369
  H           4.48420615469480     -3.11780817176240      2.76133871141244
  C           1.34082840591078     -1.05614968557448      1.57815512066096
  H           0.66918601937389     -0.66797886283747      0.79644546694859
  H           1.13487625159576     -0.44372282140665      2.46865491096028
  C           2.29380466279234     -3.09644623429812      2.91563474962084
  H           2.17894854725563     -4.10204162135727      3.32900983010878
  H           2.36015804794765     -2.41707984138285      3.77303231883719
  B           1.09349733195827     -2.64249981662798      1.92507574674828
  O           1.13318099267940     -3.44810088237114      0.63654925625557
  C           0.12393004136213     -4.45225731332398      0.68813187383044
  O          -0.30916699359923     -2.91316113425932      2.42887814713626
  C          -1.01147611137047     -3.74581221556221      1.48932220041926
  C          -1.85442292042309     -2.86544430207895      0.57611881927339
  H          -1.22710933621761     -2.18779102392553     -0.00866379539938
  H          -2.44835236735738     -3.46054752726737     -0.11739328500273
  H          -2.55265341054410     -2.28031935603085      1.17580296093561
  C          -0.27653189288131     -4.83847680049600     -0.73150993183979
  H          -0.49040372346652     -3.96327623597934     -1.34629586296539
  H           0.53521735131947     -5.39828362745549     -1.20052299754224
  H          -1.15996306764702     -5.48105339665385     -0.72101732927727
  C           0.66653665514910     -5.69043931620169      1.40505591527081
  H          -0.02583813479296     -6.52931078322970      1.31483354194173
  H           1.61503418095993     -5.97230455947627      0.94243465634764
  H           0.84387162399828     -5.50051450460433      2.46192057762408
  C          -1.91853732407688     -4.69775071259642      2.25597170921701
  H          -2.38411301979590     -5.41749156176837      1.57800486345973
  H          -1.36663161651203     -5.23844914939987      3.02335710483994
  H          -2.71698459797442     -4.13165748581742      2.74051334290307
  H           6.47485237550059     -4.12117712038738     -0.20756793067253
  C           4.98472442564574     -6.35031914331338      0.23662660922174
  H           4.64295870542257     -6.12337034135015      1.25033663370422
  H           6.05528701343333     -6.54900787574096      0.28713119883046
  H           4.47954000567924     -7.26004851624484     -0.08699152837680
  C           4.68483688019991     -5.20140998761539     -0.68680937780965
  C           3.51080941092245     -5.17246975073008     -1.43217089918783
  C           3.20493861199689     -4.08866116457597     -2.24779865689157
  C           4.07838660621325     -3.00993512119298     -2.32860829799742
  C           5.25829156108718     -3.03101380472200     -1.59197031120014
  C           5.55497914241843     -4.11601212424466     -0.78188409402927
  H           2.82706869842862     -6.01182551758799     -1.37671485084586
  H           2.28843639576532     -4.08398482853441     -2.82735503035696
  H           3.84048279215501     -2.17105667057482     -2.97143643887284
  H           5.95074976116779     -2.19978520301881     -1.65295675297728
  N           0.12234718041877      2.30706533396187     -2.83525820956473
  P          -2.70387472413033      1.60939468209496     -3.69669992127157
  C          -3.76026374240032      1.11874078943144     -5.07670923716038
  C          -4.75421664476388      0.16080612712028     -4.85775589676223
  C          -3.60078025980247      1.64097180167181     -6.35573930893759
  H          -4.88586510727073     -0.26995905483230     -3.87174420608477
  C          -5.56451719007015     -0.25280685824176     -5.89699338837791
  H          -6.32764579538055     -0.99938182860467     -5.70838542389683
  C          -5.40731530967251      0.26228519135070     -7.18473442370438
  C          -6.28232258500391     -0.21826595140638     -8.30903866704753
  C          -4.41698959455176      1.21312273528825     -7.39567436484119
  H          -6.13400614640119      0.37587670355361     -9.20971233356296
  H          -7.33632601684497     -0.16627667434572     -8.03286117070066
  H          -6.05977154363604     -1.25956581579278     -8.55046538613900
  H          -4.27844451344156      1.63064620859206     -8.38588444926266
  C          -3.82036646249100      2.24000991934108     -2.41999860859382
  H          -2.84363672523538      2.38697664030390     -6.55986833418787
  C          -5.00305367709631      2.90607683665882     -2.74092973392806
  C          -4.24171293785465      2.67552345931357     -0.08261178115787
  H          -5.31567215131987      2.99132002316226     -3.77532686467631
  C          -5.79184111135342      3.44416268780372     -1.73746423371596
  H          -6.71551031676028      3.94808492599878     -1.99738452963232
  C          -5.42305870788632      3.34156937404138     -0.39588455207393
  C          -6.27446775290368      3.94345138024728      0.68760687684013
  H          -6.00679295611301      4.99057418615432      0.84668031549687
  H          -7.33156673286918      3.90883668356357      0.42469003460832
  H          -6.13464499343304      3.41924931372526      1.63295574540743
  C          -1.75313428932545      3.06886177195264     -4.24093387262139
  C          -0.80287974008491      3.46346983538014     -3.10090899445111
  H          -0.22218485113346      2.40897444495972     -0.75933327736076
  H           1.34541214009120      3.07820645599476     -1.24750701092355
  H          -1.39862159308060      3.52458805105004     -2.18521201176516
  C          -0.24646870568992      4.91420561749286     -3.31026370679548
  C           0.25356999229827      5.18497850484848     -4.73617154100189
  C          -1.41903138790629      5.87220812793798     -3.02720212173280
  C           0.85783516450415      5.29216052170311     -2.31493654561800
  H           0.58745961443180      6.22240600178880     -4.80496355212954
  H          -0.53601444517731      5.05174231861530     -5.47739184750244
  H           1.09524696071666      4.55326688732911     -5.01627553782620
  H          -1.79406214490948      5.74287870998099     -2.00885158575608
  H          -2.25437760205283      5.73703858346172     -3.71484400747671
  H          -1.07904541910194      6.90434163748155     -3.13018528877297
  H           1.08612650979950      6.35340311355609     -2.43455404871312
  H           1.78584068846121      4.74342256060374     -2.47226069844327
  H           0.53702912079278      5.13939777971659     -1.28249556968898
  H          -2.42114037056950      3.88428225743457     -4.51832714390548
  C          -3.45348492692228      2.12488132128121     -1.08166526040285
  H          -3.94165889188476      2.55869091290306      0.95392333128685
  H          -1.18159392622858      2.78346958530236     -5.12742808612464
  H          -2.54881678609931      1.58675391532416     -0.81728401051776
  C           1.25291494038485      2.19505124704905     -3.76987586428948
  C           0.61856677125979      2.29471821125837     -1.44471054282197
  H           1.78032407606726      1.26553095988709     -3.56153066141475
  H           1.95847621421484      3.02211534022395     -3.66318212294801
  H           1.09993025935608      1.33799162828799     -1.24962387736361
  H           0.89240692570912      2.15948763724395     -4.79789169490721
174
SI-B1_C3
  C           1.02817206226128     -6.73899801115744      1.70087803464206
  C           0.32250842741956     -5.54546801431674      1.76335135570124
  C           2.40266561864231     -6.72873233914261      1.51507604639947
  H          -0.75039130275832     -5.55861626188819      1.91367565103570
  H           2.95214007823357     -7.66009229109566      1.46428494500761
  C           0.98036263431822     -4.32512129062747      1.64341276897532
  C           3.07360336976872     -5.51467236321638      1.41367603862783
  H           4.14844347768478     -5.49761107758777      1.28184921824530
  C           2.36816820615533     -4.32468790427782      1.49212737714008
  H           2.89082030488613     -3.37721299952271      1.41805887445796
  H           0.49992677088263     -7.67944158906858      1.79691190599749
  C           0.23639362772724     -3.03926839942523      1.69886441702342
  C          -0.99411410796809     -2.90010428153356      1.12132109322470
  H          -1.43971383024203     -3.76191468782494      0.63783042275109
  C          -1.92086450406677     -1.78447048557841      1.55779006170961
  H          -1.60410839535159     -0.82048030633571      1.14993576077071
  H          -2.92218222871783     -1.97244867062116      1.15463472409065
  C           0.76782272703788     -1.96531889786224      2.59026797148623
  H           1.07646026803732     -1.12500360720742      1.96401109083566
  H           1.65701544210487     -2.30884296945059      3.12154775396831
  C          -1.89555743477592     -1.71934628456450      3.09225047568258
  H          -2.60599695931220     -0.96457659884219      3.44935040174015
  H          -2.24790989485794     -2.67954342004686      3.49151461743534
  B          -0.39783588254036     -1.43315272127293      3.68638656231933
  O          -0.10234901896916      0.06178470252732      3.91688235477427
  C          -0.13884437624603      0.30103970754440      5.32865756890280
  O          -0.24801259422459     -2.01045901048832      5.03894886668968
  C           0.35681282881423     -1.06372337838117      5.89750917272013
  C           1.88584140947630     -1.18203053128744      5.82430056945384
  H           2.15596810385605     -2.22754393750617      5.98259231473308
  H           2.26323376300527     -0.87772650238191      4.84628014636241
  H           2.37830003535941     -0.57627077906772      6.58820813645778
  C           0.74622505011876      1.48872264436327      5.68271756605880
  H           0.32435935546707      2.41133688409383      5.27878372906653
  H           0.81246113767716      1.59566700587969      6.76810059418712
  H           1.75356600197783      1.38344157838862      5.28169393071687
  C          -1.57868230915519      0.60876763232851      5.74783746915043
  H          -2.22174799968887     -0.25958625300461      5.60526200016260
  H          -1.62972309317982      0.91369315299989      6.79485052459539
  H          -1.96331161288200      1.43013703200930      5.13729855630684
  C          -0.08933469257037     -1.33418433320085      7.32938164598711
  H           0.25215359437818     -0.54641611451749      8.00614815732251
  H          -1.17383028044547     -1.41144923762822      7.39166784397013
  H           0.33491090502211     -2.28121358415210      7.66795197656480
  Pd          0.33115830377747     -2.31379000815563     -0.74004698286707
  C          -0.15390342457775     -4.08343198023868     -1.50554263373029
  C           0.63758431088189     -5.22250482428022     -1.40855962823845
  C          -1.38437525433876     -4.16727397488322     -2.15458880009145
  C           0.19546719556302     -6.42880762375690     -1.93521901572865
  C          -1.82178772745946     -5.37633695232554     -2.68754685583564
  C          -1.03219051503895     -6.51176800838878     -2.57816648733475
  H           1.60600861994945     -5.18182581035973     -0.92713162783911
  H          -2.01539088377025     -3.28998490508560     -2.25211497425096
  H           0.82147121889434     -7.30864867355832     -1.84009303629659
  H          -2.78205307035411     -5.42436081944039     -3.18743367612627
  H          -1.37124864918819     -7.45429126324910     -2.98947433206658
  Li          0.74656923179052      0.95356388627308      2.57610723726041
  Br          0.54167252976120      0.36255056734250     -0.16622463303264
  Li          0.05626452488517      3.02690153990561     -0.25071691588628
  C          -4.74217058962159      1.04147352831107      1.98295498287044
  C          -3.54577888163552      1.70489123497296      2.21798202610415
  C          -5.84511311199576      1.73439895325798      1.50627381239732
  H          -2.70201187075522      1.13698091602553      2.58988213147580
  H          -6.77678745570840      1.21756693447699      1.31454105435220
  C          -3.41959710761489      3.07798293816342      1.99108920531965
  C          -5.73922593521945      3.10098053324913      1.27646591594488
  H          -6.59062924420334      3.65499577308458      0.90091992794646
  C          -4.54361485468791      3.76079245722347      1.51481564885596
  H          -4.47915790669710      4.82277152273854      1.30880870181186
  H          -4.80324110745522     -0.02369557132227      2.17485597184194
  C          -2.11123103237778      3.75577995375937      2.21636277553497
  C          -2.02589732028237      5.06373405886006      2.47012744511290
  H          -2.94092117923793      5.64654977876087      2.53397867691247
  C          -0.74184747746975      5.80579628057132      2.72384882947195
  H          -0.41675301805160      6.28476082877360      1.78918921314729
  H          -0.94664542434902      6.62674901104609      3.41820818269836
  C          -0.88374748528717      2.87867234308248      2.16608664173079
  H          -1.01019786996438      2.16042756682118      1.33786398932455
  H          -0.92648785598865      2.22964997895770      3.05241800047532
  C           0.37925776331178      4.89934630270085      3.24093077747190
  H           1.27855561004155      5.50093106903518      3.39236011853833
  H           0.09473539273801      4.52548176739639      4.23329985312325
  B           0.56691241253096      3.63338915453080      2.25035337695381
  O           1.10637962460873      4.01183413690209      0.87650190913214
  C           2.53683134342266      3.95766368547346      0.90641634950343
  O           1.61012239978729      2.61695438137078      2.65983308381418
  C           2.88050263944598      3.00378794733580      2.14116197257351
  C           3.63052640717534      1.72944150897842      1.75063188378114
  H           3.09446931278518      1.15015616847636      0.99823629536272
  H           4.62986052724354      1.95333850589954      1.37276478679313
  H           3.74725445815027      1.10735517283733      2.64218261365717
  C           3.01155542117809      3.41244179687256     -0.43878771255152
  H           2.59309187607513      2.42745111821656     -0.65371192890969
  H           2.70156843461120      4.10138870234655     -1.22816604541067
  H           4.09885200178805      3.33331163171641     -0.47316370649871
  C           3.08618937975704      5.37878778419515      1.03971645048468
  H           2.74120696867227      5.96196984730729      0.18371325234236
  H           2.73773605386457      5.87311907707800      1.94257220959433
  H           4.17744644729679      5.38361748962125      1.03761270948360
  C           3.68470985619077      3.68758427993904      3.24998034798685
  H           4.66987674861504      3.99692367180140      2.89633246150075
  H           3.16841935303046      4.55438189466889      3.65474044487243
  H           3.82428665935740      2.97424257030330      4.06411471113064
  H          -0.61799775427103      1.79938650062414     -3.02709294433650
  C          -2.88829320213112      1.85088709827429     -1.50490730364673
  H          -3.54771581013440      2.07999721337585     -0.66767466211230
  H          -2.38100960830396      0.90786726379532     -1.28995759854193
  H          -3.50791353187121      1.70838260883770     -2.39280091148402
  C          -1.89016874086669      2.95455796793717     -1.73371651159894
  C          -2.04950177617146      4.19813725375078     -1.12145379460680
  C          -1.12910273785393      5.22251458375430     -1.31966208964183
  C          -0.03295692970457      5.02328645562685     -2.14494966318591
  C           0.14038798074252      3.78982535928677     -2.76509778191371
  C          -0.77463481268218      2.76336119922284     -2.55824576477348
  H          -2.89658100579916      4.35684529006520     -0.46806869631743
  H          -1.26251302677781      6.16599349066720     -0.80618984593467
  H           0.69271154943351      5.81323441174658     -2.28806107164848
  H           0.99835989290088      3.62177323570506     -3.40364065248904
  P           1.34032302944338     -2.01291672016854     -2.78224188556977
  C           2.02516686483947     -3.49014944778158     -3.58541578963735
  H           4.42270324951124      0.73366338759956     -1.26859413938218
  H           3.32603574865058     -1.35608787072128     -1.71482340538070
  C           1.28192962365657     -4.24113586468634     -4.49347369922686
  C           3.26421586780154     -3.97870230889311     -3.17573811470229
  H           0.29441934901740     -3.91242257395929     -4.79191543986560
  C           1.77715124613813     -5.43522107015146     -4.98942094903987
  H           1.17464953885041     -6.01061940006464     -5.68298085836824
  C           3.01908927796501     -5.92291299199111     -4.59169668267080
  C           3.55404186697687     -7.21385234620888     -5.14675846973272
  C           3.75228631319606     -5.17657215600745     -3.67397856608490
  H           2.75007424796794     -7.93005365645955     -5.31785604468415
  H           4.27896870421665     -7.66498776449953     -4.46958010079993
  H           4.05338865496586     -7.04460513617964     -6.10335203024520
  H           4.71531154107200     -5.54087966120114     -3.33451124311561
  H           3.85408826942843     -3.43671369605235     -2.44523115271112
  H           1.35571390342624     -1.68287847109713     -5.74112589679811
  C           2.78933717720521     -0.91064430217799     -2.55629215031629
  C           0.17516450481182     -1.30752274828066     -3.98457134576342
  N           3.04182550574144      0.13151867899876     -4.74919278637330
  C           3.41621143742744     -0.04501411852869     -6.13302569865812
  C           3.74344060309457     -0.62391756568170     -3.72309025378479
  H           4.19736347572256      0.64266095555850     -6.48275009943574
  H           3.76619930689151     -1.06598229549362     -6.29603899111341
  H           3.99233482820416     -1.57706392668405     -4.20209294613088
  C           5.10908070536936     -0.06588409605333     -3.19225690372644
  C           4.93680332465995      1.06530083687381     -2.17368312882150
  C           5.88897540563070     -1.21076877067848     -2.53212834095269
  C           5.94495253575136      0.45539989158076     -4.36292841889959
  H           5.91852216774549      1.43993418789515     -1.87176184680062
  H           4.38044263539161      1.90670582224298     -2.58889680274472
  H           6.04387405785072     -2.03648660450966     -3.23181178686118
  H           5.38688099803039     -1.60379200317224     -1.64489179559320
  H           6.87063924121971     -0.85561943717235     -2.21063565597006
  H           6.93711762768283      0.74362159234783     -4.00872238430841
  H           5.48884208283261      1.33422799094325     -4.82020100426693
  H           6.07326467729331     -0.30769029386335     -5.13406028424964
  H           2.37603277323058      0.01001543853400     -2.14816911864209
  C           0.43128906647226     -1.27525128382406     -5.35784345910772
  C          -1.04311496305020     -0.82032498122334     -3.52694963367465
  C          -0.49582392169201     -0.74409704058297     -6.23343866624492
  H          -0.27989751363652     -0.73015046672169     -7.29602112036298
  C          -1.71476340379179     -0.23736281252854     -5.77464376892851
  C          -1.97555343061044     -0.29136295198282     -4.41244438167965
  C          -2.71423768091466      0.33401428900585     -6.74146863050555
  H          -2.92135510702706      0.07740952409621     -4.03283376697310
  H          -2.28572201384047      1.17481487064553     -7.28967610588047
  H          -3.01495794258020     -0.41508468444341     -7.47592627297451
  H          -3.60820866848497      0.68396544465566     -6.22682961899431
  C           2.50749439105647      1.44090576558747     -4.46779908210750
  H           1.65385179886759      1.62479710578856     -5.13036310514608
  H           3.22977129579599      2.25893993689585     -4.62238852380283
  H           2.14147236323162      1.50649716374338     -3.44188774321454
  H           2.53664397708569      0.11700811479430     -6.76604114260572
  H          -1.26300684251212     -0.85443288939979     -2.46513457958241
174
TS.SI-B2_C3
  C           0.82614410388957     -6.96491301797228      1.83318391936597
  C           0.17993153886247     -5.73742782180149      1.85383716415923
  C           2.19642249913957     -7.02978987349731      1.62502452552843
  H          -0.88804608042580     -5.69389694635806      2.02807734646517
  H           2.70003698721199     -7.98777773470445      1.60764033212905
  C           0.89113320376868     -4.55564363031140      1.66243704806846
  C           2.92115708775710     -5.85558105282825      1.45790874855081
  H           3.99286165864048     -5.89529758378498      1.30774318711504
  C           2.27397190837615     -4.63043649061550      1.48744827006839
  H           2.84147090627102     -3.71735095781431      1.34896267128925
  H           0.25570542563574     -7.87292808827835      1.98300230752576
  C           0.19907829813951     -3.24070522481294      1.61860846362561
  C          -1.06819344440470     -3.11079633194250      1.11262107664309
  H          -1.58060552971457     -3.98872715449283      0.73658129827388
  C          -1.90307562860437     -1.89982973846683      1.47421421077693
  H          -1.56187924860768     -1.00913124829278      0.93726837517762
  H          -2.93746063327998     -2.06787811249407      1.15717065438042
  C           0.81656929508322     -2.06251485326389      2.28796481514683
  H           0.91868936646612     -1.24101816007228      1.57326267074937
  H           1.80457406910381     -2.28636046375361      2.68973469807600
  C          -1.77170463796337     -1.65849725912744      2.98610351864445
  H          -2.37465527114573     -0.79106918629414      3.27890308786887
  H          -2.19993036786610     -2.51904091758981      3.51519655211211
  B          -0.21763818027798     -1.47575914074657      3.48328155936626
  O           0.19075059918080     -0.01091056425815      3.72231228436426
  C           0.25038171538208      0.18709836955814      5.14317787354253
  O          -0.01060341331257     -2.10202053408723      4.80262611494482
  C           0.70408415316611     -1.21735075292609      5.64329569938072
  C           2.21544058423570     -1.41822626812486      5.46510920418127
  H           2.43329760827212     -2.48267913405234      5.56791046152846
  H           2.54615363981926     -1.09453930540624      4.47681116664575
  H           2.78894145903728     -0.87181408538543      6.21714998866725
  C           1.21652988122230      1.31341521212483      5.48423561720218
  H           0.82167431800876      2.27577702967296      5.15364197249481
  H           1.36443762143708      1.35983738376690      6.56590178122535
  H           2.18669043292830      1.17283410029858      5.00765258649894
  C          -1.14534970217774      0.55013137299507      5.65702915860625
  H          -1.83986905038448     -0.27903468675061      5.52187260608096
  H          -1.12014706138091      0.81732330762610      6.71513838478103
  H          -1.52182653850846      1.41284055282067      5.10136055016137
  C           0.33580599955062     -1.50660702687281      7.09332383633419
  H           0.76102903031389     -0.75821042538844      7.76717283186579
  H          -0.74507597064554     -1.53004176604399      7.22389639526203
  H           0.73005075185027     -2.48373012084332      7.37817010806530
  Pd          0.31533137575473     -2.55223554836940     -0.64404378113699
  C          -0.26948255946416     -4.22119762839363     -1.52364445252043
  C           0.46126249164539     -5.39909043906276     -1.42795550113658
  C          -1.47008020768931     -4.20474697923550     -2.22625421374885
  C          -0.01780403778163     -6.55801112447323     -2.02569649114333
  C          -1.93875537898228     -5.36857464965203     -2.82877024702396
  C          -1.21450862810230     -6.54765687803961     -2.72888163286074
  H           1.40529371397886     -5.42577514130621     -0.89955310477335
  H          -2.04786062915815     -3.29173816037299     -2.31362993626212
  H           0.55664011716734     -7.47271466587980     -1.93896725584218
  H          -2.87434106674122     -5.34608243985627     -3.37455949049217
  H          -1.58164108671207     -7.45339276868328     -3.19452476781053
  Li          0.72467261738688      1.12020249850945      2.39301065451105
  Br          0.42279987651694      0.63511366108742     -0.23927025271247
  Li         -0.03773508062864      3.20653023678547     -0.30588086561332
  C          -4.82655667195438      1.14536262891022      1.84014477727482
  C          -3.64191619330525      1.81537500522527      2.11313345939607
  C          -5.92668612398966      1.83805473155021      1.35706042010126
  H          -2.79822903003069      1.24884339953879      2.48602665347215
  H          -6.84924197309114      1.31715434540371      1.13542841082304
  C          -3.52370784264270      3.19393337816495      1.92003980859264
  C          -5.82886690885528      3.21015887592537      1.15860428421681
  H          -6.67739543384037      3.76453922266162      0.77721007091088
  C          -4.64474629947063      3.87577480016545      1.43507814657444
  H          -4.58636180865403      4.94217561584033      1.25166473274444
  H          -4.88079811325224      0.07584152185073      2.00697511209215
  C          -2.22712743833680      3.87887728135620      2.18983446812187
  C          -2.16410897271778      5.18399680325167      2.46409402626145
  H          -3.08771253873147      5.75466299793385      2.51257328097217
  C          -0.89877065388606      5.94298393451508      2.75696834277862
  H          -0.57916534959085      6.46335904614202      1.84266341606861
  H          -1.12840259559791      6.73396683179850      3.47831992494843
  C          -0.98662877625565      3.01872298346359      2.14769171162758
  H          -1.09597676721318      2.30759090094329      1.31471453272222
  H          -1.01134117135896      2.36623811503231      3.03487016369389
  C           0.23986287474903      5.04562364410417      3.24833810431419
  H           1.12785069317590      5.66009464901923      3.41539547568717
  H          -0.03467364105083      4.63550546725533      4.22999971828105
  B           0.44844282234385      3.80590312841765      2.22739869977575
  O           0.96673124079813      4.22118147102703      0.85371481550947
  C           2.39902502080278      4.19703713638894      0.87358725915886
  O           1.51687114125998      2.81147003140211      2.61336234671341
  C           2.77355462234845      3.23356614693660      2.09173272708445
  C           3.54293838325284      1.97792892244733      1.67894750577622
  H           3.00622981191480      1.39906370914635      0.92645195076567
  H           4.53318771215129      2.22107199700351      1.28975442459872
  H           3.67997846572870      1.34860289426095      2.56253211786413
  C           2.88279229208573      3.68051093473830     -0.48086795914338
  H           2.48478563434898      2.68998655241106     -0.70853897059367
  H           2.55901873335565      4.37301451365447     -1.26103041065109
  H           3.97183624057524      3.62497103984622     -0.51551632154580
  C           2.91621352180470      5.62871687416240      1.02531920753589
  H           2.55619124449965      6.21571865943481      0.17803887663023
  H           2.55607290620999      6.10153680307838      1.93532719275423
  H           4.00704126162765      5.66041030039938      1.02265780274014
  C           3.57545845833092      3.91768092979730      3.20223979727032
  H           4.55345858749015      4.24484621739492      2.84448387719359
  H           3.05043050230941      4.77320371654800      3.61960247559825
  H           3.73076513321117      3.19805969528343      4.00790652116129
  H          -0.73095543871446      1.92938247051267     -3.11087523742773
  C          -3.00298286913898      1.99358659299563     -1.60524685876610
  H          -3.64980184015974      2.20776810797050     -0.75438344961360
  H          -2.49996853629113      1.04182113860425     -1.42133856515004
  H          -3.63522060807179      1.87960600145551     -2.48879512373417
  C          -1.99657189806502      3.09147567545590     -1.82010972395454
  C          -2.14353467021392      4.33026650554881     -1.19561751336785
  C          -1.21230123089942      5.34671856754123     -1.38586516101755
  C          -0.11763657548370      5.14212278094218     -2.21215686846068
  C           0.04511888637008      3.91085526413521     -2.84023474140022
  C          -0.88219653067730      2.89490860177329     -2.64337004018486
  H          -2.98713937512867      4.49132900347224     -0.53793749329003
  H          -1.33355119974822      6.28654435401225     -0.86278540398137
  H           0.61694165344001      5.92541565388172     -2.34650321861393
  H           0.90690240778759      3.73398398742570     -3.47175447388377
  P           1.37280216885043     -2.13712416825933     -2.66356552492121
  C           2.06563875990872     -3.59599573622310     -3.49322620152410
  H           4.37920964177374      0.59847089801132     -0.98357179109905
  H           3.36042824816561     -1.55422961602569     -1.55389646816550
  C           1.32590002419526     -4.32774086677836     -4.42015252440098
  C           3.30214250560179     -4.09473622203845     -3.08757489709446
  H           0.34066886220874     -3.99080808143679     -4.71734668028523
  C           1.82203601761981     -5.51185894529435     -4.93860416978891
  H           1.22246373815148     -6.07092852943734     -5.64778556281079
  C           3.06113622135494     -6.00963125153936     -4.54464728910488
  C           3.59878582003533     -7.28813492629365     -5.12521557300030
  C           3.79031413502719     -5.28357461848014     -3.60759616164763
  H           2.79441235531645     -7.99494401383484     -5.32962407707854
  H           4.30979625020417     -7.76134842797275     -4.44837703891314
  H           4.11555679387219     -7.09555375173476     -6.06804038420541
  H           4.75175354836619     -5.65529958351254     -3.27197551524455
  H           3.89199691947423     -3.56709752827768     -2.34672348646177
  H           1.43342759449006     -1.76238036401676     -5.61331535309220
  C           2.81471836411303     -1.04880356512198     -2.35471884136664
  C           0.23843113949190     -1.38586263730374     -3.86660927571506
  N           3.03739780092114      0.12778755967595     -4.48169082062200
  C           3.42421758095381      0.05449864271578     -5.87103209081201
  C           3.76012664636865     -0.66511578416771     -3.50038812546689
  H           4.17224727852219      0.79938590004178     -6.17296343808648
  H           3.82444706273419     -0.93610061449493     -6.09390877214441
  H           4.03770045462512     -1.58228244277165     -4.03286636008992
  C           5.10691951553734     -0.09741084580968     -2.93374206073276
  C           4.89476619852994      0.98144754496227     -1.86698440893743
  C           5.91487780263025     -1.25046466721631     -2.32383630954392
  C           5.93433961534810      0.50325542311119     -4.07193565298851
  H           5.86278614968767      1.36799765114508     -1.53697802123266
  H           4.32077423295804      1.82464155920230     -2.25310967217296
  H           6.09092475071415     -2.03968295346320     -3.05974051442672
  H           5.42313718008946     -1.69508002131182     -1.45555130269513
  H           6.88719148071082     -0.88546537754960     -1.98552847093095
  H           6.91686736068328      0.79936687378581     -3.69786093141909
  H           5.45663169070490      1.39191105882738     -4.48618967855326
  H           6.08600587487203     -0.21587359960990     -4.88019620059685
  H           2.39398634780627     -0.16560632595480     -1.87736827564552
  C           0.51181016255923     -1.34172572322573     -5.23576573547436
  C          -0.96992077842967     -0.86898035755520     -3.41498892095767
  C          -0.39152313289183     -0.77728019565509     -6.11548916795181
  H          -0.16213258300460     -0.75392656505431     -7.17504838299865
  C          -1.60260330479661     -0.24628730987964     -5.66383271726782
  C          -1.87871711268905     -0.30706939154219     -4.30477702162554
  C          -2.57875605485190      0.35796031989879     -6.63468608033433
  H          -2.81729320011911      0.08506469363693     -3.93033300278195
  H          -2.11365678206687      1.16791086035031     -7.19917891074540
  H          -2.92004613030626     -0.38772465986342     -7.35489920479663
  H          -3.45202910281385      0.75850465968143     -6.12120497191668
  C           2.43504790984209      1.38881781263503     -4.12467077617930
  H           1.58183160112133      1.57088154474250     -4.78944221623483
  H           3.11757511517535      2.24977797616839     -4.21964084093967
  H           2.04960431684529      1.37716482916343     -3.10320153992840
  H           2.53993084974944      0.21240414016317     -6.49844083843668
  H          -1.20152981173661     -0.90276426823519     -2.35583028381306
174
B1_C3
  C           0.42446593645404     -7.01348229326146      2.75573907498106
  C          -0.07864626576714     -5.74718584367044      2.49471858053096
  C           1.71467794752375     -7.34604044750201      2.36728318554329
  H          -1.07501300503224     -5.47973270443232      2.82401615743717
  H           2.10668739168710     -8.33401174671802      2.57169713866721
  C           0.69748401265108     -4.79877416377224      1.83351002741025
  C           2.50469797369330     -6.40034910440684      1.72612837598507
  H           3.51444043545464     -6.64934471522718      1.42508512088813
  C           2.00103546737722     -5.13491740420039      1.46849060322343
  H           2.61676853134563     -4.40407848032841      0.95644137157577
  H          -0.19150033497782     -7.73917762261128      3.27166150453720
  C           0.13439082798415     -3.46508798628272      1.50825357584124
  C          -1.17499470401173     -3.28725758327270      1.14262957946370
  H          -1.82004844341822     -4.15170498430612      1.03157610925428
  C          -1.79837150624979     -1.90468203394045      1.16804298999561
  H          -1.50037095595471     -1.33569739550465      0.27834886859261
  H          -2.88527258799065     -2.00174451759415      1.09767677629569
  C           0.95293308197470     -2.23279012918456      1.62594374568307
  H           0.82132862362420     -1.52796351227543      0.76894032111264
  H           2.01200651994103     -2.41232036413903      1.79433887508697
  C          -1.36001027411552     -1.10568582489852      2.41092794301815
  H          -1.51034117081839     -0.04069112642290      2.19722953106826
  H          -2.01951103091521     -1.35167407335258      3.25080920826493
  B           0.18726221201359     -1.37516703817647      2.89203545191707
  O           0.98170914586211     -0.11990138734926      3.20724475695473
  C           1.21009336257366     -0.09483237376721      4.62804762537208
  O           0.24438073296548     -2.15295923820185      4.13591424856238
  C           1.24178901679067     -1.61096396388420      4.98367254745953
  C           2.60402711846350     -2.24366219635989      4.67050156387236
  H           2.48392750385413     -3.32858917540525      4.66194510790236
  H           2.97644924179616     -1.93101620878832      3.69448091471350
  H           3.35141114901598     -1.98193141716044      5.42243203547913
  C           2.50275421666016      0.64852593287916      4.93316382549568
  H           2.38168323815453      1.71018437815538      4.70860142025230
  H           2.75012879674243      0.55351598132468      5.99311084863495
  H           3.33465378326475      0.25789557800185      4.34730477652159
  C           0.04052585704755      0.63111814369428      5.29667544711291
  H          -0.89866319802094      0.10793745692358      5.10899012868264
  H           0.18627834567023      0.71572032827270      6.37483033225786
  H          -0.03188157418616      1.64368523154723      4.89167051401390
  C           0.87636646390982     -1.91759733280306      6.43015407119602
  H           1.54106172596579     -1.39693877882802      7.12414065722263
  H          -0.15314692327342     -1.63251766177237      6.64151886573298
  H           0.97268733558831     -2.99031434083123      6.60638579423428
  Pd          0.29250843645257     -3.00631486946918     -0.63295586150404
  C          -0.54004459330131     -4.44210738203181     -1.71886457310091
  C          -0.02775077497944     -5.73169511958360     -1.59352907094990
  C          -1.63876277346786     -4.21861700886639     -2.54141854833253
  C          -0.60520245024224     -6.78257979905225     -2.29512313360837
  C          -2.21034393622689     -5.27514712116224     -3.24517613031324
  C          -1.69312203890151     -6.55711182176986     -3.12828696571255
  H           0.82723452912542     -5.92427989028262     -0.95499647280364
  H          -2.05441393190676     -3.22425072596036     -2.65157955557237
  H          -0.19743093067747     -7.78074012040153     -2.18956166355873
  H          -3.06336179119303     -5.08770627260011     -3.88633442984486
  H          -2.13927719845170     -7.37673864657652     -3.67696849376866
  Li          0.89663573266634      1.38326427360524      2.15632018281517
  Br          0.37333568937796      1.06307337824067     -0.30133876959166
  Li         -0.25286138198638      3.52019684065995     -0.27829124920449
  C          -5.06310849971420      1.31247934543520      1.83736149558366
  C          -3.88922852988541      1.98404453376586      2.15106997194111
  C          -6.13880762549253      1.99803614061219      1.29281031677458
  H          -3.06657534739488      1.42494323281471      2.57611964669316
  H          -7.05163487619217      1.47497594597858      1.03902988932173
  C          -3.75605655510690      3.35713734381755      1.93514121243344
  C          -6.02803431160093      3.36584601338580      1.07523720278935
  H          -6.85674346741457      3.91638733307614      0.64761242758034
  C          -4.85400384158944      4.03219663142348      1.39074382855886
  H          -4.78291717429272      5.09497395517879      1.19104937597177
  H          -5.13007746495616      0.24670686596781      2.02043457816300
  C          -2.47333491248470      4.05103168191289      2.24997547691167
  C          -2.45588396668589      5.35019912186555      2.55840915738380
  H          -3.39890127287554      5.88902932108751      2.59710470502056
  C          -1.22728716466131      6.14184213477328      2.90906672810162
  H          -0.91157708254815      6.71422175046689      2.02505046391601
  H          -1.49989826654241      6.88977628675617      3.66110571578835
  C          -1.20774260001114      3.21957670229785      2.21107036769303
  H          -1.28142061569743      2.52500904295694      1.36127796171678
  H          -1.21441569592689      2.54914617546131      3.08523682922223
  C          -0.06883933457996      5.26161336643964      3.37903077855535
  H           0.79626932647643      5.89465480442501      3.58883605146426
  H          -0.34294015112747      4.79723420948032      4.33607398736220
  B           0.19005877256135      4.07372110247324      2.30658670525915
  O           0.65173561292353      4.57418419666322      0.93885465760075
  C           2.07992881337399      4.67409622289347      0.94395944561204
  O           1.34216979519432      3.14926384740268      2.64611325186070
  C           2.55313346151357      3.69665069979961      2.11578132463310
  C           3.41064754661901      2.52817946584521      1.62805501738079
  H           2.91099065818170      1.95077129802175      0.84970015736603
  H           4.36833739129761      2.87049354525330      1.23323853978512
  H           3.61830812608453      1.86625540013228      2.47179389727989
  C           2.59311140399951      4.26085326141383     -0.43744736239542
  H           2.26475194020785      3.25802030386862     -0.71571659802639
  H           2.21635842412113      4.96657789345560     -1.18013693876559
  H           3.68317438816076      4.28693403379114     -0.47888645663885
  C           2.47551920938344      6.13821150413069      1.15200528701913
  H           2.04481026786675      6.72764647982437      0.34009813680124
  H           2.09918153489796      6.53804564701947      2.08994177826234
  H           3.55903693371700      6.26528722704970      1.12668444068419
  C           3.33248236463641      4.39692692271705      3.23193262853688
  H           4.26266235369370      4.82544553487944      2.85430164389232
  H           2.75345597049064      5.18311577945831      3.70904563218574
  H           3.58723456505288      3.65943618728264      3.99472265647553
  H          -0.89568668876341      2.15364310491371     -3.13007180624557
  C          -3.13835007634720      2.11932152196012     -1.58721162763336
  H          -3.81384397114048      2.32707068993515     -0.75711597000481
  H          -2.58137503899346      1.20838122557826     -1.35489463581901
  H          -3.74459707932570      1.93044403843391     -2.47634482801669
  C          -2.19238012604915      3.26468265686440     -1.82644755781943
  C          -2.37959461488045      4.49559781583661     -1.19836162167544
  C          -1.49298921771212      5.54939296824677     -1.40256231457989
  C          -0.40436664243107      5.38875025803237     -2.24614954638888
  C          -0.20147864770739      4.16447076569144     -2.87711944607213
  C          -1.08487371835853      3.11465735282873     -2.66740818487502
  H          -3.21709504903335      4.62196548734700     -0.52605769354956
  H          -1.64334462272658      6.48330181575805     -0.87644325288936
  H           0.29449712879469      6.20187447518576     -2.39314970191860
  H           0.66025886825039      4.01842568062779     -3.51691224930378
  P           1.41591142970535     -2.43908354044777     -2.54501249680110
  C           2.19653466281333     -3.83901618627002     -3.39073642018463
  H           4.10547700746643      0.37162648543326     -0.50300906501975
  H           3.28429444893787     -1.80109187722459     -1.25188997166110
  C           1.47891515131155     -4.61988684853667     -4.29693268668248
  C           3.47913394389570     -4.24691775333831     -3.02957508649432
  H           0.46058919761711     -4.35462346221299     -4.55575392627732
  C           2.04573858957670     -5.75676697266704     -4.84632310788786
  H           1.46619298180129     -6.35264897992946     -5.54200014119715
  C           3.33402977417345     -6.16007465689226     -4.50224760561780
  C           3.94825231788492     -7.38488350543110     -5.12149700661444
  C           4.03725694476330     -5.39133159328220     -3.58013740726691
  H           3.20202510242323     -8.16542456549269     -5.27078398912099
  H           4.74643312239356     -7.78585062296943     -4.49750028903432
  H           4.37629538850701     -7.14810255575553     -6.09807435558236
  H           5.03527515056785     -5.69176236581569     -3.28257185070247
  H           4.05348328343365     -3.68043319118791     -2.30532538359249
  H           1.48497751371284     -2.14025925431741     -5.50867448006723
  C           2.76799621430786     -1.29951652934650     -2.07463986530108
  C           0.34901746275920     -1.61695805067290     -3.76029672729856
  N           3.06354868109291     -0.08699520991060     -4.17790950370629
  C           3.56481855865212     -0.14567564451096     -5.53055146951237
  C           3.76733942480749     -0.81036951053329     -3.13329912009538
  H           4.28435047758489      0.64587103536294     -5.78090192662051
  H           4.04423367983179     -1.10989942817703     -5.70795500756819
  H           4.18003682248283     -1.68970360842690     -3.63964478225810
  C           4.99496306677370     -0.12025182877221     -2.44472643734641
  C           4.58531095329634      0.86958428316232     -1.34821477987238
  C           5.88273913389013     -1.20544858537607     -1.82127366596510
  C           5.82761713059799      0.62115995330379     -3.49213700525021
  H           5.47193454281430      1.38021819864363     -0.96299034624812
  H           3.89909348095876      1.63495214119723     -1.71647596809834
  H           6.22887836686641     -1.91217887326842     -2.58023591817368
  H           5.36839236324773     -1.76748171763259     -1.03807947966264
  H           6.76295419597943     -0.75065026319057     -1.36129773318539
  H           6.73521398394989      1.01601758086406     -3.03004048311102
  H           5.27930705255526      1.46229079174549     -3.91837068890044
  H           6.12731660096372     -0.04241972047782     -4.30633605110790
  H           2.25253487976975     -0.46055522592253     -1.60367494906742
  C           0.61391969814351     -1.62218249144469     -5.12964343063683
  C          -0.77175658525932     -0.93538241113791     -3.30025067860927
  C          -0.22389751462975     -0.96137645951748     -6.00907807605748
  H          -0.00273580476664     -0.97572298350107     -7.07040629109224
  C          -1.35089184743287     -0.27474736018566     -5.55293752250727
  C          -1.61028474541678     -0.27312948412918     -4.18805237468889
  C          -2.26818722776106      0.42124067319533     -6.52014507785286
  H          -2.48292941150280      0.24715964715495     -3.80883770770486
  H          -1.70107446974011      0.96164146848513     -7.27885373454885
  H          -2.90142130644798     -0.30251857966365     -7.03767552313748
  H          -2.91937840297332      1.12946735093259     -6.00808713850879
  C           2.35201163655243      1.13417054841057     -3.88430716515501
  H           1.54121176058110      1.25250011561723     -4.61337056615959
  H           2.98201539972621      2.03803671342473     -3.93981915533074
  H           1.89278019732996      1.10699909226889     -2.89503434865260
  H           2.72498575804776     -0.05166442324720     -6.22761969998967
  H          -0.99050388747284     -0.91792054629729     -2.23772888117410
174
TS.B1-2_C3
  C          -3.60058790686092     -6.73018148274893     -1.50985657461735
  C          -3.22293897656496     -5.40096013336324     -1.41465242626776
  C          -3.41935674854287     -7.58868742465592     -0.43202137941241
  H          -3.34648563276323     -4.74662510341411     -2.26867713347732
  H          -3.71430120861184     -8.62737546491839     -0.50792405975847
  C          -2.65049293459426     -4.90955746484105     -0.24137924280507
  C          -2.86007825507628     -7.10491127824432      0.74155118719325
  H          -2.72512530807377     -7.76274725750407      1.59127059100489
  C          -2.47460679884583     -5.77520924710592      0.83419386739514
  H          -2.05487269866955     -5.39702815764080      1.75568666348873
  H          -4.03343997980920     -7.09818427377485     -2.43163925671068
  C          -2.22852232364457     -3.48975014017685     -0.12292569643194
  C          -2.79571015246825     -2.45589251671231     -0.88279762419549
  H          -3.61780401824706     -2.70072654334008     -1.54487386717959
  C          -2.79387963498043     -1.05554663556250     -0.28835752647032
  H          -1.84063844467580     -0.54800059066103     -0.44928826131816
  H          -3.54370405892596     -0.45225292984035     -0.80850692704112
  C          -1.17216786989529     -3.11383859566223      0.76149470772140
  H          -0.66825715746507     -2.16541693432281      0.55581883574323
  H          -0.55773855644629     -3.87655442354639      1.21950734321962
  C          -3.09515898485423     -1.12426345738329      1.22030699579069
  H          -3.05653465595350     -0.11689151897351      1.65257568770179
  H          -4.12595923592578     -1.46988862725108      1.35365053106087
  B          -2.16495791959529     -2.07194693384487      2.13708315904068
  O          -1.07419395229280     -1.45732921087754      2.91765540366046
  C          -1.30383284390749     -1.76541520049315      4.31540953998517
  O          -2.84984821035820     -2.94796949392453      3.01707641027820
  C          -2.11766560759817     -3.09268543644077      4.23639605876418
  C          -1.21661075647232     -4.32443001100726      4.15178035362407
  H          -1.83739805783050     -5.19493210033730      3.93368824214468
  H          -0.46561844276458     -4.22114695378113      3.36793187737266
  H          -0.70568969003806     -4.50610457400528      5.09875105792328
  C           0.02790694227482     -1.89594799448905      5.03807687957923
  H           0.49976841151339     -0.91645206894684      5.11948281805543
  H          -0.13038978384331     -2.28177049847604      6.04771648109552
  H           0.70045855471297     -2.57150032137055      4.50732801599325
  C          -2.10441128606069     -0.61432335509729      4.92209491832338
  H          -3.06148665470195     -0.49035153858531      4.41173915624393
  H          -2.29237598688447     -0.77826749900215      5.98395720443517
  H          -1.53099161443113      0.30982509306345      4.82376798666215
  C          -3.10969071070534     -3.28121533800179      5.37450029564675
  H          -2.59908973557872     -3.27935752456231      6.34031879083413
  H          -3.86752823411018     -2.50002848665775      5.37207482385054
  H          -3.61354909544343     -4.24147169011828      5.25638311449700
  Pd         -0.75878130302375     -2.88505106581872     -1.61112770288995
  C          -1.36909381851981     -2.79163948062225     -3.51725374172425
  C          -1.59490733566392     -3.93875999737066     -4.27729340687274
  C          -1.69477277427572     -1.55828167917212     -4.08229260725896
  C          -2.08626596460034     -3.85282113926331     -5.57677465495727
  C          -2.17925152995580     -1.46810864177884     -5.38252587583141
  C          -2.37060103444372     -2.61645581729385     -6.13952421204554
  H          -1.37293238001186     -4.91681931543244     -3.86253250257799
  H          -1.57583542954781     -0.64967874632276     -3.50067319159477
  H          -2.24647340173772     -4.75932368645571     -6.14910281114132
  H          -2.41468911201388     -0.49559314188134     -5.80030590031767
  H          -2.74992464106156     -2.54851340967057     -7.15120452387586
  Li          0.08488818264817     -0.07370197012666      2.40460781746878
  Br          0.74325592195040      0.32907767365596      0.02463845383674
  Li          0.94628580176895      2.74285644854821      0.70669834408151
  C          -4.29856149986086      3.06027084101502     -0.18995075674234
  C          -3.36343722764576      2.90113007919077      0.82425638122830
  C          -4.63003591910665      4.32789549897078     -0.64364904781766
  H          -3.11833880507672      1.90089646840908      1.15310483066309
  H          -5.35157044661115      4.45559915067130     -1.44016728812650
  C          -2.73363913391055      3.99719231847473      1.41644919225632
  C          -4.01956530223604      5.43302053079440     -0.06204718549226
  H          -4.26050904299643      6.43025101013087     -0.40892185546144
  C          -3.08570896160234      5.26839901684549      0.94828215638819
  H          -2.59894119613910      6.14593683818744      1.35486278692922
  H          -4.76540544815764      2.18476077829666     -0.62548002388840
  C          -1.68191906508302      3.79867595926745      2.45619405547838
  C          -1.36763241073968      4.78623007546735      3.29919807043245
  H          -1.92526375244336      5.71656150581668      3.24009493592221
  C          -0.30386800410848      4.73648480761646      4.35633309456490
  H           0.55930851699864      5.31469709326568      3.99722051926848
  H          -0.66564783612541      5.27163896673002      5.24104360759568
  C          -0.98442862109286      2.45076364428493      2.50199484722175
  H          -0.90998855220810      2.06579959185780      1.47437034144961
  H          -1.65987068184474      1.73190552783052      2.99286297961930
  C           0.14298405358808      3.31647269579116      4.69340329960740
  H           0.97568760149399      3.36334552374902      5.39788872755432
  H          -0.67068960784778      2.80651932162235      5.22765751370558
  B           0.42912000073104      2.47702035296782      3.33627842644182
  O           1.54714133762507      3.02696619057409      2.46348405713485
  C           2.79071038398182      2.48166186248613      2.91594920999565
  O           0.96201063753970      1.07680042287816      3.58882633463269
  C           2.39124859585569      1.13567946513290      3.67837925916877
  C           2.95312170740693     -0.13200885428491      3.03133001881174
  H           2.68454135903453     -0.21278877998604      1.97879290216519
  H           4.04026983943307     -0.17195599706873      3.11673873190991
  H           2.54874157836565     -0.99874833115478      3.56130418302309
  C           3.68140117064371      2.25245036306128      1.69354484221198
  H           3.21705362833091      1.59262150071382      0.95886821790267
  H           3.87836860837791      3.21555610039142      1.21753171363126
  H           4.64281594805224      1.82214760662881      1.97829038531310
  C           3.49188412506859      3.51643238181412      3.79964968651440
  H           3.65432451325898      4.41798776568002      3.20599405122892
  H           2.89472565647008      3.79111856713807      4.66537208593538
  H           4.46322544780855      3.15691324616464      4.14287807964121
  C           2.81763144319121      1.10881238213925      5.14919331866580
  H           3.90372938799366      1.16300046903807      5.24205121292931
  H           2.37831339252019      1.91847422563020      5.72465853105161
  H           2.49172502344122      0.16666923352484      5.59285281357908
  H           1.97203857991733      2.56672647404077     -2.74171539446346
  C          -0.73960632369547      2.37556087964904     -2.84183183222201
  H          -1.75215848770089      2.76558726127732     -2.94704947630895
  H          -0.80482322535793      1.38351154265843     -2.38559701670858
  H          -0.30276272288420      2.25738947724532     -3.83405296361848
  C           0.09936326801962      3.27340684494300     -1.97751995801987
  C          -0.49802407934938      4.13140801848669     -1.05666585018885
  C           0.27169499951921      4.92841479135692     -0.21377016395332
  C           1.66003781284152      4.87893934726809     -0.28292721465613
  C           2.26719352355812      4.02706870972350     -1.20132200890178
  C           1.49139450660006      3.23552725340382     -2.03818152090120
  H          -1.57841391721732      4.17355819492343     -0.99537496148197
  H          -0.21596326370096      5.56840848572245      0.51062125679859
  H           2.25904873221607      5.48280076997683      0.38607306601500
  H           3.34695565283666      3.97120157313801     -1.25987046397709
  P           1.52789398769357     -3.40237114771409     -1.88342190931549
  C           1.82449493233111     -4.17263744576700     -0.24848597889187
  H           4.40910867029818     -0.04289931876927     -1.30718238500227
  H           3.70280135994727     -2.53063707005003     -1.37792336790018
  C           1.36065021231989     -5.46781505909951     -0.00994503099834
  C           2.31808271193579     -3.43818927841510      0.82547717960000
  H           0.93762019811494     -6.04762108999216     -0.82378258447337
  C           1.40675323451232     -6.01321992253525      1.26088778321927
  H           1.03203109357969     -7.01802715492921      1.42281907932022
  C           1.91014124715020     -5.28443365282498      2.33957750729212
  C           1.97283226857516     -5.88956786041505      3.71534980393859
  C           2.35937823226416     -3.99104537731123      2.10048320313715
  H           1.08425813005553     -6.48774784812821      3.92197488070172
  H           2.05228789122235     -5.11852842783709      4.48230602734061
  H           2.84131473568539     -6.54514119581272      3.80941116211558
  H           2.74635997406076     -3.39896432073755      2.92319245421666
  H           2.64609363665251     -2.41355174722554      0.68834069107405
  H           3.67215489461650     -5.41047898494875     -1.72126194376281
  C           2.86092266670607     -2.13474501188709     -1.94997009023824
  C           2.14280945331426     -4.66228208406990     -3.04174998024922
  N           2.14120367973461     -1.41121975697334     -4.15905503116395
  C           2.13886298626211     -1.70443964871991     -5.57996452346657
  C           3.31167304055781     -1.78604765940354     -3.37207405340037
  H           2.55885164112801     -0.90008653242341     -6.19962428784240
  H           2.70353110245665     -2.61637392485388     -5.77409539705140
  H           3.66806612572236     -2.71169721335038     -3.83615198384638
  C           4.56280629377416     -0.84258861469843     -3.34253834615357
  C           4.43466440876535      0.31314106311249     -2.33979985700814
  C           5.78724215700723     -1.68232099560369     -2.95147572257010
  C           4.82422785276568     -0.27134053235061     -4.73813509942512
  H           5.29762447603152      0.97748575194182     -2.43506021828905
  H           3.53581540923743      0.90899388077069     -2.50268154203446
  H           5.94629179185330     -2.49649713773603     -3.66292783909981
  H           5.69135903436170     -2.11617168103809     -1.95435154864505
  H           6.68332333551482     -1.05728905765096     -2.94874823468785
  H           5.76321997904838      0.28708231590676     -4.73756948745167
  H           4.03462536180644      0.40922104441438     -5.05742760696040
  H           4.90930213501300     -1.06785264807523     -5.48058391870446
  H           2.49534472031872     -1.25288696698191     -1.42419353800154
  C           3.23334782354571     -5.46953874663633     -2.71072595571092
  C           1.61479457912201     -4.74715725880849     -4.32421160187729
  C           3.76195415362573     -6.35066456005481     -3.63823832986064
  H           4.60861577951164     -6.96977231773221     -3.36381720281584
  C           3.22418481805527     -6.45234987959721     -4.92142649945282
  C           2.14923537462889     -5.63411567573502     -5.24944110713765
  C           3.78280705026031     -7.43680074499458     -5.91166584933481
  H           1.72285079415796     -5.68240945032801     -6.24534554895096
  H           4.86643192281356     -7.51505760837330     -5.82108653756798
  H           3.36598628998500     -8.43163572952620     -5.73942491952958
  H           3.54179501155437     -7.14868706259700     -6.93440243452996
  C           1.48241252148253     -0.16037712866942     -3.86336114037131
  H           0.49909302312821     -0.16633651352267     -4.33472207699873
  H           2.02120436670050      0.72230135761143     -4.24883904811433
  H           1.33242461224449     -0.03067063803569     -2.79012358901155
  H           1.10565781818965     -1.86718661567908     -5.90501393839520
  H           0.79751481012054     -4.09966506610239     -4.60866477026217
174
B2_C3
  C          -1.19363395011679      4.01702186779900      2.41820199376480
  C          -1.90330370181070      2.82527594321577      2.37057324257370
  C          -0.82921957335473      4.65887906584199      1.24308464227783
  H          -2.19082773276715      2.33219856967479      3.29220343254652
  H          -0.27311885053114      5.58737487230277      1.27963207581569
  C          -2.25985070630100      2.25926698073768      1.14788406181712
  C          -1.18166025270784      4.10136125115222      0.02084492936841
  H          -0.89512002529690      4.58785893155042     -0.90373205023546
  C          -1.89169896836595      2.91158626834142     -0.02648300978753
  H          -2.13987059126850      2.47185875920164     -0.98375347274589
  H          -0.92796641616776      4.44511712501142      3.37700849574678
  C          -3.04234403890476      0.98570283727640      1.13220934700232
  C          -2.65920416118404     -0.05336537720389      2.02688622901871
  H          -1.82198927273517      0.18723896255908      2.67157408278629
  C          -3.59977851340002     -1.09952386361447      2.58627860165439
  H          -4.61056087982488     -0.96529720779335      2.19213428457882
  H          -3.27824210166587     -2.08981791658459      2.26217508543771
  C          -3.92617255501390      0.69404045228366      0.07935982021438
  H          -4.68866699619523     -0.06724868917543      0.21412793354433
  H          -4.16005496274887      1.46247943638488     -0.64655085349349
  C          -3.64961272418655     -1.07631366264744      4.13132900806638
  H          -4.05752422747904     -0.11485959114715      4.45954904857044
  H          -4.33863993601917     -1.85002881727278      4.47964790114865
  B          -2.24296158282413     -1.26769584565850      4.78662938302241
  O          -1.63826407667282     -2.50113194374208      5.03400052499048
  C          -0.42463753139230     -2.22430508020395      5.82455648282047
  O          -1.43954720128354     -0.22709274232254      5.15425613946816
  C          -0.11272539983561     -0.75890017163274      5.41267452443579
  C           0.55061478827754      0.07328664605941      6.49209498966058
  H           1.50390708158134     -0.37286684614065      6.78258392233017
  H           0.74823097177667      1.07269270248548      6.10378047584133
  H          -0.07976124455202      0.16550229894258      7.37464212872997
  C          -0.81292710276950     -2.36606376331524      7.28997187809961
  H           0.05798936192239     -2.22752816887487      7.93169463278605
  H          -1.57788908828637     -1.64093159970387      7.57235454236579
  H          -1.21826986743775     -3.36316724987755      7.46932689344340
  C           0.66182556131670     -3.21349320035665      5.45599719180718
  H           0.43234379973173     -4.19331365421322      5.87446774768189
  H           0.77560533176294     -3.30242778299244      4.37651974323520
  H           1.61194857038532     -2.88779618065129      5.88512816389291
  C           0.66118542725401     -0.66882301222458      4.10435856329947
  H           0.21947153072569     -1.29991864168825      3.33102940299255
  H           0.63809980128509      0.36408215073819      3.75277236596431
  H           1.70278538115509     -0.96433724904167      4.23627690077946
  Pd         -2.12048817265239     -0.64034259382718      0.03443261001475
  C          -0.57111200986803     -1.79764021946996      0.71352184466296
  C           0.76125209320341     -1.37737868589933      0.60499551986652
  C          -0.78202016272146     -3.05619326523122      1.29038729873831
  C           1.82029958688281     -2.17702026761198      1.01784435009991
  C           0.26962634810394     -3.86759254469717      1.70859866585807
  C           1.58120830321245     -3.43224762781694      1.56743951497955
  H           0.98284747459515     -0.40496349451395      0.17352516347451
  H          -1.78993123186986     -3.44715104608145      1.40577919869012
  H           2.83910968293313     -1.82165699222085      0.90546644202748
  H           0.04835677286756     -4.83791391567868      2.14272597313203
  H           2.40632914204346     -4.06095969300785      1.88132978692797
  C          -6.88074899929348     -2.81597230679517      1.24098231039928
  C          -7.66575099284849     -1.67436511427725      1.30517220348347
  C          -7.95359201597534     -1.09137520296205      2.53200285507773
  H          -6.64226457898807     -3.24502206003312      0.27636201313160
  H          -8.55627689093185     -0.19375073187018      2.58511016617582
  C          -6.36083115448350     -3.40700667036938      2.39615360955733
  C          -7.45342559089831     -1.66893276188154      3.69038033638363
  H          -7.66834315463553     -1.22572978807679      4.65570652435093
  C          -6.66472920712710     -2.80883409733819      3.62150907578723
  H          -6.27749793290174     -3.23068846316484      4.54294274455586
  H          -8.04340438907580     -1.23122670840050      0.39170981848880
  C          -5.47860848127672     -4.60684500341112      2.30938135894789
  C          -5.71701988595590     -5.56496039854069      1.41089872146686
  H          -6.61105701615651     -5.48516017400350      0.79532506938414
  C          -4.82074455373406     -6.74395835003803      1.14848212247185
  H          -5.24876997400089     -7.63830729050331      1.62295240535394
  H          -4.83550597564653     -6.94948437978588      0.07166848580548
  C          -4.30105829700249     -4.67838208699238      3.25345363814423
  H          -4.64610357569306     -4.40318705068616      4.25774115188941
  H          -3.61406910200545     -3.86308805144144      2.97770594969991
  C          -3.39302715898699     -6.53174370021099      1.66200267590005
  H          -2.80457664226912     -7.42847551292893      1.45601431879690
  H          -2.92559245294453     -5.72501744003004      1.08277250332272
  B          -3.44642154575821     -6.06930890656863      3.21142088871511
  Li         -5.19442766290735     -6.27070737724654      5.32059837400379
  O          -4.03373910797262     -7.12028044760160      4.14021273529177
  C          -2.97505315231461     -7.96582677350263      4.59948889453030
  O          -2.10668497442052     -5.84248135703283      3.88987251365072
  C          -1.65213603033891     -7.08867686706690      4.42682023891727
  C          -0.93873269649105     -6.80132980964303      5.74568248975982
  H          -0.59743446018584     -7.72078912601786      6.22309976251084
  H          -0.05556824924228     -6.19770807850265      5.53488248317879
  H          -1.57661750917817     -6.26492519306406      6.45061469007325
  C          -3.27044887895603     -8.34696224657729      6.05139401218033
  H          -3.36654229486012     -7.47252167505827      6.69656087462497
  H          -4.20691083748334     -8.90773801088320      6.08462715617220
  H          -2.49064168514429     -8.99090335149119      6.45981884919514
  C          -2.97955433449383     -9.25986986271617      3.78205525119145
  H          -2.20258940110779     -9.94712818920256      4.12104076719553
  H          -3.94673629352185     -9.74802718345680      3.91854912851019
  H          -2.84487560388433     -9.07733120714501      2.71930164545090
  C          -0.62154586134820     -7.69599432158329      3.47246626286860
  H          -1.02414636084205     -7.84797565026890      2.47445512330205
  H           0.22145162450914     -7.00740576737882      3.39231299473579
  H          -0.24475711683202     -8.64878421826826      3.84881722513702
  Li         -2.45123127274228     -4.28260534771675      4.89946919037878
  Br         -4.09608455660017     -4.59295854617537      6.88510381308440
  H          -6.86297141084750     -4.97513408088782      8.39728565088884
  C          -7.18170400993450     -6.01504422341595      8.33446184017406
  H          -6.48802495599824     -6.61454927319484      8.92349506626733
  H          -8.17244309650013     -6.10007921401655      8.78634470805190
  C          -7.22007896188887     -6.47732705634440      6.90545589265516
  C          -6.89519663777031     -7.78910608923650      6.56219869029630
  C          -6.94459356991634     -8.21868781786347      5.23956681110110
  C          -7.31546680653795     -7.33894560278038      4.23280090534811
  C          -7.63784930734028     -6.02577390869902      4.55826973791435
  H          -7.81040581296629     -4.56922250160843      6.12268085185890
  C          -7.58569107446620     -5.60168670494699      5.88101244409330
  H          -6.58308575420762     -8.47604408731606      7.34022157614491
  H          -6.66291085173227     -9.23448406976140      4.99342921000879
  H          -7.31843213046239     -7.65685764189285      3.19895913876351
  H          -7.90358427927613     -5.32414474012144      3.77898530648603
  P          -1.85034062779047     -0.99477981149520     -2.23782001118283
  C          -1.52941096790985      0.67109416015278     -2.92580387960576
  C          -0.25647773188361      1.22255480042468     -2.77499835505599
  C          -2.53487152568102      1.47218516761093     -3.45891755334222
  H           0.54051734894453      0.62243940824263     -2.34832361886058
  C           0.00017893078519      2.52920244145592     -3.15263869082627
  H           0.99562591200828      2.93797466883781     -3.01737615863711
  C          -1.00464837813144      3.33460313927333     -3.68641515785695
  C          -0.71809558435493      4.75140376194088     -4.10634923998325
  C          -2.27354363002142      2.78554889706789     -3.83170628829041
  H           0.07214174896515      5.19139059442507     -3.49681574034550
  H          -1.60681971342376      5.37697404743150     -4.01944377386356
  H          -0.38788862612235      4.78863440616385     -5.14705680294674
  H          -3.07530205717533      3.39423309113672     -4.23531962591408
  H          -3.54185924920512      1.08781398278400     -3.57092942149508
  H          -0.67920742647075     -0.96599497734257     -4.91198460311454
  C          -0.50734465996923     -1.96008368123011     -3.00822309443472
  C          -0.17720981934327     -1.74536530958205     -4.34862537283287
  C           0.15558096340527     -2.96446957604103     -2.31299086914969
  C           0.79226783096902     -2.51318143453839     -4.96992485553246
  H           1.03238394501254     -2.33284472491620     -6.01202301023233
  C           1.46696131402512     -3.51530635691979     -4.27222708441208
  C           1.13175399141239     -3.72811713792545     -2.94051352537016
  C           2.54667301636993     -4.32259594803652     -4.94062237242013
  H           1.63829918998227     -4.50399869896007     -2.37674728547325
  H           2.30443372461131     -4.51801216403026     -5.98573343574686
  H           3.49800587235170     -3.78585639452212     -4.91887607514861
  H           2.69433568166080     -5.27771027279706     -4.43708682247239
  H          -0.09335619553426     -3.15949694966574     -1.27969529910730
  H          -5.99666706558556     -1.86197825790313     -3.69801097120742
  H          -3.25902665500680     -1.15729026035974     -4.21040291815259
  C          -3.32023199863547     -1.55428616891863     -3.19502406926304
  N          -3.11078287602021     -3.58936906633759     -1.88414807732196
  C          -2.43538930101774     -4.86549014671061     -1.75528442241935
  C          -3.40726002790365     -3.08706765665806     -3.22196995237152
  H          -3.11834253936283     -5.72372510583445     -1.68190039978511
  H          -1.77006021878195     -5.02279293123947     -2.60457138451525
  H          -2.56667117228384     -3.43400909925990     -3.83270422316621
  C          -4.68431290746474     -3.59558149662554     -3.96956793853176
  C          -5.98866962891887     -2.93604755981953     -3.50299320218956
  C          -4.50997139148421     -3.30242624752925     -5.46621333671751
  C          -4.81280258559203     -5.11138381452452     -3.79940100661841
  H          -6.82920100234048     -3.36929336829063     -4.05129995230280
  H          -6.17697369507719     -3.09265193709888     -2.44057051062768
  H          -3.59756219143528     -3.76338332106904     -5.85344368245329
  H          -4.46519917886384     -2.23172421752500     -5.67342362081970
  H          -5.35514410777547     -3.70720511470569     -6.02794649650209
  H          -5.62577596672293     -5.48722961482273     -4.42540145284036
  H          -5.03582168487559     -5.38578472784161     -2.76742909713618
  H          -3.89526023202399     -5.62407810564680     -4.09751303023635
  H          -4.19630560748740     -1.10862023943900     -2.71839471521908
  C          -4.08205173395535     -3.37382485441442     -0.83856761054467
  H          -3.59623436419749     -3.45958678548700      0.13755170387495
  H          -4.90007308927438     -4.11037302787446     -0.84816819006682
  H          -4.51107712047715     -2.37211260578411     -0.90016528978068
  H          -1.82376141693365     -4.85723142665237     -0.84750437250885
174
TS.B2-3_C3
  C          -0.51942079305640      3.75067869650320      2.42437383706702
  C          -1.23927312459244      2.56698404099645      2.52065870894290
  C          -0.44111386179278      4.42378361166314      1.21308037844587
  H          -1.30041847026832      2.05599383476939      3.47570515131245
  H           0.12648548130523      5.34266946384435      1.13739620981504
  C          -1.89292184728558      2.04360446806875      1.40706029111784
  C          -1.09244993240355      3.90996353789652      0.09887049158853
  H          -1.03220767170945      4.42107054753822     -0.85452016016767
  C          -1.81159138545427      2.72835066281262      0.19457436508046
  H          -2.29338540161364      2.30971281335583     -0.68220201404019
  H          -0.02017682910966      4.14758326936877      3.29962720459318
  C          -2.66339362618129      0.76699059007679      1.50713066227058
  C          -1.96585820853022     -0.39387175883061      2.14280772222465
  H          -1.20065577696170     -0.03097579440175      2.82457983455900
  C          -2.82684498892315     -1.46005739403890      2.78899720764125
  H          -3.79336859292119     -1.52701879066767      2.29382688087498
  H          -2.35442358127572     -2.42874624659667      2.65244536466406
  C          -3.92198963495499      0.69407786917045      0.97169859179470
  H          -4.58507036253010     -0.14348068596686      1.14631252750686
  H          -4.36553505387007      1.57691325064791      0.52928433284490
  C          -3.00951123698428     -1.21574738633122      4.30360316674619
  H          -3.26694111885242     -0.17025014994822      4.49270644543330
  H          -3.83769501764967     -1.82496175591316      4.67584096311046
  B          -1.68327178023110     -1.62253654656458      5.01932517753680
  O          -1.22877877504561     -2.94280358635614      5.02749320624862
  C           0.03000928626142     -2.96994706257678      5.78557307511479
  O          -0.77702400044670     -0.76547824570626      5.56764602427844
  C           0.48325827219632     -1.47566738809269      5.72254507721323
  C           1.17723201060818     -0.97414102402224      6.97447483250661
  H           2.08234689144399     -1.55414313565135      7.16502962087450
  H           1.46493423419771      0.06754921661096      6.83166618137605
  H           0.52902610785510     -1.03404605344454      7.84650347529672
  C          -0.31389235527125     -3.43057647240303      7.19547064987263
  H           0.58295562058027     -3.49321458298948      7.81235158497422
  H          -1.02630497591967     -2.75498384243597      7.67122293257284
  H          -0.76822375201332     -4.42169121475110      7.16017134802048
  C           0.98061663611953     -3.93928212109875      5.10934107533944
  H           0.59641642058153     -4.95694438795917      5.18942135168486
  H           1.10616147879955     -3.70275759525759      4.05373878024713
  H           1.95648836202776     -3.90654278771001      5.59822314904174
  C           1.31486650500826     -1.14966766414831      4.48843130618841
  H           0.83924244157021     -1.51015248061459      3.57466530847888
  H           1.41610887446022     -0.06613624338880      4.41382287838631
  H           2.31263160515869     -1.58537697616581      4.55365078985137
  Pd         -2.16237158289541     -0.62473048574486     -0.07657674956134
  C          -0.47993134485489     -1.20336822223733      1.12115006481594
  C           0.61358280289481     -0.34833011357822      0.93545269202919
  C          -0.23808023322430     -2.56911500198739      1.27107721308412
  C           1.89875109092504     -0.85966411264256      0.82592196156410
  C           1.05381400376234     -3.07777381262588      1.16987180467004
  C           2.12654385913343     -2.22744836074403      0.94036947560756
  H           0.45497245110345      0.72235046170711      0.86434645975292
  H          -1.05400740875481     -3.26227895525588      1.44156280303960
  H           2.72835319283730     -0.18405018297985      0.65227829574352
  H           1.21265998765509     -4.14656448094963      1.26164327494335
  H           3.13096776641677     -2.62327342913432      0.85762491444572
  C          -6.53626044572393     -2.78785967050783      0.79744777368761
  C          -7.20200383136581     -1.57182364741439      0.73072801255566
  C          -7.38670135089542     -0.81118885519715      1.87701233335555
  H          -6.37887294617123     -3.36062296580877     -0.10804653855469
  H          -7.89597827275442      0.14278241298430      1.82664330205578
  C          -6.04174476967618     -3.28021293159490      2.00825483108890
  C          -6.89996934346953     -1.28300164236312      3.08887230386598
  H          -7.03254643636372     -0.69935831187789      3.99261598407557
  C          -6.23474658318363     -2.49906216581920      3.15159281228609
  H          -5.86855803806877     -2.84226090921448      4.11338486852369
  H          -7.56647031241428     -1.21243247282208     -0.22406060587009
  C          -5.32143269461412     -4.58483781870977      2.06795120107678
  C          -5.71910686173528     -5.61591250963000      1.31735013672174
  H          -6.61306398077450     -5.49751681730239      0.70729908554786
  C          -5.01631599727186     -6.94403691899732      1.22266920248567
  H          -5.60956754280453     -7.69545875871729      1.76256874676465
  H          -5.03044276472383     -7.26169892021824      0.17304348992988
  C          -4.11559992846278     -4.69024168419954      2.97562205181491
  H          -4.31033653988147     -4.09781948274083      3.87702613283487
  H          -3.28458201596083     -4.18350499596801      2.46663985573095
  C          -3.59025703512532     -6.92260497254715      1.78862694990882
  H          -3.17971796665738     -7.93367916120401      1.74984496172565
  H          -2.95539309412530     -6.31720880885046      1.12754870545015
  B          -3.62344525488360     -6.21746306217719      3.24909830008971
  Li         -5.64598891490005     -5.81171854173281      5.16864506728307
  O          -4.50561517356031     -6.95476312625801      4.24591544823132
  C          -3.70555660709672     -7.94222651700929      4.90581224875886
  O          -2.32248650504083     -6.18306060285911      4.03029693716818
  C          -2.20978615658967     -7.39751134444731      4.78106816653000
  C          -1.58033890066818     -7.05335334319818      6.12900383505874
  H          -1.45266436150525     -7.94078517269096      6.75001665414625
  H          -0.58795185321511     -6.63358124985287      5.95518710753285
  H          -2.17868384616592     -6.33098731909272      6.68755868128688
  C          -4.18997058182585     -8.06687111318486      6.35177354003061
  H          -4.17031051052479     -7.11241156401359      6.87923727114598
  H          -5.21499926557137     -8.44213029639954      6.35112723974222
  H          -3.58408567702525     -8.78172337447747      6.91000180706780
  C          -3.93464195359578     -9.30204184088779      4.23977120447344
  H          -3.37197932670061    -10.08958752122066      4.74379346745028
  H          -4.99690413159907     -9.54389949310375      4.31454358170293
  H          -3.66630099709330     -9.30121893706060      3.18728830994780
  C          -1.25738013844767     -8.34384583875972      4.05017148582779
  H          -1.59424162516092     -8.55934941390606      3.03938711941246
  H          -0.28017935497332     -7.86292880551307      3.98116279258593
  H          -1.13750094671739     -9.28486933580330      4.59003081718207
  Li         -2.45564766610147     -4.50165599302230      4.88359938919176
  Br         -4.33810809656361     -4.15849251227138      6.61352652717223
  H          -7.22557276541534     -3.81483102474896      7.89178185227086
  C          -7.73461140335783     -4.77684720512769      7.94434508755594
  H          -7.21612642193814     -5.39120635071096      8.67998325967381
  H          -8.75331209682552     -4.60781423201804      8.30021365651528
  C          -7.75738365730374     -5.44383909662383      6.59836396629399
  C          -7.63715377000545     -6.82731696364286      6.47558795149907
  C          -7.67314399926686     -7.44368877297290      5.22796626991866
  C          -7.82424405954412     -6.68345210459217      4.07719561051997
  C          -7.94042948569584     -5.30111925954087      4.18283348620621
  H          -7.96381895958859     -3.61083124687128      5.50026472362041
  C          -7.90219779586826     -4.69073999441619      5.43100732261577
  H          -7.49701338985760     -7.42599977311362      7.36800051749209
  H          -7.55504250611511     -8.51728827085899      5.15522994474076
  H          -7.81511016332507     -7.15368333575868      3.10313292697074
  H          -8.03229499006227     -4.69442612982065      3.29218367011773
  P          -2.14425302821871     -0.96006247125375     -2.33146268903470
  C          -2.34633781827100      0.70864197163151     -3.07684269935839
  C          -1.24210527332412      1.50990351470439     -3.35569368758642
  C          -3.61524917755401      1.27796963770599     -3.19384740984768
  H          -0.24191070155731      1.10377396834272     -3.25563121917055
  C          -1.40274566379225      2.83296389434720     -3.74633209632502
  H          -0.52531316726266      3.43636062601478     -3.95330042920983
  C          -2.66649298836217      3.39978928521211     -3.86917678733969
  C          -2.84380928557158      4.82854912934880     -4.30849846504012
  C          -3.77078862022878      2.59782119803753     -3.58686660345927
  H          -1.92014270028482      5.39533179037513     -4.19133814706098
  H          -3.62455208754027      5.32464383618670     -3.73034028862823
  H          -3.13304763026212      4.87918759963985     -5.36070734158149
  H          -4.76814244715214      3.01722002779461     -3.66650102187850
  H          -4.49704030789639      0.69362144550144     -2.95297399390770
  H          -1.31173149127852     -1.16545746204900     -5.17361285040802
  C          -0.63252679522550     -1.54797190467265     -3.16543727711130
  C          -0.50686525807538     -1.55203470336711     -4.55635454596262
  C           0.41907765379744     -2.03161105780927     -2.40008046011601
  C           0.63966743284100     -2.03923307330221     -5.15823016754728
  H           0.72026032028823     -2.03974319723520     -6.23994103742689
  C           1.69937713785799     -2.52930628642866     -4.39082548639267
  C           1.57185778558190     -2.51607692452807     -3.00776142441635
  C           2.94991169193595     -3.03822379252682     -5.05588636755184
  H           2.38008038992401     -2.89196395405129     -2.38974067072748
  H           2.71075003345811     -3.71754306035002     -5.87540216121449
  H           3.52929742439105     -2.21267530425671     -5.47516713226943
  H           3.58625481697682     -3.56781997261586     -4.34762515884167
  H           0.32715405619860     -2.03819930951364     -1.32105666734950
  H          -5.99130334814778     -3.05901139596904     -3.21990769591081
  H          -3.59936267900584     -1.53097450491239     -4.20812344548654
  C          -3.46779542226307     -1.92105042925453     -3.19697749851401
  N          -2.55516719172022     -3.80049224548363     -1.94273889365186
  C          -1.48748601871533     -4.77504349478511     -1.91104195515179
  C          -3.12885663009815     -3.42062955631173     -3.22781407655086
  H          -1.83061644423412     -5.81697519117807     -1.83076344230028
  H          -0.86942052777208     -4.68068285535712     -2.80524878854344
  H          -2.30179299733361     -3.53320036274399     -3.93616911210276
  C          -4.28052079485889     -4.29010249337211     -3.82855604613881
  C          -5.64335948081608     -4.09186044249119     -3.15312829679074
  C          -4.42578089326154     -3.93443584492305     -5.31443573274873
  C          -3.89871905380275     -5.76882480126971     -3.72661400666112
  H          -6.38866335754784     -4.71626717981905     -3.65308054743974
  H          -5.62738722048735     -4.38460370965088     -2.10314895530340
  H          -3.47339041747086     -4.04340923053786     -5.84055873131253
  H          -4.78066632361618     -2.91241214378557     -5.45894691575797
  H          -5.14930317456135     -4.60070366607236     -5.79005603549325
  H          -4.63341780023095     -6.38251869321353     -4.25359086078605
  H          -3.86922252534991     -6.10435204784689     -2.68882154264973
  H          -2.91943909567776     -5.95757519986083     -4.17364643383248
  H          -4.39619599361038     -1.73103837510601     -2.65393151400874
  C          -3.41030999239961     -3.85526703315253     -0.78365480186834
  H          -2.80128572312018     -3.74757597460025      0.11969411081407
  H          -3.96956518380519     -4.79793627472432     -0.68369057210747
  H          -4.12272798101916     -3.02823468485416     -0.78441428795342
  H          -0.84698546487147     -4.57279817824407     -1.04514589774271
174
B3_C3
  C          -2.13391291688544     -0.62244181942468     -0.68793852570721
  C          -1.30881180796987     -0.14526488894927      0.32144228800856
  C          -3.48573027558557     -0.30818630151179     -0.68823296834840
  H          -0.25754940174800     -0.41024524392899      0.33475953648418
  H          -4.13062174564312     -0.67943925104666     -1.47461069030416
  C          -1.81779449027267      0.65765742324609      1.34146362287553
  C          -4.00332958871300      0.48931966600685      0.32432391868103
  H          -5.05419027337700      0.75218115755390      0.33200331926366
  C          -3.17607677140396      0.96782331877209      1.33029819928802
  H          -3.58201941235960      1.60542807116329      2.10360684723408
  H          -1.71939866167636     -1.24559283699282     -1.47074311191204
  C          -0.89887089299933      1.10121639940539      2.44151086908580
  C          -1.02372710924996      0.35710363901720      3.77620515528963
  H          -0.33381866573204      0.85786737605741      4.45807391582996
  C          -2.40525604596316      0.43568934383613      4.42791874633293
  H          -2.72058095661913      1.47939682241185      4.41516501304257
  H          -3.14884828882791     -0.11534389945626      3.84707743824081
  C           0.29571214284421      1.72915676343041      2.13125481525112
  H           1.12399062647632      1.71136760207167      2.83347100448707
  H           0.55809326353845      1.94003529540493      1.09989372858527
  C          -2.36600664168326     -0.08440309256651      5.86098914312523
  H          -1.92965264267683     -1.08972526362429      5.88699455652410
  H          -1.67822338631020      0.52792092940579      6.46235583836370
  B          -3.73063311910018     -0.14094575533969      6.60477381152134
  O          -3.84117974678206     -0.62506719101853      7.90949550916619
  C          -5.27168328874793     -0.78172006453589      8.19884810732598
  O          -4.94343064355852      0.23632827409173      6.10618722750591
  C          -5.90587658919275      0.23025751877618      7.19828153639527
  C          -7.26301909531632     -0.18417639069048      6.66222971497201
  H          -7.96488902502744     -0.32961696649974      7.48579204309346
  H          -7.65726686859241      0.60439108693951      6.02089346401600
  H          -7.20254241388491     -1.10378826240265      6.08314864373714
  C          -5.62352541075742     -2.22985600281492      7.88195143303186
  H          -6.66676803644576     -2.43856775630377      8.12038499136474
  H          -5.44998936368178     -2.45832189949023      6.82883460225508
  H          -4.99842424885678     -2.89576794399025      8.47951873283486
  C          -5.52055006688620     -0.46632878947057      9.66078144079088
  H          -5.05827220341251     -1.22444749180598     10.29323575605059
  H          -5.09818550140261      0.49828417578202      9.93862346443275
  H          -6.59445593811771     -0.45533278524439      9.85834403845196
  C          -5.95707444785719      1.65205131699633      7.73983658195237
  H          -4.98470907059197      1.95893807937025      8.12810760751088
  H          -6.22095893452828      2.33029207048537      6.92705428852782
  H          -6.70344313180145      1.74923885830426      8.52920693941067
  Pd         -1.08675877833956      3.22461493805784      2.85338801109335
  C          -0.53550832925271     -1.07368476635706      3.61675638160233
  C           0.77155423548816     -1.40469579116720      3.96383821262228
  C          -1.35292920710389     -2.08081433867977      3.10839013019372
  C           1.25330445064304     -2.69752358116207      3.81348085493373
  C          -0.88063049231344     -3.37775693272461      2.96346170984175
  C           0.42451002129479     -3.69276598475189      3.31603298904911
  H           1.42837862203665     -0.63593372644557      4.35719093895824
  H          -2.37060505558107     -1.85302487003068      2.81319726123595
  H           2.27687714945442     -2.92738453353053      4.08688020481425
  H          -1.53590388345012     -4.14593110278343      2.57195404496870
  H           0.79165051523734     -4.70530967340130      3.20486308574237
  C           1.51891440040164      3.05732369599766      8.56574957589270
  C           2.05388792566008      3.73645308726369      7.48371613722921
  C           2.14222664697881      3.11529446380589      6.24552318894548
  H           1.42483182394051      3.56523755658261      9.51722172013243
  H           2.55596061716391      3.63854035495279      5.39200170491596
  C           1.06435486970704      1.73786121268403      8.45284965291123
  C           1.67491201015196      1.81762867495367      6.10804865637623
  H           1.74245232774687      1.32968868100683      5.14386132915076
  C           1.12706987943415      1.13942756030375      7.19094801889888
  H           0.76641714106422      0.12527931163749      7.04526180749384
  H           2.38947450796403      4.75904635418136      7.60457066235090
  C           0.53223233456581      1.02683906288300      9.65393929590871
  C           1.08412090366126      1.27167060836143     10.84743976160693
  H           1.94873517208234      1.92926652680965     10.88728405620373
  C           0.59675708173463      0.73247725602884     12.16090789824444
  H           1.24556243517167     -0.09784750080515     12.47301149837690
  H           0.72842376642972      1.51132831814107     12.91954408825773
  C          -0.61346449440507      0.04802329598743      9.48416550275970
  H          -0.38661676198314     -0.59097097531297      8.61723381439500
  H          -1.50446923229338      0.62056854353026      9.17106526455872
  C          -0.84944185233812      0.24561968501321     12.08121019896014
  H          -1.15582819287156     -0.13805153141403     13.05508203617963
  H          -1.50189052169108      1.10525971429357     11.87734584249804
  B          -0.97766571129538     -0.79429254212667     10.84841198570687
  Li          0.71756270407707     -2.47169782834751      9.37096465101675
  O          -0.09121260240581     -2.02109684981097     10.99769662989697
  C          -0.80893594515920     -3.00499198772716     11.75338605440919
  O          -2.32495276142155     -1.46799146685153     10.70569472589839
  C          -2.34607596253825     -2.63802556834206     11.53155924055811
  C          -3.13136961576118     -3.71743872944609     10.78839182647869
  H          -3.18329635283505     -4.64103532404061     11.36638529549365
  H          -4.15586015201326     -3.36776584699759     10.64421521194500
  H          -2.69868340441669     -3.94675478120028      9.81371244261638
  C          -0.42905486420535     -4.38837491983088     11.22265593991046
  H          -0.63629817028485     -4.49631210678994     10.15733550997633
  H           0.63822364066652     -4.54968935305308     11.38854529759399
  H          -0.96370406682379     -5.17494810759907     11.75678020817070
  C          -0.35250852793129     -2.94665606842670     13.21371657573156
  H          -0.85645732339177     -3.70425934785205     13.81598714767125
  H           0.72021327750065     -3.14814571639661     13.24490286132968
  H          -0.52167191676068     -1.97336569767730     13.66518606287607
  C          -3.10695109597106     -2.32753779198114     12.82149924071939
  H          -2.66031034674037     -1.50977465518243     13.37977077658178
  H          -4.12553865227271     -2.03646204223166     12.56002046712426
  H          -3.16105380061378     -3.20553216800029     13.46765625254187
  Li         -2.41041294572512     -1.53566943823189      8.83975384525253
  Br         -0.93450610708519     -3.14412378457918      7.58497845105445
  H           1.60503127481371     -4.24695813174918      6.25394968017793
  C           2.34180989543762     -4.63094919977826      6.95958967413733
  H           1.96924431369710     -5.57372460628861      7.35972027183276
  H           3.26618680775834     -4.83545491075061      6.41406277218835
  C           2.59517299618506     -3.63774042361084      8.05776999160494
  C           2.76080607762658     -4.04764091813654      9.37965564638265
  C           3.00300030207560     -3.12579670177027     10.39442355655040
  C           3.08165389165672     -1.77208323611657     10.10247976848142
  C           2.91447426316729     -1.34637290783809      8.78818278584081
  H           2.49513914893134     -1.92753997015318      6.76468437972791
  C           2.66573967891104     -2.27003564866190      7.77983770438794
  H           2.67974018549230     -5.10162056680494      9.61822419996459
  H           3.10173585492746     -3.46538821819160     11.41745779759311
  H           3.23373364843674     -1.04717652652829     10.89077260384403
  H           2.95209779757565     -0.29117571366521      8.55379739260481
  P          -2.82097853036810      4.42781003733454      3.83496534968763
  C          -4.43762016204041      3.79226417825750      3.24602337096129
  C          -5.13524694612720      2.80652962992478      3.93666241580667
  C          -4.90941648778856      4.17319340556897      1.98830733818208
  H          -4.79114371278562      2.46863104887181      4.90582432056878
  C          -6.26022709543555      2.20999269645354      3.38112774013906
  H          -6.76348530214403      1.42295770147244      3.93123294576887
  C          -6.73406999818615      2.58968318143126      2.13104617395922
  C          -7.93262291660881      1.92178403880767      1.51314483720598
  C          -6.04301076779384      3.58951442661361      1.44742619592951
  H          -8.53096385587950      1.41004882027520      2.26627238579831
  H          -7.62494203821638      1.17841775167887      0.77320272705342
  H          -8.56810641085289      2.64596600956359      1.00238812398874
  H          -6.38891671341966      3.90433151579316      0.46878710627650
  H          -4.37479004956170      4.91893348898557      1.40904110720650
  H          -4.76859173354499      5.38551728326755      5.87304100924125
  C          -2.96496515661308      4.23201371702747      5.64343113846474
  C          -3.99901969203703      4.81356608143339      6.38163559319315
  C          -2.00321001522516      3.49209976328035      6.31877019403458
  C          -4.05738274153774      4.66357242470931      7.75635055665616
  H          -4.86614121033402      5.12423194677287      8.31303257162578
  C          -3.09589586634434      3.91139087872067      8.43647501710229
  C          -2.07416817889697      3.32915649309379      7.69810482202645
  C          -3.17941131962653      3.71535319150462      9.92617770744271
  H          -1.31002676393927      2.75309585747528      8.20472271867495
  H          -3.25542542388966      4.67166508027422     10.44622751015385
  H          -4.06411367437214      3.13070179854744     10.19233379455625
  H          -2.30293204645180      3.18707013678822     10.30384193370770
  H          -1.18313352549234      3.04995205711006      5.75870342871254
  H          -2.72974174769900      8.58943886089133      2.14174835972700
  H          -4.11538516658701      6.49918304010140      3.74615977439029
  C          -3.06345537705108      6.24968353136675      3.59704885593740
  N          -0.85737129959312      6.42893588641890      4.61271404395674
  C          -0.16593072214049      6.38068045145048      5.87914370216649
  C          -2.16498003428946      7.06452181499865      4.53924316214919
  H           0.49578900920736      7.24027789977003      6.06510033491262
  H          -0.88773334824481      6.31803166144725      6.69543846794996
  H          -2.57853870280345      6.93786497403860      5.54454457854289
  C          -2.23926169525459      8.60258077134176      4.27655330983360
  C          -1.98085197965924      9.00323677673815      2.81955211469208
  C          -3.63921944999256      9.09205741745490      4.66994042454307
  C          -1.21673713065422      9.30819818653430      5.17005638557885
  H          -2.03081704184374     10.09117413110829      2.72924941838308
  H          -0.99517499766477      8.69300477965350      2.47289406435757
  H          -3.87193543064381      8.82784291469529      5.70513648956420
  H          -4.41545725267993      8.67330126080646      4.02705215505854
  H          -3.69417186950340     10.17938076530550      4.58137026911275
  H          -1.33248403184613     10.39129747143549      5.08829371667239
  H          -0.19435735063112      9.05982230533547      4.88157196576901
  H          -1.35051109375484      9.03325588994455      6.21936874440859
  H          -2.83449347596665      6.45576944135125      2.54924438037500
  C           0.01906742787160      6.43840853756862      3.46864605711300
  H           0.68757830922510      5.57038011334871      3.51869147312473
  H           0.65240209479399      7.33741787434669      3.39856266921782
  H          -0.54929838236185      6.35211504469874      2.54049137525772
  H           0.44767096198590      5.47508700424784      5.91763540583465
174
SI-B1'_C1
  C          -3.71150868214634     -3.78069586714487     -2.74238682606808
  C          -3.52388683771651     -2.69336773466740     -1.90146973001229
  C          -3.19506422005593     -5.02377235641779     -2.40127408965142
  H          -3.96131086738311     -1.73343910325796     -2.15378458920793
  H          -3.34404058928928     -5.87355341383167     -3.05517449697109
  C          -2.81685810780027     -2.82571493982728     -0.70413213671389
  C          -2.50448307581051     -5.17367281093576     -1.20556722743536
  H          -2.10853358915708     -6.14191508129008     -0.92449380469462
  C          -2.33059462792165     -4.08739971318628     -0.35920182931506
  H          -1.80667247939988     -4.20928325814765      0.58262006183120
  H          -4.27213388529475     -3.65970750993324     -3.66122223542262
  C          -2.58465702987637     -1.66221056403029      0.19769939734826
  C          -2.26736089057282     -0.46731884476107     -0.35078699505074
  H          -2.32731950021556     -0.39605974242459     -1.42410746372829
  C          -2.17532138860621      0.80368334709775      0.44783600152872
  H          -1.19861526882920      0.86820008895674      0.94236770232542
  H          -2.21135924008657      1.65802509013041     -0.24122809783541
  C          -2.77739299708939     -1.83409599352036      1.67160772968501
  H          -1.83023091857367     -2.17337015654985      2.10982571393336
  H          -3.48381363194766     -2.65457413192867      1.83849928417799
  C          -3.29099285243787      0.84497795572919      1.49486845747916
  H          -3.21844100089103      1.76796897023424      2.08359770153460
  H          -4.25705223100190      0.88754915231620      0.97447963545341
  B          -3.30976942409441     -0.46338817042496      2.47664596767313
  O          -2.41549535439702     -0.28124976362995      3.72501544611980
  C          -3.26947907982336     -0.06750816512629      4.85435941503762
  O          -4.65843703778280     -0.62406533801921      3.07040358005798
  C          -4.54059591136754     -0.87569105389242      4.45476903120816
  C          -4.35333164939208     -2.37953713090344      4.70256873204899
  H          -5.15525479110073     -2.91250384058049      4.18860554117312
  H          -3.40061066416887     -2.73016322633508      4.30164356039864
  H          -4.39840291822968     -2.62881453013871      5.76517048543492
  C          -2.58599492666848     -0.55959892108986      6.12379314007605
  H          -1.73018072673885      0.07675230516337      6.35744104783459
  H          -3.27988042732280     -0.51959523544692      6.96675932193690
  H          -2.23809799040322     -1.58739687852721      6.01651924580684
  C          -3.55744369473313      1.42939549969994      4.99530547473784
  H          -4.14370613840494      1.79585383239382      4.15311085013706
  H          -4.09889399661626      1.64447415566880      5.91865629409423
  H          -2.60835985066116      1.97128680802555      5.02461469076828
  C          -5.81111358950328     -0.41254048689715      5.15723968320706
  H          -5.70797919361063     -0.47292823785665      6.24396959492988
  H          -6.05908212168654      0.61096134902625      4.87959580979700
  H          -6.64326240760588     -1.05276278216141      4.85871722106531
  Pd          0.04455618641608     -1.32668181463174     -0.85912339751397
  C           1.64360208494203     -2.43485635266352     -1.31732184487586
  C           2.83912152627546     -2.08344484336272     -1.92582457521466
  C           1.45537507818090     -3.76408935375342     -0.93534328738672
  C           3.81804783881255     -3.04328123314171     -2.17295804611486
  C           2.43432291030894     -4.71832523330948     -1.17181062681978
  C           3.62090547201400     -4.36204135034391     -1.80171469455684
  H           3.03821147130012     -1.06115562881008     -2.21330300225627
  H           0.53393902832398     -4.06620922161492     -0.44851611188331
  H           4.74298310967799     -2.74569973357680     -2.65355134141467
  H           2.26486295950922     -5.74394095880665     -0.86651175803141
  H           4.38258827435442     -5.10624111528749     -1.99488873421623
  Li         -0.61285176363726     -0.26848794976753      3.69356400913246
  Br          0.83407707710238     -1.26767275026266      1.65632835356609
  Li          2.50535131366356      0.66166332719697      2.41427446207636
  C          -1.00977246190191      4.34114281179484     -0.27058933636182
  C          -0.58814236722098      3.81289363219481      0.94271200664979
  C          -0.21862209430844      5.25417133171233     -0.95243428398397
  H          -1.23171781691238      3.11773740745201      1.46515651156404
  H          -0.54778556121968      5.66605397371305     -1.89833279946374
  C           0.62949312142426      4.18633399247290      1.51292855291894
  C           0.99848672314530      5.63662584452738     -0.40096150473547
  H           1.62860885413937      6.35049358675156     -0.91781084436449
  C           1.41616371998583      5.10575301987850      0.81004316684244
  H           2.37102624470407      5.41389033185379      1.21746549572769
  H          -1.97182234800199      4.04638266926848     -0.67395783723678
  C           1.05204618357398      3.62448112083783      2.82829177827343
  C           1.77419532102404      4.36918632062746      3.66880074669577
  H           2.02769196718761      5.38351402998325      3.37104203737210
  C           2.23765087173189      3.94132796310456      5.03059450008973
  H           3.28963694994677      3.62993752350302      4.96239006015984
  H           2.22928657777654      4.81418139428634      5.69148706454411
  C           0.61129934308840      2.21344644263290      3.17423379553713
  H           0.66543562326457      1.60273074259100      2.25608771254807
  H          -0.46969145203039      2.23116057906707      3.38834869523463
  C           1.40590076186527      2.79165059752242      5.59781600260228
  H           1.80902042101551      2.51045301521021      6.57231643036279
  H           0.38500369053842      3.15055254383456      5.78598984984718
  B           1.32426674505827      1.58561356133932      4.52171499266854
  O           2.67663756263126      0.95698885427754      4.20631593843320
  C           2.92761821577698     -0.09533302311093      5.14499341764334
  O           0.57922293546794      0.35695587794325      4.99280322137543
  C           1.48493908781813     -0.49782797590095      5.69829167932747
  C           1.09196685108333     -1.94558064145273      5.40022434815491
  H           1.14612206446758     -2.18637828647643      4.33908106522461
  H           1.72741068659561     -2.64765799743325      5.94204340768352
  H           0.06631177408026     -2.10717434850644      5.73923902399817
  C           3.63498874551306     -1.23059613560931      4.40492958625607
  H           3.06089004256495     -1.59407529796111      3.55084510273116
  H           4.59809895028017     -0.86732505794786      4.04359386480425
  H           3.82535720922619     -2.07660000401787      5.06664574740878
  C           3.89088739853015      0.41829460659151      6.21633559935657
  H           4.81424806874533      0.73059999054474      5.72479764430872
  H           3.49157160168041      1.27510883124525      6.75282563431506
  H           4.13616156912854     -0.36290805034976      6.93768029826854
  C           1.31710384803183     -0.29429282769746      7.20695691934796
  H           2.00005356033883     -0.93588030811118      7.76663677147422
  H           1.48026548167044      0.73616000859034      7.50908742961845
  H           0.29761929709483     -0.56705827965049      7.48344543571937
  H           6.10040401163792      0.24275300949173      2.44279970826996
  C           4.75275452937493     -1.49030199035565      0.85123559814319
  H           3.80535657908677     -2.02607702263151      0.76998969410217
  H           5.31133686582047     -1.89097566841686      1.69737475913930
  H           5.32024546944165     -1.69826680759915     -0.05742427526569
  C           4.52700978190971     -0.01196568873664      1.01237354019964
  C           3.51606666006755      0.64845775332099      0.30418786199671
  C           3.28570882174947      2.00848677257275      0.49361819226577
  C           4.07237153653726      2.73396693064172      1.38257153938456
  C           5.09331540033844      2.09589684818915      2.07106260708552
  C           5.31384600018285      0.73827568329482      1.88547665609823
  H           2.87319859424113      0.08633064397161     -0.36137341145371
  H           2.47689497862966      2.49722805206400     -0.03594236357772
  H           3.87362828232703      3.78254065898808      1.55153764467619
  H           5.70058047986035      2.64966831012952      2.77540128302479
  P           0.02188841228736     -0.76827065306750     -3.06499798991474
  C           1.29240492148412      0.50625829911851     -3.34379096891390
  H          -4.02250167664342      0.97417432404088     -3.37712148059345
  H          -1.70154541167691      0.81619092183059     -2.71195189285405
  C           2.43895589457332      0.36819675244586     -4.11718670585278
  C           1.09551069668640      1.71201214036095     -2.66032344605573
  H           2.64941655746009     -0.56423266822436     -4.62262397293929
  C           3.35728668144922      1.40883615396208     -4.21184947236569
  H           4.24897395872511      1.27360400953302     -4.81278655638867
  C           3.15837480988843      2.60995578077478     -3.54369066292613
  C           4.15996597029564      3.72873130208866     -3.61548226064640
  C           2.00602089831468      2.74583350336935     -2.76858916625943
  H           4.94272845046632      3.51613919084773     -4.34227215676720
  H           4.63224205218532      3.88027600413987     -2.64208511000606
  H           3.67762665206890      4.66714891158824     -3.89346023249844
  H           1.82388441865842      3.66737469365422     -2.22593686715746
  H           0.22713893155744      1.84846646206114     -2.02055046778345
  H           1.07210276856047     -1.13696452600267     -5.88712964819282
  C          -1.50156333523300      0.14189349222562     -3.54353567512275
  C           0.18838179755202     -2.15981738266457     -4.21108986568925
  N          -1.34627278623675      0.08078775092117     -5.98836309340641
  C          -0.63960933602812      0.57839742573390     -7.14625277662315
  C          -1.51177183369351      0.95631481224748     -4.84310599634363
  H          -1.27303805347793      1.09441165728889     -7.88005173276639
  H           0.14762148445367      1.26656285707472     -6.83191500387796
  H          -0.61615107194135      1.58679204708972     -4.84033636108025
  C          -2.71180378743652      1.96755373059848     -4.82917612992115
  C          -4.04111601790106      1.32534103747212     -4.41195998971972
  C          -2.38378481885238      3.10045978555771     -3.84561958170464
  C          -2.87794248642526      2.58872120119969     -6.21720433402270
  H          -4.84288345627026      2.06416045623108     -4.48396278960830
  H          -4.31154234036350      0.48603586120217     -5.05403697054289
  H          -1.44771425933762      3.59787363333188     -4.11501070200134
  H          -2.29220922952219      2.75041640732132     -2.81424519129042
  H          -3.17958503407171      3.84920861175820     -3.85819160506789
  H          -3.64314057592605      3.36741875213997     -6.18460587183773
  H          -3.18897862167661      1.84850610630488     -6.95499015712807
  H          -1.94798567920308      3.04782645019610     -6.56043776182909
  H          -2.30445543449421     -0.59835055953940     -3.53164893125792
  C           0.71100948102579     -2.07877756713197     -5.50230394863523
  C          -0.32177920446673     -3.37872267490930     -3.77284666581994
  C           0.74369389293281     -3.19751153636532     -6.31509006614355
  H           1.16109584989053     -3.11844742829493     -7.31273519949478
  C           0.23889669498702     -4.42314158988026     -5.87806426246103
  C          -0.30429813404571     -4.49130426012856     -4.60134025358951
  C           0.30592087005920     -5.63777972221861     -6.76139078865584
  H          -0.71382697963300     -5.42658187112945     -4.23714397228779
  H           0.10872231200675     -5.37961825718044     -7.80216188449523
  H           1.30028422611285     -6.08752576471881     -6.71691576644264
  H          -0.41469586924826     -6.39337908348505     -6.45014157314861
  C          -2.35572320277535     -0.90044112480532     -6.31036906514680
  H          -1.89339274882526     -1.70181234399665     -6.89376745785721
  H          -3.19535815094339     -0.49987297870328     -6.89865244447407
  H          -2.76261434412363     -1.35860624172703     -5.40804351034446
  H          -0.16715088747134     -0.26273750807739     -7.66503404169195
  H          -0.73735531037230     -3.46219739393313     -2.77434286060899
174
TS.SI-B2'_C1
  C          -4.57895709660838     -3.44226455090322     -2.74295852228944
  C          -4.14480406320791     -2.44860597683699     -1.87849974260480
  C          -4.13169636162693     -4.74901988429624     -2.58840905087621
  H          -4.52402737906532     -1.43924016840151     -1.98853148055692
  H          -4.47481191865002     -5.52551486626081     -3.26010478002169
  C          -3.25104094161787     -2.73717562175855     -0.84411196217676
  C          -3.26134481899949     -5.05479998758159     -1.55107087964644
  H          -2.91639693034198     -6.07202332287198     -1.41170140573504
  C          -2.83470696259544     -4.05988531951736     -0.68155801354015
  H          -2.15724388028727     -4.30660881849556      0.12815818261097
  H          -5.27918268164369     -3.19798970133069     -3.53205006122629
  C          -2.70923362411934     -1.66627039412391      0.04477354100728
  C          -2.49214263391995     -0.42577886932673     -0.46210833279373
  H          -2.82552726967949     -0.22774667157375     -1.46948891716531
  C          -2.14904034266983      0.74790225522640      0.41659229337081
  H          -1.09162085107919      0.71782144152645      0.70082098161272
  H          -2.28083864823069      1.67004205021031     -0.16222593870740
  C          -2.44196264329135     -1.94416840788424      1.48966797893089
  H          -1.36338123309954     -1.99582562797884      1.67456329778251
  H          -2.86212675818747     -2.90670268174569      1.78773348383858
  C          -3.02595380011869      0.72125860981130      1.67331921445707
  H          -2.73435503809128      1.54028885988834      2.34393367987402
  H          -4.06267168530565      0.92510645928149      1.37791966689991
  B          -3.01481163575305     -0.71119025239463      2.48068148449251
  O          -2.11704428853884     -0.69024092552182      3.73242142127503
  C          -2.97545382809938     -0.60887855027644      4.87713110049339
  O          -4.35635144556489     -0.98529791197386      3.04036546245627
  C          -4.23712012277585     -1.38314367769344      4.39131087531736
  C          -4.03437152116558     -2.90242563100618      4.48131893879295
  H          -4.82079906651123     -3.38739370231104      3.90019554200148
  H          -3.06921474906491     -3.19838560500834      4.06756200119105
  H          -4.09465524720493     -3.26090744694412      5.51146851037826
  C          -2.28716836687812     -1.22954534165462      6.08538918560171
  H          -1.45839507633309     -0.59444216254434      6.40421285221453
  H          -2.98741405844846     -1.31245176605677      6.91994146195256
  H          -1.90185125523831     -2.22339030511826      5.85727821848197
  C          -3.28168298594725      0.86080508934224      5.18054127892097
  H          -3.85909378571292      1.31450836671479      4.37500926414224
  H          -3.84050153863748      0.96480878095138      6.11272165834076
  H          -2.34016500914818      1.40590611960303      5.29049735050364
  C          -5.51430244829285     -1.01034853456490      5.13427107365693
  H          -5.41161636727025     -1.18091609126309      6.20926592000041
  H          -5.77466128126263      0.03317694231855      4.96293620908792
  H          -6.33784060973139     -1.62694538126685      4.76948988581098
  Pd         -0.43720768686184     -1.67252612977109     -0.91590311572895
  C           1.13880414644028     -2.81749396102487     -1.34739012691052
  C           2.46806108666654     -2.43633926619642     -1.21948744250538
  C           0.84498939812201     -4.15697291955936     -1.60266164897186
  C           3.48569128415634     -3.37465471977752     -1.35218144134045
  C           1.86118983207244     -5.09783557809091     -1.71884102765637
  C           3.18719921475406     -4.70591969081600     -1.60377437641126
  H           2.71395458409061     -1.40721906485813     -0.99499378628036
  H          -0.18402558058063     -4.48003046415341     -1.71533995769892
  H           4.51842796913486     -3.06403074862770     -1.24676401427190
  H           1.61200341047082     -6.13485460049629     -1.90830106958911
  H           3.98283258071606     -5.43312101887621     -1.70299147926351
  Li         -0.34635833043673     -0.24373322485312      3.69477790427437
  Br          1.13908827943987     -0.83374033977111      1.64756739997832
  Li          2.54315601142048      1.15965791065103      2.46711595011592
  C          -0.78254884100211      4.21759182920779     -0.46562901842230
  C          -0.50298305096566      3.81246063265945      0.83296283636037
  C          -0.03893208485485      5.22345627988032     -1.06484146146291
  H          -1.10045588876904      3.03076653747207      1.28182501485204
  H          -0.25450433527459      5.53654570843921     -2.07883813528557
  C           0.52106585872814      4.40357377432383      1.57409960902984
  C           0.97738549731183      5.83283549766013     -0.33821378639559
  H           1.56621145128304      6.62405391507521     -0.78568648284958
  C           1.24905233794493      5.42922454398369      0.95973927467061
  H           2.05723753717597      5.90989768004828      1.49637371599395
  H          -1.59607005124278      3.74885700356395     -1.00643648656735
  C           0.83990713728948      3.91012792186650      2.94555214118603
  C           1.42923962443530      4.71566491344330      3.83276007113403
  H           1.62892710271179      5.74497911044520      3.54618159130792
  C           1.83885620275844      4.33544510530469      5.22545729941034
  H           2.92814744730297      4.18673659704996      5.23102291769416
  H           1.65618478247896      5.18798747052259      5.88865839419092
  C           0.48200298011100      2.47234591641672      3.27937356402751
  H           0.58426211441476      1.86406195642916      2.36698526125473
  H          -0.59788196715785      2.41937536843159      3.49083866869134
  C           1.15475086607843      3.06641389557394      5.72942328777441
  H           1.56375207888828      2.80986525892597      6.70882061429337
  H           0.08946640213086      3.27672753551024      5.89600705104737
  B           1.25050707761576      1.89453922261551      4.61339858463303
  O           2.67567811484322      1.46541862935355      4.27736215227312
  C           3.07018462732442      0.43261800833279      5.18654937625682
  O           0.67695234491845      0.56270974164318      5.05100479734502
  C           1.69791017059635     -0.18344446426271      5.72372160562891
  C           1.50887822568583     -1.66052593780240      5.37222955526660
  H           1.58060629975481     -1.84817713579385      4.30107195474345
  H           2.24589865558092     -2.28534976885057      5.87878839349681
  H           0.52211177337978     -1.98029177596429      5.71322036994492
  C           3.92897523548770     -0.57284139504104      4.41883217692678
  H           3.40500906467688     -0.99439716827932      3.55901001490889
  H           4.82828463730547     -0.06732715436789      4.06406340007055
  H           4.24184852408446     -1.39790787613283      5.06014077232109
  C           3.95177758405454      1.04755104276474      6.27535475527871
  H           4.82445080689222      1.49514134139699      5.79582100820900
  H           3.43621076956645      1.82952180380889      6.82738153101107
  H           4.30086815332876      0.29211671109851      6.98118828403932
  C           1.51801229875270     -0.06025968112362      7.23994922228436
  H           2.28656178497841     -0.62456619992902      7.77141059604967
  H           1.54468040764258      0.97077856477313      7.58066229780301
  H           0.54818843209098     -0.47804588719160      7.51337641588669
  H           6.28096871047896      0.97805890940356      2.31338108533243
[truncated: 241,258 more chars]
