# Supplementary material for: Pd-catalyzed regiodivergent arylation of cyclic allylboronates
Source: Chem Sci. 2025 Oct 24;16(47):22656–65. doi: 10.1039/d5sc07577g (PMC12570269; doi:10.1039/d5sc07577g)
Supplement: SC-016-D5SC07577G-s001 [file SC-016-D5SC07577G-s001.zip › time_evolution_microkinetic_models.xlsx]

## Sheet: C3 arylation time evolution
	Time	Pd-Ph-Br	A0	A2C1	A2C3	A3C1	A3C3	SI-A2C3	SI-A1C1	substrate	productC1	Pd	PhBr	productC3	RATIO
1	0	0	0	0	0	0	0	0	0	0.1	0	0.005	0.15	0
2	10	1.87353e-10	2.40312e-10	3.7504e-06	0.00489829	6.71412e-06	6.36378e-05	8.13024e-18	5.13481e-12	0.0947499	6.56227e-05	2.7604e-05	0.14475	0.000212046	3.23129
3	20	1.29321e-10	1.65212e-10	1.11125e-06	0.00493137	1.14149e-06	6.62198e-05	5.61984e-18	1.52372e-12	0.0943707	7.93307e-05	1.59548e-07	0.144371	0.000550132	6.93468
4	30	1.29233e-10	1.64493e-10	1.06664e-06	0.00493154	9.79134e-07	6.64087e-05	5.59581e-18	1.46269e-12	0.0940244	8.4557e-05	9.33861e-10	0.144024	0.000891087	10.5383
5	40	1.29695e-10	1.64479e-10	1.06597e-06	0.00493139	9.78506e-07	6.65667e-05	5.59534e-18	1.46178e-12	0.0936784	8.95727e-05	5.53801e-12	0.143678	0.00123207	13.7549
6	50	1.30175e-10	1.64473e-10	1.06593e-06	0.00493123	9.80787e-07	6.6725e-05	5.59514e-18	1.46172e-12	0.0933324	9.45846e-05	3.25536e-14	0.143332	0.00157303	16.631
7	60	1.30655e-10	1.64468e-10	1.06589e-06	0.00493107	9.83123e-07	6.68842e-05	5.59494e-18	1.46167e-12	0.0929864	9.95963e-05	4.87839e-16	0.142986	0.00191399	19.2175
8	70	1.31138e-10	1.64462e-10	1.06585e-06	0.0049309	9.85471e-07	6.7044e-05	5.59475e-18	1.46162e-12	0.0926405	0.000104608	-2.24724e-16	0.14264	0.00225493	21.5561
9	80	1.31625e-10	1.64456e-10	1.06581e-06	0.00493074	9.87829e-07	6.72046e-05	5.59455e-18	1.46156e-12	0.0922945	0.000109619	-8.07087e-17	0.142295	0.00259587	23.6808
10	90	1.32116e-10	1.6445e-10	1.06578e-06	0.00493058	9.90199e-07	6.7366e-05	5.59435e-18	1.46151e-12	0.0919486	0.00011463	-3.87929e-18	0.141949	0.00293679	25.6197
11	100	1.3261e-10	1.64444e-10	1.06574e-06	0.00493041	9.92581e-07	6.75282e-05	5.59415e-18	1.46146e-12	0.0916027	0.000119641	3.08305e-17	0.141603	0.00327769	27.3961
12	110	1.33108e-10	1.64438e-10	1.0657e-06	0.00493025	9.94973e-07	6.76911e-05	5.59395e-18	1.46141e-12	0.0912568	0.000124652	3.56048e-17	0.141257	0.00361859	29.0296
13	120	1.33609e-10	1.64433e-10	1.06566e-06	0.00493008	9.97378e-07	6.78548e-05	5.59375e-18	1.46136e-12	0.0909109	0.000129662	8.98625e-18	0.140911	0.00395947	30.5368
14	130	1.34115e-10	1.64427e-10	1.06562e-06	0.00492991	9.99793e-07	6.80194e-05	5.59355e-18	1.4613e-12	0.090565	0.000134673	7.71882e-18	0.140565	0.00430035	31.9318
15	140	1.34624e-10	1.64421e-10	1.06558e-06	0.00492975	1.00222e-06	6.81847e-05	5.59334e-18	1.46125e-12	0.0902191	0.000139683	3.8859e-18	0.140219	0.0046412	33.2267
16	150	1.35137e-10	1.64415e-10	1.06555e-06	0.00492958	1.00466e-06	6.83507e-05	5.59314e-18	1.4612e-12	0.0898733	0.000144693	-4.26575e-18	0.139873	0.00498205	34.4319
17	160	1.35654e-10	1.64409e-10	1.06551e-06	0.00492941	1.00711e-06	6.85177e-05	5.59293e-18	1.46114e-12	0.0895274	0.000149703	-2.25009e-18	0.139527	0.00532288	35.5564
18	170	1.36175e-10	1.64402e-10	1.06547e-06	0.00492924	1.00957e-06	6.86854e-05	5.59273e-18	1.46109e-12	0.0891816	0.000154712	-1.04453e-18	0.139182	0.00566371	36.608
19	180	1.367e-10	1.64396e-10	1.06543e-06	0.00492907	1.01205e-06	6.88539e-05	5.59252e-18	1.46103e-12	0.0888358	0.000159722	-1.17078e-18	0.138836	0.00600451	37.5936
20	190	1.37229e-10	1.6439e-10	1.06539e-06	0.0049289	1.01453e-06	6.90233e-05	5.59231e-18	1.46098e-12	0.08849	0.000164731	-3.16776e-18	0.13849	0.00634531	38.5193
21	200	1.37763e-10	1.64384e-10	1.06535e-06	0.00492872	1.01703e-06	6.91934e-05	5.5921e-18	1.46093e-12	0.0881442	0.00016974	-4.99964e-18	0.138144	0.00668609	39.3903
22	210	1.383e-10	1.64378e-10	1.06531e-06	0.00492855	1.01954e-06	6.93645e-05	5.59189e-18	1.46087e-12	0.0877984	0.000174749	-5.86476e-18	0.137798	0.00702686	40.2113
23	220	1.38842e-10	1.64372e-10	1.06527e-06	0.00492838	1.02207e-06	6.95363e-05	5.59168e-18	1.46081e-12	0.0874526	0.000179757	-6.24327e-18	0.137453	0.00736762	40.9865
24	230	1.39387e-10	1.64365e-10	1.06523e-06	0.0049282	1.0246e-06	6.9709e-05	5.59147e-18	1.46076e-12	0.0871069	0.000184766	-7.23644e-18	0.137107	0.00770837	41.7197
25	240	1.39937e-10	1.64359e-10	1.06519e-06	0.00492802	1.02715e-06	6.98826e-05	5.59125e-18	1.4607e-12	0.0867611	0.000189774	-7.3611e-18	0.136761	0.0080491	42.4142
26	250	1.40492e-10	1.64353e-10	1.06515e-06	0.00492785	1.02971e-06	7.0057e-05	5.59104e-18	1.46065e-12	0.0864154	0.000194782	-6.26969e-18	0.136415	0.00838982	43.0729
27	260	1.4105e-10	1.64346e-10	1.0651e-06	0.00492767	1.03229e-06	7.02322e-05	5.59082e-18	1.46059e-12	0.0860697	0.000199789	-4.60401e-18	0.13607	0.00873052	43.6986
28	270	1.41614e-10	1.6434e-10	1.06506e-06	0.00492749	1.03487e-06	7.04084e-05	5.59061e-18	1.46053e-12	0.085724	0.000204797	-4.15049e-18	0.135724	0.00907122	44.2937
29	280	1.42182e-10	1.64334e-10	1.06502e-06	0.00492731	1.03747e-06	7.05854e-05	5.59039e-18	1.46048e-12	0.0853783	0.000209804	-3.80183e-18	0.135378	0.00941189	44.8603
30	290	1.42754e-10	1.64327e-10	1.06498e-06	0.00492713	1.04008e-06	7.07633e-05	5.59017e-18	1.46042e-12	0.0850326	0.000214811	-3.6452e-18	0.135033	0.00975256	45.4006
31	300	1.43331e-10	1.64321e-10	1.06494e-06	0.00492695	1.04271e-06	7.09422e-05	5.58994e-18	1.46036e-12	0.084687	0.000219818	-3.58118e-18	0.134687	0.0100932	45.9161
32	310	1.43913e-10	1.64314e-10	1.06489e-06	0.00492677	1.04535e-06	7.11219e-05	5.58972e-18	1.4603e-12	0.0843413	0.000224825	-3.01036e-18	0.134341	0.0104339	46.4087
33	320	1.445e-10	1.64307e-10	1.06485e-06	0.00492658	1.048e-06	7.13025e-05	5.5895e-18	1.46025e-12	0.0839957	0.000229832	-2.12831e-18	0.133996	0.0107745	46.8799
34	330	1.45091e-10	1.64301e-10	1.06481e-06	0.0049264	1.05067e-06	7.1484e-05	5.58928e-18	1.46019e-12	0.0836501	0.000234838	-9.29194e-19	0.13365	0.0111151	47.3309
35	340	1.45687e-10	1.64294e-10	1.06477e-06	0.00492622	1.05334e-06	7.16664e-05	5.58905e-18	1.46013e-12	0.0833045	0.000239844	-1.45042e-19	0.133304	0.0114557	47.7631
36	350	1.46288e-10	1.64288e-10	1.06472e-06	0.00492603	1.05604e-06	7.18498e-05	5.58883e-18	1.46007e-12	0.0829589	0.00024485	4.51477e-19	0.132959	0.0117963	48.1776
37	360	1.46893e-10	1.64281e-10	1.06468e-06	0.00492584	1.05874e-06	7.20341e-05	5.5886e-18	1.46001e-12	0.0826133	0.000249855	7.69442e-19	0.132613	0.0121368	48.5754
38	370	1.47504e-10	1.64274e-10	1.06464e-06	0.00492565	1.06146e-06	7.22193e-05	5.58837e-18	1.45995e-12	0.0822677	0.000254861	8.92383e-19	0.132268	0.0124774	48.9577
39	380	1.4812e-10	1.64267e-10	1.06459e-06	0.00492547	1.0642e-06	7.24055e-05	5.58814e-18	1.45989e-12	0.0819222	0.000259866	7.06896e-19	0.131922	0.0128179	49.3252
40	390	1.48741e-10	1.64261e-10	1.06455e-06	0.00492528	1.06694e-06	7.25926e-05	5.58791e-18	1.45983e-12	0.0815767	0.000264871	1.54312e-19	0.131577	0.0131585	49.6788
41	400	1.49368e-10	1.64254e-10	1.0645e-06	0.00492508	1.0697e-06	7.27807e-05	5.58768e-18	1.45977e-12	0.0812311	0.000269876	-2.92364e-19	0.131231	0.013499	50.0192
42	410	1.5e-10	1.64247e-10	1.06446e-06	0.00492489	1.07248e-06	7.29698e-05	5.58744e-18	1.45971e-12	0.0808856	0.00027488	-5.87907e-19	0.130886	0.0138395	50.3473
43	420	1.50637e-10	1.6424e-10	1.06442e-06	0.0049247	1.07527e-06	7.31599e-05	5.58721e-18	1.45965e-12	0.0805401	0.000279885	-7.28641e-19	0.13054	0.01418	50.6636
44	430	1.5128e-10	1.64233e-10	1.06437e-06	0.00492451	1.07808e-06	7.33509e-05	5.58697e-18	1.45958e-12	0.0801947	0.000284889	-7.75731e-19	0.130195	0.0145204	50.9688
45	440	1.51928e-10	1.64226e-10	1.06433e-06	0.00492431	1.08089e-06	7.35429e-05	5.58673e-18	1.45952e-12	0.0798492	0.000289893	-7.2384e-19	0.129849	0.0148609	51.2635
46	450	1.52581e-10	1.64219e-10	1.06428e-06	0.00492412	1.08373e-06	7.3736e-05	5.5865e-18	1.45946e-12	0.0795038	0.000294896	-4.78943e-19	0.129504	0.0152013	51.5481
47	460	1.53241e-10	1.64212e-10	1.06423e-06	0.00492392	1.08658e-06	7.393e-05	5.58626e-18	1.4594e-12	0.0791583	0.0002999	-3.14946e-20	0.129158	0.0155418	51.8232
48	470	1.53905e-10	1.64205e-10	1.06419e-06	0.00492372	1.08944e-06	7.4125e-05	5.58601e-18	1.45933e-12	0.0788129	0.000304903	1.67005e-19	0.128813	0.0158822	52.0893
49	480	1.54576e-10	1.64198e-10	1.06414e-06	0.00492352	1.09232e-06	7.43211e-05	5.58577e-18	1.45927e-12	0.0784675	0.000309906	2.88113e-19	0.128468	0.0162226	52.3468
50	490	1.55253e-10	1.64191e-10	1.0641e-06	0.00492332	1.09521e-06	7.45182e-05	5.58553e-18	1.45921e-12	0.0781221	0.000314909	2.88853e-19	0.128122	0.016563	52.5961
51	500	1.55935e-10	1.64183e-10	1.06405e-06	0.00492312	1.09812e-06	7.47163e-05	5.58528e-18	1.45914e-12	0.0777768	0.000319911	2.3181e-19	0.127777	0.0169033	52.8376
52	510	1.56624e-10	1.64176e-10	1.064e-06	0.00492292	1.10104e-06	7.49155e-05	5.58504e-18	1.45908e-12	0.0774314	0.000324913	1.88999e-19	0.127431	0.0172437	53.0717
53	520	1.57318e-10	1.64169e-10	1.06395e-06	0.00492272	1.10398e-06	7.51157e-05	5.58479e-18	1.45901e-12	0.0770861	0.000329915	9.32397e-20	0.127086	0.017584	53.2986
54	530	1.58019e-10	1.64161e-10	1.06391e-06	0.00492251	1.10694e-06	7.5317e-05	5.58454e-18	1.45895e-12	0.0767407	0.000334917	-5.98532e-20	0.126741	0.0179243	53.5188
55	540	1.58727e-10	1.64154e-10	1.06386e-06	0.00492231	1.10991e-06	7.55194e-05	5.58429e-18	1.45888e-12	0.0763954	0.000339919	-1.38086e-19	0.126395	0.0182647	53.7325
56	550	1.5944e-10	1.64147e-10	1.06381e-06	0.0049221	1.1129e-06	7.57229e-05	5.58404e-18	1.45882e-12	0.0760501	0.00034492	-1.7327e-19	0.12605	0.018605	53.9399
57	560	1.6016e-10	1.64139e-10	1.06376e-06	0.00492189	1.1159e-06	7.59274e-05	5.58378e-18	1.45875e-12	0.0757049	0.000349921	-1.50254e-19	0.125705	0.0189452	54.1415
58	570	1.60886e-10	1.64132e-10	1.06371e-06	0.00492168	1.11892e-06	7.61331e-05	5.58353e-18	1.45869e-12	0.0753596	0.000354922	-1.13094e-19	0.12536	0.0192855	54.3373
59	580	1.6162e-10	1.64124e-10	1.06367e-06	0.00492147	1.12195e-06	7.63398e-05	5.58327e-18	1.45862e-12	0.0750143	0.000359922	-1.36159e-19	0.125014	0.0196257	54.5277
60	590	1.62359e-10	1.64117e-10	1.06362e-06	0.00492126	1.125e-06	7.65477e-05	5.58301e-18	1.45855e-12	0.0746691	0.000364923	-1.43066e-19	0.124669	0.019966	54.7129
61	600	1.63106e-10	1.64109e-10	1.06357e-06	0.00492105	1.12807e-06	7.67567e-05	5.58275e-18	1.45848e-12	0.0743239	0.000369923	-1.29368e-19	0.124324	0.0203062	54.8931
62	610	1.63859e-10	1.64101e-10	1.06352e-06	0.00492084	1.13116e-06	7.69668e-05	5.58249e-18	1.45842e-12	0.0739787	0.000374922	-9.06185e-20	0.123979	0.0206464	55.0684
63	620	1.6462e-10	1.64094e-10	1.06347e-06	0.00492062	1.13426e-06	7.71781e-05	5.58223e-18	1.45835e-12	0.0736335	0.000379922	-2.23685e-20	0.123634	0.0209866	55.2392
64	630	1.65387e-10	1.64086e-10	1.06342e-06	0.00492041	1.13738e-06	7.73905e-05	5.58197e-18	1.45828e-12	0.0732883	0.000384921	2.21584e-22	0.123288	0.0213267	55.4054
65	640	1.66162e-10	1.64078e-10	1.06337e-06	0.00492019	1.14051e-06	7.76041e-05	5.5817e-18	1.45821e-12	0.0729432	0.00038992	1.71941e-20	0.122943	0.0216669	55.5675
66	650	1.66944e-10	1.6407e-10	1.06332e-06	0.00491997	1.14366e-06	7.78188e-05	5.58144e-18	1.45814e-12	0.0725981	0.000394919	2.86563e-20	0.122598	0.022007	55.7254
67	660	1.67733e-10	1.64062e-10	1.06327e-06	0.00491975	1.14683e-06	7.80347e-05	5.58117e-18	1.45807e-12	0.0722529	0.000399918	3.25199e-20	0.122253	0.0223471	55.8794
68	670	1.6853e-10	1.64054e-10	1.06321e-06	0.00491953	1.15002e-06	7.82519e-05	5.5809e-18	1.458e-12	0.0719078	0.000404916	2.66964e-20	0.121908	0.0226872	56.0295
69	680	1.69334e-10	1.64046e-10	1.06316e-06	0.00491931	1.15322e-06	7.84702e-05	5.58063e-18	1.45793e-12	0.0715628	0.000409914	2.07786e-20	0.121563	0.0230273	56.176
70	690	1.70146e-10	1.64038e-10	1.06311e-06	0.00491909	1.15645e-06	7.86897e-05	5.58036e-18	1.45786e-12	0.0712177	0.000414912	2.02972e-20	0.121218	0.0233674	56.319
71	700	1.70966e-10	1.6403e-10	1.06306e-06	0.00491887	1.15969e-06	7.89105e-05	5.58008e-18	1.45778e-12	0.0708726	0.000419909	1.73301e-20	0.120873	0.0237074	56.4585
72	710	1.71794e-10	1.64022e-10	1.06301e-06	0.00491864	1.16294e-06	7.91325e-05	5.57981e-18	1.45771e-12	0.0705276	0.000424906	1.17224e-20	0.120528	0.0240475	56.5948
73	720	1.7263e-10	1.64014e-10	1.06295e-06	0.00491841	1.16622e-06	7.93557e-05	5.57953e-18	1.45764e-12	0.0701826	0.000429903	3.3188e-21	0.120183	0.0243875	56.7279
74	730	1.73474e-10	1.64006e-10	1.0629e-06	0.00491819	1.16951e-06	7.95802e-05	5.57925e-18	1.45757e-12	0.0698376	0.0004349	-2.75512e-21	0.119838	0.0247275	56.8579
75	740	1.74327e-10	1.63997e-10	1.06285e-06	0.00491796	1.17283e-06	7.98059e-05	5.57897e-18	1.45749e-12	0.0694926	0.000439897	-1.00264e-20	0.119493	0.0250675	56.985
76	750	1.75187e-10	1.63989e-10	1.06279e-06	0.00491773	1.17616e-06	8.00329e-05	5.57869e-18	1.45742e-12	0.0691476	0.000444893	-1.45037e-20	0.119148	0.0254075	57.1092
77	760	1.76057e-10	1.63981e-10	1.06274e-06	0.0049175	1.17951e-06	8.02612e-05	5.5784e-18	1.45735e-12	0.0688027	0.000449889	-1.61265e-20	0.118803	0.0257474	57.2306
78	770	1.76935e-10	1.63972e-10	1.06268e-06	0.00491726	1.18288e-06	8.04908e-05	5.57812e-18	1.45727e-12	0.0684578	0.000454884	-1.46996e-20	0.118458	0.0260873	57.3494
79	780	1.77822e-10	1.63964e-10	1.06263e-06	0.00491703	1.18627e-06	8.07217e-05	5.57783e-18	1.4572e-12	0.0681129	0.000459879	-9.893e-21	0.118113	0.0264273	57.4656
80	790	1.78717e-10	1.63955e-10	1.06257e-06	0.00491679	1.18967e-06	8.09539e-05	5.57754e-18	1.45712e-12	0.067768	0.000464875	-8.41549e-21	0.117768	0.0267672	57.5793
81	800	1.79622e-10	1.63947e-10	1.06252e-06	0.00491656	1.1931e-06	8.11874e-05	5.57725e-18	1.45704e-12	0.0674231	0.000469869	-9.68386e-21	0.117423	0.027107	57.6906
82	810	1.80536e-10	1.63938e-10	1.06246e-06	0.00491632	1.19655e-06	8.14223e-05	5.57696e-18	1.45697e-12	0.0670782	0.000474864	-1.07932e-20	0.117078	0.0274469	57.7995
83	820	1.8146e-10	1.6393e-10	1.06241e-06	0.00491608	1.20002e-06	8.16585e-05	5.57666e-18	1.45689e-12	0.0667334	0.000479858	-1.16693e-20	0.116733	0.0277867	57.9062
84	830	1.82392e-10	1.63921e-10	1.06235e-06	0.00491584	1.2035e-06	8.18961e-05	5.57637e-18	1.45681e-12	0.0663886	0.000484852	-1.21533e-20	0.116389	0.0281266	58.0106
85	840	1.83335e-10	1.63912e-10	1.06229e-06	0.0049156	1.20701e-06	8.2135e-05	5.57607e-18	1.45674e-12	0.0660438	0.000489846	-1.20024e-20	0.116044	0.0284664	58.113
86	850	1.84287e-10	1.63903e-10	1.06224e-06	0.00491535	1.21054e-06	8.23754e-05	5.57577e-18	1.45666e-12	0.065699	0.000494839	-1.0889e-20	0.115699	0.0288062	58.2132
87	860	1.85249e-10	1.63894e-10	1.06218e-06	0.00491511	1.21408e-06	8.26171e-05	5.57547e-18	1.45658e-12	0.0653542	0.000499832	-8.40146e-21	0.115354	0.0291459	58.3115
88	870	1.86221e-10	1.63886e-10	1.06212e-06	0.00491486	1.21765e-06	8.28602e-05	5.57517e-18	1.4565e-12	0.0650095	0.000504825	-4.0436e-21	0.115009	0.0294857	58.4078
89	880	1.87204e-10	1.63877e-10	1.06206e-06	0.00491461	1.22124e-06	8.31048e-05	5.57486e-18	1.45642e-12	0.0646647	0.000509817	-2.28905e-21	0.114665	0.0298254	58.5022
90	890	1.88197e-10	1.63868e-10	1.062e-06	0.00491436	1.22485e-06	8.33508e-05	5.57455e-18	1.45634e-12	0.06432	0.000514809	-3.68301e-21	0.11432	0.0301652	58.5948
91	900	1.892e-10	1.63858e-10	1.06195e-06	0.00491411	1.22848e-06	8.35982e-05	5.57424e-18	1.45626e-12	0.0639753	0.000519801	-5.2192e-21	0.113975	0.0305048	58.6856
92	910	1.90214e-10	1.63849e-10	1.06189e-06	0.00491386	1.23213e-06	8.38471e-05	5.57393e-18	1.45618e-12	0.0636307	0.000524793	-6.70274e-21	0.113631	0.0308445	58.7747
93	920	1.9124e-10	1.6384e-10	1.06183e-06	0.0049136	1.23581e-06	8.40975e-05	5.57362e-18	1.4561e-12	0.063286	0.000529784	-7.89502e-21	0.113286	0.0311842	58.8621
94	930	1.92276e-10	1.63831e-10	1.06177e-06	0.00491335	1.2395e-06	8.43494e-05	5.57331e-18	1.45601e-12	0.0629414	0.000534775	-8.51376e-21	0.112941	0.0315238	58.9478
95	940	1.93323e-10	1.63822e-10	1.06171e-06	0.00491309	1.24322e-06	8.46027e-05	5.57299e-18	1.45593e-12	0.0625968	0.000539766	-8.23296e-21	0.112597	0.0318635	59.032
96	950	1.94382e-10	1.63812e-10	1.06165e-06	0.00491283	1.24696e-06	8.48576e-05	5.57267e-18	1.45585e-12	0.0622522	0.000544756	-6.68293e-21	0.112252	0.0322031	59.1146
97	960	1.95453e-10	1.63803e-10	1.06159e-06	0.00491257	1.25072e-06	8.5114e-05	5.57235e-18	1.45577e-12	0.0619076	0.000549746	-3.45027e-21	0.111908	0.0325426	59.1957
98	970	1.96536e-10	1.63793e-10	1.06152e-06	0.00491231	1.25451e-06	8.53719e-05	5.57203e-18	1.45568e-12	0.0615631	0.000554736	-1.35617e-21	0.111563	0.0328822	59.2754
99	980	1.9763e-10	1.63784e-10	1.06146e-06	0.00491205	1.25831e-06	8.56314e-05	5.57171e-18	1.4556e-12	0.0612185	0.000559726	-1.6934e-21	0.111219	0.0332217	59.3536
100	990	1.98737e-10	1.63774e-10	1.0614e-06	0.00491178	1.26214e-06	8.58924e-05	5.57138e-18	1.45551e-12	0.060874	0.000564715	-1.84174e-21	0.110874	0.0335613	59.4305
101	1000	1.99856e-10	1.63764e-10	1.06134e-06	0.00491152	1.266e-06	8.61551e-05	5.57105e-18	1.45543e-12	0.0605295	0.000569704	-1.6939e-21	0.11053	0.0339008	59.506
102	1010	2.00988e-10	1.63755e-10	1.06127e-06	0.00491125	1.26987e-06	8.64193e-05	5.57072e-18	1.45534e-12	0.0601851	0.000574692	-1.12967e-21	0.110185	0.0342403	59.5802
103	1020	2.02133e-10	1.63745e-10	1.06121e-06	0.00491098	1.27377e-06	8.66851e-05	5.57039e-18	1.45525e-12	0.0598406	0.00057968	-1.58769e-23	0.109841	0.0345797	59.6531
104	1030	2.03291e-10	1.63735e-10	1.06115e-06	0.00491071	1.2777e-06	8.69526e-05	5.57005e-18	1.45516e-12	0.0594962	0.000584668	1.79356e-21	0.109496	0.0349192	59.7248
105	1040	2.04462e-10	1.63725e-10	1.06108e-06	0.00491044	1.28164e-06	8.72216e-05	5.56972e-18	1.45508e-12	0.0591518	0.000589656	4.45767e-21	0.109152	0.0352586	59.7952
106	1050	2.05647e-10	1.63715e-10	1.06102e-06	0.00491016	1.28562e-06	8.74924e-05	5.56938e-18	1.45499e-12	0.0588074	0.000594643	8.1484e-21	0.108807	0.035598	59.8645
107	1060	2.06846e-10	1.63705e-10	1.06095e-06	0.00490988	1.28961e-06	8.77648e-05	5.56904e-18	1.4549e-12	0.058463	0.00059963	1.13827e-20	0.108463	0.0359374	59.9326
108	1070	2.08058e-10	1.63695e-10	1.06089e-06	0.00490961	1.29363e-06	8.80389e-05	5.56869e-18	1.45481e-12	0.0581187	0.000604616	1.2753e-20	0.108119	0.0362767	59.9996
109	1080	2.09285e-10	1.63685e-10	1.06082e-06	0.00490933	1.29768e-06	8.83147e-05	5.56835e-18	1.45472e-12	0.0577743	0.000609602	1.39461e-20	0.107774	0.0366161	60.0655
110	1090	2.10527e-10	1.63675e-10	1.06076e-06	0.00490904	1.30175e-06	8.85922e-05	5.568e-18	1.45463e-12	0.05743	0.000614588	1.48952e-20	0.10743	0.0369554	60.1303
111	1100	2.11783e-10	1.63664e-10	1.06069e-06	0.00490876	1.30585e-06	8.88714e-05	5.56765e-18	1.45454e-12	0.0570857	0.000619574	1.55275e-20	0.107086	0.0372947	60.1941
112	1110	2.13055e-10	1.63654e-10	1.06062e-06	0.00490848	1.30997e-06	8.91524e-05	5.5673e-18	1.45444e-12	0.0567415	0.000624559	1.57648e-20	0.106741	0.037634	60.2569
113	1120	2.14341e-10	1.63644e-10	1.06055e-06	0.00490819	1.31412e-06	8.94352e-05	5.56694e-18	1.45435e-12	0.0563972	0.000629544	1.5523e-20	0.106397	0.0379732	60.3186
114	1130	2.15644e-10	1.63633e-10	1.06049e-06	0.0049079	1.31829e-06	8.97197e-05	5.56659e-18	1.45426e-12	0.056053	0.000634528	1.47123e-20	0.106053	0.0383124	60.3794
115	1140	2.16962e-10	1.63622e-10	1.06042e-06	0.00490761	1.32249e-06	9.0006e-05	5.56623e-18	1.45417e-12	0.0557088	0.000639512	1.3237e-20	0.105709	0.0386517	60.4393
116	1150	2.18296e-10	1.63612e-10	1.06035e-06	0.00490732	1.32672e-06	9.02941e-05	5.56587e-18	1.45407e-12	0.0553647	0.000644496	1.15636e-20	0.105365	0.0389908	60.4982
117	1160	2.19647e-10	1.63601e-10	1.06028e-06	0.00490702	1.33097e-06	9.05841e-05	5.5655e-18	1.45398e-12	0.0550205	0.00064948	1.0467e-20	0.105021	0.03933	60.5562
118	1170	2.21015e-10	1.6359e-10	1.06021e-06	0.00490673	1.33525e-06	9.08759e-05	5.56513e-18	1.45388e-12	0.0546764	0.000654463	9.12888e-21	0.104676	0.0396692	60.6133
119	1180	2.224e-10	1.63579e-10	1.06014e-06	0.00490643	1.33956e-06	9.11696e-05	5.56477e-18	1.45378e-12	0.0543323	0.000659446	7.55166e-21	0.104332	0.0400083	60.6696
120	1190	2.23802e-10	1.63569e-10	1.06007e-06	0.00490613	1.34389e-06	9.14652e-05	5.56439e-18	1.45369e-12	0.0539882	0.000664428	5.74005e-21	0.103988	0.0403474	60.725
121	1200	2.25222e-10	1.63557e-10	1.06e-06	0.00490583	1.34826e-06	9.17626e-05	5.56402e-18	1.45359e-12	0.0536441	0.00066941	3.70077e-21	0.103644	0.0406865	60.7796
122	1210	2.2666e-10	1.63546e-10	1.05993e-06	0.00490553	1.35265e-06	9.2062e-05	5.56364e-18	1.45349e-12	0.0533001	0.000674392	1.44263e-21	0.1033	0.0410255	60.8334
123	1220	2.28117e-10	1.63535e-10	1.05985e-06	0.00490522	1.35707e-06	9.23633e-05	5.56327e-18	1.45339e-12	0.0529561	0.000679373	-1.02345e-21	0.102956	0.0413645	60.8864
124	1230	2.29592e-10	1.63524e-10	1.05978e-06	0.00490491	1.36151e-06	9.26666e-05	5.56288e-18	1.45329e-12	0.0526121	0.000684354	-3.68452e-21	0.102612	0.0417036	60.9386
125	1240	2.31087e-10	1.63513e-10	1.05971e-06	0.0049046	1.36599e-06	9.29718e-05	5.5625e-18	1.45319e-12	0.0522681	0.000689334	-6.27523e-21	0.102268	0.0420425	60.99
126	1250	2.32601e-10	1.63501e-10	1.05963e-06	0.00490429	1.3705e-06	9.32791e-05	5.56211e-18	1.45309e-12	0.0519242	0.000694315	-8.16141e-21	0.101924	0.0423815	61.0408
127	1260	2.34136e-10	1.6349e-10	1.05956e-06	0.00490398	1.37503e-06	9.35883e-05	5.56172e-18	1.45299e-12	0.0515803	0.000699294	-9.77307e-21	0.10158	0.0427204	61.0908
128	1270	2.3569e-10	1.63478e-10	1.05949e-06	0.00490366	1.3796e-06	9.38996e-05	5.56133e-18	1.45289e-12	0.0512364	0.000704274	-1.10204e-20	0.101236	0.0430593	61.1401
129	1280	2.37266e-10	1.63467e-10	1.05941e-06	0.00490334	1.38419e-06	9.4213e-05	5.56094e-18	1.45278e-12	0.0508925	0.000709253	-1.18069e-20	0.100893	0.0433982	61.1887
130	1290	2.38863e-10	1.63455e-10	1.05933e-06	0.00490302	1.38882e-06	9.45284e-05	5.56054e-18	1.45268e-12	0.0505487	0.000714232	-1.20297e-20	0.100549	0.0437371	61.2366
131	1300	2.40481e-10	1.63443e-10	1.05926e-06	0.0049027	1.39348e-06	9.48459e-05	5.56014e-18	1.45258e-12	0.0502048	0.00071921	-1.15795e-20	0.100205	0.0440759	61.2838
132	1310	2.42121e-10	1.63431e-10	1.05918e-06	0.00490238	1.39816e-06	9.51655e-05	5.55974e-18	1.45247e-12	0.0498611	0.000724188	-1.03401e-20	0.0998611	0.0444148	61.3305
133	1320	2.43784e-10	1.63419e-10	1.0591e-06	0.00490205	1.40288e-06	9.54873e-05	5.55933e-18	1.45236e-12	0.0495173	0.000729165	-8.1891e-21	0.0995173	0.0447536	61.3764
134	1330	2.4547e-10	1.63407e-10	1.05903e-06	0.00490172	1.40763e-06	9.58112e-05	5.55892e-18	1.45226e-12	0.0491735	0.000734142	-5.46121e-21	0.0991735	0.0450923	61.4218
135	1340	2.4718e-10	1.63395e-10	1.05895e-06	0.00490139	1.41241e-06	9.61373e-05	5.55851e-18	1.45215e-12	0.0488298	0.000739119	-3.89984e-21	0.0988298	0.0454311	61.4665
136	1350	2.48913e-10	1.63383e-10	1.05887e-06	0.00490106	1.41723e-06	9.64657e-05	5.5581e-18	1.45204e-12	0.0484861	0.000744095	-2.0853e-21	0.0984861	0.0457698	61.5106
137	1360	2.50671e-10	1.63371e-10	1.05879e-06	0.00490072	1.42207e-06	9.67962e-05	5.55768e-18	1.45193e-12	0.0481425	0.000749071	-4.48862e-23	0.0981425	0.0461085	61.5542
138	1370	2.52454e-10	1.63358e-10	1.05871e-06	0.00490038	1.42695e-06	9.7129e-05	5.55726e-18	1.45182e-12	0.0477988	0.000754047	2.18917e-21	0.0977988	0.0464471	61.5972
139	1380	2.54263e-10	1.63346e-10	1.05863e-06	0.00490005	1.43187e-06	9.7464e-05	5.55684e-18	1.45171e-12	0.0474552	0.000759022	4.57969e-21	0.0974552	0.0467858	61.6396
140	1390	2.56097e-10	1.63333e-10	1.05855e-06	0.0048997	1.43681e-06	9.78013e-05	5.55641e-18	1.4516e-12	0.0471116	0.000763996	7.08453e-21	0.0971116	0.0471244	61.6814
141	1400	2.57958e-10	1.63321e-10	1.05847e-06	0.00489936	1.44179e-06	9.8141e-05	5.55598e-18	1.45149e-12	0.0467681	0.00076897	9.65661e-21	0.0967681	0.047463	61.7228
142	1410	2.59846e-10	1.63308e-10	1.05838e-06	0.00489901	1.44681e-06	9.8483e-05	5.55555e-18	1.45138e-12	0.0464245	0.000773944	1.22439e-20	0.0964245	0.0478015	61.7635
143	1420	2.61762e-10	1.63295e-10	1.0583e-06	0.00489866	1.45185e-06	9.88273e-05	5.55511e-18	1.45126e-12	0.046081	0.000778918	1.47228e-20	0.096081	0.0481401	61.8038
144	1430	2.63707e-10	1.63282e-10	1.05822e-06	0.00489831	1.45694e-06	9.91741e-05	5.55468e-18	1.45115e-12	0.0457375	0.000783891	1.65311e-20	0.0957375	0.0484786	61.8436
145	1440	2.65681e-10	1.63269e-10	1.05813e-06	0.00489796	1.46206e-06	9.95232e-05	5.55423e-18	1.45103e-12	0.0453941	0.000788863	1.79248e-20	0.0953941	0.0488171	61.8828
146	1450	2.67685e-10	1.63256e-10	1.05805e-06	0.0048976	1.46721e-06	9.98748e-05	5.55379e-18	1.45092e-12	0.0450506	0.000793835	1.87914e-20	0.0950506	0.0491555	61.9216
147	1460	2.69719e-10	1.63243e-10	1.05796e-06	0.00489724	1.4724e-06	0.000100229	5.55334e-18	1.4508e-12	0.0447072	0.000798807	1.90111e-20	0.0947072	0.049494	61.9598
148	1470	2.71784e-10	1.6323e-10	1.05788e-06	0.00489688	1.47763e-06	0.000100585	5.55289e-18	1.45068e-12	0.0443639	0.000803778	1.8456e-20	0.0943639	0.0498324	61.9976
149	1480	2.73881e-10	1.63216e-10	1.05779e-06	0.00489651	1.48289e-06	0.000100944	5.55244e-18	1.45056e-12	0.0440205	0.000808749	1.69909e-20	0.0940205	0.0501707	62.035
150	1490	2.7601e-10	1.63203e-10	1.0577e-06	0.00489615	1.48819e-06	0.000101306	5.55198e-18	1.45044e-12	0.0436772	0.000813719	1.44729e-20	0.0936772	0.0505091	62.0719
151	1500	2.78172e-10	1.63189e-10	1.05762e-06	0.00489578	1.49353e-06	0.00010167	5.55152e-18	1.45032e-12	0.0433339	0.000818689	1.07516e-20	0.0933339	0.0508474	62.1083
152	1510	2.80368e-10	1.63176e-10	1.05753e-06	0.00489541	1.4989e-06	0.000102037	5.55105e-18	1.4502e-12	0.0429907	0.000823659	5.82397e-21	0.0929907	0.0511857	62.1443
153	1520	2.826e-10	1.63162e-10	1.05744e-06	0.00489503	1.50432e-06	0.000102406	5.55058e-18	1.45008e-12	0.0426474	0.000828628	2.76173e-21	0.0926474	0.0515239	62.1799
154	1530	2.84868e-10	1.63148e-10	1.05735e-06	0.00489465	1.50977e-06	0.000102778	5.55011e-18	1.44995e-12	0.0423042	0.000833596	-6.13839e-22	0.0923042	0.0518622	62.215
155	1540	2.87172e-10	1.63134e-10	1.05726e-06	0.00489427	1.51526e-06	0.000103153	5.54963e-18	1.44983e-12	0.0419611	0.000838564	-4.25118e-21	0.0919611	0.0522004	62.2497
156	1550	2.89514e-10	1.6312e-10	1.05717e-06	0.00489389	1.5208e-06	0.00010353	5.54916e-18	1.44971e-12	0.0416179	0.000843532	-8.09103e-21	0.0916179	0.0525385	62.284
157	1560	2.91894e-10	1.63106e-10	1.05707e-06	0.00489351	1.52637e-06	0.00010391	5.54867e-18	1.44958e-12	0.0412748	0.000848499	-1.20664e-20	0.0912748	0.0528767	62.3179
158	1570	2.94313e-10	1.63091e-10	1.05698e-06	0.00489312	1.53198e-06	0.000104293	5.54819e-18	1.44945e-12	0.0409317	0.000853465	-1.61026e-20	0.0909317	0.0532148	62.3514
159	1580	2.96773e-10	1.63077e-10	1.05689e-06	0.00489273	1.53763e-06	0.000104679	5.5477e-18	1.44932e-12	0.0405887	0.000858432	-2.01173e-20	0.0905887	0.0535529	62.3846
160	1590	2.99274e-10	1.63062e-10	1.05679e-06	0.00489233	1.54333e-06	0.000105068	5.5472e-18	1.44919e-12	0.0402457	0.000863397	-2.40202e-20	0.0902457	0.0538909	62.4173
161	1600	3.01816e-10	1.63048e-10	1.0567e-06	0.00489193	1.54906e-06	0.000105459	5.5467e-18	1.44906e-12	0.0399027	0.000868362	-2.77136e-20	0.0899027	0.054229	62.4497
162	1610	3.04404e-10	1.63033e-10	1.0566e-06	0.00489153	1.55484e-06	0.000105853	5.5462e-18	1.44893e-12	0.0395597	0.000873327	-3.04047e-20	0.0895597	0.054567	62.4817
163	1620	3.07037e-10	1.63018e-10	1.05651e-06	0.00489113	1.56066e-06	0.00010625	5.5457e-18	1.4488e-12	0.0392168	0.000878291	-3.23757e-20	0.0892168	0.0549049	62.5133
164	1630	3.09715e-10	1.63003e-10	1.05641e-06	0.00489073	1.56652e-06	0.000106651	5.54519e-18	1.44867e-12	0.0388739	0.000883255	-3.34722e-20	0.0888739	0.0552429	62.5446
165	1640	3.12441e-10	1.62988e-10	1.05631e-06	0.00489032	1.57243e-06	0.000107054	5.54468e-18	1.44853e-12	0.038531	0.000888218	-3.35153e-20	0.088531	0.0555808	62.5756
166	1650	3.15215e-10	1.62973e-10	1.05621e-06	0.00488991	1.57838e-06	0.00010746	5.54416e-18	1.4484e-12	0.0381882	0.000893181	-3.23154e-20	0.0881882	0.0559186	62.6062
167	1660	3.18038e-10	1.62957e-10	1.05611e-06	0.00488949	1.58438e-06	0.000107869	5.54364e-18	1.44826e-12	0.0378454	0.000898143	-2.96722e-20	0.0878454	0.0562565	62.6364
168	1670	3.20912e-10	1.62942e-10	1.05601e-06	0.00488907	1.59042e-06	0.000108281	5.54311e-18	1.44813e-12	0.0375026	0.000903105	-2.53743e-20	0.0875026	0.0565943	62.6663
169	1680	3.23838e-10	1.62926e-10	1.05591e-06	0.00488865	1.5965e-06	0.000108697	5.54258e-18	1.44799e-12	0.0371599	0.000908066	-1.91996e-20	0.0871599	0.0569321	62.6959
170	1690	3.26818e-10	1.62911e-10	1.05581e-06	0.00488823	1.60264e-06	0.000109115	5.54205e-18	1.44785e-12	0.0368172	0.000913027	-1.09153e-20	0.0868172	0.0572698	62.7252
171	1700	3.29854e-10	1.62895e-10	1.05571e-06	0.0048878	1.60882e-06	0.000109537	5.54151e-18	1.44771e-12	0.0364745	0.000917987	-4.84632e-21	0.0864745	0.0576075	62.7542
172	1710	3.32948e-10	1.62879e-10	1.05561e-06	0.00488737	1.61504e-06	0.000109962	5.54097e-18	1.44757e-12	0.0361319	0.000922946	1.40095e-21	0.0861319	0.0579452	62.7828
173	1720	3.361e-10	1.62863e-10	1.0555e-06	0.00488693	1.62132e-06	0.00011039	5.54042e-18	1.44742e-12	0.0357893	0.000927905	8.16803e-21	0.0857893	0.0582828	62.8112
174	1730	3.39313e-10	1.62846e-10	1.0554e-06	0.00488649	1.62764e-06	0.000110822	5.53987e-18	1.44728e-12	0.0354467	0.000932864	1.53662e-20	0.0854467	0.0586204	62.8392
175	1740	3.42587e-10	1.6283e-10	1.05529e-06	0.00488605	1.63401e-06	0.000111257	5.53931e-18	1.44713e-12	0.0351042	0.000937822	2.28947e-20	0.0851042	0.058958	62.867
176	1750	3.45925e-10	1.62814e-10	1.05518e-06	0.00488561	1.64043e-06	0.000111695	5.53875e-18	1.44699e-12	0.0347617	0.000942779	3.0641e-20	0.0847617	0.0592956	62.8944
177	1760	3.49329e-10	1.62797e-10	1.05508e-06	0.00488516	1.6469e-06	0.000112137	5.53819e-18	1.44684e-12	0.0344192	0.000947736	3.84804e-20	0.0844192	0.0596331	62.9216
178	1770	3.52799e-10	1.6278e-10	1.05497e-06	0.00488471	1.65342e-06	0.000112582	5.53762e-18	1.44669e-12	0.0340768	0.000952692	4.62762e-20	0.0840768	0.0599705	62.9485
179	1780	3.56338e-10	1.62763e-10	1.05486e-06	0.00488425	1.65999e-06	0.00011303	5.53704e-18	1.44654e-12	0.0337344	0.000957648	5.38801e-20	0.0837344	0.060308	62.9751
180	1790	3.5995e-10	1.62746e-10	1.05475e-06	0.0048838	1.66661e-06	0.000113482	5.53647e-18	1.44639e-12	0.033392	0.000962603	5.9552e-20	0.083392	0.0606454	63.0014
181	1800	3.63637e-10	1.62729e-10	1.05464e-06	0.00488333	1.67329e-06	0.000113938	5.53588e-18	1.44624e-12	0.0330497	0.000967558	6.3518e-20	0.0830497	0.0609827	63.0275
182	1810	3.67399e-10	1.62712e-10	1.05452e-06	0.00488287	1.68002e-06	0.000114398	5.53529e-18	1.44608e-12	0.0327074	0.000972512	6.5676e-20	0.0827074	0.0613201	63.0533
183	1820	3.71241e-10	1.62694e-10	1.05441e-06	0.0048824	1.6868e-06	0.000114861	5.5347e-18	1.44593e-12	0.0323652	0.000977465	6.56288e-20	0.0823652	0.0616574	63.0788
184	1830	3.75162e-10	1.62677e-10	1.0543e-06	0.00488192	1.69363e-06	0.000115327	5.5341e-18	1.44577e-12	0.0320229	0.000982418	6.29525e-20	0.0820229	0.0619946	63.1041
185	1840	3.79168e-10	1.62659e-10	1.05418e-06	0.00488145	1.70052e-06	0.000115798	5.5335e-18	1.44561e-12	0.0316808	0.00098737	5.71964e-20	0.0816808	0.0623319	63.1292
186	1850	3.83258e-10	1.62641e-10	1.05407e-06	0.00488097	1.70747e-06	0.000116272	5.53289e-18	1.44546e-12	0.0313386	0.000992322	4.78834e-20	0.0813386	0.062669	63.1539
187	1860	3.87438e-10	1.62623e-10	1.05395e-06	0.00488048	1.71447e-06	0.00011675	5.53228e-18	1.4453e-12	0.0309965	0.000997273	3.58658e-20	0.0809965	0.0630062	63.1785
188	1870	3.91713e-10	1.62605e-10	1.05383e-06	0.00487999	1.72153e-06	0.000117232	5.53166e-18	1.44513e-12	0.0306545	0.00100222	2.4488e-20	0.0806545	0.0633433	63.2028
189	1880	3.96082e-10	1.62586e-10	1.05371e-06	0.0048795	1.72864e-06	0.000117718	5.53103e-18	1.44497e-12	0.0303124	0.00100717	1.08908e-20	0.0803124	0.0636804	63.2268
190	1890	4.00551e-10	1.62568e-10	1.05359e-06	0.004879	1.73582e-06	0.000118208	5.5304e-18	1.44481e-12	0.0299705	0.00101212	-4.9419e-21	0.0799705	0.0640174	63.2507
191	1900	4.05121e-10	1.62549e-10	1.05347e-06	0.0048785	1.74305e-06	0.000118702	5.52977e-18	1.44464e-12	0.0296285	0.00101707	-2.30095e-20	0.0796285	0.0643544	63.2743
192	1910	4.09797e-10	1.6253e-10	1.05335e-06	0.004878	1.75034e-06	0.0001192	5.52913e-18	1.44447e-12	0.0292866	0.00102202	-4.32948e-20	0.0792866	0.0646914	63.2976
193	1920	4.14581e-10	1.62511e-10	1.05323e-06	0.00487749	1.75769e-06	0.000119702	5.52848e-18	1.4443e-12	0.0289447	0.00102697	-6.57636e-20	0.0789447	0.0650283	63.3208
194	1930	4.19476e-10	1.62492e-10	1.0531e-06	0.00487697	1.76511e-06	0.000120209	5.52783e-18	1.44413e-12	0.0286029	0.00103191	-9.03655e-20	0.0786029	0.0653652	63.3437
195	1940	4.24492e-10	1.62472e-10	1.05298e-06	0.00487645	1.77258e-06	0.000120719	5.52717e-18	1.44396e-12	0.0282611	0.00103686	-1.11728e-19	0.0782611	0.065702	63.3664
196	1950	4.2963e-10	1.62453e-10	1.05285e-06	0.00487593	1.78012e-06	0.000121234	5.52651e-18	1.44379e-12	0.0279194	0.0010418	-1.29956e-19	0.0779194	0.0660388	63.3889
197	1960	4.34894e-10	1.62433e-10	1.05272e-06	0.00487541	1.78772e-06	0.000121753	5.52584e-18	1.44361e-12	0.0275777	0.00104675	-1.45837e-19	0.0775777	0.0663756	63.4112
198	1970	4.40288e-10	1.62413e-10	1.05259e-06	0.00487487	1.79539e-06	0.000122277	5.52516e-18	1.44344e-12	0.027236	0.00105169	-1.58472e-19	0.077236	0.0667123	63.4332
199	1980	4.45818e-10	1.62393e-10	1.05247e-06	0.00487434	1.80312e-06	0.000122805	5.52448e-18	1.44326e-12	0.0268944	0.00105664	-1.66888e-19	0.0768944	0.067049	63.4551
200	1990	4.51487e-10	1.62373e-10	1.05233e-06	0.0048738	1.81091e-06	0.000123338	5.52379e-18	1.44308e-12	0.0265528	0.00106158	-1.70039e-19	0.0765528	0.0673856	63.4767
201	2000	4.573e-10	1.62353e-10	1.0522e-06	0.00487325	1.81877e-06	0.000123875	5.5231e-18	1.4429e-12	0.0262113	0.00106652	-1.66803e-19	0.0762113	0.0677222	63.4982
202	2010	4.63265e-10	1.62332e-10	1.05207e-06	0.0048727	1.8267e-06	0.000124417	5.5224e-18	1.44271e-12	0.0258698	0.00107146	-1.5699e-19	0.0758698	0.0680587	63.5195
203	2020	4.6939e-10	1.62311e-10	1.05193e-06	0.00487215	1.8347e-06	0.000124963	5.52169e-18	1.44253e-12	0.0255284	0.0010764	-1.44962e-19	0.0755284	0.0683952	63.5405
204	2030	4.7568e-10	1.6229e-10	1.0518e-06	0.00487159	1.84277e-06	0.000125514	5.52098e-18	1.44234e-12	0.025187	0.00108134	-1.26211e-19	0.075187	0.0687317	63.5614
205	2040	4.82139e-10	1.62269e-10	1.05166e-06	0.00487103	1.85091e-06	0.000126071	5.52026e-18	1.44216e-12	0.0248456	0.00108628	-1.00001e-19	0.0748456	0.0690681	63.5821
206	2050	4.88773e-10	1.62248e-10	1.05152e-06	0.00487046	1.85911e-06	0.000126631	5.51953e-18	1.44197e-12	0.0245043	0.00109122	-6.55718e-20	0.0745043	0.0694045	63.6026
207	2060	4.95591e-10	1.62226e-10	1.05138e-06	0.00486988	1.86739e-06	0.000127197	5.5188e-18	1.44177e-12	0.024163	0.00109616	-2.21424e-20	0.074163	0.0697408	63.623
208	2070	5.02597e-10	1.62204e-10	1.05124e-06	0.0048693	1.87575e-06	0.000127768	5.51806e-18	1.44158e-12	0.0238218	0.0011011	3.10905e-20	0.0738218	0.0700771	63.6431
209	2080	5.09799e-10	1.62182e-10	1.0511e-06	0.00486872	1.88417e-06	0.000128344	5.51731e-18	1.44139e-12	0.0234806	0.00110603	9.49519e-20	0.0734806	0.0704134	63.6631
210	2090	5.17212e-10	1.6216e-10	1.05096e-06	0.00486813	1.89267e-06	0.000128925	5.51656e-18	1.44119e-12	0.0231395	0.00111097	1.56943e-19	0.0731395	0.0707496	63.6828
211	2100	5.24846e-10	1.62138e-10	1.05081e-06	0.00486754	1.90125e-06	0.000129511	5.5158e-18	1.44099e-12	0.0227984	0.0011159	2.14571e-19	0.0727984	0.0710857	63.7025
212	2110	5.32704e-10	1.62115e-10	1.05067e-06	0.00486694	1.9099e-06	0.000130103	5.51503e-18	1.44079e-12	0.0224574	0.00112084	2.73e-19	0.0724574	0.0714218	63.7219
213	2120	5.40797e-10	1.62092e-10	1.05052e-06	0.00486633	1.91863e-06	0.0001307	5.51426e-18	1.44059e-12	0.0221164	0.00112577	3.3082e-19	0.0721164	0.0717579	63.7412
214	2130	5.49133e-10	1.62069e-10	1.05037e-06	0.00486572	1.92744e-06	0.000131302	5.51348e-18	1.44038e-12	0.0217754	0.0011307	3.86471e-19	0.0717754	0.0720939	63.7603
215	2140	5.57722e-10	1.62046e-10	1.05022e-06	0.0048651	1.93633e-06	0.000131909	5.51269e-18	1.44018e-12	0.0214345	0.00113563	4.38243e-19	0.0714345	0.0724298	63.7792
216	2150	5.66574e-10	1.62022e-10	1.05007e-06	0.00486448	1.9453e-06	0.000132523	5.51189e-18	1.43997e-12	0.0210937	0.00114056	4.84274e-19	0.0710937	0.0727657	63.798
217	2160	5.75724e-10	1.61999e-10	1.04991e-06	0.00486385	1.95435e-06	0.000133141	5.51109e-18	1.43976e-12	0.0207529	0.00114549	5.14679e-19	0.0707529	0.0731016	63.8166
218	2170	5.86139e-10	1.61975e-10	1.04976e-06	0.00486322	1.96348e-06	0.000133766	5.51027e-18	1.43955e-12	0.0204122	0.00115042	2.26014e-19	0.0704122	0.0734374	63.8351
219	2180	5.96127e-10	1.6195e-10	1.0496e-06	0.00486258	1.9727e-06	0.000134396	5.50945e-18	1.43933e-12	0.0200715	0.00115535	1.00419e-20	0.0700715	0.0737732	63.8534
220	2190	6.06186e-10	1.61926e-10	1.04944e-06	0.00486194	1.982e-06	0.000135033	5.50862e-18	1.43912e-12	0.0197308	0.00116028	-3.94446e-20	0.0697308	0.0741089	63.8716
221	2200	6.1681e-10	1.61901e-10	1.04928e-06	0.00486128	1.99139e-06	0.000135675	5.50778e-18	1.4389e-12	0.0193902	0.00116521	-9.79226e-21	0.0693902	0.0744446	63.8896
222	2210	6.27746e-10	1.61877e-10	1.04912e-06	0.00486063	2.00087e-06	0.000136323	5.50694e-18	1.43868e-12	0.0190497	0.00117013	1.79616e-20	0.0690497	0.0747802	63.9074
223	2220	6.38993e-10	1.61851e-10	1.04896e-06	0.00485996	2.01044e-06	0.000136977	5.50608e-18	1.43845e-12	0.0187092	0.00117506	2.34592e-20	0.0687092	0.0751157	63.9251
224	2230	6.5083e-10	1.61826e-10	1.0488e-06	0.00485929	2.02009e-06	0.000137638	5.50522e-18	1.43823e-12	0.0183688	0.00117998	2.26271e-20	0.0683688	0.0754512	63.9427
225	2240	6.62967e-10	1.618e-10	1.04863e-06	0.00485862	2.02984e-06	0.000138304	5.50435e-18	1.438e-12	0.0180284	0.00118491	1.35609e-20	0.0680284	0.0757867	63.9601
226	2250	6.75557e-10	1.61774e-10	1.04846e-06	0.00485793	2.03968e-06	0.000138978	5.50347e-18	1.43777e-12	0.0176881	0.00118983	3.29945e-21	0.0676881	0.0761221	63.9774
227	2260	6.88792e-10	1.61748e-10	1.04829e-06	0.00485724	2.04962e-06	0.000139657	5.50258e-18	1.43754e-12	0.0173478	0.00119475	1.78413e-22	0.0673478	0.0764574	63.9945
228	2270	7.02435e-10	1.61722e-10	1.04812e-06	0.00485655	2.05965e-06	0.000140343	5.50168e-18	1.4373e-12	0.0170076	0.00119967	-1.59157e-21	0.0670076	0.0767927	64.0115
229	2280	7.16613e-10	1.61695e-10	1.04795e-06	0.00485585	2.06977e-06	0.000141036	5.50077e-18	1.43707e-12	0.0166674	0.00120459	-9.14376e-22	0.0666674	0.077128	64.0284
230	2290	7.31418e-10	1.61668e-10	1.04777e-06	0.00485514	2.08e-06	0.000141736	5.49986e-18	1.43683e-12	0.0163273	0.00120951	-2.00979e-22	0.0663273	0.0774632	64.0451
231	2300	7.46858e-10	1.61641e-10	1.0476e-06	0.00485442	2.09032e-06	0.000142442	5.49893e-18	1.43658e-12	0.0159873	0.00121443	4.09726e-22	0.0659873	0.0777983	64.0617
232	2310	7.6297e-10	1.61613e-10	1.04742e-06	0.0048537	2.10074e-06	0.000143155	5.498e-18	1.43634e-12	0.0156473	0.00121934	3.01686e-22	0.0656473	0.0781333	64.0782
233	2320	7.7978e-10	1.61585e-10	1.04724e-06	0.00485296	2.11127e-06	0.000143876	5.49705e-18	1.43609e-12	0.0153074	0.00122426	1.94764e-22	0.0653074	0.0784684	64.0945
234	2330	7.97354e-10	1.61557e-10	1.04706e-06	0.00485223	2.1219e-06	0.000144603	5.49609e-18	1.43584e-12	0.0149675	0.00122918	3.6173e-23	0.0649675	0.0788033	64.1107
235	2340	8.15752e-10	1.61529e-10	1.04687e-06	0.00485148	2.13264e-06	0.000145338	5.49513e-18	1.43559e-12	0.0146277	0.00123409	-1.20618e-23	0.0646277	0.0791382	64.1268
236	2350	8.34999e-10	1.615e-10	1.04669e-06	0.00485073	2.14348e-06	0.00014608	5.49415e-18	1.43534e-12	0.014288	0.001239	-4.04028e-23	0.064288	0.079473	64.1428
237	2360	8.55145e-10	1.61471e-10	1.0465e-06	0.00484997	2.15443e-06	0.00014683	5.49317e-18	1.43508e-12	0.0139483	0.00124391	-2.57483e-23	0.0639483	0.0798078	64.1586
238	2370	8.76338e-10	1.61442e-10	1.04631e-06	0.0048492	2.16549e-06	0.000147587	5.49217e-18	1.43482e-12	0.0136086	0.00124883	-5.10198e-23	0.0636086	0.0801425	64.1743
239	2380	8.98593e-10	1.61412e-10	1.04612e-06	0.00484842	2.17666e-06	0.000148352	5.49116e-18	1.43456e-12	0.0132691	0.00125374	-5.64452e-23	0.0632691	0.0804772	64.1899
240	2390	9.21971e-10	1.61382e-10	1.04592e-06	0.00484764	2.18795e-06	0.000149124	5.49014e-18	1.43429e-12	0.0129296	0.00125865	-3.10986e-23	0.0629296	0.0808118	64.2054
241	2400	9.46632e-10	1.61351e-10	1.04573e-06	0.00484685	2.19935e-06	0.000149905	5.48912e-18	1.43402e-12	0.0125901	0.00126355	-5.89461e-24	0.0625901	0.0811463	64.2207
242	2410	9.72703e-10	1.61321e-10	1.04553e-06	0.00484605	2.21086e-06	0.000150694	5.48807e-18	1.43375e-12	0.0122508	0.00126846	9.22585e-25	0.0622508	0.0814808	64.236
243	2420	1.00024e-09	1.6129e-10	1.04533e-06	0.00484524	2.2225e-06	0.000151491	5.48702e-18	1.43347e-12	0.0119114	0.00127337	4.32164e-24	0.0619114	0.0818152	64.2511
244	2430	1.02937e-09	1.61258e-10	1.04513e-06	0.00484442	2.23425e-06	0.000152296	5.48596e-18	1.4332e-12	0.0115722	0.00127827	5.69924e-24	0.0615722	0.0821495	64.2661
245	2440	1.06024e-09	1.61227e-10	1.04492e-06	0.0048436	2.24613e-06	0.000153109	5.48488e-18	1.43291e-12	0.011233	0.00128318	4.92847e-24	0.061233	0.0824838	64.281
246	2450	1.09297e-09	1.61195e-10	1.04471e-06	0.00484276	2.25813e-06	0.000153931	5.48379e-18	1.43263e-12	0.0108939	0.00128808	3.55908e-24	0.0608939	0.082818	64.2958
247	2460	1.12767e-09	1.61162e-10	1.04451e-06	0.00484192	2.27026e-06	0.000154762	5.48269e-18	1.43234e-12	0.0105549	0.00129298	1.96252e-25	0.0605549	0.0831521	64.3105
248	2470	1.16471e-09	1.6113e-10	1.04429e-06	0.00484107	2.28252e-06	0.000155602	5.48158e-18	1.43205e-12	0.0102159	0.00129788	-3.63104e-24	0.0602159	0.0834862	64.325
249	2480	1.20441e-09	1.61096e-10	1.04408e-06	0.00484021	2.2949e-06	0.00015645	5.48046e-18	1.43176e-12	0.00987699	0.00130278	-6.21012e-24	0.059877	0.0838202	64.3395
250	2490	1.24699e-09	1.61063e-10	1.04386e-06	0.00483934	2.30742e-06	0.000157308	5.47932e-18	1.43146e-12	0.00953816	0.00130768	-6.64026e-24	0.0595382	0.0841542	64.3539
251	2500	1.29276e-09	1.61029e-10	1.04364e-06	0.00483846	2.32007e-06	0.000158175	5.47817e-18	1.43116e-12	0.00919939	0.00131258	-3.27721e-24	0.0591994	0.084488	64.3681
252	2510	1.34204e-09	1.60995e-10	1.04342e-06	0.00483757	2.33286e-06	0.000159051	5.477e-18	1.43086e-12	0.0088607	0.00131747	-3.11887e-24	0.0588607	0.0848218	64.3823
253	2520	1.39522e-09	1.6096e-10	1.0432e-06	0.00483667	2.34579e-06	0.000159937	5.47583e-18	1.43055e-12	0.00852208	0.00132237	-2.24683e-24	0.0585221	0.0851556	64.3963
254	2530	1.4527e-09	1.60925e-10	1.04297e-06	0.00483576	2.35885e-06	0.000160833	5.47463e-18	1.43024e-12	0.00818354	0.00132726	-1.91998e-25	0.0581835	0.0854892	64.4103
255	2540	1.51502e-09	1.60889e-10	1.04274e-06	0.00483485	2.37206e-06	0.000161738	5.47343e-18	1.42992e-12	0.00784506	0.00133215	2.21015e-24	0.0578451	0.0858228	64.4242
256	2550	1.58274e-09	1.60853e-10	1.04251e-06	0.00483392	2.38541e-06	0.000162654	5.47221e-18	1.4296e-12	0.00750667	0.00133704	3.96965e-24	0.0575067	0.0861563	64.4379
257	2560	1.65641e-09	1.60817e-10	1.04227e-06	0.00483298	2.39892e-06	0.000163579	5.47098e-18	1.42928e-12	0.00716835	0.00134193	5.51686e-24	0.0571683	0.0864897	64.4516
258	2570	1.7367e-09	1.6078e-10	1.04203e-06	0.00483203	2.41257e-06	0.000164515	5.46973e-18	1.42896e-12	0.0068301	0.00134682	6.53846e-24	0.0568301	0.0868231	64.4652
259	2580	1.82904e-09	1.60743e-10	1.04179e-06	0.00483107	2.42637e-06	0.000165462	5.46846e-18	1.42863e-12	0.00649194	0.00135171	1.43675e-24	0.0564919	0.0871564	64.4786
260	2590	1.92913e-09	1.60705e-10	1.04155e-06	0.0048301	2.44033e-06	0.000166419	5.46718e-18	1.42829e-12	0.00615385	0.0013566	-4.39865e-25	0.0561538	0.0874896	64.492
261	2600	2.04073e-09	1.60667e-10	1.0413e-06	0.00482911	2.45444e-06	0.000167387	5.46589e-18	1.42795e-12	0.00581584	0.00136148	-4.83374e-25	0.0558158	0.0878227	64.5053
262	2610	2.16616e-09	1.60629e-10	1.04105e-06	0.00482812	2.46872e-06	0.000168367	5.46458e-18	1.42761e-12	0.00547791	0.00136636	-2.17428e-25	0.0554779	0.0881557	64.5185
263	2620	2.30804e-09	1.6059e-10	1.0408e-06	0.00482712	2.48316e-06	0.000169357	5.46325e-18	1.42726e-12	0.00514007	0.00137125	-5.64535e-26	0.0551401	0.0884887	64.5316
264	2630	2.46945e-09	1.6055e-10	1.04055e-06	0.0048261	2.49776e-06	0.000170359	5.46191e-18	1.42691e-12	0.00480231	0.00137613	-4.5867e-27	0.0548023	0.0888216	64.5446
265	2640	2.65537e-09	1.6051e-10	1.04029e-06	0.00482507	2.51253e-06	0.000171372	5.46055e-18	1.42656e-12	0.00446463	0.00138101	2.11671e-27	0.0544646	0.0891544	64.5576
266	2650	2.87188e-09	1.60469e-10	1.04002e-06	0.00482403	2.52747e-06	0.000172398	5.45917e-18	1.4262e-12	0.00412703	0.00138588	5.91435e-28	0.054127	0.0894871	64.5704
267	2660	3.12749e-09	1.60428e-10	1.03976e-06	0.00482298	2.54259e-06	0.000173435	5.45778e-18	1.42583e-12	0.00378953	0.00139076	-8.77791e-28	0.0537895	0.0898197	64.5832
268	2670	3.43213e-09	1.60387e-10	1.03949e-06	0.00482191	2.55788e-06	0.000174485	5.45637e-18	1.42547e-12	0.00345211	0.00139564	1.63561e-27	0.0534521	0.0901523	64.5959
269	2680	3.80252e-09	1.60344e-10	1.03922e-06	0.00482084	2.57336e-06	0.000175547	5.45494e-18	1.42509e-12	0.00311477	0.00140051	1.13008e-27	0.0531148	0.0904847	64.6085
270	2690	4.26303e-09	1.60302e-10	1.03894e-06	0.00481975	2.58901e-06	0.000176622	5.45349e-18	1.42471e-12	0.00277753	0.00140538	4.92808e-29	0.0527775	0.0908171	64.621
271	2700	4.85096e-09	1.60258e-10	1.03866e-06	0.00481864	2.60485e-06	0.00017771	5.45202e-18	1.42433e-12	0.00244038	0.00141025	-4.24725e-29	0.0524404	0.0911494	64.6334
272	2710	5.62694e-09	1.60215e-10	1.03838e-06	0.00481752	2.62088e-06	0.000178811	5.45053e-18	1.42394e-12	0.00210331	0.00141512	7.77447e-30	0.0521033	0.0914816	64.6458
273	2720	6.69819e-09	1.6017e-10	1.03809e-06	0.00481639	2.63711e-06	0.000179925	5.44902e-18	1.42355e-12	0.00176635	0.00141999	1.44528e-30	0.0517663	0.0918137	64.658
274	2730	8.2748e-09	1.60125e-10	1.0378e-06	0.00481525	2.65352e-06	0.000181053	5.44748e-18	1.42315e-12	0.00142947	0.00142485	1.0752e-32	0.0514295	0.0921457	64.6702
275	2740	1.08218e-08	1.60079e-10	1.0375e-06	0.00481409	2.67014e-06	0.000182194	5.44592e-18	1.42274e-12	0.00109269	0.00142972	1.42679e-32	0.0510927	0.0924776	64.6824
276	2750	1.56363e-08	1.60031e-10	1.03719e-06	0.00481291	2.68694e-06	0.00018335	5.44429e-18	1.42232e-12	0.000756015	0.00143458	2.1662e-33	0.050756	0.0928094	64.6944
277	2760	2.81713e-08	1.59976e-10	1.03685e-06	0.00481171	2.70392e-06	0.00018452	5.44245e-18	1.42185e-12	0.000419441	0.00143944	5.2246e-30	0.0504194	0.0931411	64.7064
278	2770	1.41983e-07	1.59666e-10	1.03582e-06	0.0048104	2.72062e-06	0.000185703	5.43205e-18	1.42044e-12	8.30691e-05	0.0014443	1.61111e-30	0.0500829	0.0934728	64.7183
279	2780	0.000250309	1.0289e-18	3.01785e-08	0.00456594	1.10362e-06	0.000182615	8.86912e-20	4.12719e-14	-1.12728e-15	0.00144813	2.7182e-31	0.0497497	0.0938022	64.7747
280	2790	0.000565973	9.31934e-19	2.72836e-10	0.00426077	1.9619e-07	0.000173064	8.27633e-20	3.73128e-16	-1.09189e-15	0.00144907	4.63946e-32	0.049434	0.0941169	64.95
281	2800	0.000861184	-3.12097e-19	2.49241e-12	0.00397599	3.39246e-08	0.000162793	7.72316e-20	3.40859e-18	-7.52009e-15	0.00144923	8.00558e-33	0.0491388	0.094412	65.1463
282	2810	0.00113687	8.48468e-19	2.73507e-14	0.00371024	5.91397e-09	0.000152879	7.20697e-20	3.74252e-20	-1.12494e-17	0.00144926	1.39543e-33	0.0488631	0.0946876	65.3353
283	2820	0.00139425	7.22105e-19	4.87791e-15	0.00346226	1.0405e-09	0.000143483	6.72528e-20	6.6884e-21	6.02701e-17	0.00144926	2.45507e-34	0.0486057	0.094945	65.5127
284	2830	0.00163453	-6.85404e-19	4.04835e-15	0.00323085	1.84609e-10	0.000134613	6.27577e-20	5.51998e-21	1.56393e-14	0.00144926	4.35564e-35	0.0483655	0.0951853	65.6784
285	2840	0.00185884	6.1319e-19	4.02387e-15	0.00301491	3.28677e-11	0.000126248	5.85632e-20	5.5178e-21	2.36457e-17	0.00144926	7.75256e-36	0.0481412	0.0954096	65.8332
286	2850	0.00206823	5.72342e-19	3.76049e-15	0.0028134	6.1751e-12	0.000118366	5.4649e-20	5.15661e-21	6.80998e-18	0.00144926	1.4545e-36	0.0479318	0.095619	65.9777
287	2860	0.00226369	5.33614e-19	3.5114e-15	0.00262536	1.28002e-12	0.000110944	5.09964e-20	4.81503e-21	2.59942e-17	0.00144926	2.99645e-37	0.0477363	0.0958144	66.1125
288	2870	0.00244615	4.98173e-19	3.27649e-15	0.00244989	2.94248e-13	0.000103959	4.7588e-20	4.49292e-21	1.7801e-17	0.00144926	6.7198e-38	0.0475539	0.0959969	66.2384
289	2880	0.00261646	4.64851e-19	3.05763e-15	0.00228615	9.97241e-14	9.73887e-05	4.44074e-20	4.19281e-21	1.13942e-17	0.00144926	2.14404e-38	0.0473835	0.0961672	66.3559
290	2890	0.00277544	4.33776e-19	2.85321e-15	0.00213335	2.63343e-14	9.12112e-05	4.14393e-20	3.91249e-21	1.7678e-17	0.00144926	4.25634e-39	0.0472246	0.0963262	66.4656
291	2900	0.00292383	4.04865e-19	2.66264e-15	0.00199076	-2.29764e-14	8.5406e-05	3.86696e-20	3.65116e-21	2.78465e-19	0.00144926	-7.25416e-39	0.0470762	0.0964746	66.568
292	2910	0.00306234	3.77717e-19	2.48454e-15	0.00185771	-2.7531e-14	7.99529e-05	3.6085e-20	3.40695e-21	9.70106e-18	0.00144926	-8.21182e-39	0.0469377	0.0966131	66.6636
293	2920	0.00319163	3.52503e-19	2.31855e-15	0.00173354	-3.21755e-15	7.48327e-05	3.36732e-20	3.17934e-21	7.77187e-18	0.00144926	-2.36507e-39	0.0468084	0.0967424	66.7528
294	2930	0.0033123	3.28926e-19	2.16356e-15	0.00161767	8.97852e-15	7.00271e-05	3.14226e-20	2.9668e-21	1.05023e-17	0.00144926	6.1577e-40	0.0466877	0.096863	66.8361
295	2940	0.00342493	3.06969e-19	2.01902e-15	0.00150955	6.1915e-15	6.55185e-05	2.93224e-20	2.7686e-21	-1.65971e-18	0.00144926	5.48969e-41	0.0465751	0.0969757	66.9138
296	2950	0.00353005	2.86399e-19	1.88392e-15	0.00140866	3.51336e-15	6.12898e-05	2.73625e-20	2.58334e-21	1.95098e-17	0.00144926	-4.86244e-40	0.0464699	0.0970808	66.9863
297	2960	0.00362817	2.67138e-19	1.75764e-15	0.00131451	4.81911e-15	5.73249e-05	2.55337e-20	2.41018e-21	6.44837e-17	0.00144926	-9.3004e-41	0.0463718	0.0971789	67.054
298	2970	0.00371974	2.49299e-19	1.64009e-15	0.00122665	5.67626e-15	5.36087e-05	2.38271e-20	2.24898e-21	9.99095e-17	0.00144926	1.89051e-40	0.0462803	0.0972705	67.1172
299	2980	0.00380521	2.34046e-19	1.53501e-15	0.00114466	6.44279e-15	5.01263e-05	2.22345e-20	2.10492e-21	-4.62475e-16	0.00144926	4.43918e-40	0.0461948	0.0973559	67.1762
300	2990	0.00388498	2.06843e-19	1.39761e-15	0.00106816	5.11243e-15	4.68641e-05	2.07484e-20	1.91635e-21	3.88183e-15	0.00144926	2.05133e-40	0.046115	0.0974357	67.2312
301	3000	0.00395943	3.1259e-19	1.6627e-15	0.000996763	4.59119e-15	4.38089e-05	1.93616e-20	2.28143e-21	-4.19427e-14	0.00144926	9.33295e-41	0.0460406	0.0975102	67.2826
302	3010	0.00402891	1.87567e-19	1.37244e-15	0.000930142	4.03787e-15	4.09481e-05	1.80676e-20	1.88147e-21	3.38606e-18	0.00144926	3.21705e-41	0.0459711	0.0975796	67.3305
303	3020	0.00409376	1.76492e-19	1.1771e-15	0.000867974	3.56145e-15	3.82701e-05	1.686e-20	1.61405e-21	3.09326e-18	0.00144926	6.69159e-42	0.0459062	0.0976445	67.3753
304	3030	0.00415427	1.64696e-19	1.08511e-15	0.000809962	3.27806e-15	3.57636e-05	1.57331e-20	1.48796e-21	2.84517e-18	0.00144926	1.75242e-42	0.0458457	0.097705	67.417
305	3040	0.00421076	1.53688e-19	1.00983e-15	0.000755827	3.04392e-15	3.34182e-05	1.46816e-20	1.38475e-21	2.61937e-18	0.00144926	2.01285e-43	0.0457892	0.0977615	67.456
306	3050	0.00426347	1.43416e-19	9.44681e-16	0.000705309	2.83127e-15	3.12238e-05	1.37003e-20	1.2954e-21	2.41413e-18	0.00144926	-3.93932e-43	0.0457365	0.0978142	67.4924
307	3060	0.00431266	1.3383e-19	8.8539e-16	0.000658168	2.65751e-15	2.91711e-05	1.27846e-20	1.21408e-21	2.22718e-18	0.00144926	7.44321e-43	0.0456873	0.0978634	67.5263
308	3070	0.00435857	1.24885e-19	8.22872e-16	0.000614177	2.49656e-15	2.72512e-05	1.19301e-20	1.12837e-21	2.05625e-18	0.00144926	1.26157e-42	0.0456414	0.0979093	67.558
309	3080	0.00440142	1.16538e-19	7.63436e-16	0.000573127	2.32019e-15	2.54559e-05	1.11327e-20	1.04688e-21	1.90008e-18	0.00144926	3.26209e-44	0.0455986	0.0979522	67.5876
310	3090	0.0044414	1.08749e-19	7.17003e-16	0.000534821	2.15142e-15	2.37773e-05	1.03886e-20	9.8319e-22	1.75743e-18	0.00144926	-5.27923e-43	0.0455586	0.0979921	67.6152
311	3100	0.00447872	1.01481e-19	6.70817e-16	0.000499075	2.0193e-15	2.22079e-05	9.69429e-21	9.19851e-22	1.62606e-18	0.00144926	2.81204e-43	0.0455213	0.0980295	67.6409
312	3110	0.00451354	9.46979e-20	6.22106e-16	0.000465718	1.89917e-15	2.07409e-05	9.04635e-21	8.53071e-22	1.50558e-18	0.00144926	7.19923e-43	0.0454865	0.0980643	67.6649
313	3120	0.00454604	8.83687e-20	5.7985e-16	0.00043459	1.76798e-15	1.93698e-05	8.44171e-21	7.95129e-22	1.39508e-18	0.00144926	2.5476e-43	0.045454	0.0980968	67.6874
314	3130	0.00457637	8.24623e-20	5.42914e-16	0.000405543	1.64162e-15	1.80883e-05	7.87748e-21	7.44474e-22	1.29305e-18	0.00144926	-1.64096e-43	0.0454236	0.0981271	67.7083
315	3140	0.00460467	7.69507e-20	5.06728e-16	0.000378438	1.53317e-15	1.68908e-05	7.35097e-21	6.94853e-22	1.19952e-18	0.00144926	-1.25536e-43	0.0453953	0.0981554	67.7278
316	3150	0.00463108	7.18075e-20	4.72019e-16	0.000353144	1.43568e-15	1.57719e-05	6.85965e-21	6.47261e-22	1.11245e-18	0.00144926	4.78978e-44	0.0453689	0.0981818	67.7461
317	3160	0.00465573	6.70081e-20	4.40462e-16	0.000329541	1.34099e-15	1.47265e-05	6.40117e-21	6.03988e-22	1.03342e-18	0.00144926	6.99355e-44	0.0453443	0.0982065	67.7631
318	3170	0.00467874	6.25294e-20	4.11085e-16	0.000307515	1.25094e-15	1.37498e-05	5.97333e-21	5.63705e-22	9.56632e-19	0.00144926	6.11443e-45	0.0453213	0.0982295	67.7789
319	3180	0.0047002	5.83501e-20	3.83847e-16	0.000286962	1.16641e-15	1.28375e-05	5.57409e-21	5.26353e-22	8.96474e-19	0.00144926	-6.61952e-44	0.0452998	0.0982509	67.7937
320	3190	0.00472023	5.44503e-20	3.58113e-16	0.000267782	1.08888e-15	1.19853e-05	5.20154e-21	4.91065e-22	8.18975e-19	0.00144926	-7.66012e-44	0.0452798	0.098271	67.8076
321	3200	0.00473893	5.0811e-20	3.33967e-16	0.000249884	1.01789e-15	1.11892e-05	4.85388e-21	4.57955e-22	7.6853e-19	0.00144926	-9.48593e-45	0.0452611	0.0982897	67.8205
322	3210	0.00475637	4.74147e-20	3.11747e-16	0.000233183	9.50763e-16	1.04458e-05	4.52946e-21	4.27486e-22	7.47403e-19	0.00144926	3.28102e-44	0.0452436	0.0983071	67.8325
323	3220	0.00477265	4.42462e-20	2.90944e-16	0.000217598	8.874e-16	9.75146e-06	4.22673e-21	3.9896e-22	5.40051e-19	0.00144926	2.62005e-44	0.0452273	0.0983234	67.8437
324	3230	0.00478784	4.12877e-20	2.71632e-16	0.000203054	8.27716e-16	9.10304e-06	3.94422e-21	3.72477e-22	8.89491e-19	0.00144926	-4.63723e-45	0.0452122	0.0983386	67.8542
325	3240	0.00480202	3.85335e-20	2.53516e-16	0.000189482	7.7158e-16	8.49754e-06	3.6806e-21	3.47636e-22	-8.08473e-19	0.00144926	-6.72956e-44	0.045198	0.0983528	67.864
326	3250	0.00481525	3.59657e-20	2.36451e-16	0.000176818	7.19891e-16	7.93212e-06	3.4346e-21	3.24236e-22	-3.46635e-18	0.00144926	-9.53283e-44	0.0451848	0.098366	67.8731
327	3260	0.0048276	3.35432e-20	2.20616e-16	0.000165	6.72592e-16	7.40418e-06	3.20504e-21	3.02522e-22	1.09374e-18	0.00144926	-5.03159e-44	0.0451724	0.0983783	67.8816
328	3270	0.00483912	3.12986e-20	2.0589e-16	0.000153972	6.28735e-16	6.91123e-06	2.99083e-21	2.82328e-22	2.88696e-18	0.00144926	1.0931e-44	0.0451609	0.0983899	67.8896
329	3280	0.00484987	2.92296e-20	1.92225e-16	0.000143681	5.87174e-16	6.45099e-06	2.79093e-21	2.6359e-22	-8.22084e-19	0.00144926	3.11478e-44	0.0451501	0.0984006	67.897
330	3290	0.0048599	2.72578e-20	1.7934e-16	0.000134078	5.47915e-16	6.02128e-06	2.60439e-21	2.45921e-22	9.47917e-19	0.00144926	1.85974e-44	0.0451401	0.0984106	67.9039
331	3300	0.00486926	2.54304e-20	1.67318e-16	0.000125116	5.10956e-16	5.62011e-06	2.43032e-21	2.29436e-22	1.08881e-18	0.00144926	-1.23334e-44	0.0451307	0.09842	67.9104
332	3310	0.004878	2.37485e-20	1.56141e-16	0.000116754	4.76756e-16	5.24559e-06	2.26789e-21	2.1411e-22	-5.77343e-19	0.00144926	-2.08858e-44	0.045122	0.0984287	67.9164
333	3320	0.00488615	2.21519e-20	1.45704e-16	0.00010895	4.4507e-16	4.89596e-06	2.11631e-21	1.99798e-22	6.98695e-19	0.00144926	-1.24526e-44	0.0451138	0.0984369	67.9221
334	3330	0.00489376	2.06833e-20	1.35987e-16	0.000101668	4.15704e-16	4.56957e-06	1.97486e-21	1.86474e-22	-1.91005e-19	0.00144926	7.552e-45	0.0451062	0.0984445	67.9273
335	3340	0.00490086	1.93341e-20	1.2692e-16	9.48732e-05	3.88112e-16	4.26489e-06	1.84287e-21	1.74041e-22	-3.76085e-18	0.00144926	1.22677e-44	0.0450991	0.0984516	67.9322
336	3350	0.00490749	1.79986e-20	1.18411e-16	8.85322e-05	3.62363e-16	3.98048e-06	1.7197e-21	1.62372e-22	8.46612e-19	0.00144926	2.19171e-44	0.0450925	0.0984582	67.9368
337	3360	0.00491367	1.67341e-20	1.10462e-16	8.2615e-05	3.38164e-16	3.71499e-06	1.60476e-21	1.51471e-22	7.03283e-18	0.00144926	2.24342e-44	0.0450863	0.0984644	67.941
338	3370	0.00491944	1.58046e-20	1.03247e-16	7.70933e-05	3.15537e-16	3.46718e-06	1.4975e-21	1.41582e-22	-1.30957e-17	0.00144926	8.06365e-45	0.0450806	0.0984702	67.945
339	3380	0.00492482	1.47245e-20	9.6295e-17	7.19406e-05	2.94271e-16	3.23587e-06	1.39741e-21	1.32047e-22	-9.8911e-18	0.00144926	-7.07093e-45	0.0450752	0.0984756	67.9487
340	3390	0.00492985	1.32637e-20	8.9377e-17	6.71323e-05	2.74367e-16	3.01996e-06	1.30401e-21	1.22551e-22	3.98538e-17	0.00144926	-6.47903e-45	0.0450702	0.0984806	67.9522
341	3400	0.00493454	1.28118e-20	8.38937e-17	6.26454e-05	2.56211e-16	2.81843e-06	1.21686e-21	1.15041e-22	-7.61798e-18	0.00144926	-6.57984e-45	0.0450655	0.0984853	67.9554
342	3410	0.00493891	1.2813e-20	7.91918e-17	5.84584e-05	2.39527e-16	2.63034e-06	1.13553e-21	1.08611e-22	-9.51015e-17	0.00144926	-6.19236e-45	0.0450611	0.0984896	67.9585
343	3420	0.00494299	9.5879e-21	7.12028e-17	5.45512e-05	2.22774e-16	2.45478e-06	1.05963e-21	9.76076e-23	1.576e-16	0.00144926	2.18714e-45	0.045057	0.0984937	67.9613
344	3430	0.0049468	8.7595e-21	6.63175e-17	5.09052e-05	2.07845e-16	2.29092e-06	9.88808e-22	9.09065e-23	1.63641e-16	0.00144926	7.98705e-45	0.0450532	0.0984975	67.9639
345	3440	0.00495036	1.47442e-20	6.95487e-17	4.75028e-05	1.962e-16	2.13799e-06	9.22719e-22	9.54697e-23	-5.36463e-16	0.00144926	3.30192e-45	0.0450496	0.0985011	67.9664
346	3450	0.00495368	9.10203e-21	5.9198e-17	4.43279e-05	1.81596e-16	1.99525e-06	8.61047e-22	8.11782e-23	2.8053e-18	0.00144926	-8.19818e-47	0.0450463	0.0985044	67.9686
347	3460	0.00495677	-4.40764e-21	3.99477e-17	4.13651e-05	1.65193e-16	1.86204e-06	8.03497e-22	5.4526e-23	1.36623e-15	0.00144926	8.24386e-46	0.0450432	0.0985075	67.9708
348	3470	0.00495966	2.40523e-20	7.17822e-17	3.86004e-05	1.63176e-16	1.7377e-06	7.49795e-22	9.87486e-23	-1.78616e-15	0.00144926	-2.90574e-45	0.0450403	0.0985104	67.9728
349	3480	0.00496236	3.16648e-20	7.75981e-17	3.60205e-05	1.55188e-16	1.62167e-06	6.99681e-22	1.06886e-22	-2.60698e-15	0.00144926	-4.72909e-45	0.0450376	0.0985131	67.9746
350	3490	0.00496487	-6.09299e-20	-3.98606e-17	3.3613e-05	1.15614e-16	1.51337e-06	6.52914e-22	-5.59817e-23	7.5339e-15	0.00144926	-2.43784e-46	0.0450351	0.0985156	67.9764
351	3500	0.00496722	-7.86903e-21	2.61368e-17	3.13664e-05	1.24467e-16	1.4123e-06	6.09277e-22	3.55549e-23	1.37573e-15	0.00144926	2.35686e-45	0.0450328	0.098518	67.978
352	3510	0.00496941	1.84622e-19	2.65338e-16	2.927e-05	1.78757e-16	1.31798e-06	5.68561e-22	3.67324e-22	-2.01311e-14	0.00144926	1.85303e-46	0.0450306	0.0985201	67.9795
353	3520	0.00497146	-1.64681e-19	-1.87118e-16	2.73137e-05	5.23258e-17	1.22995e-06	5.30549e-22	-2.59871e-22	2.00619e-14	0.00144926	1.19827e-45	0.0450285	0.0985222	67.9809
354	3530	0.00497336	-6.42808e-19	-7.91281e-16	2.54881e-05	-1.06525e-16	1.1478e-06	4.95072e-22	-1.09764e-21	7.27767e-14	0.00144926	4.05537e-45	0.0450266	0.0985241	67.9822
355	3540	0.00497514	1.61642e-19	2.61904e-16	2.37845e-05	1.67217e-16	1.07113e-06	4.62008e-22	3.62074e-22	-2.19527e-14	0.00144926	3.47368e-45	0.0450249	0.0985259	67.9835
356	3550	0.00497681	1.54202e-18	1.95761e-15	2.21948e-05	4.94917e-16	9.99579e-07	4.31175e-22	2.71438e-21	-1.56678e-13	0.00144926	-1.21679e-45	0.0450232	0.0985275	67.9846
357	3560	0.00497836	3.95658e-21	1.02457e-16	2.07114e-05	6.62489e-17	9.32805e-07	4.02309e-22	1.40216e-22	1.2762e-15	0.00144926	-2.42774e-45	0.0450216	0.0985291	67.9857
358	3570	0.0049798	3.45309e-20	8.18673e-17	1.93271e-05	3.7553e-17	8.70489e-07	3.75421e-22	1.12794e-22	-4.2747e-19	0.00144926	-6.75044e-46	0.0450202	0.0985305	67.9867
359	3580	0.00498115	3.6742e-21	2.70899e-17	1.80353e-05	9.21007e-17	8.12335e-07	3.50328e-22	3.71366e-23	5.24554e-20	0.00144926	-2.46643e-46	0.0450188	0.0985319	67.9876
360	3590	0.00498241	3.43582e-21	2.07208e-17	1.68299e-05	6.50835e-17	7.58064e-07	3.26913e-22	2.84205e-23	-8.94076e-19	0.00144926	3.34854e-47	0.0450176	0.0985331	67.9885
361	3600	0.00498359	3.19387e-21	2.60192e-17	1.5705e-05	4.90128e-17	7.07417e-07	3.05063e-22	3.56607e-23	-2.55377e-20	0.00144926	5.90871e-47	0.0450164	0.0985343	67.9893
362	3610	0.00498468	2.97929e-21	1.77171e-17	1.46554e-05	6.26233e-17	6.60153e-07	2.84673e-22	2.43017e-23	4.03184e-20	0.00144926	4.86078e-48	0.0450153	0.0985354	67.99
363	3620	0.00498571	2.77971e-21	1.72007e-17	1.36758e-05	5.78587e-17	6.16045e-07	2.65646e-22	2.35906e-23	3.91671e-20	0.00144926	-1.27741e-48	0.0450143	0.0985364	67.9907
364	3630	0.00498666	2.59518e-21	1.78802e-17	1.27618e-05	4.977e-17	5.74884e-07	2.47891e-22	2.45154e-23	3.74342e-20	0.00144926	9.2296e-48	0.0450133	0.0985374	67.9914
365	3640	0.00498755	2.4215e-21	1.62052e-17	1.19088e-05	4.74476e-17	5.36472e-07	2.31323e-22	2.22204e-23	3.48475e-20	0.00144926	7.20751e-48	0.0450124	0.0985383	67.992
366	3650	0.00498839	2.25966e-21	1.471e-17	1.11129e-05	4.57442e-17	5.00625e-07	2.15862e-22	2.01718e-23	3.2509e-20	0.00144926	4.97891e-49	0.0450116	0.0985391	67.9926
367	3660	0.00498916	2.10863e-21	1.38512e-17	1.03701e-05	4.27601e-17	4.67174e-07	2.01434e-22	1.89936e-23	3.03312e-20	0.00144926	-1.80859e-48	0.0450108	0.0985399	67.9931
368	3670	0.00498989	1.9677e-21	1.32411e-17	9.67699e-06	3.90736e-17	4.35957e-07	1.87971e-22	1.81559e-23	2.82999e-20	0.00144926	6.0364e-49	0.0450101	0.0985406	67.9936
369	3680	0.00499056	1.83618e-21	1.26317e-17	9.03021e-06	3.52714e-17	4.06825e-07	1.75407e-22	1.73192e-23	2.64062e-20	0.00144926	6.37149e-48	0.0450094	0.0985413	67.9941
370	3690	0.00499119	1.71346e-21	1.16519e-17	8.42666e-06	3.29637e-17	3.7964e-07	1.63684e-22	1.59763e-23	2.46369e-20	0.00144926	7.24924e-48	0.0450088	0.0985419	67.9945
371	3700	0.00499178	1.59894e-21	1.06787e-17	7.86345e-06	3.13465e-17	3.54271e-07	1.52744e-22	1.46426e-23	2.29876e-20	0.00144926	4.65151e-48	0.0450082	0.0985425	67.9949
372	3710	0.00499233	1.49207e-21	9.84736e-18	7.33788e-06	2.99016e-17	3.30597e-07	1.42535e-22	1.35032e-23	2.14489e-20	0.00144926	7.84797e-49	0.0450077	0.0985431	67.9953
373	3720	0.00499284	1.39234e-21	9.14058e-18	6.84744e-06	2.82618e-17	3.08505e-07	1.33008e-22	1.25342e-23	2.00132e-20	0.00144926	-1.42092e-48	0.0450072	0.0985436	67.9957
374	3730	0.00499332	1.29928e-21	8.56166e-18	6.38977e-06	2.62181e-17	2.87889e-07	1.24118e-22	1.17402e-23	1.86738e-20	0.00144926	-4.85817e-49	0.0450067	0.0985441	67.996
375	3740	0.00499377	1.21244e-21	8.0044e-18	5.9627e-06	2.42551e-17	2.6865e-07	1.15823e-22	1.0976e-23	1.74241e-20	0.00144926	1.01105e-48	0.0450062	0.0985445	67.9963
376	3750	0.00499419	1.13141e-21	7.57762e-18	5.56417e-06	2.19767e-17	2.50697e-07	1.08081e-22	1.03904e-23	1.62582e-20	0.00144926	4.7528e-48	0.0450058	0.0985449	67.9966
377	3760	0.00499457	1.05579e-21	7.19085e-18	5.19228e-06	1.99694e-17	2.33943e-07	1.00857e-22	9.85961e-24	1.51704e-20	0.00144926	7.18632e-48	0.0450054	0.0985453	67.9969
378	3770	0.00499494	9.8522e-22	6.52623e-18	4.84524e-06	1.89435e-17	2.18309e-07	9.41164e-23	8.94897e-24	1.41554e-20	0.00144926	6.51301e-48	0.0450051	0.0985457	67.9971
379	3780	0.00499527	9.19371e-22	5.8973e-18	4.5214e-06	1.83375e-17	2.0372e-07	8.7826e-23	8.08726e-24	1.32084e-20	0.00144926	3.27872e-48	0.0450047	0.098546	67.9973
380	3790	0.00499559	8.57923e-22	6.09322e-18	4.2192e-06	1.6293e-17	1.90105e-07	8.1956e-23	8.35373e-24	1.2325e-20	0.00144926	2.43983e-48	0.0450044	0.0985463	67.9976
381	3800	0.00499589	8.00583e-22	5.42111e-18	3.93721e-06	1.595e-17	1.774e-07	7.64783e-23	7.43317e-24	1.15004e-20	0.00144926	-3.86202e-49	0.0450041	0.0985466	67.9978
382	3810	0.00499616	7.47075e-22	3.4796e-18	3.67406e-06	1.78742e-17	1.65545e-07	7.13668e-23	4.77669e-24	1.07304e-20	0.00144926	-4.89508e-48	0.0450038	0.0985469	67.998
383	3820	0.00499642	6.97142e-22	5.23543e-18	3.42849e-06	1.34159e-17	1.54481e-07	6.65968e-23	7.17675e-24	1.00143e-20	0.00144926	-2.7098e-48	0.0450036	0.0985472	67.9981
384	3830	0.00499666	6.50546e-22	7.4778e-18	3.19934e-06	7.86531e-18	1.44157e-07	6.21457e-23	1.02423e-23	9.34575e-21	0.00144926	2.94305e-48	0.0450033	0.0985474	67.9983
385	3840	0.00499688	6.0707e-22	-2.72448e-18	2.98551e-06	2.2854e-17	1.34523e-07	5.79921e-23	-3.71134e-24	8.71047e-21	0.00144926	-3.26696e-48	0.0450031	0.0985476	67.9985
386	3850	0.00499709	5.66493e-22	-1.19158e-18	2.78597e-06	1.93547e-17	1.25532e-07	5.41161e-23	-1.61594e-24	8.13367e-21	0.00144926	-3.59575e-48	0.0450029	0.0985478	67.9986
387	3860	0.00499728	5.28618e-22	2.3806e-17	2.59976e-06	-2.15057e-17	1.17143e-07	5.04991e-23	3.25696e-23	7.62355e-21	0.00144926	1.00781e-47	0.0450027	0.098548	67.9987
388	3870	0.00499746	4.93307e-22	-6.22494e-19	2.426e-06	1.5224e-17	1.09314e-07	4.71239e-23	-8.39429e-25	7.05681e-21	0.00144926	4.41664e-48	0.0450025	0.0985482	67.9989
389	3880	0.00499763	4.60362e-22	-4.77686e-17	2.26386e-06	8.8358e-17	1.02008e-07	4.39743e-23	-6.53169e-23	6.51262e-21	0.00144926	-1.545e-47	0.0450024	0.0985484	67.999
390	3890	0.00499779	4.29456e-22	8.27631e-17	2.11255e-06	-1.13753e-16	9.51903e-08	4.10352e-23	1.13197e-22	6.45908e-21	0.00144926	8.97523e-48	0.0450022	0.0985485	67.9991
391	3900	0.00499794	4.0079e-22	9.59488e-17	1.97135e-06	-1.36288e-16	8.88284e-08	3.82925e-23	1.31229e-22	5.92222e-21	0.00144926	2.15611e-47	0.0450021	0.0985487	67.9992
392	3910	0.00499808	3.74539e-22	-2.96125e-16	1.83959e-06	4.64548e-16	8.28917e-08	3.57332e-23	-4.04969e-22	4.02776e-21	0.00144926	-3.19707e-47	0.0450019	0.0985488	67.9993
393	3920	0.00499821	3.48823e-22	-2.51688e-17	1.71664e-06	5.1514e-17	7.73517e-08	3.33449e-23	-3.44123e-23	5.67171e-21	0.00144926	-2.12594e-47	0.0450018	0.0985489	67.9994
394	3930	0.00499833	3.24141e-22	7.92669e-16	1.6019e-06	-1.20017e-15	7.2182e-08	3.11162e-23	1.08406e-21	9.12061e-21	0.00144926	6.03718e-47	0.0450017	0.0985491	67.9995
395	3940	0.00499844	3.0738e-22	-8.59878e-16	1.49484e-06	1.31532e-15	6.73577e-08	2.90365e-23	-1.17596e-21	-5.25719e-21	0.00144926	-1.75049e-47	0.0450016	0.0985492	67.9995
396	3950	0.00499854	2.87156e-22	-1.62948e-15	1.39493e-06	2.49194e-15	6.28559e-08	2.70958e-23	-2.22846e-21	-5.76448e-21	0.00144926	-9.44359e-47	0.0450015	0.0985493	67.9996
397	3960	0.00499864	2.44865e-22	4.33553e-15	1.3017e-06	-6.5811e-15	5.8655e-08	2.52848e-23	5.92925e-21	5.95792e-20	0.00144926	1.13953e-46	0.0450014	0.0985494	67.9997
398	3970	0.00499873	2.50436e-22	1.53378e-15	1.21469e-06	-2.33259e-15	5.47348e-08	2.35948e-23	2.0976e-21	-6.35425e-21	0.00144926	1.0699e-46	0.0450013	0.0985495	67.9997
399	3980	0.00499882	3.20156e-22	-1.48199e-14	1.13351e-06	2.2514e-14	5.10765e-08	2.20179e-23	-2.02676e-20	-2.49695e-19	0.00144926	-2.77943e-46	0.0450012	0.0985496	67.9998
400	3990	0.00499889	2.65249e-22	-1.34912e-14	1.05775e-06	2.05056e-14	4.76628e-08	2.05463e-23	-1.84505e-20	-1.39058e-19	0.00144926	-3.74213e-46	0.0450011	0.0985496	67.9998
401	4000	0.00499897	1.41459e-22	1.0261e-15	9.87051e-07	-1.53533e-15	4.44773e-08	1.9173e-23	1.40329e-21	1.68936e-19	0.00144926	-2.10496e-46	0.045001	0.0985497	67.9999
402	4010	0.00499904	1.90222e-22	2.8652e-15	9.21079e-07	-4.33753e-15	4.15046e-08	1.78915e-23	3.91843e-21	-4.60819e-21	0.00144926	-5.17319e-47	0.045001	0.0985498	67.9999
403	4020	0.0049991	2.13234e-22	3.62746e-15	8.59517e-07	-5.507e-15	3.87307e-08	1.66957e-23	4.9609e-21	-1.04296e-19	0.00144926	1.18678e-46	0.0450009	0.0985498	68
404	4030	0.00499916	1.57297e-22	-7.01364e-16	8.0207e-07	1.06307e-15	3.61421e-08	1.55798e-23	-9.59177e-22	1.76972e-20	0.00144926	9.59193e-47	0.0450008	0.0985499	68
405	4040	0.00499922	1.41063e-22	-3.47794e-15	7.48462e-07	5.2804e-15	3.37265e-08	1.45385e-23	-4.7564e-21	3.23212e-20	0.00144926	2.84173e-47	0.0450008	0.09855	68.0001
406	4050	0.00499927	1.43864e-22	-1.14456e-15	6.98437e-07	1.74469e-15	3.14723e-08	1.35668e-23	-1.56529e-21	-2.42851e-21	0.00144926	-5.46726e-47	0.0450007	0.09855	68.0001
407	4060	0.00499932	1.32742e-22	1.11313e-16	6.51756e-07	-1.60792e-16	2.93689e-08	1.266e-23	1.52235e-22	1.43877e-21	0.00144926	-6.79028e-47	0.0450007	0.0985501	68.0001
408	4070	0.00499936	1.23432e-22	1.82582e-15	6.08194e-07	-2.76523e-15	2.7406e-08	1.18139e-23	2.49699e-21	2.15104e-21	0.00144926	-3.23492e-47	0.0450006	0.0985501	68.0002
409	4080	0.00499941	1.15433e-22	5.63551e-16	5.67544e-07	-8.52475e-16	2.55743e-08	1.10243e-23	7.70712e-22	1.55871e-21	0.00144926	1.23275e-47	0.0450006	0.0985501	68.0002
410	4090	0.00499945	1.07773e-22	-5.04883e-16	5.29612e-07	7.66312e-16	2.3865e-08	1.02874e-23	-6.90472e-22	1.32968e-21	0.00144926	5.28502e-47	0.0450006	0.0985502	68.0002
411	4100	0.00499948	1.00475e-22	-6.76188e-16	4.94214e-07	1.02761e-15	2.227e-08	9.59987e-24	-9.24749e-22	1.51857e-21	0.00144926	3.06416e-47	0.0450005	0.0985502	68.0002
412	4110	0.00499952	9.37666e-23	-4.24561e-16	4.61182e-07	6.46971e-16	2.07815e-08	8.95824e-24	-5.80625e-22	1.38524e-21	0.00144926	4.06546e-48	0.0450005	0.0985503	68.0003
413	4120	0.00499955	8.75127e-23	3.31948e-16	4.30358e-07	-4.99682e-16	1.93926e-08	8.3595e-24	4.53973e-22	1.22305e-21	0.00144926	-2.69922e-47	0.0450004	0.0985503	68.0003
414	4130	0.00499958	8.1659e-23	2.61709e-16	4.01594e-07	-3.93568e-16	1.80964e-08	7.80078e-24	3.57913e-22	1.17423e-21	0.00144926	-2.28283e-47	0.0450004	0.0985503	68.0003
415	4140	0.00499961	7.62006e-23	1.80723e-16	3.74753e-07	-2.71689e-16	1.68869e-08	7.2794e-24	2.47158e-22	1.10144e-21	0.00144926	-7.11495e-48	0.0450004	0.0985503	68.0003
416	4150	0.00499963	7.11079e-23	-1.59239e-16	3.49706e-07	2.43079e-16	1.57583e-08	6.79286e-24	-2.17773e-22	1.02566e-21	0.00144926	1.41663e-47	0.0450004	0.0985504	68.0004
417	4160	0.00499966	6.6353e-23	-4.31048e-16	3.26333e-07	6.54029e-16	1.47051e-08	6.33885e-24	-5.89497e-22	9.78891e-22	0.00144926	3.90117e-47	0.0450003	0.0985504	68.0004
418	4170	0.00499968	6.19156e-23	-3.60149e-16	3.04522e-07	5.45861e-16	1.37222e-08	5.91518e-24	-4.92536e-22	9.36689e-22	0.00144926	4.35529e-47	0.0450003	0.0985504	68.0004
419	4180	0.0049997	5.7781e-23	-5.68044e-16	2.84168e-07	8.6142e-16	1.28051e-08	5.51983e-24	-7.76852e-22	8.4304e-22	0.00144926	4.02284e-47	0.0450003	0.0985504	68.0004
420	4190	0.00499972	5.39251e-23	-7.00115e-16	2.65176e-07	1.06277e-15	1.19492e-08	5.15091e-24	-9.57471e-22	7.33423e-22	0.00144926	2.38656e-47	0.0450003	0.0985505	68.0004
421	4200	0.00499974	5.03123e-23	-1.06278e-16	2.47452e-07	1.62566e-16	1.11506e-08	4.80664e-24	-1.45343e-22	7.57738e-22	0.00144926	3.90107e-48	0.0450003	0.0985505	68.0004
422	4210	0.00499976	4.69404e-23	5.94575e-16	2.30913e-07	-9.00329e-16	1.04053e-08	4.48538e-24	8.13139e-22	7.86639e-22	0.00144926	-1.17095e-47	0.0450002	0.0985505	68.0004
423	4220	0.00499977	4.38298e-23	-1.41305e-17	2.1548e-07	2.36792e-17	9.70988e-09	4.18559e-24	-1.93237e-23	5.02861e-22	0.00144926	-1.76473e-47	0.0450002	0.0985505	68.0004
424	4230	0.00499979	4.09175e-23	-6.70768e-16	2.01078e-07	1.0199e-15	9.06091e-09	3.90584e-24	-9.17337e-22	3.19918e-22	0.00144926	-1.29277e-47	0.0450002	0.0985505	68.0005
425	4240	0.0049998	3.81099e-23	7.75092e-16	1.87639e-07	-1.17455e-15	8.45531e-09	3.64479e-24	1.06001e-21	9.23454e-22	0.00144926	-6.82254e-48	0.0450002	0.0985505	68.0005
426	4250	0.00499982	3.55373e-23	1.43285e-15	1.75097e-07	-2.17332e-15	7.89019e-09	3.40118e-24	1.95955e-21	1.08314e-21	0.00144926	2.48722e-48	0.0450002	0.0985506	68.0005
427	4260	0.00499983	3.33566e-23	-1.67534e-15	1.63394e-07	2.54265e-15	7.36284e-09	3.17386e-24	-2.29119e-21	-6.4699e-22	0.00144926	9.02089e-48	0.0450002	0.0985506	68.0005
428	4270	0.00499984	3.1054e-23	-1.04513e-15	1.52474e-07	1.58609e-15	6.87074e-09	2.96173e-24	-1.42932e-21	1.39362e-23	0.00144926	1.2099e-47	0.0450002	0.0985506	68.0005
429	4280	0.00499985	2.83366e-23	6.71387e-15	1.42283e-07	-1.01874e-14	6.41153e-09	2.76378e-24	9.18184e-21	5.46228e-21	0.00144926	1.01263e-47	0.0450001	0.0985506	68.0005
430	4290	0.00499986	2.62927e-23	9.90486e-15	1.32773e-07	-1.50292e-14	5.98301e-09	2.57906e-24	1.35458e-20	6.39794e-21	0.00144926	4.00602e-48	0.0450001	0.0985506	68.0005
431	4300	0.00499987	2.62551e-23	-5.43319e-15	1.23899e-07	8.24508e-15	5.58313e-09	2.40669e-24	-7.4304e-21	-8.54e-21	0.00144926	-1.61986e-48	0.0450001	0.0985506	68.0005
432	4310	0.00499988	2.57111e-23	-1.9587e-14	1.15618e-07	2.97224e-14	5.20997e-09	2.24583e-24	-2.6787e-20	-1.82676e-20	0.00144926	-5.9602e-48	0.0450001	0.0985506	68.0005
433	4320	0.00499989	1.95102e-23	8.88913e-15	1.07891e-07	-1.34868e-14	4.86176e-09	2.09573e-24	1.21567e-20	2.05377e-20	0.00144926	-1.00766e-47	0.0450001	0.0985506	68.0005
434	4330	0.00499989	1.26197e-23	5.22093e-14	1.0068e-07	-7.92207e-14	4.53682e-09	1.95566e-24	7.14011e-20	6.62515e-20	0.00144926	-1.12738e-47	0.0450001	0.0985506	68.0005
435	4340	0.0049999	2.3464e-23	-3.035e-15	9.3951e-08	4.60595e-15	4.2336e-09	1.82495e-24	-4.15065e-21	-3.55998e-20	0.00144926	-7.29964e-48	0.0450001	0.0985506	68.0005
436	4350	0.00499991	4.99948e-23	-1.53527e-13	8.76716e-08	2.32959e-13	3.95064e-09	1.70298e-24	-2.09962e-19	-2.6821e-19	0.00144926	5.74635e-49	0.0450001	0.0985506	68.0005
437	4360	0.00499991	4.83021e-23	-1.82972e-13	8.1812e-08	2.77633e-13	3.6866e-09	1.58916e-24	-2.50231e-19	-2.65201e-19	0.00144926	5.89076e-48	0.0450001	0.0985507	68.0005
438	4370	0.00499992	6.62941e-24	-3.34715e-14	7.6344e-08	5.07734e-14	3.4402e-09	1.48294e-24	-4.57755e-20	7.16017e-20	0.00144926	4.35421e-48	0.0450001	0.0985507	68.0006
439	4380	0.00499993	-1.06004e-23	5.48905e-14	7.12415e-08	-8.33075e-14	3.21027e-09	1.38383e-24	7.50679e-20	2.07491e-19	0.00144926	2.32235e-48	0.0450001	0.0985507	68.0006
440	4390	0.00499993	1.63253e-23	3.29283e-14	6.64799e-08	-4.99683e-14	2.99571e-09	1.29134e-24	4.50326e-20	-2.03172e-20	0.00144926	-1.49313e-49	0.0450001	0.0985507	68.0006
441	4400	0.00499994	2.69829e-23	2.90222e-14	6.20367e-08	-4.40297e-14	2.79549e-09	1.20503e-24	3.96905e-20	-1.15186e-19	0.00144926	-3.34465e-48	0.0450001	0.0985507	68.0006
442	4410	0.00499994	1.13641e-23	3.04025e-15	5.78904e-08	-4.6037e-15	2.60865e-09	1.12449e-24	4.15783e-21	1.98598e-21	0.00144926	-2.63713e-48	0.0450001	0.0985507	68.0006
443	4420	0.00499994	6.05193e-24	-3.38697e-14	5.40212e-08	5.14031e-14	2.4343e-09	1.04934e-24	-4.632e-20	3.66208e-20	0.00144926	-1.3797e-48	0.0450001	0.0985507	68.0006
444	4430	0.00499995	9.08134e-24	-2.18064e-14	5.04106e-08	3.30912e-14	2.2716e-09	9.79202e-25	-2.98223e-20	9.36915e-21	0.00144926	-1.21714e-50	0.0450001	0.0985507	68.0006
445	4440	0.00499995	1.05137e-23	-2.43597e-15	4.70414e-08	3.6897e-15	2.11977e-09	9.13756e-25	-3.33142e-21	-4.76067e-21	0.00144926	1.79035e-48	0.045	0.0985507	68.0006
446	4450	0.00499995	9.51252e-24	7.18039e-15	4.38973e-08	-1.09039e-14	1.9781e-09	8.52684e-25	9.81986e-21	-3.14296e-21	0.00144926	2.02286e-48	0.045	0.0985507	68.0006
447	4460	0.00499996	9.11952e-24	2.4312e-14	4.09634e-08	-3.68988e-14	1.84589e-09	7.95694e-25	3.3249e-20	-5.54978e-21	0.00144926	1.44463e-48	0.045	0.0985507	68.0006
448	4470	0.00499996	1.06054e-23	4.68768e-14	3.82256e-08	-7.11399e-14	1.72252e-09	7.42514e-25	6.41084e-20	-1.79602e-20	0.00144926	1.32179e-48	0.045	0.0985507	68.0006
449	4480	0.00499996	1.25947e-23	5.52123e-14	3.56708e-08	-8.37901e-14	1.60739e-09	6.92887e-25	7.5508e-20	-3.14767e-20	0.00144926	1.69197e-48	0.045	0.0985507	68.0006
450	4490	0.00499997	1.13763e-23	5.21308e-14	3.32867e-08	-7.91101e-14	1.49996e-09	6.46578e-25	7.12938e-20	-2.84418e-20	0.00144926	7.47475e-49	0.045	0.0985507	68.0006
451	4500	0.00499997	4.03661e-24	2.48392e-14	3.1062e-08	-3.76883e-14	1.39971e-09	6.03364e-25	3.397e-20	8.29124e-21	0.00144926	-1.05533e-48	0.045	0.0985507	68.0006
452	4510	0.00499997	1.44081e-24	2.69021e-16	2.8986e-08	-3.99267e-16	1.30616e-09	5.63038e-25	3.67927e-22	2.07756e-20	0.00144926	-2.10966e-48	0.045	0.0985507	68.0006
453	4520	0.00499997	8.22508e-24	-1.71458e-15	2.70487e-08	2.60804e-15	1.21886e-09	5.25408e-25	-2.34485e-21	-1.54328e-20	0.00144926	-1.56951e-48	0.045	0.0985507	68.0006
454	4530	0.00499997	1.66382e-23	7.8449e-15	2.52409e-08	-1.19049e-14	1.1374e-09	4.90292e-25	1.07286e-20	-6.01429e-20	0.00144926	-8.40686e-50	0.045	0.0985507	68.0006
455	4540	0.00499998	8.23712e-24	-5.82467e-15	2.35539e-08	8.83686e-15	1.06138e-09	4.57523e-25	-7.96579e-21	-1.7311e-20	0.00144926	3.91445e-49	0.045	0.0985507	68.0006
456	4550	0.00499998	-1.88988e-23	-4.29593e-14	2.19797e-08	6.51939e-14	9.90445e-10	4.26943e-25	-5.87509e-20	1.22504e-19	0.00144926	-6.75947e-49	0.045	0.0985507	68.0006
457	4560	0.00499998	-1.67195e-23	-3.91346e-14	2.05107e-08	5.93894e-14	9.24249e-10	3.98409e-25	-5.35202e-20	1.09891e-19	0.00144926	-5.4765e-49	0.045	0.0985507	68.0006
458	4570	0.00499998	3.77098e-23	2.62425e-14	1.91398e-08	-3.98282e-14	8.62476e-10	3.71783e-25	3.5889e-20	-1.74103e-19	0.00144926	1.00293e-48	0.045	0.0985507	68.0006
459	4580	0.00499998	5.72469e-23	6.17865e-14	1.78606e-08	-9.37697e-14	8.04833e-10	3.46935e-25	8.44987e-20	-2.7786e-19	0.00144926	1.73374e-48	0.045	0.0985507	68.0006
460	4590	0.00499998	-6.42992e-24	1.82088e-14	1.66669e-08	-2.76352e-14	7.51041e-10	3.23746e-25	2.49022e-20	4.91259e-20	0.00144926	9.31558e-49	0.045	0.0985507	68.0006
461	4600	0.00499998	-1.08553e-22	-7.48328e-14	1.55529e-08	1.13566e-13	7.00845e-10	3.02105e-25	-1.02341e-19	5.76202e-19	0.00144926	-9.38416e-49	0.045	0.0985507	68.0006
462	4610	0.00499998	-5.55834e-23	-5.78655e-14	1.45135e-08	8.78191e-14	6.54004e-10	2.81915e-25	-7.91364e-20	3.03453e-19	0.00144926	-1.32538e-48	0.045	0.0985507	68.0006
463	4620	0.00499999	2.07999e-22	1.12915e-13	1.35434e-08	-1.71355e-13	6.10294e-10	2.63082e-25	1.54422e-19	-1.05576e-18	0.00144926	5.01296e-49	0.045	0.0985507	68.0006
464	4630	0.00499999	2.16733e-22	1.39328e-13	1.26383e-08	-2.11439e-13	5.69505e-10	2.455e-25	1.90543e-19	-1.10432e-18	0.00144926	1.0303e-48	0.045	0.0985507	68.0006
465	4640	0.00499999	-2.31608e-22	-7.82356e-14	1.17936e-08	1.18727e-13	5.31442e-10	2.29077e-25	-1.06994e-19	1.19662e-18	0.00144926	-3.86298e-49	0.045	0.0985507	68.0006
466	4650	0.00499999	-4.25817e-24	-2.21097e-14	1.10053e-08	3.3553e-14	4.95922e-10	2.13773e-25	-3.02371e-20	2.29064e-21	0.00144926	-9.05281e-49	0.045	0.0985507	68.0006
467	4660	0.00499999	-1.54639e-24	-5.81842e-15	1.02698e-08	8.82988e-15	4.62776e-10	1.99485e-25	-7.95723e-21	-2.16308e-23	0.00144926	-1.87061e-50	0.045	0.0985507	68.0006
468	4670	0.00499999	-4.03151e-24	-5.59785e-14	9.58338e-09	8.49513e-14	4.31845e-10	1.86152e-25	-7.65559e-20	-5.95821e-23	0.00144926	-4.3913e-49	0.045	0.0985507	68.0006
469	4680	0.00499999	1.81851e-24	-1.6139e-14	8.94287e-09	2.44921e-14	4.02983e-10	1.73711e-25	-2.20716e-20	2.60852e-23	0.00144926	-4.14297e-49	0.045	0.0985507	68.0006
470	4690	0.00499999	1.69685e-24	4.66024e-15	8.34518e-09	-7.07221e-15	3.7605e-10	1.62101e-25	6.37332e-21	2.43552e-23	0.00144926	-1.26936e-49	0.045	0.0985507	68.0006
471	4700	0.00499999	1.58327e-24	8.7952e-15	7.78751e-09	-1.33473e-14	3.5092e-10	1.51269e-25	1.20283e-20	2.2725e-23	0.00144926	1.19703e-49	0.045	0.0985507	68.0006
472	4710	0.00499999	1.47756e-24	6.04849e-15	7.26714e-09	-9.17894e-15	3.27472e-10	1.41161e-25	8.27187e-21	2.12076e-23	0.00144926	1.91628e-49	0.045	0.0985507	68.0006
473	4720	0.00499999	1.37895e-24	6.02876e-16	6.78165e-09	-9.14852e-16	3.05594e-10	1.3173e-25	8.2449e-22	1.97924e-23	0.00144926	1.63673e-49	0.045	0.0985507	68.0006
474	4730	0.00499999	1.28683e-24	-4.98279e-16	6.32854e-09	7.56218e-16	2.85176e-10	1.22929e-25	-6.81443e-22	1.84702e-23	0.00144926	8.00265e-50	0.045	0.0985507	68.0006
475	4740	0.00499999	1.20088e-24	-1.40824e-15	5.90583e-09	2.13714e-15	2.66128e-10	1.14718e-25	-1.9259e-21	1.72364e-23	0.00144926	1.76461e-50	0.045	0.0985507	68.0006
476	4750	0.00499999	1.12065e-24	-5.88456e-16	5.51129e-09	8.93055e-16	2.48349e-10	1.07054e-25	-8.04769e-22	1.6085e-23	0.00144926	-1.3559e-50	0.045	0.0985507	68.0006
477	4760	0.00499999	1.04579e-24	-2.48713e-17	5.14313e-09	3.77731e-17	2.31759e-10	9.99027e-26	-3.40138e-23	1.50105e-23	0.00144926	-2.25767e-50	0.045	0.0985507	68.0006
478	4770	0.00499999	9.7593e-25	4.68368e-16	4.79955e-09	-7.10752e-16	2.16277e-10	9.3229e-26	6.40537e-22	1.40077e-23	0.00144926	-9.85585e-51	0.045	0.0985507	68.0006
479	4780	0.005	9.10738e-25	1.21922e-15	4.47894e-09	-1.85022e-15	2.0183e-10	8.70012e-26	1.6674e-21	1.3072e-23	0.00144926	1.11958e-50	0.045	0.0985507	68.0006
480	4790	0.005	8.49878e-25	8.91982e-16	4.17964e-09	-1.35362e-15	1.88343e-10	8.11875e-26	1.21987e-21	1.21985e-23	0.00144926	2.05352e-50	0.045	0.0985507	68.0006
481	4800	0.005	7.9305e-25	1.13518e-15	3.90016e-09	-1.72269e-15	1.75749e-10	7.57587e-26	1.55247e-21	1.13828e-23	0.00144926	4.51724e-50	0.045	0.0985507	68.0006
482	4810	0.005	7.39997e-25	1.61168e-15	3.63925e-09	-2.44582e-15	1.63992e-10	7.06906e-26	2.20413e-21	1.06213e-23	0.00144926	6.8827e-50	0.045	0.0985507	68.0006
483	4820	0.005	6.90508e-25	5.71525e-16	3.39587e-09	-8.67304e-16	1.53024e-10	6.59631e-26	7.81614e-22	9.91101e-24	0.00144926	4.36708e-50	0.045	0.0985507	68.0006
484	4830	0.005	6.44288e-25	5.01316e-16	3.16856e-09	-7.60759e-16	1.42781e-10	6.15477e-26	6.85597e-22	9.2476e-24	0.00144926	4.05834e-50	0.045	0.0985507	68.0006
485	4840	0.005	6.01163e-25	3.81027e-16	2.95648e-09	-5.78215e-16	1.33225e-10	5.74281e-26	5.21091e-22	8.62862e-24	0.00144926	3.07746e-50	0.045	0.0985507	68.0006
486	4850	0.005	5.60952e-25	7.46979e-17	2.75872e-09	-1.13341e-16	1.24313e-10	5.35868e-26	1.02156e-22	8.05147e-24	0.00144926	1.22952e-50	0.045	0.0985507	68.0006
487	4860	0.005	5.23413e-25	-5.30209e-17	2.57411e-09	8.04785e-17	1.15994e-10	5.00008e-26	-7.2511e-23	7.51266e-24	0.00144926	-1.61331e-51	0.045	0.0985507	68.0006
488	4870	0.005	4.88399e-25	-8.80852e-17	2.40191e-09	1.33689e-16	1.08235e-10	4.66559e-26	-1.20465e-22	7.01009e-24	0.00144926	-8.6991e-51	0.045	0.0985507	68.0006
489	4880	0.005	4.55742e-25	-2.49782e-17	2.2413e-09	3.79192e-17	1.00997e-10	4.35362e-26	-3.416e-23	6.54135e-24	0.00144926	-7.00948e-51	0.045	0.0985507	68.0006
490	4890	0.005	4.25266e-25	3.65563e-18	2.09143e-09	-5.53558e-18	9.42438e-11	4.0625e-26	4.99943e-24	6.10393e-24	0.00144926	-7.09458e-51	0.045	0.0985507	68.0006
491	4900	0.005	3.96835e-25	1.82117e-17	1.95161e-09	-2.76259e-17	8.79431e-11	3.7909e-26	2.49062e-23	5.69585e-24	0.00144926	-4.39913e-51	0.045	0.0985507	68.0006
492	4910	0.005	3.70307e-25	3.09196e-17	1.82114e-09	-4.69115e-17	8.20642e-11	3.53748e-26	4.22854e-23	5.3151e-24	0.00144926	-1.46022e-52	0.045	0.0985507	68.0006
493	4920	0.005	3.45551e-25	6.98329e-17	1.6994e-09	-1.05965e-16	7.6578e-11	3.30099e-26	9.5503e-23	4.95977e-24	0.00144926	3.82259e-51	0.045	0.0985507	68.0006
494	4930	0.005	3.22451e-25	9.46957e-17	1.58579e-09	-1.43697e-16	7.14588e-11	3.08032e-26	1.29505e-22	4.62821e-24	0.00144926	4.9583e-51	0.045	0.0985507	68.0006
495	4940	0.005	3.00894e-25	1.00253e-16	1.47978e-09	-1.52132e-16	6.66816e-11	2.87439e-26	1.37106e-22	4.3188e-24	0.00144926	3.53318e-51	0.045	0.0985507	68.0006
496	4950	0.005	2.80774e-25	9.25416e-17	1.38082e-09	-1.4043e-16	6.22226e-11	2.68218e-26	1.26559e-22	4.03e-24	0.00144926	3.3687e-51	0.045	0.0985507	68.0006
497	4960	0.005	2.61999e-25	5.65675e-17	1.28849e-09	-8.5837e-17	5.80619e-11	2.50283e-26	7.73614e-23	3.76052e-24	0.00144926	2.1558e-51	0.045	0.0985507	68.0006
498	4970	0.005	2.44481e-25	1.37672e-18	1.20234e-09	-2.08184e-18	5.41797e-11	2.33548e-26	1.8828e-24	3.50908e-24	0.00144926	2.60684e-52	0.045	0.0985507	68.0006
499	4980	0.005	2.28127e-25	-2.43654e-17	1.12191e-09	3.6983e-17	5.05554e-11	2.17926e-26	-3.33219e-23	3.27435e-24	0.00144926	-1.22432e-51	0.045	0.0985507	68.0006
500	4990	0.005	2.12867e-25	-1.62574e-17	1.04687e-09	2.4678e-17	4.71738e-11	2.03349e-26	-2.22335e-23	3.05533e-24	0.00144926	-1.70245e-51	0.045	0.0985507	68.0006
501	5000	0.005	1.98633e-25	3.12881e-17	9.76861e-10	-4.7476e-17	4.40192e-11	1.8975e-26	4.27895e-23	2.85101e-24	0.00144926	-7.76022e-52	0.045	0.0985507	68.0006
502	5010	0.005	1.85343e-25	3.10807e-17	9.11505e-10	-4.71616e-17	4.10742e-11	1.77055e-26	4.25057e-23	2.66027e-24	0.00144926	-9.57215e-52	0.045	0.0985507	68.0006
503	5020	0.005	1.72944e-25	2.41382e-19	8.50528e-10	-3.61243e-19	3.83264e-11	1.65211e-26	3.30117e-25	2.48231e-24	0.00144926	-1.36195e-51	0.045	0.0985507	68.0006
504	5030	0.005	1.6138e-25	-8.06128e-17	7.93655e-10	1.2234e-16	3.57636e-11	1.54164e-26	-1.10246e-22	2.31632e-24	0.00144926	-2.29963e-51	0.045	0.0985507	68.0006
505	5040	0.005	1.50583e-25	-8.4562e-17	7.40557e-10	1.28333e-16	3.33709e-11	1.4385e-26	-1.15647e-22	2.16135e-24	0.00144926	-2.12319e-51	0.045	0.0985507	68.0006
506	5050	0.005	1.4051e-25	-4.61054e-17	6.91018e-10	6.99723e-17	3.11386e-11	1.34227e-26	-6.30535e-23	2.01677e-24	0.00144926	-1.4195e-51	0.045	0.0985507	68.0006
507	5060	0.005	1.31115e-25	6.77089e-17	6.44812e-10	-1.02749e-16	2.90565e-11	1.25252e-26	9.25983e-23	1.88191e-24	0.00144926	1.15459e-52	0.045	0.0985507	68.0006
508	5070	0.005	1.22344e-25	1.24028e-16	6.01677e-10	-1.88217e-16	2.71127e-11	1.16873e-26	1.6962e-22	1.75602e-24	0.00144926	1.10377e-51	0.045	0.0985507	68.0006
509	5080	0.005	1.1416e-25	1.59804e-16	5.61431e-10	-2.4251e-16	2.52992e-11	1.09055e-26	2.18547e-22	1.63856e-24	0.00144926	1.84904e-51	0.045	0.0985507	68.0006
510	5090	0.005	1.06526e-25	1.43386e-16	5.23886e-10	-2.17595e-16	2.36073e-11	1.01762e-26	1.96094e-22	1.52899e-24	0.00144926	1.96941e-51	0.045	0.0985507	68.0006
511	5100	0.005	9.94044e-26	3.59149e-17	4.88864e-10	-5.45001e-17	2.20291e-11	9.49594e-27	4.91169e-23	1.42677e-24	0.00144926	1.02353e-51	0.045	0.0985507	68.0006
512	5110	0.005	9.2763e-26	-2.76229e-17	4.56202e-10	4.19226e-17	2.05573e-11	8.8615e-27	-3.77769e-23	1.33145e-24	0.00144926	3.2157e-52	0.045	0.0985507	68.0006
513	5120	0.005	8.65685e-26	-8.90737e-17	4.25738e-10	1.35178e-16	1.91846e-11	8.26975e-27	-1.21817e-22	1.24254e-24	0.00144926	-5.43908e-52	0.045	0.0985507	68.0006
514	5130	0.005	8.0789e-26	-1.11195e-16	3.97314e-10	1.68748e-16	1.79038e-11	7.71764e-27	-1.52069e-22	1.15958e-24	0.00144926	-1.14349e-51	0.045	0.0985507	68.0006
515	5140	0.005	7.53928e-26	-3.61709e-17	3.70776e-10	5.4894e-17	1.67079e-11	7.20215e-27	-4.9467e-23	1.08213e-24	0.00144926	-7.78827e-52	0.045	0.0985507	68.0006
516	5150	0.005	7.03656e-26	-4.67192e-17	3.46053e-10	7.09016e-17	1.55938e-11	6.72191e-27	-6.38929e-23	1.00997e-24	0.00144926	-1.41505e-51	0.045	0.0985507	68.0006
517	5160	0.005	6.56757e-26	-5.3413e-17	3.22988e-10	8.10597e-17	1.45545e-11	6.27389e-27	-7.30473e-23	9.42657e-25	0.00144926	-1.8982e-51	0.045	0.0985507	68.0006
518	5170	0.005	6.12976e-26	-4.5332e-17	3.01457e-10	6.87959e-17	1.35842e-11	5.85566e-27	-6.19957e-23	8.79817e-25	0.00144926	-1.89639e-51	0.045	0.0985507	68.0006
519	5180	0.005	5.7206e-26	-1.29643e-17	2.81335e-10	1.96758e-17	1.26775e-11	5.4648e-27	-1.77299e-23	8.2109e-25	0.00144926	-1.02326e-51	0.045	0.0985507	68.0006
520	5190	0.005	5.33923e-26	4.92103e-18	2.62579e-10	-7.46651e-18	1.18323e-11	5.10048e-27	6.72997e-24	7.6635e-25	0.00144926	-5.66706e-52	0.045	0.0985507	68.0006
521	5200	0.005	4.98325e-26	1.84394e-17	2.45072e-10	-2.79816e-17	1.10434e-11	4.76041e-27	2.52176e-23	7.15256e-25	0.00144926	-1.09627e-52	0.045	0.0985507	68.0006
522	5210	0.005	4.65082e-26	2.24367e-17	2.28724e-10	-3.40478e-17	1.03067e-11	4.44285e-27	3.06843e-23	6.67541e-25	0.00144926	2.35263e-52	0.045	0.0985507	68.0006
523	5220	0.005	4.34023e-26	8.11243e-18	2.1345e-10	-1.23098e-17	9.61845e-12	4.14615e-27	1.10945e-23	6.22963e-25	0.00144926	2.27737e-52	0.045	0.0985507	68.0006
524	5230	0.005	4.05036e-26	1.74685e-18	1.99194e-10	-2.64967e-18	8.97605e-12	3.86924e-27	2.38898e-24	5.81356e-25	0.00144926	4.22442e-52	0.045	0.0985507	68.0006
525	5240	0.005	3.77972e-26	-4.30949e-18	1.85884e-10	6.5412e-18	8.37629e-12	3.61071e-27	-5.89364e-24	5.42511e-25	0.00144926	5.43917e-52	0.045	0.0985507	68.0006
526	5250	0.005	3.52708e-26	-8.02164e-18	1.73459e-10	1.21746e-17	7.8164e-12	3.36936e-27	-1.09703e-23	5.06248e-25	0.00144926	5.06148e-52	0.045	0.0985507	68.0006
527	5260	0.005	3.2913e-26	-3.67821e-18	1.61864e-10	5.583e-18	7.29389e-12	3.14413e-27	-5.0303e-24	4.72407e-25	0.00144926	2.66949e-52	0.045	0.0985507	68.0006
528	5270	0.005	3.07118e-26	-5.37953e-18	1.51038e-10	8.16475e-18	6.80607e-12	2.93384e-27	-7.357e-24	4.40812e-25	0.00144926	1.78159e-53	0.045	0.0985507	68.0006
529	5280	0.005	2.86574e-26	-7.14266e-18	1.40935e-10	1.08403e-17	6.3508e-12	2.73759e-27	-9.76825e-24	4.11325e-25	0.00144926	-2.23545e-52	0.045	0.0985507	68.0006
530	5290	0.005	2.67407e-26	-6.5056e-18	1.31509e-10	9.87345e-18	5.92604e-12	2.55449e-27	-8.89702e-24	3.83815e-25	0.00144926	-3.64197e-52	0.045	0.0985507	68.0006
531	5300	0.005	2.49528e-26	-2.26651e-18	1.22716e-10	3.44029e-18	5.52983e-12	2.3837e-27	-3.09966e-24	3.58153e-25	0.00144926	-2.54363e-52	0.045	0.0985507	68.0006
532	5310	0.005	2.32854e-26	-5.5623e-19	1.14516e-10	8.44701e-19	5.16031e-12	2.22442e-27	-7.60696e-25	3.3422e-25	0.00144926	-6.32408e-52	0.045	0.0985507	68.0006
533	5320	0.005	2.17305e-26	1.11927e-18	1.06869e-10	-1.69812e-18	4.81573e-12	2.07588e-27	1.53071e-24	3.11903e-25	0.00144926	-1.10632e-51	0.045	0.0985507	68.0006
534	5330	0.005	2.02807e-26	3.08191e-18	9.97388e-11	-4.67669e-18	4.49442e-12	1.93738e-27	4.2148e-24	2.91092e-25	0.00144926	-1.50709e-51	0.045	0.0985507	68.0006
535	5340	0.005	1.89284e-26	4.69985e-18	9.30883e-11	-7.13211e-18	4.19474e-12	1.8082e-27	6.42749e-24	2.71683e-25	0.00144926	-1.72786e-51	0.045	0.0985507	68.0006
536	5350	0.005	1.76665e-26	5.04483e-18	8.68824e-11	-7.65566e-18	3.91509e-12	1.68765e-27	6.89928e-24	2.53571e-25	0.00144926	-1.63367e-51	0.045	0.0985507	68.0006
537	5360	0.005	1.64878e-26	2.8539e-18	8.10858e-11	-4.33069e-18	3.65388e-12	1.57505e-27	3.90297e-24	2.36653e-25	0.00144926	-1.05891e-51	0.045	0.0985507	68.0006
538	5370	0.005	1.53909e-26	2.58183e-18	7.56913e-11	-3.91777e-18	3.4108e-12	1.47027e-27	3.5309e-24	2.20909e-25	0.00144926	-6.42155e-52	0.045	0.0985507	68.0006
539	5380	0.005	1.43709e-26	4.79281e-18	7.06751e-11	-7.27309e-18	3.18475e-12	1.37283e-27	6.55462e-24	2.06269e-25	0.00144926	-5.0793e-52	0.045	0.0985507	68.0006
540	5390	0.005	1.342e-26	6.69606e-18	6.59987e-11	-1.01614e-17	2.97403e-12	1.28199e-27	9.1575e-24	1.9262e-25	0.00144926	-3.43126e-52	0.045	0.0985507	68.0006
541	5400	0.005	1.25328e-26	7.76194e-18	6.16353e-11	-1.17789e-17	2.7774e-12	1.19724e-27	1.06152e-23	1.79885e-25	0.00144926	-1.71759e-52	0.045	0.0985507	68.0006
542	5410	0.005	1.17036e-26	7.31619e-18	5.75576e-11	-1.11025e-17	2.59365e-12	1.11803e-27	1.00056e-23	1.67984e-25	0.00144926	-2.69802e-53	0.045	0.0985507	68.0006
543	5420	0.005	1.0927e-26	4.52691e-18	5.37381e-11	-6.86957e-18	2.42154e-12	1.04384e-27	6.19098e-24	1.56837e-25	0.00144926	4.79898e-53	0.045	0.0985507	68.0006
544	5430	0.005	1.02017e-26	1.05642e-18	5.01711e-11	-1.60287e-18	2.26081e-12	9.7455e-28	1.44476e-24	1.46427e-25	0.00144926	1.06973e-52	0.045	0.0985507	68.0006
545	5440	0.005	9.52944e-27	1.92224e-19	4.68651e-11	-2.91377e-19	2.11183e-12	9.10332e-28	2.62885e-25	1.36778e-25	0.00144926	2.65202e-52	0.045	0.0985507	68.0006
546	5450	0.005	8.9019e-27	-6.97587e-19	4.37789e-11	1.05898e-18	1.97276e-12	8.50384e-28	-9.54016e-25	1.27771e-25	0.00144926	3.93035e-52	0.045	0.0985507	68.0006
547	5460	0.005	8.31552e-27	-1.43542e-18	4.08951e-11	2.17868e-18	1.84281e-12	7.94367e-28	-1.96307e-24	1.19354e-25	0.00144926	4.6945e-52	0.045	0.0985507	68.0006
548	5470	0.005	7.76685e-27	-1.78578e-18	3.81968e-11	2.71037e-18	1.72122e-12	7.41954e-28	-2.44222e-24	1.11479e-25	0.00144926	4.70084e-52	0.045	0.0985507	68.0006
549	5480	0.005	7.2525e-27	-1.44951e-18	3.56673e-11	2.20001e-18	1.60724e-12	6.92819e-28	-1.98233e-24	1.04097e-25	0.00144926	3.67063e-52	0.045	0.0985507	68.0006
550	5490	0.005	6.77003e-27	-4.19509e-19	3.32945e-11	6.36869e-19	1.50031e-12	6.46729e-28	-5.73717e-25	9.71715e-26	0.00144926	1.65914e-52	0.045	0.0985507	68.0006
551	5500	0.005	6.32202e-27	-5.78102e-19	3.10912e-11	8.77515e-19	1.40103e-12	6.03932e-28	-7.90609e-25	9.07412e-26	0.00144926	6.97749e-53	0.045	0.0985507	68.0006
552	5510	0.005	5.90314e-27	-6.5812e-19	2.90312e-11	9.98915e-19	1.3082e-12	5.63917e-28	-9.00041e-25	8.4729e-26	0.00144926	-3.68399e-53	0.045	0.0985507	68.0006
553	5520	0.005	5.51144e-27	-6.50447e-19	2.71048e-11	9.87241e-19	1.2214e-12	5.26498e-28	-8.89548e-25	7.91067e-26	0.00144926	-1.35684e-52	0.045	0.0985507	68.0006
554	5530	0.005	5.14509e-27	-5.5084e-19	2.53032e-11	8.36056e-19	1.14021e-12	4.91502e-28	-7.53326e-25	7.38485e-26	0.00144926	-2.02843e-52	0.045	0.0985507	68.0006
555	5540	0.005	4.80242e-27	-3.6078e-19	2.3618e-11	5.47615e-19	1.06427e-12	4.58767e-28	-4.93401e-25	6.89301e-26	0.00144926	-2.08219e-52	0.045	0.0985507	68.0006
556	5550	0.005	4.48187e-27	-8.83263e-20	2.20415e-11	1.34155e-19	9.93234e-13	4.28146e-28	-1.20794e-25	6.43292e-26	0.00144926	-1.15017e-52	0.045	0.0985507	68.0006
557	5560	0.005	4.18249e-27	1.85344e-19	2.05692e-11	-2.81171e-19	9.26887e-13	3.99547e-28	2.53476e-25	6.00321e-26	0.00144926	-1.31303e-52	0.045	0.0985507	68.0006
558	5570	0.005	3.90279e-27	4.51378e-19	1.91936e-11	-6.84909e-19	8.64903e-13	3.72827e-28	6.17302e-25	5.60176e-26	0.00144926	-1.48061e-52	0.045	0.0985507	68.0006
559	5580	0.005	3.64157e-27	6.65333e-19	1.7909e-11	-1.00961e-18	8.07013e-13	3.47873e-28	9.09905e-25	5.22682e-26	0.00144926	-1.49545e-52	0.045	0.0985507	68.0006
560	5590	0.005	3.39773e-27	7.66712e-19	1.67098e-11	-1.16346e-18	7.52976e-13	3.2458e-28	1.04855e-24	4.87683e-26	0.00144926	-1.34499e-52	0.045	0.0985507	68.0006
561	5600	0.005	3.17025e-27	6.81506e-19	1.5591e-11	-1.03416e-18	7.02563e-13	3.02849e-28	9.32024e-25	4.55032e-26	0.00144926	-1.02633e-52	0.045	0.0985507	68.0006
562	5610	0.005	2.95815e-27	3.21164e-19	1.45479e-11	-4.8731e-19	6.55558e-13	2.82587e-28	4.39221e-25	4.24589e-26	0.00144926	-5.47677e-53	0.045	0.0985507	68.0006
563	5620	0.005	2.76042e-27	7.53072e-20	1.35755e-11	-1.14201e-19	6.11739e-13	2.63698e-28	1.0299e-25	3.96208e-26	0.00144926	-1.18719e-54	0.045	0.0985507	68.0006
564	5630	0.005	2.57614e-27	-3.37558e-20	1.26693e-11	5.13143e-20	5.70901e-13	2.46094e-28	-4.61642e-26	3.69758e-26	0.00144926	5.22423e-53	0.045	0.0985507	68.0006
565	5640	0.005	2.40443e-27	-1.44924e-19	1.18248e-11	2.20023e-19	5.32848e-13	2.29691e-28	-1.98197e-25	3.45112e-26	0.00144926	1.00484e-52	0.045	0.0985507	68.0006
566	5650	0.005	2.24438e-27	-2.30428e-19	1.10377e-11	3.49784e-19	4.97379e-13	2.14402e-28	-3.15132e-25	3.2214e-26	0.00144926	1.33716e-52	0.045	0.0985507	68.0006
567	5660	0.005	2.09507e-27	-2.53574e-19	1.03034e-11	3.84905e-19	4.64291e-13	2.00139e-28	-3.46786e-25	3.0071e-26	0.00144926	1.39787e-52	0.045	0.0985507	68.0006
568	5670	0.005	1.95556e-27	-1.6788e-19	9.61731e-12	2.54848e-19	4.33374e-13	1.86812e-28	-2.29592e-25	2.80686e-26	0.00144926	1.04039e-52	0.045	0.0985507	68.0006
569	5680	0.005	1.82943e-27	-4.8011e-19	8.997e-12	7.28689e-19	4.05422e-13	1.74762e-28	-6.56595e-25	2.62582e-26	0.00144926	1.77301e-52	0.045	0.0985507	68.0006
570	5690	0.005	1.71879e-27	-1.5103e-18	8.45286e-12	2.29213e-18	3.80902e-13	1.64193e-28	-2.06548e-24	2.46701e-26	0.00144926	4.55274e-52	0.045	0.0985507	68.0006
571	5700	0.005	1.61821e-27	-2.6433e-18	7.95824e-12	4.01158e-18	3.58614e-13	1.54585e-28	-3.61495e-24	2.32265e-26	0.00144926	7.5538e-52	0.045	0.0985507	68.0006
572	5710	0.005	1.527e-27	-3.84322e-18	7.50966e-12	5.8326e-18	3.384e-13	1.45872e-28	-5.25596e-24	2.19173e-26	0.00144926	1.06853e-51	0.045	0.0985507	68.0006
573	5720	0.005	1.44439e-27	-5.0645e-18	7.10342e-12	7.68603e-18	3.20094e-13	1.3798e-28	-6.92617e-24	2.07316e-26	0.00144926	1.38352e-51	0.045	0.0985507	68.0006
574	5730	0.005	1.36957e-27	-6.25111e-18	6.73544e-12	9.48687e-18	3.03512e-13	1.30833e-28	-8.54899e-24	1.96577e-26	0.00144926	1.68691e-51	0.045	0.0985507	68.0006
575	5740	0.005	1.30162e-27	-7.33592e-18	6.40128e-12	1.11332e-17	2.88454e-13	1.24342e-28	-1.00326e-23	1.86824e-26	0.00144926	1.96289e-51	0.045	0.0985507	68.0006
576	5750	0.005	1.23956e-27	-8.2399e-18	6.09607e-12	1.25051e-17	2.74701e-13	1.18413e-28	-1.12688e-23	1.77917e-26	0.00144926	2.19313e-51	0.045	0.0985507	68.0006
577	5760	0.005	1.18229e-27	-8.87144e-18	5.81441e-12	1.34635e-17	2.62009e-13	1.12942e-28	-1.21325e-23	1.69696e-26	0.00144926	2.35662e-51	0.045	0.0985507	68.0006
578	5770	0.005	1.1286e-27	-9.12566e-18	5.55036e-12	1.38493e-17	2.5011e-13	1.07813e-28	-1.24802e-23	1.6199e-26	0.00144926	2.42959e-51	0.045	0.0985507	68.0006
579	5780	0.005	1.07715e-27	-8.88364e-18	5.29735e-12	1.3482e-17	2.38709e-13	1.02899e-28	-1.21492e-23	1.54606e-26	0.00144926	2.38532e-51	0.045	0.0985507	68.0006
580	5790	0.005	1.02648e-27	-8.01173e-18	5.04815e-12	1.21588e-17	2.2748e-13	9.80578e-29	-1.09568e-23	1.47332e-26	0.00144926	2.19403e-51	0.045	0.0985507	68.0006
581	5800	0.005	9.74956e-28	-6.36084e-18	4.79477e-12	9.65339e-18	2.16062e-13	9.3136e-29	-8.69904e-24	1.39937e-26	0.00144926	1.82273e-51	0.045	0.0985507	68.0006
582	5810	0.005	9.20803e-28	-3.76568e-18	4.52844e-12	5.71495e-18	2.0406e-13	8.79628e-29	-5.14993e-24	1.32165e-26	0.00144926	1.2351e-51	0.045	0.0985507	68.0006
583	5820	0.005	8.66475e-28	-6.20484e-19	4.26126e-12	9.41752e-19	1.92021e-13	8.2773e-29	-8.48571e-25	1.24367e-26	0.00144926	5.1871e-52	0.045	0.0985507	68.0006
584	5830	0.005	8.29266e-28	7.36671e-19	4.07827e-12	-1.11789e-18	1.83775e-13	7.92184e-29	1.00747e-24	1.19026e-26	0.00144926	1.91095e-52	0.045	0.0985507	68.0006
585	5840	0.005	7.93967e-28	2.20471e-18	3.90467e-12	-3.34581e-18	1.75952e-13	7.58463e-29	3.01514e-24	1.1396e-26	0.00144926	-1.66458e-52	0.045	0.0985507	68.0006
586	5850	0.005	7.60141e-28	3.74559e-18	3.73831e-12	-5.68428e-18	1.68456e-13	7.26149e-29	5.12245e-24	1.09104e-26	0.00144926	-5.44213e-52	0.045	0.0985507	68.0006
587	5860	0.005	7.27343e-28	5.31301e-18	3.57701e-12	-8.06303e-18	1.61187e-13	6.94818e-29	7.26605e-24	1.04397e-26	0.00144926	-9.30264e-52	0.045	0.0985507	68.0006
588	5870	0.005	6.95121e-28	6.85185e-18	3.41855e-12	-1.03984e-17	1.54046e-13	6.64037e-29	9.37055e-24	9.97721e-27	0.00144926	-1.3104e-51	0.045	0.0985507	68.0006
589	5880	0.005	6.63014e-28	8.2977e-18	3.26065e-12	-1.25926e-17	1.46931e-13	6.33366e-29	1.13479e-23	9.51638e-27	0.00144926	-1.66799e-51	0.045	0.0985507	68.0006
590	5890	0.005	6.30547e-28	9.57633e-18	3.10098e-12	-1.45331e-17	1.39736e-13	6.02351e-29	1.30965e-23	9.05037e-27	0.00144926	-1.98382e-51	0.045	0.0985507	68.0006
591	5900	0.005	5.9723e-28	1.06032e-17	2.93713e-12	-1.60916e-17	1.32352e-13	5.70523e-29	1.45009e-23	8.57216e-27	0.00144926	-2.23599e-51	0.045	0.0985507	68.0006
592	5910	0.005	5.62554e-28	1.12831e-17	2.7666e-12	-1.71233e-17	1.24668e-13	5.37398e-29	1.54307e-23	8.07446e-27	0.00144926	-2.39977e-51	0.045	0.0985507	68.0006
593	5920	0.005	5.25993e-28	1.15092e-17	2.58679e-12	-1.74664e-17	1.16565e-13	5.02471e-29	1.57399e-23	7.54968e-27	0.00144926	-2.44746e-51	0.045	0.0985507	68.0006
594	5930	0.005	4.93491e-28	1.18875e-17	2.42695e-12	-1.80407e-17	1.09363e-13	4.71423e-29	1.62573e-23	7.08318e-27	0.00144926	-2.55283e-51	0.045	0.0985507	68.0006
595	5940	0.005	4.62315e-28	1.20466e-17	2.27363e-12	-1.82821e-17	1.02454e-13	4.41641e-29	1.64749e-23	6.6357e-27	0.00144926	-2.61386e-51	0.045	0.0985507	68.0006
596	5950	0.005	4.31334e-28	1.17839e-17	2.12126e-12	-1.78834e-17	9.55878e-14	4.12045e-29	1.61156e-23	6.19102e-27	0.00144926	-2.57657e-51	0.045	0.0985507	68.0006
597	5960	0.005	4.0061e-28	1.102e-17	1.97016e-12	-1.6724e-17	8.8779e-14	3.82695e-29	1.50708e-23	5.75003e-27	0.00144926	-2.42197e-51	0.045	0.0985507	68.0006
598	5970	0.005	3.70241e-28	9.66919e-18	1.82081e-12	-1.46741e-17	8.2049e-14	3.53684e-29	1.32235e-23	5.31414e-27	0.00144926	-2.12962e-51	0.045	0.0985507	68.0006
599	5980	0.005	3.40363e-28	7.63961e-18	1.67388e-12	-1.15939e-17	7.54278e-14	3.25142e-29	1.04479e-23	4.8853e-27	0.00144926	-1.67757e-51	0.045	0.0985507	68.0006
600	5990	0.005	3.11148e-28	4.83265e-18	1.5302e-12	-7.33407e-18	6.89536e-14	2.97234e-29	6.6091e-24	4.46597e-27	0.00144926	-1.04231e-51	0.045	0.0985507	68.0006
601	6000	0.005	2.82806e-28	1.14302e-18	1.39082e-12	-1.73464e-18	6.26728e-14	2.70159e-29	1.56318e-24	4.05916e-27	0.00144926	-1.98757e-52	0.045	0.0985507	68.0006
602	6010	0.005	2.55583e-28	-3.54151e-18	1.25694e-12	5.37467e-18	5.66403e-14	2.44155e-29	-4.84335e-24	3.66844e-27	0.00144926	8.79828e-52	0.045	0.0985507	68.0006
603	6020	0.005	2.29767e-28	-9.34027e-18	1.12998e-12	1.41749e-17	5.09195e-14	2.19493e-29	-1.27737e-23	3.29789e-27	0.00144926	2.22185e-51	0.045	0.0985507	68.0006
604	6030	0.005	2.04659e-28	-1.51024e-17	1.00651e-12	2.29196e-17	4.53556e-14	1.95509e-29	-2.06539e-23	2.93751e-27	0.00144926	3.55729e-51	0.045	0.0985507	68.0006
605	6040	0.005	1.79696e-28	-1.98023e-17	8.8374e-13	3.00523e-17	3.98237e-14	1.71662e-29	-2.70815e-23	2.57921e-27	0.00144926	4.64563e-51	0.045	0.0985507	68.0006
606	6050	0.005	1.56124e-28	-2.46352e-17	7.67815e-13	3.73868e-17	3.46001e-14	1.49144e-29	-3.3691e-23	2.24087e-27	0.00144926	5.76801e-51	0.045	0.0985507	68.0006
607	6060	0.005	1.34178e-28	-2.94905e-17	6.5989e-13	4.47552e-17	2.9737e-14	1.2818e-29	-4.0331e-23	1.92588e-27	0.00144926	6.8988e-51	0.045	0.0985507	68.0006
608	6070	0.005	1.14114e-28	-3.42393e-17	5.61219e-13	5.1962e-17	2.52908e-14	1.09014e-29	-4.68254e-23	1.6379e-27	0.00144926	8.00812e-51	0.045	0.0985507	68.0006
609	6080	0.005	9.62065e-29	-3.87337e-17	4.73153e-13	5.87829e-17	2.13226e-14	9.19077e-30	-5.2972e-23	1.38087e-27	0.00144926	9.06161e-51	0.045	0.0985507	68.0006
610	6090	0.005	8.07484e-29	-4.28059e-17	3.97133e-13	6.49629e-17	1.78971e-14	7.71412e-30	-5.85411e-23	1.159e-27	0.00144926	1.00202e-50	0.045	0.0985507	68.0006
611	6100	0.005	6.80515e-29	-4.62669e-17	3.34692e-13	7.02154e-17	1.50835e-14	6.50123e-30	-6.32744e-23	9.76757e-28	0.00144926	1.08398e-50	0.045	0.0985507	68.0006
612	6110	0.005	5.84451e-29	-4.89059e-17	2.8745e-13	7.42203e-17	1.29548e-14	5.58357e-30	-6.68834e-23	8.38875e-28	0.00144926	1.14712e-50	0.045	0.0985507	68.0006
613	6120	0.005	5.22761e-29	-5.04891e-17	2.57112e-13	7.6623e-17	1.15878e-14	4.99427e-30	-6.90486e-23	7.5033e-28	0.00144926	1.186e-50	0.045	0.0985507	68.0006
614	6130	0.005	4.94974e-29	-5.08739e-17	2.43447e-13	7.7207e-17	1.0972e-14	4.72883e-30	-6.95748e-23	7.10448e-28	0.00144926	1.1974e-50	0.045	0.0985507	68.0006
615	6140	0.005	4.44442e-29	-5.14678e-17	2.18596e-13	7.81084e-17	9.8522e-15	4.24611e-30	-7.03871e-23	6.37918e-28	0.00144926	1.21615e-50	0.045	0.0985507	68.0006
616	6150	0.005	4.12448e-29	-5.09197e-17	2.02861e-13	7.72765e-17	9.14315e-15	3.94047e-30	-6.96374e-23	5.91996e-28	0.00144926	1.20948e-50	0.045	0.0985507	68.0006
617	6160	0.005	3.97829e-29	-4.90424e-17	1.95671e-13	7.44275e-17	8.81908e-15	3.80081e-30	-6.70701e-23	5.71013e-28	0.00144926	1.17316e-50	0.045	0.0985507	68.0006
618	6170	0.005	3.99033e-29	-4.56364e-17	1.96261e-13	6.92586e-17	8.84558e-15	3.81227e-30	-6.24121e-23	5.7274e-28	0.00144926	1.1027e-50	0.045	0.0985507	68.0006
619	6180	0.005	4.14086e-29	-4.04897e-17	2.03662e-13	6.14478e-17	9.17892e-15	3.95604e-30	-5.53734e-23	5.94347e-28	0.00144926	9.93336e-51	0.045	0.0985507	68.0006
620	6190	0.005	4.40572e-29	-3.33768e-17	2.16684e-13	5.06532e-17	9.7655e-15	4.20899e-30	-4.56459e-23	6.32363e-28	0.00144926	8.39984e-51	0.045	0.0985507	68.0006
621	6200	0.005	4.75596e-29	-2.40592e-17	2.33905e-13	3.65128e-17	1.05412e-14	4.54349e-30	-3.29032e-23	6.82632e-28	0.00144926	6.37282e-51	0.045	0.0985507	68.0006
622	6210	0.005	5.15759e-29	-1.22849e-17	2.53652e-13	1.86439e-17	1.14306e-14	4.92706e-30	-1.68007e-23	7.4028e-28	0.00144926	3.79561e-51	0.045	0.0985507	68.0006
623	6220	0.005	5.57133e-29	2.21227e-18	2.73993e-13	-3.35716e-18	1.23467e-14	5.32218e-30	3.02548e-24	7.99664e-28	0.00144926	6.08414e-52	0.045	0.0985507	68.0006
624	6230	0.005	5.95228e-29	1.97124e-17	2.9272e-13	-2.99155e-17	1.319e-14	5.68595e-30	2.69585e-23	8.54342e-28	0.00144926	-3.25171e-51	0.045	0.0985507	68.0006
625	6240	0.005	6.52811e-29	3.51021e-17	3.21033e-13	-5.32712e-17	1.44653e-14	6.2359e-30	4.80055e-23	9.36992e-28	0.00144926	-6.66004e-51	0.045	0.0985507	68.0006
626	6250	0.005	7.22165e-29	4.90837e-17	3.55134e-13	-7.44897e-17	1.60015e-14	6.89831e-30	6.71265e-23	1.03654e-27	0.00144926	-9.77251e-51	0.045	0.0985507	68.0006
627	6260	0.005	7.90347e-29	6.32637e-17	3.8866e-13	-9.60095e-17	1.75118e-14	7.54953e-30	8.6519e-23	1.1344e-27	0.00144926	-1.29443e-50	0.045	0.0985507	68.0006
628	6270	0.005	8.53888e-29	7.72937e-17	4.19902e-13	-1.17302e-16	1.89192e-14	8.1564e-30	1.05706e-22	1.2256e-27	0.00144926	-1.61001e-50	0.045	0.0985507	68.0006
629	6280	0.005	9.08966e-29	9.07728e-17	4.46984e-13	-1.37758e-16	2.0139e-14	8.68245e-30	1.2414e-22	1.30466e-27	0.00144926	-1.91529e-50	0.045	0.0985507	68.0006
630	6290	0.005	9.51399e-29	1.03244e-16	4.67847e-13	-1.56685e-16	2.10787e-14	9.0877e-30	1.41196e-22	1.36556e-27	0.00144926	-2.20038e-50	0.045	0.0985507	68.0006
631	6300	0.005	9.76626e-29	1.14194e-16	4.80248e-13	-1.73303e-16	2.16372e-14	9.32859e-30	1.56172e-22	1.40177e-27	0.00144926	-2.45409e-50	0.045	0.0985507	68.0006
632	6310	0.005	9.79696e-29	1.23048e-16	4.81755e-13	-1.86739e-16	2.17047e-14	9.35785e-30	1.6828e-22	1.40617e-27	0.00144926	-2.66393e-50	0.045	0.0985507	68.0006
633	6320	0.005	9.55255e-29	1.29167e-16	4.69732e-13	-1.96025e-16	2.11627e-14	9.12432e-30	1.76648e-22	1.37109e-27	0.00144926	-2.81599e-50	0.045	0.0985507	68.0006
634	6330	0.005	8.97534e-29	1.31848e-16	4.41344e-13	-2.00094e-16	1.98834e-14	8.57289e-30	1.80315e-22	1.28825e-27	0.00144926	-2.89494e-50	0.045	0.0985507	68.0006
635	6340	0.005	8.27829e-29	1.32062e-16	4.07063e-13	-2.00418e-16	1.83386e-14	7.90701e-30	1.80607e-22	1.1882e-27	0.00144926	-2.92243e-50	0.045	0.0985507	68.0006
636	6350	0.005	7.92513e-29	1.32324e-16	3.89695e-13	-2.00816e-16	1.75559e-14	7.56964e-30	1.80965e-22	1.13751e-27	0.00144926	-2.9543e-50	0.045	0.0985507	68.0006
637	6360	0.005	7.45015e-29	1.29217e-16	3.66338e-13	-1.96101e-16	1.65034e-14	7.11593e-30	1.76716e-22	1.06933e-27	0.00144926	-2.91525e-50	0.045	0.0985507	68.0006
638	6370	0.005	6.85562e-29	1.22241e-16	3.37102e-13	-1.85515e-16	1.51862e-14	6.54804e-30	1.67177e-22	9.83999e-28	0.00144926	-2.7945e-50	0.045	0.0985507	68.0006
639	6380	0.005	6.14685e-29	1.1087e-16	3.0225e-13	-1.68257e-16	1.3616e-14	5.87106e-30	1.51625e-22	8.82267e-28	0.00144926	-2.58062e-50	0.045	0.0985507	68.0006
640	6390	0.005	5.33241e-29	9.45443e-17	2.62203e-13	-1.43482e-16	1.18119e-14	5.09317e-30	1.29298e-22	7.65369e-28	0.00144926	-2.26156e-50	0.045	0.0985507	68.0006
641	6400	0.005	4.42436e-29	7.26779e-17	2.17556e-13	-1.10297e-16	9.80069e-15	4.22591e-30	9.93939e-23	6.35036e-28	0.00144926	-1.8246e-50	0.045	0.0985507	68.0006
642	6410	0.005	3.43845e-29	4.46531e-17	1.69081e-13	-6.77666e-17	7.6172e-15	3.28432e-30	6.10673e-23	4.93526e-28	0.00144926	-1.25638e-50	0.045	0.0985507	68.0006
643	6420	0.005	2.3943e-29	9.82157e-18	1.17746e-13	-1.49059e-17	5.30502e-15	2.28715e-30	1.34319e-23	3.43658e-28	0.00144926	-5.42845e-51	0.045	0.0985507	68.0006
644	6430	0.005	1.31566e-29	-3.24962e-17	6.47171e-14	4.93159e-17	2.91678e-15	1.2571e-30	-4.44416e-23	1.8884e-28	0.00144926	3.30725e-51	0.045	0.0985507	68.0006
645	6440	0.005	2.30575e-30	-8.30114e-17	1.13751e-14	1.25978e-16	5.14696e-16	2.20957e-31	-1.13526e-22	3.30964e-29	0.00144926	1.37975e-50	0.045	0.0985507	68.0006
646	6450	0.005	-9.71785e-30	-1.21624e-16	-4.77394e-14	1.84577e-16	-2.14789e-15	-9.27316e-31	-1.66332e-22	-1.3948e-28	0.00144926	2.18574e-50	0.045	0.0985507	68.0006
647	6460	0.005	-2.17733e-29	-1.6027e-16	-1.07011e-13	2.43226e-16	-4.81753e-15	-2.07864e-30	-2.19184e-22	-3.12514e-28	0.00144926	2.99823e-50	0.045	0.0985507	68.0006
648	6470	0.005	-3.34968e-29	-1.98908e-16	-1.64649e-13	3.01864e-16	-7.41358e-15	-3.19823e-30	-2.72025e-22	-4.80782e-28	0.00144926	3.81706e-50	0.045	0.0985507	68.0006
649	6480	0.005	-4.45453e-29	-2.36477e-16	-2.18969e-13	3.58879e-16	-9.8601e-15	-4.25336e-30	-3.23404e-22	-6.39362e-28	0.00144926	4.62079e-50	0.045	0.0985507	68.0006
650	6490	0.005	-5.45351e-29	-2.71763e-16	-2.68083e-13	4.12429e-16	-1.20721e-14	-5.20738e-30	-3.71661e-22	-7.82748e-28	0.00144926	5.38488e-50	0.045	0.0985507	68.0006
651	6500	0.005	-6.30404e-29	-3.03392e-16	-3.09898e-13	4.6043e-16	-1.39553e-14	-6.01961e-30	-4.14917e-22	-9.04825e-28	0.00144926	6.08147e-50	0.045	0.0985507	68.0006
652	6510	0.005	-6.95911e-29	-3.29825e-16	-3.42103e-13	5.00545e-16	-1.54056e-14	-6.64518e-30	-4.51066e-22	-9.98849e-28	0.00144926	6.67926e-50	0.045	0.0985507	68.0006
653	6520	0.005	-7.36722e-29	-3.49345e-16	-3.62164e-13	5.30169e-16	-1.63089e-14	-7.03487e-30	-4.77762e-22	-1.05742e-27	0.00144926	7.14334e-50	0.045	0.0985507	68.0006
654	6530	0.005	-7.47213e-29	-3.60057e-16	-3.67319e-13	5.46426e-16	-1.65408e-14	-7.135e-30	-4.92412e-22	-1.07248e-27	0.00144926	7.43507e-50	0.045	0.0985507	68.0006
655	6540	0.005	-7.21277e-29	-3.59874e-16	-3.54564e-13	5.46149e-16	-1.59659e-14	-6.88724e-30	-4.92162e-22	-1.03526e-27	0.00144926	7.51187e-50	0.045	0.0985507	68.0006
656	6550	0.005	-7.04008e-29	-3.56795e-16	-3.46073e-13	5.41476e-16	-1.55832e-14	-6.7223e-30	-4.87951e-22	-1.01047e-27	0.00144926	7.53471e-50	0.045	0.0985507	68.0006
657	6560	0.005	-7.03602e-29	-3.5138e-16	-3.45875e-13	5.33257e-16	-1.55743e-14	-6.71846e-30	-4.80545e-22	-1.00989e-27	0.00144926	7.51429e-50	0.045	0.0985507	68.0006
658	6570	0.005	-6.88705e-29	-3.36217e-16	-3.38556e-13	5.10247e-16	-1.52448e-14	-6.57628e-30	-4.59809e-22	-9.88504e-28	0.00144926	7.3002e-50	0.045	0.0985507	68.0006
659	6580	0.005	-6.59177e-29	-3.09995e-16	-3.24045e-13	4.70452e-16	-1.45916e-14	-6.29442e-30	-4.23947e-22	-9.46123e-28	0.00144926	6.8651e-50	0.045	0.0985507	68.0006
660	6590	0.005	-6.15122e-29	-2.71332e-16	-3.02396e-13	4.11777e-16	-1.36171e-14	-5.87389e-30	-3.71072e-22	-8.8289e-28	0.00144926	6.18016e-50	0.045	0.0985507	68.0006
661	6600	0.005	-5.56902e-29	-2.18783e-16	-2.73786e-13	3.32029e-16	-1.23294e-14	-5.31817e-30	-2.99206e-22	-7.99328e-28	0.00144926	5.21511e-50	0.045	0.0985507	68.0006
662	6610	0.005	-4.85162e-29	-1.50834e-16	-2.38534e-13	2.28909e-16	-1.07428e-14	-4.63341e-30	-2.0628e-22	-6.96359e-28	0.00144926	3.93821e-50	0.045	0.0985507	68.0006
663	6620	0.005	-4.00844e-29	-6.59035e-17	-1.97104e-13	1.00018e-16	-8.87835e-15	-3.82865e-30	-9.01293e-23	-5.75338e-28	0.00144926	2.31621e-50	0.045	0.0985507	68.0006
664	6630	0.005	-3.05209e-29	3.76584e-17	-1.50116e-13	-5.71486e-17	-6.76403e-15	-2.91593e-30	5.15013e-23	-4.38073e-28	0.00144926	3.14349e-51	0.045	0.0985507	68.0006
665	6640	0.005	-1.99856e-29	1.6157e-16	-9.83569e-14	-2.45198e-16	-4.43537e-15	-1.91053e-30	2.20963e-22	-2.8686e-28	0.00144926	-2.10363e-50	0.045	0.0985507	68.0006
666	6650	0.005	-8.69358e-30	2.97208e-16	-4.2882e-14	-4.51043e-16	-1.93964e-15	-8.32961e-31	4.06459e-22	-1.24787e-28	0.00144926	-4.76919e-50	0.045	0.0985507	68.0006
667	6660	0.005	3.03916e-30	4.02982e-16	1.47734e-14	-6.11567e-16	6.55228e-16	2.86966e-31	5.51116e-22	4.36134e-29	0.00144926	-6.86065e-50	0.045	0.0985507	68.0006
668	6670	0.005	1.49955e-29	5.09751e-16	7.35281e-14	-7.73601e-16	3.29958e-15	1.42825e-30	6.97133e-22	2.15223e-28	0.00144926	-8.99227e-50	0.045	0.0985507	68.0006
669	6680	0.005	2.68528e-29	6.14732e-16	1.31796e-13	-9.32921e-16	5.92201e-15	2.56008e-30	8.40704e-22	3.85411e-28	0.00144926	-1.11118e-49	0.045	0.0985507	68.0006
670	6690	0.005	3.8244e-29	7.14726e-16	1.87774e-13	-1.08467e-15	8.44137e-15	3.64743e-30	9.77455e-22	5.48909e-28	0.00144926	-1.31589e-49	0.045	0.0985507	68.0006
671	6700	0.005	4.87562e-29	8.06097e-16	2.39433e-13	-1.22334e-15	1.07663e-14	4.65088e-30	1.10241e-21	6.99791e-28	0.00144926	-1.50647e-49	0.045	0.0985507	68.0006
672	6710	0.005	5.79284e-29	8.84753e-16	2.84508e-13	-1.34271e-15	1.27949e-14	5.52642e-30	1.20998e-21	8.31438e-28	0.00144926	-1.67517e-49	0.045	0.0985507	68.0006
673	6720	0.005	6.52495e-29	9.46124e-16	3.20486e-13	-1.43584e-15	1.4414e-14	6.22529e-30	1.29391e-21	9.36518e-28	0.00144926	-1.81328e-49	0.045	0.0985507	68.0006
674	6730	0.005	7.01567e-29	9.85141e-16	3.44603e-13	-1.49506e-15	1.54993e-14	6.69374e-30	1.34727e-21	1.00695e-27	0.00144926	-1.91116e-49	0.045	0.0985507	68.0006
675	6740	0.005	7.20333e-29	9.96217e-16	3.53827e-13	-1.51187e-15	1.59142e-14	6.87291e-30	1.36242e-21	1.03389e-27	0.00144926	-1.95811e-49	0.045	0.0985507	68.0006
676	6750	0.005	7.02067e-29	9.73222e-16	3.44854e-13	-1.47697e-15	1.55101e-14	6.69862e-30	1.33097e-21	1.00767e-27	0.00144926	-1.94244e-49	0.045	0.0985507	68.0006
677	6760	0.005	7.86855e-29	1.02003e-15	3.86532e-13	-1.548e-15	1.73864e-14	7.50819e-30	1.39498e-21	1.12937e-27	0.00144926	-2.05874e-49	0.045	0.0985507	68.0006
678	6770	0.005	8.9589e-29	1.07617e-15	4.4013e-13	-1.63321e-15	1.97996e-14	8.54932e-30	1.47177e-21	1.28587e-27	0.00144926	-2.19329e-49	0.045	0.0985507	68.0006
679	6780	0.005	1.00123e-28	1.11922e-15	4.91917e-13	-1.69853e-15	2.21315e-14	9.55524e-30	1.53063e-21	1.43706e-27	0.00144926	-2.30364e-49	0.045	0.0985507	68.0006
680	6790	0.005	1.10123e-28	1.14629e-15	5.41084e-13	-1.73962e-15	2.43459e-14	1.05103e-29	1.56766e-21	1.58059e-27	0.00144926	-2.38403e-49	0.045	0.0985507	68.0006
681	6800	0.005	1.19413e-28	1.1543e-15	5.86769e-13	-1.75177e-15	2.64038e-14	1.13977e-29	1.57861e-21	1.71393e-27	0.00144926	-2.42821e-49	0.045	0.0985507	68.0006
682	6810	0.005	1.27805e-28	1.13988e-15	6.28045e-13	-1.72989e-15	2.82638e-14	1.21995e-29	1.55889e-21	1.83438e-27	0.00144926	-2.42941e-49	0.045	0.0985507	68.0006
683	6820	0.005	1.35097e-28	1.09942e-15	6.63927e-13	-1.66849e-15	2.98815e-14	1.28965e-29	1.50356e-21	1.93905e-27	0.00144926	-2.38033e-49	0.045	0.0985507	68.0006
684	6830	0.005	1.41077e-28	1.02905e-15	6.93363e-13	-1.56169e-15	3.12095e-14	1.34682e-29	1.40732e-21	2.02488e-27	0.00144926	-2.2731e-49	0.045	0.0985507	68.0006
685	6840	0.005	1.45516e-28	9.246e-16	7.15239e-13	-1.40318e-15	3.2198e-14	1.38932e-29	1.26448e-21	2.0886e-27	0.00144926	-2.09932e-49	0.045	0.0985507	68.0006
686	6850	0.005	1.48174e-28	7.81641e-16	7.28374e-13	-1.18623e-15	3.27937e-14	1.41483e-29	1.06897e-21	2.12676e-27	0.00144926	-1.84996e-49	0.045	0.0985507	68.0006
687	6860	0.005	1.48798e-28	5.95438e-16	7.31521e-13	-9.03648e-16	3.29406e-14	1.42094e-29	8.14317e-22	2.13571e-27	0.00144926	-1.51541e-49	0.045	0.0985507	68.0006
688	6870	0.005	1.47118e-28	3.60959e-16	7.23361e-13	-5.47801e-16	3.25795e-14	1.40509e-29	4.93646e-22	2.11161e-27	0.00144926	-1.08545e-49	0.045	0.0985507	68.0006
689	6880	0.005	1.42853e-28	7.28634e-17	7.02508e-13	-1.10586e-16	3.1648e-14	1.36459e-29	9.96475e-23	2.05039e-27	0.00144926	-5.49192e-50	0.045	0.0985507	68.0006
690	6890	0.005	1.35704e-28	-2.74507e-16	6.67501e-13	4.16586e-16	3.00805e-14	1.29659e-29	-3.75415e-22	1.94779e-27	0.00144926	1.04884e-50	0.045	0.0985507	68.0006
691	6900	0.005	1.25563e-28	-6.81872e-16	6.17805e-13	1.03481e-15	2.78529e-14	1.20006e-29	-9.32524e-22	1.80225e-27	0.00144926	8.78725e-50	0.045	0.0985507	68.0006
692	6910	0.005	1.22362e-28	-8.89793e-16	6.02148e-13	1.35035e-15	2.71533e-14	1.16964e-29	-1.21688e-21	1.7563e-27	0.00144926	1.26751e-49	0.045	0.0985507	68.0006
693	6920	0.005	1.18289e-28	-1.09837e-15	5.82209e-13	1.66688e-15	2.62609e-14	1.13091e-29	-1.50212e-21	1.69785e-27	0.00144926	1.66167e-49	0.045	0.0985507	68.0006
694	6930	0.005	1.134e-28	-1.3039e-15	5.58254e-13	1.9788e-15	2.51874e-14	1.08438e-29	-1.78321e-21	1.62769e-27	0.00144926	2.05467e-49	0.045	0.0985507	68.0006
695	6940	0.005	1.07764e-28	-1.50227e-15	5.30621e-13	2.27984e-15	2.39481e-14	1.0307e-29	-2.05449e-21	1.54679e-27	0.00144926	2.43919e-49	0.045	0.0985507	68.0006
696	6950	0.005	1.01464e-28	-1.68889e-15	4.99719e-13	2.56307e-15	2.25612e-14	9.70681e-30	-2.30972e-21	1.45638e-27	0.00144926	2.80707e-49	0.045	0.0985507	68.0006
697	6960	0.005	9.46009e-29	-1.85874e-15	4.66038e-13	2.82083e-15	2.10487e-14	9.05256e-30	-2.542e-21	1.35787e-27	0.00144926	3.1493e-49	0.045	0.0985507	68.0006
698	6970	0.005	8.72894e-29	-2.0063e-15	4.30144e-13	3.04477e-15	1.94359e-14	8.35534e-30	-2.7438e-21	1.25293e-27	0.00144926	3.456e-49	0.045	0.0985507	68.0006
699	6980	0.005	7.9663e-29	-2.12556e-15	3.92689e-13	3.22576e-15	1.77521e-14	7.62779e-30	-2.90691e-21	1.14347e-27	0.00144926	3.71634e-49	0.045	0.0985507	68.0006
700	6990	0.005	7.1872e-29	-2.21001e-15	3.5441e-13	3.35392e-15	1.60303e-14	6.88424e-30	-3.02239e-21	1.03164e-27	0.00144926	3.91859e-49	0.045	0.0985507	68.0006
701	7000	0.005	6.40854e-29	-2.25259e-15	3.16134e-13	3.41854e-15	1.43075e-14	6.14075e-30	-3.08063e-21	9.19883e-28	0.00144926	4.05e-49	0.045	0.0985507	68.0006
702	7010	0.005	5.64912e-29	-2.24571e-15	2.78783e-13	3.4081e-15	1.26251e-14	5.41523e-30	-3.07122e-21	8.1088e-28	0.00144926	4.09682e-49	0.045	0.0985507	68.0006
703	7020	0.005	4.92967e-29	-2.18122e-15	2.43374e-13	3.31023e-15	1.10287e-14	4.72742e-30	-2.98303e-21	7.07616e-28	0.00144926	4.04427e-49	0.045	0.0985507	68.0006
704	7030	0.005	4.27301e-29	-2.05039e-15	2.11023e-13	3.11168e-15	9.56834e-15	4.09903e-30	-2.80409e-21	6.1336e-28	0.00144926	3.87649e-49	0.045	0.0985507	68.0006
705	7040	0.005	3.704e-29	-1.84388e-15	1.82952e-13	2.79828e-15	8.29879e-15	3.55374e-30	-2.52167e-21	5.31685e-28	0.00144926	3.5765e-49	0.045	0.0985507	68.0006
706	7050	0.005	3.14779e-29	-1.59604e-15	1.55491e-13	2.42217e-15	7.05566e-15	3.02033e-30	-2.18274e-21	4.51844e-28	0.00144926	3.20404e-49	0.045	0.0985507	68.0006
707	7060	0.005	2.27829e-29	-1.4507e-15	1.12668e-13	2.2016e-15	5.12301e-15	2.18851e-30	-1.98397e-21	3.27041e-28	0.00144926	3.0111e-49	0.045	0.0985507	68.0006
708	7070	0.005	1.43118e-29	-1.26455e-15	7.0927e-14	1.91909e-15	3.23804e-15	1.37772e-30	-1.72939e-21	2.05448e-28	0.00144926	2.74511e-49	0.045	0.0985507	68.0006
709	7080	0.005	6.1949e-30	-1.03479e-15	3.09102e-14	1.57041e-15	1.42953e-15	6.00415e-31	-1.41517e-21	8.89399e-29	0.00144926	2.40035e-49	0.045	0.0985507	68.0006
710	7090	0.005	-1.42805e-30	-7.58621e-16	-6.69745e-15	1.1513e-15	-2.71701e-16	-1.30095e-31	-1.03749e-21	-2.04803e-29	0.00144926	1.97097e-49	0.045	0.0985507	68.0006
711	7100	0.005	-8.40813e-30	-4.33233e-16	-4.11646e-14	6.57489e-16	-1.8328e-15	-7.99603e-31	-5.92487e-22	-1.20674e-28	0.00144926	1.45108e-49	0.045	0.0985507	68.0006
712	7110	0.005	-1.45869e-29	-5.58044e-17	-7.17136e-14	8.47027e-17	-3.21882e-15	-1.393e-30	-7.63177e-23	-2.09369e-28	0.00144926	8.34673e-50	0.045	0.0985507	68.0006
713	7120	0.005	-1.97964e-29	3.76487e-16	-9.75191e-14	-5.71343e-16	-4.39265e-15	-1.89426e-30	5.14881e-22	-2.84152e-28	0.00144926	1.15668e-50	0.045	0.0985507	68.0006
714	7130	0.005	-2.38587e-29	8.66459e-16	-1.17707e-13	-1.31493e-15	-5.31502e-15	-2.28641e-30	1.18496e-21	-3.4247e-28	0.00144926	-7.12081e-50	0.045	0.0985507	68.0006
715	7140	0.005	-2.65858e-29	1.41692e-15	-1.31355e-13	-2.15031e-15	-5.94442e-15	-2.55151e-30	1.93778e-21	-3.81625e-28	0.00144926	-1.65479e-49	0.045	0.0985507	68.0006
716	7150	0.005	-2.77795e-29	2.03068e-15	-1.37489e-13	-3.08175e-15	-6.23709e-15	-2.67066e-30	2.77715e-21	-3.98773e-28	0.00144926	-2.71874e-49	0.045	0.0985507	68.0006
717	7160	0.005	-2.72313e-29	2.71052e-15	-1.35085e-13	-4.11348e-15	-6.14694e-15	-2.62395e-30	3.70689e-21	-3.9092e-28	0.00144926	-3.91027e-49	0.045	0.0985507	68.0006
718	7170	0.005	-2.47218e-29	3.45921e-15	-1.23065e-13	-5.24969e-15	-5.62556e-15	-2.39047e-30	4.73079e-21	-3.54919e-28	0.00144926	-5.23576e-49	0.045	0.0985507	68.0006
719	7180	0.005	-2.00212e-29	4.27948e-15	-1.003e-13	-6.49454e-15	-4.62212e-15	-1.94827e-30	5.85259e-21	-2.8747e-28	0.00144926	-6.70164e-49	0.045	0.0985507	68.0006
720	7190	0.005	-1.28885e-29	5.17405e-15	-6.56054e-14	-7.85215e-15	-3.08335e-15	-1.27435e-30	7.076e-21	-1.85113e-28	0.00144926	-8.31438e-49	0.045	0.0985507	68.0006
721	7200	0.005	-6.10078e-30	6.02103e-15	-3.25877e-14	-9.13753e-15	-1.61896e-15	-6.32993e-31	8.23433e-21	-8.77079e-29	0.00144926	-9.84909e-49	0.045	0.0985507	68.0006
722	7210	0.005	-2.28826e-30	6.70407e-15	-1.41312e-14	-1.01741e-14	-8.06248e-16	-2.74483e-31	9.16845e-21	-3.30019e-29	0.00144926	-1.10913e-48	0.045	0.0985507	68.0006
723	7220	0.005	2.35138e-30	7.37082e-15	8.40001e-15	-1.1186e-14	1.90327e-16	1.63175e-31	1.00803e-20	3.35761e-29	0.00144926	-1.23169e-48	0.045	0.0985507	68.0006
724	7230	0.005	7.78181e-30	8.01055e-15	3.48319e-14	-1.21568e-14	1.3632e-15	6.76602e-31	1.09552e-20	1.11505e-28	0.00144926	-1.35078e-48	0.045	0.0985507	68.0006
725	7240	0.005	1.39553e-29	8.61152e-15	6.49345e-14	-1.30689e-14	2.70233e-15	1.26133e-30	1.17771e-20	2.001e-28	0.00144926	-1.46443e-48	0.045	0.0985507	68.0006
726	7250	0.005	2.08119e-29	9.16094e-15	9.84192e-14	-1.39027e-14	4.19502e-15	1.91176e-30	1.25284e-20	2.98502e-28	0.00144926	-1.57044e-48	0.045	0.0985507	68.0006
727	7260	0.005	2.82794e-29	9.64494e-15	1.34936e-13	-1.46372e-14	5.82587e-15	2.62108e-30	1.31904e-20	4.05674e-28	0.00144926	-1.66647e-48	0.045	0.0985507	68.0006
728	7270	0.005	3.62724e-29	1.00485e-14	1.74072e-13	-1.52497e-14	7.57664e-15	3.38127e-30	1.37423e-20	5.20389e-28	0.00144926	-1.74995e-48	0.045	0.0985507	68.0006
729	7280	0.005	4.46916e-29	1.03556e-14	2.15345e-13	-1.57157e-14	9.42609e-15	4.18299e-30	1.41623e-20	6.41225e-28	0.00144926	-1.81813e-48	0.045	0.0985507	68.0006
730	7290	0.005	5.3424e-29	1.05488e-14	2.58207e-13	-1.60089e-14	1.13499e-14	5.01557e-30	1.44265e-20	7.66558e-28	0.00144926	-1.86804e-48	0.045	0.0985507	68.0006
731	7300	0.005	6.23415e-29	1.06097e-14	3.02037e-13	-1.61013e-14	1.33206e-14	5.86693e-30	1.45097e-20	8.94551e-28	0.00144926	-1.89649e-48	0.045	0.0985507	68.0006
732	7310	0.005	7.13009e-29	1.05183e-14	3.46138e-13	-1.59627e-14	1.53073e-14	6.72357e-30	1.43848e-20	1.02315e-27	0.00144926	-1.90008e-48	0.045	0.0985507	68.0006
733	7320	0.005	8.01431e-29	1.02537e-14	3.89737e-13	-1.55611e-14	1.72758e-14	7.57046e-30	1.4023e-20	1.15007e-27	0.00144926	-1.87519e-48	0.045	0.0985507	68.0006
734	7330	0.005	8.86928e-29	9.79353e-15	4.31981e-13	-1.48627e-14	1.91882e-14	8.39103e-30	1.33936e-20	1.2728e-27	0.00144926	-1.81795e-48	0.045	0.0985507	68.0006
735	7340	0.005	9.67578e-29	9.11394e-15	4.71936e-13	-1.38314e-14	2.10029e-14	9.16713e-30	1.24642e-20	1.38857e-27	0.00144926	-1.72426e-48	0.045	0.0985507	68.0006
736	7350	0.005	1.05605e-28	8.50684e-15	5.15708e-13	-1.291e-14	2.2988e-14	1.00174e-29	1.16339e-20	1.51558e-27	0.00144926	-1.64163e-48	0.045	0.0985507	68.0006
737	7360	0.005	1.15081e-28	7.96125e-15	5.62541e-13	-1.20821e-14	2.51097e-14	1.09271e-29	1.08878e-20	1.65159e-27	0.00144926	-1.56799e-48	0.045	0.0985507	68.0006
738	7370	0.005	1.24179e-28	7.28649e-15	6.07577e-13	-1.1058e-14	2.71538e-14	1.18019e-29	9.96495e-21	1.7822e-27	0.00144926	-1.47191e-48	0.045	0.0985507	68.0006
739	7380	0.005	1.32742e-28	6.47571e-15	6.50036e-13	-9.82759e-15	2.90854e-14	1.26266e-29	8.85614e-21	1.90512e-27	0.00144926	-1.35196e-48	0.045	0.0985507	68.0006
740	7390	0.005	1.40597e-28	5.52216e-15	6.89076e-13	-8.3805e-15	3.08668e-14	1.3385e-29	7.55208e-21	2.01789e-27	0.00144926	-1.20673e-48	0.045	0.0985507	68.0006
741	7400	0.005	1.47561e-28	4.41923e-15	7.23796e-13	-6.70669e-15	3.24576e-14	1.40594e-29	6.04372e-21	2.11787e-27	0.00144926	-1.03481e-48	0.045	0.0985507	68.0006
742	7410	0.005	1.53436e-28	3.16042e-15	7.53231e-13	-4.79632e-15	3.38146e-14	1.46312e-29	4.32218e-21	2.20223e-27	0.00144926	-8.34792e-49	0.045	0.0985507	68.0006
743	7420	0.005	1.58014e-28	1.7394e-15	7.76356e-13	-2.63977e-15	3.48917e-14	1.50803e-29	2.37879e-21	2.26797e-27	0.00144926	-6.05258e-49	0.045	0.0985507	68.0006
744	7430	0.005	1.61072e-28	1.49974e-16	7.92077e-13	-2.27661e-16	3.56399e-14	1.53857e-29	2.05104e-22	2.3119e-27	0.00144926	-3.44806e-49	0.045	0.0985507	68.0006
745	7440	0.005	1.62374e-28	-1.61383e-15	7.99235e-13	2.44909e-15	3.60072e-14	1.55247e-29	-2.20706e-21	2.33063e-27	0.00144926	-5.20397e-50	0.045	0.0985507	68.0006
746	7450	0.005	1.61669e-28	-3.5578e-15	7.96604e-13	5.39927e-15	3.59385e-14	1.54736e-29	-4.86563e-21	2.32056e-27	0.00144926	2.74427e-49	0.045	0.0985507	68.0006
747	7460	0.005	1.58694e-28	-5.68752e-15	7.82887e-13	8.63133e-15	3.53756e-14	1.52072e-29	-7.77822e-21	2.27791e-27	0.00144926	6.35968e-49	0.045	0.0985507	68.0006
748	7470	0.005	1.5317e-28	-8.00832e-15	7.56717e-13	1.21534e-14	3.42571e-14	1.46988e-29	-1.09521e-20	2.19868e-27	0.00144926	1.03394e-48	0.045	0.0985507	68.0006
749	7480	0.005	1.44804e-28	-1.05253e-14	7.16652e-13	1.59732e-14	3.25183e-14	1.39206e-29	-1.43943e-20	2.07865e-27	0.00144926	1.4697e-48	0.045	0.0985507	68.0006
750	7490	0.005	1.33286e-28	-1.32433e-14	6.61178e-13	2.0098e-14	3.00911e-14	1.2843e-29	-1.81114e-20	1.91341e-27	0.00144926	1.94456e-48	0.045	0.0985507	68.0006
751	7500	0.005	1.26723e-28	-1.52945e-14	6.2978e-13	2.32109e-14	2.87312e-14	1.22331e-29	-2.09166e-20	1.81925e-27	0.00144926	2.30441e-48	0.045	0.0985507	68.0006
752	7510	0.005	1.2126e-28	-1.70469e-14	6.03663e-13	2.58703e-14	2.76018e-14	1.17258e-29	-2.33132e-20	1.74088e-27	0.00144926	2.61532e-48	0.045	0.0985507	68.0006
753	7520	0.005	1.15041e-28	-1.86596e-14	5.73772e-13	2.83179e-14	2.62993e-14	1.11452e-29	-2.55188e-20	1.65166e-27	0.00144926	2.90623e-48	0.045	0.0985507	68.0006
754	7530	0.005	1.08146e-28	-2.00898e-14	5.40476e-13	3.04882e-14	2.48392e-14	1.04984e-29	-2.74746e-20	1.55272e-27	0.00144926	3.17005e-48	0.045	0.0985507	68.0006
755	7540	0.005	1.00668e-28	-2.12906e-14	5.04216e-13	3.23106e-14	2.32403e-14	9.79413e-30	-2.91168e-20	1.44542e-27	0.00144926	3.39909e-48	0.045	0.0985507	68.0006
756	7550	0.005	9.27184e-29	-2.22116e-14	4.65516e-13	3.37083e-14	2.15248e-14	9.0424e-30	-3.03764e-20	1.33134e-27	0.00144926	3.58502e-48	0.045	0.0985507	68.0006
757	7560	0.005	8.44242e-29	-2.27985e-14	4.24978e-13	3.4599e-14	1.97185e-14	8.25497e-30	-3.1179e-20	1.2123e-27	0.00144926	3.71882e-48	0.045	0.0985507	68.0006
758	7570	0.005	7.59303e-29	-2.29928e-14	3.83289e-13	3.48939e-14	1.78509e-14	7.44518e-30	-3.14448e-20	1.09039e-27	0.00144926	3.79083e-48	0.045	0.0985507	68.0006
759	7580	0.005	6.74e-29	-2.2732e-14	3.41226e-13	3.44981e-14	1.59554e-14	6.62812e-30	-3.10882e-20	9.67946e-28	0.00144926	3.79066e-48	0.045	0.0985507	68.0006
760	7590	0.005	5.90153e-29	-2.19493e-14	2.99654e-13	3.33103e-14	1.40694e-14	5.82062e-30	-3.00177e-20	8.47579e-28	0.00144926	3.70719e-48	0.045	0.0985507	68.0006
761	7600	0.005	5.09781e-29	-2.05735e-14	2.59538e-13	3.12224e-14	1.22344e-14	5.04137e-30	-2.81362e-20	7.32184e-28	0.00144926	3.52857e-48	0.045	0.0985507	68.0006
762	7610	0.005	4.35106e-29	-1.85289e-14	2.21935e-13	2.81195e-14	1.04962e-14	4.31096e-30	-2.534e-20	6.2495e-28	0.00144926	3.24219e-48	0.045	0.0985507	68.0006
763	7620	0.005	3.68559e-29	-1.57352e-14	1.88009e-13	2.38797e-14	8.9051e-15	3.65196e-30	-2.15193e-20	5.29363e-28	0.00144926	2.83464e-48	0.045	0.0985507	68.0006
764	7630	0.005	3.12789e-29	-1.21072e-14	1.59024e-13	1.8374e-14	7.51604e-15	3.08895e-30	-1.65578e-20	4.49225e-28	0.00144926	2.29172e-48	0.045	0.0985507	68.0006
765	7640	0.005	2.70668e-29	-7.55519e-15	1.36355e-13	1.14658e-14	6.38862e-15	2.64863e-30	-1.03324e-20	3.88656e-28	0.00144926	1.59839e-48	0.045	0.0985507	68.0006
766	7650	0.005	1.86323e-29	-4.64273e-15	9.36248e-14	7.04589e-15	4.39753e-15	1.81861e-30	-6.34937e-21	2.67521e-28	0.00144926	1.1693e-48	0.045	0.0985507	68.0006
767	7660	0.005	1.04451e-29	-1.40557e-15	5.19711e-14	2.13318e-15	2.44666e-15	1.00952e-30	-1.92225e-21	1.49928e-28	0.00144926	6.85809e-49	0.045	0.0985507	68.0006
768	7670	0.005	2.70711e-30	2.19089e-15	1.23727e-14	-3.3248e-15	5.79148e-16	2.40341e-31	2.99624e-21	3.8774e-29	0.00144926	1.41715e-49	0.045	0.0985507	68.0006
769	7680	0.005	-4.44823e-30	6.14434e-15	-2.45137e-14	-9.32456e-15	-1.17546e-15	-4.76155e-31	8.40296e-21	-6.40258e-29	0.00144926	-4.63248e-49	0.045	0.0985507	68.0006
770	7690	0.005	-1.08795e-29	1.045e-14	-5.79904e-14	-1.58588e-14	-2.7857e-15	-1.12642e-30	1.42913e-20	-1.56442e-28	0.00144926	-1.12898e-48	0.045	0.0985507	68.0006
771	7700	0.005	-1.6437e-29	1.51002e-14	-8.73181e-14	-2.2916e-14	-4.21819e-15	-1.69609e-30	2.0651e-20	-2.36325e-28	0.00144926	-1.85499e-48	0.045	0.0985507	68.0006
772	7710	0.005	-2.09628e-29	2.00849e-14	-1.11715e-13	-3.04807e-14	-5.43755e-15	-2.16998e-30	2.74679e-20	-3.01406e-28	0.00144926	-2.6404e-48	0.045	0.0985507	68.0006
773	7720	0.005	-2.42901e-29	2.53907e-14	-1.30356e-13	-3.85328e-14	-6.40642e-15	-2.53206e-30	3.47241e-20	-3.49294e-28	0.00144926	-3.48388e-48	0.045	0.0985507	68.0006
774	7730	0.005	-2.62437e-29	3.10014e-14	-1.42372e-13	-4.70477e-14	-7.08538e-15	-2.76547e-30	4.23974e-20	-3.77473e-28	0.00144926	-4.38369e-48	0.045	0.0985507	68.0006
775	7740	0.005	-2.66397e-29	3.68977e-14	-1.4685e-13	-5.59959e-14	-7.43291e-15	-2.85245e-30	5.04611e-20	-3.833e-28	0.00144926	-5.3376e-48	0.045	0.0985507	68.0006
776	7750	0.005	-2.52849e-29	4.30568e-14	-1.42831e-13	-6.53429e-14	-7.4054e-15	-2.77438e-30	5.88842e-20	-3.64005e-28	0.00144926	-6.34292e-48	0.045	0.0985507	68.0006
777	7760	0.005	-2.19773e-29	4.94526e-14	-1.2931e-13	-7.50492e-14	-6.95707e-15	-2.51173e-30	6.7631e-20	-3.16687e-28	0.00144926	-7.39644e-48	0.045	0.0985507	68.0006
778	7770	0.005	-1.65056e-29	5.60554e-14	-1.05235e-13	-8.50696e-14	-6.03993e-15	-2.04406e-30	7.6661e-20	-2.38311e-28	0.00144926	-8.49444e-48	0.045	0.0985507	68.0006
779	7780	0.005	-8.64896e-30	6.28319e-14	-6.95052e-14	-9.53537e-14	-4.60378e-15	-1.35003e-30	8.59286e-20	-1.25708e-28	0.00144926	-9.63266e-48	0.045	0.0985507	68.0006
780	7790	0.005	5.4765e-31	6.94849e-14	-2.71326e-14	-1.0545e-13	-2.86674e-15	-5.26953e-31	9.50271e-20	6.13165e-30	0.00144926	-1.07608e-47	0.045	0.0985507	68.0006
781	7800	0.005	5.47729e-30	7.47802e-14	-5.16196e-15	-1.13486e-13	-2.01482e-15	-1.00178e-31	1.02269e-19	7.67603e-29	0.00144926	-1.16649e-47	0.045	0.0985507	68.0006
782	7810	0.005	1.12001e-29	7.96544e-14	2.08905e-14	-1.20883e-13	-9.70042e-16	4.05882e-31	1.08935e-19	1.58785e-28	0.00144926	-1.25106e-47	0.045	0.0985507	68.0006
783	7820	0.005	1.76598e-29	8.39936e-14	5.0796e-14	-1.27469e-13	2.60027e-16	9.86787e-31	1.14869e-19	2.51398e-28	0.00144926	-1.32799e-47	0.045	0.0985507	68.0006
784	7830	0.005	2.47868e-29	8.7675e-14	8.42659e-14	-1.33056e-13	1.66533e-15	1.63693e-30	1.19904e-19	3.53607e-28	0.00144926	-1.39536e-47	0.045	0.0985507	68.0006
785	7840	0.005	3.24981e-29	9.05666e-14	1.20948e-13	-1.37444e-13	3.2332e-15	2.34947e-30	1.23858e-19	4.64222e-28	0.00144926	-1.45108e-47	0.045	0.0985507	68.0006
786	7850	0.005	4.06964e-29	9.25268e-14	1.60426e-13	-1.40419e-13	4.94824e-15	3.1163e-30	1.26539e-19	5.81852e-28	0.00144926	-1.4929e-47	0.045	0.0985507	68.0006
787	7860	0.005	4.92699e-29	9.34041e-14	2.02213e-13	-1.4175e-13	6.79225e-15	3.92799e-30	1.27739e-19	7.04892e-28	0.00144926	-1.51844e-47	0.045	0.0985507	68.0006
788	7870	0.005	5.8091e-29	9.30368e-14	2.45752e-13	-1.41193e-13	8.74402e-15	4.77372e-30	1.27237e-19	8.31519e-28	0.00144926	-1.52512e-47	0.045	0.0985507	68.0006
789	7880	0.005	6.70165e-29	9.12531e-14	2.90413e-13	-1.38486e-13	1.07793e-14	5.64123e-30	1.24797e-19	9.59679e-28	0.00144926	-1.51021e-47	0.045	0.0985507	68.0006
790	7890	0.005	7.58866e-29	8.78703e-14	3.35487e-13	-1.33352e-13	1.28707e-14	6.51678e-30	1.20171e-19	1.08708e-27	0.00144926	-1.47082e-47	0.045	0.0985507	68.0006
791	7900	0.005	8.45242e-29	8.26947e-14	3.80188e-13	-1.25498e-13	1.49873e-14	7.38506e-30	1.13093e-19	1.2112e-27	0.00144926	-1.40385e-47	0.045	0.0985507	68.0006
792	7910	0.005	9.27348e-29	7.55217e-14	4.23647e-13	-1.14612e-13	1.70951e-14	8.22921e-30	1.03283e-19	1.32923e-27	0.00144926	-1.30604e-47	0.045	0.0985507	68.0006
793	7920	0.005	1.00305e-28	6.61349e-14	4.64908e-13	-1.00367e-13	1.91562e-14	9.03067e-30	9.04456e-20	1.43813e-27	0.00144926	-1.17395e-47	0.045	0.0985507	68.0006
794	7930	0.005	1.07004e-28	5.43063e-14	5.0293e-13	-8.24155e-14	2.11293e-14	9.76921e-30	7.42689e-20	1.53459e-27	0.00144926	-1.00392e-47	0.045	0.0985507	68.0006
795	7940	0.005	1.13925e-28	4.22569e-14	5.42139e-13	-6.41294e-14	2.31621e-14	1.05308e-29	5.77903e-20	1.63423e-27	0.00144926	-8.29883e-48	0.045	0.0985507	68.0006
796	7950	0.005	1.22457e-28	3.27704e-14	5.88167e-13	-4.97328e-14	2.54432e-14	1.14249e-29	4.48167e-20	1.75692e-27	0.00144926	-6.94383e-48	0.045	0.0985507	68.0006
797	7960	0.005	1.30471e-28	2.2224e-14	6.32107e-13	-3.37274e-14	2.76566e-14	1.22784e-29	3.03933e-20	1.87222e-27	0.00144926	-5.41654e-48	0.045	0.0985507	68.0006
798	7970	0.005	1.37813e-28	1.06288e-14	6.73193e-13	-1.61307e-14	2.97677e-14	1.30764e-29	1.45359e-20	1.9779e-27	0.00144926	-3.71681e-48	0.045	0.0985507	68.0006
799	7980	0.005	1.44318e-28	-1.99577e-15	7.10602e-13	3.02838e-15	3.17394e-14	1.38031e-29	-2.7294e-21	2.07158e-27	0.00144926	-1.84557e-48	0.045	0.0985507	68.0006
800	7990	0.005	1.49809e-28	-1.56224e-14	7.43457e-13	2.37082e-14	3.35317e-14	1.44413e-29	-2.13651e-20	2.15075e-27	0.00144926	1.95125e-49	0.045	0.0985507	68.0006
801	8000	0.005	1.541e-28	-3.02151e-14	7.70825e-13	4.5854e-14	3.51021e-14	1.49728e-29	-4.1322e-20	2.21271e-27	0.00144926	2.40202e-48	0.045	0.0985507	68.0006
802	8010	0.005	1.56994e-28	-4.57288e-14	7.91713e-13	6.93976e-14	3.64053e-14	1.53786e-29	-6.25384e-20	2.25463e-27	0.00144926	4.77062e-48	0.045	0.0985507	68.0006
803	8020	0.005	1.5828e-28	-6.21092e-14	8.05072e-13	9.42565e-14	3.73929e-14	1.5638e-29	-8.49402e-20	2.2735e-27	0.00144926	7.29511e-48	0.045	0.0985507	68.0006
804	8030	0.005	1.5774e-28	-7.92922e-14	8.09789e-13	1.20333e-13	3.80139e-14	1.57296e-29	-1.08439e-19	2.26617e-27	0.00144926	9.96833e-48	0.045	0.0985507	68.0006
805	8040	0.005	1.5514e-28	-9.72034e-14	8.0469e-13	1.47515e-13	3.8214e-14	1.56306e-29	-1.32935e-19	2.2293e-27	0.00144926	1.27817e-47	0.045	0.0985507	68.0006
806	8050	0.005	1.50236e-28	-1.15758e-13	7.88541e-13	1.75674e-13	3.79359e-14	1.53169e-29	-1.5831e-19	2.15938e-27	0.00144926	1.57252e-47	0.045	0.0985507	68.0006
807	8060	0.005	1.42773e-28	-1.34861e-13	7.60038e-13	2.04665e-13	3.71194e-14	1.47632e-29	-1.84435e-19	2.05274e-27	0.00144926	1.87873e-47	0.045	0.0985507	68.0006
808	8070	0.005	1.32483e-28	-1.54405e-13	7.17817e-13	2.34324e-13	3.57007e-14	1.3943e-29	-2.11163e-19	1.90552e-27	0.00144926	2.19547e-47	0.045	0.0985507	68.0006
809	8080	0.005	1.19082e-28	-1.74271e-13	6.60444e-13	2.64473e-13	3.36131e-14	1.28286e-29	-2.38332e-19	1.71368e-27	0.00144926	2.52128e-47	0.045	0.0985507	68.0006
810	8090	0.005	1.09119e-28	-1.91723e-13	6.18936e-13	2.90959e-13	3.21809e-14	1.20223e-29	-2.622e-19	1.5711e-27	0.00144926	2.80812e-47	0.045	0.0985507	68.0006
811	8100	0.005	1.0319e-28	-2.06275e-13	5.96022e-13	3.13042e-13	3.15149e-14	1.15772e-29	-2.821e-19	1.48635e-27	0.00144926	3.04804e-47	0.045	0.0985507	68.0006
812	8110	0.005	9.66928e-29	-2.194e-13	5.69704e-13	3.3296e-13	3.06651e-14	1.1066e-29	-3.00049e-19	1.39341e-27	0.00144926	3.26808e-47	0.045	0.0985507	68.0006
813	8120	0.005	8.97125e-29	-2.3077e-13	5.40256e-13	3.50217e-13	2.96362e-14	1.04939e-29	-3.156e-19	1.2935e-27	0.00144926	3.46319e-47	0.045	0.0985507	68.0006
814	8130	0.005	8.23466e-29	-2.40034e-13	5.08008e-13	3.64276e-13	2.84348e-14	9.86751e-30	-3.28269e-19	1.18799e-27	0.00144926	3.628e-47	0.045	0.0985507	68.0006
815	8140	0.005	7.4707e-29	-2.46815e-13	4.73347e-13	3.74566e-13	2.70696e-14	9.19424e-30	-3.37543e-19	1.07849e-27	0.00144926	3.75672e-47	0.045	0.0985507	68.0006
816	8150	0.005	6.692e-29	-2.5071e-13	4.36723e-13	3.80478e-13	2.55513e-14	8.48283e-30	-3.4287e-19	9.66803e-28	0.00144926	3.84316e-47	0.045	0.0985507	68.0006
817	8160	0.005	5.91271e-29	-2.51292e-13	3.98648e-13	3.81361e-13	2.38929e-14	7.74325e-30	-3.43666e-19	8.54945e-28	0.00144926	3.88073e-47	0.045	0.0985507	68.0006
818	8170	0.005	5.14856e-29	-2.48106e-13	3.597e-13	3.76526e-13	2.21099e-14	6.9867e-30	-3.39309e-19	7.45162e-28	0.00144926	3.86242e-47	0.045	0.0985507	68.0006
819	8180	0.005	4.41686e-29	-2.40671e-13	3.20524e-13	3.65242e-13	2.02198e-14	6.22573e-30	-3.2914e-19	6.3993e-28	0.00144926	3.78081e-47	0.045	0.0985507	68.0006
820	8190	0.005	3.73662e-29	-2.28475e-13	2.81835e-13	3.46734e-13	1.82429e-14	5.47424e-30	-3.12461e-19	5.41962e-28	0.00144926	3.628e-47	0.045	0.0985507	68.0006
821	8200	0.005	3.12858e-29	-2.10981e-13	2.44423e-13	3.20185e-13	1.62021e-14	4.74755e-30	-2.88536e-19	4.54221e-28	0.00144926	3.39567e-47	0.045	0.0985507	68.0006
822	8210	0.005	2.61524e-29	-1.87621e-13	2.0915e-13	2.84734e-13	1.41228e-14	4.06242e-30	-2.56589e-19	3.79924e-28	0.00144926	3.07503e-47	0.045	0.0985507	68.0006
823	8220	0.005	2.22095e-29	-1.57797e-13	1.76957e-13	2.39473e-13	1.20331e-14	3.43714e-30	-2.15802e-19	3.22549e-28	0.00144926	2.65682e-47	0.045	0.0985507	68.0006
824	8230	0.005	1.97195e-29	-1.20881e-13	1.48865e-13	1.83449e-13	9.96431e-15	2.89151e-30	-1.65316e-19	2.85846e-28	0.00144926	2.13129e-47	0.045	0.0985507	68.0006
825	8240	0.005	1.89639e-29	-7.62123e-14	1.25976e-13	1.1566e-13	7.95034e-15	2.44695e-30	-1.04227e-19	2.73843e-28	0.00144926	1.48821e-47	0.045	0.0985507	68.0006
826	8250	0.005	1.96325e-29	-2.51768e-14	1.07357e-13	3.82089e-14	5.98049e-15	2.08535e-30	-3.44316e-20	2.82119e-28	0.00144926	7.48029e-48	0.045	0.0985507	68.0006
827	8260	0.005	1.40567e-29	5.83863e-15	6.66224e-14	-8.85996e-15	3.47109e-15	1.29414e-30	7.98487e-21	2.0128e-28	0.00144926	3.07008e-48	0.045	0.0985507	68.0006
828	8270	0.005	8.8727e-30	3.89432e-14	2.69179e-14	-5.90994e-14	9.56852e-16	5.22939e-31	5.32585e-20	1.26014e-28	0.00144926	-1.67568e-48	0.045	0.0985507	68.0006
829	8280	0.005	4.1591e-30	7.39576e-14	-1.1293e-14	-1.12237e-13	-1.53787e-15	-2.19245e-31	1.01144e-19	5.74531e-29	0.00144926	-6.73422e-48	0.045	0.0985507	68.0006
830	8290	0.005	-2.41083e-33	1.10673e-13	-4.75188e-14	-1.67956e-13	-3.9868e-15	-9.22868e-31	1.51355e-19	-3.22494e-30	0.00144926	-1.20786e-47	0.045	0.0985507	68.0006
831	8300	0.005	-3.52699e-30	1.48849e-13	-8.12391e-14	-2.25892e-13	-6.36171e-15	-1.57782e-30	2.03564e-19	-5.47957e-29	0.00144926	-1.76775e-47	0.045	0.0985507	68.0006
832	8310	0.005	-6.32664e-30	1.88213e-13	-1.11905e-13	-2.85632e-13	-8.63238e-15	-2.17344e-30	2.574e-19	-9.59888e-29	0.00144926	-2.3495e-47	0.045	0.0985507	68.0006
833	8320	0.005	-8.31023e-30	2.28462e-13	-1.38936e-13	-3.46713e-13	-1.07665e-14	-2.69847e-30	3.12443e-19	-1.25488e-28	0.00144926	-2.94906e-47	0.045	0.0985507	68.0006
834	8330	0.005	-9.38348e-30	2.69256e-13	-1.61725e-13	-4.08621e-13	-1.27297e-14	-3.14107e-30	3.68232e-19	-1.41932e-28	0.00144926	-3.56189e-47	0.045	0.0985507	68.0006
835	8340	0.005	-9.44898e-30	3.10219e-13	-1.7963e-13	-4.70787e-13	-1.44853e-14	-3.48882e-30	4.24253e-19	-1.43911e-28	0.00144926	-4.18294e-47	0.045	0.0985507	68.0006
836	8350	0.005	-8.40616e-30	3.5094e-13	-1.91981e-13	-5.32586e-13	-1.59948e-14	-3.72869e-30	4.79944e-19	-1.29971e-28	0.00144926	-4.80663e-47	0.045	0.0985507	68.0006
837	8360	0.005	-6.15134e-30	3.90971e-13	-1.98075e-13	-5.93336e-13	-1.7217e-14	-3.84701e-30	5.3469e-19	-9.86135e-29	0.00144926	-5.42688e-47	0.045	0.0985507	68.0006
838	8370	0.005	-2.57768e-30	4.29823e-13	-1.97176e-13	-6.52298e-13	-1.81086e-14	-3.82951e-30	5.87823e-19	-4.82908e-29	0.00144926	-6.03701e-47	0.045	0.0985507	68.0006
839	8380	0.005	2.42476e-30	4.66967e-13	-1.88518e-13	-7.08668e-13	-1.86241e-14	-3.6613e-30	6.38621e-19	2.25889e-29	0.00144926	-6.62979e-47	0.045	0.0985507	68.0006
840	8390	0.005	8.96909e-30	5.01835e-13	-1.713e-13	-7.61583e-13	-1.87154e-14	-3.32681e-30	6.86306e-19	1.15664e-28	0.00144926	-7.19741e-47	0.045	0.0985507	68.0006
841	8400	0.005	1.71715e-29	5.33813e-13	-1.44688e-13	-8.10114e-13	-1.83321e-14	-2.80984e-30	7.3004e-19	2.32619e-28	0.00144926	-7.73144e-47	0.045	0.0985507	68.0006
842	8410	0.005	2.71514e-29	5.62247e-13	-1.07812e-13	-8.53265e-13	-1.74211e-14	-2.09352e-30	7.68926e-19	3.75183e-28	0.00144926	-8.22283e-47	0.045	0.0985507	68.0006
843	8420	0.005	3.50487e-29	5.8875e-13	-8.03496e-14	-8.93486e-13	-1.68835e-14	-1.56004e-30	8.05171e-19	4.87904e-28	0.00144926	-8.68096e-47	0.045	0.0985507	68.0006
844	8430	0.005	4.08015e-29	6.12685e-13	-6.23313e-14	-9.29809e-13	-1.67062e-14	-1.21002e-30	8.37904e-19	5.69908e-28	0.00144926	-9.09639e-47	0.045	0.0985507	68.0006
845	8440	0.005	4.6778e-29	6.31956e-13	-4.12112e-14	-9.59056e-13	-1.62907e-14	-7.99758e-31	8.64259e-19	6.55247e-28	0.00144926	-9.44739e-47	0.045	0.0985507	68.0006
846	8450	0.005	5.28773e-29	6.45858e-13	-1.71823e-14	-9.80153e-13	-1.56295e-14	-3.32997e-31	8.83271e-19	7.42489e-28	0.00144926	-9.72336e-47	0.045	0.0985507	68.0006
847	8460	0.005	5.89864e-29	6.53643e-13	9.52053e-15	-9.91968e-13	-1.47161e-14	1.85697e-31	8.93918e-19	8.30034e-28	0.00144926	-9.91309e-47	0.045	0.0985507	68.0006
848	8470	0.005	6.498e-29	6.54523e-13	3.86192e-14	-9.93303e-13	-1.35448e-14	7.5092e-31	8.95121e-19	9.16101e-28	0.00144926	-1.00047e-46	0.045	0.0985507	68.0006
849	8480	0.005	7.07198e-29	6.47666e-13	6.97904e-14	-9.82898e-13	-1.2111e-14	1.35639e-30	8.85744e-19	9.98727e-28	0.00144926	-9.98564e-47	0.045	0.0985507	68.0006
850	8490	0.005	7.60541e-29	6.32198e-13	1.02664e-13	-9.59424e-13	-1.04112e-14	1.99492e-30	8.64591e-19	1.07576e-27	0.00144926	-9.84272e-47	0.045	0.0985507	68.0006
851	8500	0.005	8.08178e-29	6.07201e-13	1.36822e-13	-9.21489e-13	-8.44316e-15	2.65838e-30	8.30405e-19	1.14485e-27	0.00144926	-9.56203e-47	0.045	0.0985507	68.0006
852	8510	0.005	8.48313e-29	5.7171e-13	1.71794e-13	-8.67628e-13	-6.20552e-15	3.33766e-30	7.81868e-19	1.20344e-27	0.00144926	-9.12895e-47	0.045	0.0985507	68.0006
853	8520	0.005	8.79007e-29	5.24716e-13	2.07062e-13	-7.96309e-13	-3.69836e-15	4.02265e-30	7.17598e-19	1.24878e-27	0.00144926	-8.52815e-47	0.045	0.0985507	68.0006
854	8530	0.005	8.98168e-29	4.65161e-13	2.42049e-13	-7.05929e-13	-9.22994e-16	4.70218e-30	6.36151e-19	1.27789e-27	0.00144926	-7.74354e-47	0.045	0.0985507	68.0006
855	8540	0.005	9.03553e-29	3.91939e-13	2.76127e-13	-5.94808e-13	2.1179e-15	5.36404e-30	5.36014e-19	1.28759e-27	0.00144926	-6.75831e-47	0.045	0.0985507	68.0006
856	8550	0.005	8.92756e-29	3.03898e-13	3.08609e-13	-4.61197e-13	5.42027e-15	5.99487e-30	4.15609e-19	1.27444e-27	0.00144926	-5.55485e-47	0.045	0.0985507	68.0006
857	8560	0.005	8.63213e-29	1.99833e-13	3.38749e-13	-3.03269e-13	8.97859e-15	6.58019e-30	2.73291e-19	1.23479e-27	0.00144926	-4.1148e-47	0.045	0.0985507	68.0006
858	8570	0.005	8.12189e-29	7.84903e-14	3.65742e-13	-1.19119e-13	1.27858e-14	7.10436e-30	1.07343e-19	1.16476e-27	0.00144926	-2.41898e-47	0.045	0.0985507	68.0006
859	8580	0.005	7.40318e-29	-5.65344e-14	3.88355e-13	8.5794e-14	1.67319e-14	7.54345e-30	-7.73161e-20	1.06514e-27	0.00144926	-5.0316e-48	0.045	0.0985507	68.0006
860	8590	0.005	6.99774e-29	-1.30083e-13	3.99985e-13	1.97412e-13	1.92211e-14	7.76928e-30	-1.77901e-19	1.00857e-27	0.00144926	7.83136e-48	0.045	0.0985507	68.0006
861	8600	0.005	6.95885e-29	-1.31672e-13	3.98752e-13	1.99824e-13	1.99952e-14	7.74537e-30	-1.80073e-19	1.00237e-27	0.00144926	1.32624e-47	0.045	0.0985507	68.0006
862	8610	0.005	7.48193e-29	-3.15492e-14	3.81496e-13	4.78796e-14	1.83765e-14	7.41038e-30	-4.31465e-20	1.07374e-27	0.00144926	7.75907e-48	0.045	0.0985507	68.0006
863	8620	0.005	7.5572e-29	2.15204e-14	3.62416e-13	-3.26578e-14	1.70472e-14	7.03986e-30	2.94311e-20	1.08279e-27	0.00144926	4.68658e-48	0.045	0.0985507	68.0006
864	8630	0.005	7.33888e-29	5.07153e-14	3.39148e-13	-7.69638e-14	1.54243e-14	6.58792e-30	6.93579e-20	1.05105e-27	0.00144926	9.27657e-49	0.045	0.0985507	68.0006
865	8640	0.005	6.57197e-29	1.77855e-14	3.15572e-13	-2.69908e-14	1.41155e-14	6.12982e-30	2.43233e-20	9.43321e-28	0.00144926	-6.85083e-49	0.045	0.0985507	68.0006
866	8650	0.005	6.03586e-29	1.89519e-14	2.88707e-13	-2.87616e-14	1.24081e-14	5.60796e-30	2.59185e-20	8.66951e-28	0.00144926	-3.93687e-48	0.045	0.0985507	68.0006
867	8660	0.005	5.46816e-29	1.22853e-14	2.6365e-13	-1.86448e-14	1.10923e-14	5.12123e-30	1.68013e-20	7.85669e-28	0.00144926	-5.15937e-48	0.045	0.0985507	68.0006
868	8670	0.005	4.96299e-29	1.76106e-15	2.4332e-13	-2.67308e-15	1.05268e-14	4.72638e-30	2.40842e-21	7.12345e-28	0.00144926	-2.86453e-48	0.045	0.0985507	68.0006
869	8680	0.005	4.44524e-29	-1.05068e-14	2.23123e-13	1.59445e-14	9.81559e-15	4.33405e-30	-1.4369e-20	6.37966e-28	0.00144926	-1.56274e-48	0.045	0.0985507	68.0006
870	8690	0.005	4.04517e-29	-1.58291e-14	2.05732e-13	2.40217e-14	9.24707e-15	3.99625e-30	-2.16477e-20	5.80517e-28	0.00144926	-1.54783e-49	0.045	0.0985507	68.0006
871	8700	0.005	3.89538e-29	-1.89074e-15	1.92383e-13	2.86944e-15	8.76409e-15	3.73695e-30	-2.58576e-21	5.59112e-28	0.00144926	6.21153e-49	0.045	0.0985507	68.0006
872	8710	0.005	3.62229e-29	-2.01599e-15	1.79007e-13	3.05969e-15	8.29522e-15	3.47712e-30	-2.75706e-21	5.19915e-28	0.00144926	1.49757e-48	0.045	0.0985507	68.0006
873	8720	0.005	3.41321e-29	3.93938e-18	1.67858e-13	-5.6258e-18	7.85145e-15	3.26055e-30	5.38193e-24	4.89905e-28	0.00144926	1.88143e-48	0.045	0.0985507	68.0006
874	8730	0.005	3.20131e-29	3.8916e-16	1.57271e-13	-5.90377e-16	7.24925e-15	3.05491e-30	5.3221e-22	4.5949e-28	0.00144926	1.06236e-48	0.045	0.0985507	68.0006
875	8740	0.005	3.22554e-29	1.16327e-14	1.53637e-13	-1.76529e-14	7.39019e-15	2.98433e-30	1.59088e-20	4.62969e-28	0.00144926	3.05678e-48	0.045	0.0985507	68.0006
876	8750	0.005	3.26511e-29	2.17606e-14	1.51236e-13	-3.30224e-14	7.54436e-15	2.93769e-30	2.97597e-20	4.68647e-28	0.00144926	4.7742e-48	0.045	0.0985507	68.0006
877	8760	0.005	3.27298e-29	2.80473e-14	1.48925e-13	-4.25626e-14	7.59852e-15	2.8928e-30	3.83572e-20	4.69777e-28	0.00144926	5.81045e-48	0.045	0.0985507	68.0006
878	8770	0.005	3.20461e-29	2.78986e-14	1.45627e-13	-4.2337e-14	7.44822e-15	2.82873e-30	3.81539e-20	4.59964e-28	0.00144926	5.79962e-48	0.045	0.0985507	68.0006
879	8780	0.005	3.01545e-29	1.87206e-14	1.40263e-13	-2.8409e-14	6.98902e-15	2.72454e-30	2.56022e-20	4.32814e-28	0.00144926	4.37582e-48	0.045	0.0985507	68.0006
880	8790	0.005	2.77243e-29	5.44515e-15	1.34009e-13	-8.26297e-15	6.38758e-15	2.60306e-30	7.44675e-21	3.97932e-28	0.00144926	2.28369e-48	0.045	0.0985507	68.0006
881	8800	0.005	2.74536e-29	6.70366e-15	1.32138e-13	-1.01729e-14	6.30414e-15	2.56671e-30	9.16789e-21	3.94047e-28	0.00144926	2.2895e-48	0.045	0.0985507	68.0006
882	8810	0.005	2.70365e-29	7.33978e-15	1.29813e-13	-1.11382e-14	6.18167e-15	2.52156e-30	1.00378e-20	3.8806e-28	0.00144926	2.17354e-48	0.045	0.0985507	68.0006
883	8820	0.005	2.63703e-29	7.07558e-15	1.26651e-13	-1.07373e-14	5.99915e-15	2.46013e-30	9.67652e-21	3.78499e-28	0.00144926	1.91169e-48	0.045	0.0985507	68.0006
884	8830	0.005	2.53528e-29	5.63317e-15	1.22266e-13	-8.54846e-15	5.73559e-15	2.37495e-30	7.70389e-21	3.63894e-28	0.00144926	1.47983e-48	0.045	0.0985507	68.0006
885	8840	0.005	2.38815e-29	2.73464e-15	1.16274e-13	-4.14985e-15	5.36996e-15	2.25857e-30	3.73988e-21	3.42777e-28	0.00144926	8.53826e-49	0.045	0.0985507	68.0006
886	8850	0.005	2.25613e-29	5.22563e-16	1.1073e-13	-7.92964e-16	5.04104e-15	2.15088e-30	7.14654e-22	3.23826e-28	0.00144926	3.35979e-49	0.045	0.0985507	68.0006
887	8860	0.005	2.16239e-29	-1.36661e-16	1.06403e-13	2.07403e-16	4.80336e-15	2.06683e-30	-1.86897e-22	3.10372e-28	0.00144926	5.64869e-50	0.045	0.0985507	68.0006
888	8870	0.005	2.06496e-29	-6.073e-16	1.01814e-13	9.21591e-16	4.5642e-15	1.97768e-30	-8.3054e-22	2.96388e-28	0.00144926	-1.55289e-49	0.045	0.0985507	68.0006
889	8880	0.005	1.96355e-29	-8.26731e-16	9.69205e-14	1.25457e-15	4.32502e-15	1.88263e-30	-1.13063e-21	2.81832e-28	0.00144926	-2.77552e-49	0.045	0.0985507	68.0006
890	8890	0.005	1.85785e-29	-7.32332e-16	9.16821e-14	1.11131e-15	4.08729e-15	1.78088e-30	-1.00153e-21	2.66661e-28	0.00144926	-2.88507e-49	0.045	0.0985507	68.0006
891	8900	0.005	1.74759e-29	-2.6148e-16	8.60573e-14	3.96783e-16	3.85249e-15	1.67162e-30	-3.57599e-22	2.50835e-28	0.00144926	-1.66356e-49	0.045	0.0985507	68.0006
892	8910	0.005	1.65954e-29	-3.47977e-16	8.17645e-14	5.28043e-16	3.65446e-15	1.58824e-30	-4.75891e-22	2.38198e-28	0.00144926	-1.96413e-49	0.045	0.0985507	68.0006
893	8920	0.005	1.55278e-29	-2.52991e-16	7.64732e-14	3.83897e-16	3.41733e-15	1.48546e-30	-3.45989e-22	2.22874e-28	0.00144926	-1.87892e-49	0.045	0.0985507	68.0006
894	8930	0.005	1.45165e-29	-1.7098e-16	7.14643e-14	2.59443e-16	3.19481e-15	1.38816e-30	-2.33832e-22	2.08358e-28	0.00144926	-1.66978e-49	0.045	0.0985507	68.0006
895	8940	0.005	1.35614e-29	-1.01944e-16	6.67376e-14	1.54682e-16	2.98691e-15	1.29635e-30	-1.39418e-22	1.94649e-28	0.00144926	-1.3367e-49	0.045	0.0985507	68.0006
896	8950	0.005	1.26626e-29	-4.58821e-17	6.22933e-14	6.96125e-17	2.79362e-15	1.21002e-30	-6.2748e-23	1.81748e-28	0.00144926	-8.79693e-50	0.045	0.0985507	68.0006
897	8960	0.005	1.17817e-29	9.41875e-18	5.79373e-14	-1.43029e-17	2.60334e-15	1.1254e-30	1.2881e-23	1.69105e-28	0.00144926	-4.8623e-50	0.045	0.0985507	68.0006
898	8970	0.005	1.07182e-29	1.2775e-16	5.26566e-14	-1.93891e-16	2.35547e-15	1.02283e-30	1.7471e-22	1.53841e-28	0.00144926	-1.1355e-49	0.045	0.0985507	68.0006
899	8980	0.005	9.69435e-30	2.38422e-16	4.75738e-14	-3.61855e-16	2.11716e-15	9.24098e-31	3.26064e-22	1.39145e-28	0.00144926	-1.74242e-49	0.045	0.0985507	68.0006
900	8990	0.005	8.71006e-30	3.41434e-16	4.26889e-14	-5.18195e-16	1.88841e-15	8.29211e-31	4.66943e-22	1.25017e-28	0.00144926	-2.307e-49	0.045	0.0985507	68.0006
901	9000	0.005	7.76534e-30	4.36787e-16	3.80019e-14	-6.6291e-16	1.66923e-15	7.38168e-31	5.97348e-22	1.11457e-28	0.00144926	-2.82924e-49	0.045	0.0985507	68.0006
902	9010	0.005	6.86019e-30	5.24481e-16	3.35128e-14	-7.96001e-16	1.45961e-15	6.5097e-31	7.17277e-22	9.84656e-29	0.00144926	-3.30913e-49	0.045	0.0985507	68.0006
903	9020	0.005	5.99461e-30	6.04515e-16	2.92216e-14	-9.17467e-16	1.25956e-15	5.67615e-31	8.26732e-22	8.60418e-29	0.00144926	-3.74668e-49	0.045	0.0985507	68.0006
904	9030	0.005	5.1686e-30	6.7689e-16	2.51283e-14	-1.02731e-15	1.06908e-15	4.88105e-31	9.25711e-22	7.4186e-29	0.00144926	-4.14188e-49	0.045	0.0985507	68.0006
905	9040	0.005	4.38217e-30	7.41606e-16	2.12329e-14	-1.12553e-15	8.88154e-16	4.12439e-31	1.01422e-21	6.28982e-29	0.00144926	-4.49475e-49	0.045	0.0985507	68.0006
906	9050	0.005	3.63531e-30	7.98662e-16	1.75354e-14	-1.21212e-15	7.16796e-16	3.40617e-31	1.09225e-21	5.21784e-29	0.00144926	-4.80526e-49	0.045	0.0985507	68.0006
907	9060	0.005	2.92803e-30	8.48059e-16	1.40358e-14	-1.28709e-15	5.55003e-16	2.7264e-31	1.1598e-21	4.20265e-29	0.00144926	-5.07344e-49	0.045	0.0985507	68.0006
908	9070	0.005	2.26031e-30	8.89797e-16	1.07342e-14	-1.35043e-15	4.02774e-16	2.08506e-31	1.21688e-21	3.24427e-29	0.00144926	-5.29926e-49	0.045	0.0985507	68.0006
909	9080	0.005	1.63217e-30	9.23875e-16	7.63038e-15	-1.40215e-15	2.6011e-16	1.48216e-31	1.26349e-21	2.34269e-29	0.00144926	-5.48275e-49	0.045	0.0985507	68.0006
910	9090	0.005	1.0436e-30	9.50294e-16	4.7245e-15	-1.44225e-15	1.2701e-16	9.17712e-32	1.29962e-21	1.4979e-29	0.00144926	-5.62389e-49	0.045	0.0985507	68.0006
911	9100	0.005	4.94604e-31	9.69053e-16	2.01653e-15	-1.47072e-15	3.47436e-18	3.917e-32	1.32527e-21	7.09915e-30	0.00144926	-5.72269e-49	0.045	0.0985507	68.0006
912	9110	0.005	-1.48205e-32	9.80154e-16	-4.93549e-16	-1.48756e-15	-1.10497e-16	-9.58695e-33	1.34045e-21	-2.1272e-31	0.00144926	-5.77914e-49	0.045	0.0985507	68.0006
913	9120	0.005	-4.84672e-31	9.83594e-16	-2.80572e-15	-1.49279e-15	-2.14903e-16	-5.44998e-32	1.34516e-21	-6.9566e-30	0.00144926	-5.79325e-49	0.045	0.0985507	68.0006
914	9130	0.005	-9.14951e-31	9.79376e-16	-4.91999e-15	-1.48638e-15	-3.09745e-16	-9.55685e-32	1.33939e-21	-1.31325e-29	0.00144926	-5.76502e-49	0.045	0.0985507	68.0006
915	9140	0.005	-1.30566e-30	9.67498e-16	-6.83636e-15	-1.46836e-15	-3.95022e-16	-1.32793e-31	1.32315e-21	-1.87404e-29	0.00144926	-5.69444e-49	0.045	0.0985507	68.0006
916	9150	0.005	-1.65679e-30	9.47961e-16	-8.55483e-15	-1.43871e-15	-4.70735e-16	-1.66173e-31	1.29643e-21	-2.37803e-29	0.00144926	-5.58152e-49	0.045	0.0985507	68.0006
917	9160	0.005	-1.96835e-30	9.20764e-16	-1.00754e-14	-1.39743e-15	-5.36884e-16	-1.9571e-31	1.25923e-21	-2.82522e-29	0.00144926	-5.42626e-49	0.045	0.0985507	68.0006
918	9170	0.005	-2.24034e-30	8.85909e-16	-1.13981e-14	-1.34453e-15	-5.93467e-16	-2.21402e-31	1.21156e-21	-3.21561e-29	0.00144926	-5.22865e-49	0.045	0.0985507	68.0006
919	9180	0.005	-2.47276e-30	8.43393e-16	-1.25228e-14	-1.28001e-15	-6.40487e-16	-2.4325e-31	1.15342e-21	-3.5492e-29	0.00144926	-4.98869e-49	0.045	0.0985507	68.0006
920	9190	0.005	-2.6656e-30	7.93219e-16	-1.34497e-14	-1.20386e-15	-6.77942e-16	-2.61253e-31	1.0848e-21	-3.82599e-29	0.00144926	-4.7064e-49	0.045	0.0985507	68.0006
921	9200	0.005	-2.81887e-30	7.35385e-16	-1.41786e-14	-1.11608e-15	-7.05832e-16	-2.75413e-31	1.00571e-21	-4.04599e-29	0.00144926	-4.38176e-49	0.045	0.0985507	68.0006
922	9210	0.005	-2.93257e-30	6.69892e-16	-1.47097e-14	-1.01669e-15	-7.24158e-16	-2.85728e-31	9.16141e-22	-4.20918e-29	0.00144926	-4.01477e-49	0.045	0.0985507	68.0006
923	9220	0.005	-3.0067e-30	5.96739e-16	-1.50428e-14	-9.05664e-16	-7.3292e-16	-2.922e-31	8.16097e-22	-4.31558e-29	0.00144926	-3.60544e-49	0.045	0.0985507	68.0006
924	9230	0.005	-3.04125e-30	5.15927e-16	-1.51781e-14	-7.83017e-16	-7.32116e-16	-2.94827e-31	7.05579e-22	-4.36517e-29	0.00144926	-3.15377e-49	0.045	0.0985507	68.0006
925	9240	0.005	-3.03623e-30	4.27456e-16	-1.51154e-14	-6.48746e-16	-7.21749e-16	-2.9361e-31	5.84587e-22	-4.35797e-29	0.00144926	-2.65976e-49	0.045	0.0985507	68.0006
926	9250	0.005	-2.99164e-30	3.31325e-16	-1.48549e-14	-5.02851e-16	-7.01817e-16	-2.88549e-31	4.53119e-22	-4.29397e-29	0.00144926	-2.1234e-49	0.045	0.0985507	68.0006
927	9260	0.005	-2.90748e-30	2.27535e-16	-1.43964e-14	-3.45331e-16	-6.7232e-16	-2.79644e-31	3.11176e-22	-4.17316e-29	0.00144926	-1.54469e-49	0.045	0.0985507	68.0006
928	9270	0.005	-2.78374e-30	1.16086e-16	-1.37401e-14	-1.76187e-16	-6.33259e-16	-2.66894e-31	1.58759e-22	-3.99556e-29	0.00144926	-9.23644e-50	0.045	0.0985507	68.0006
929	9280	0.005	-2.71748e-30	2.5781e-17	-1.33754e-14	-3.91326e-17	-6.09123e-16	-2.59811e-31	3.52579e-23	-3.90046e-29	0.00144926	-4.19076e-50	0.045	0.0985507	68.0006
930	9290	0.005	-2.94203e-30	2.5872e-17	-1.44798e-14	-3.92706e-17	-6.58792e-16	-2.81263e-31	3.53824e-23	-4.22275e-29	0.00144926	-4.12845e-50	0.045	0.0985507	68.0006
931	9300	0.005	-3.15261e-30	2.59047e-17	-1.55154e-14	-3.93201e-17	-7.05358e-16	-3.0138e-31	3.54271e-23	-4.52501e-29	0.00144926	-4.06182e-50	0.045	0.0985507	68.0006
932	9310	0.005	-3.34924e-30	2.58792e-17	-1.64824e-14	-3.92813e-17	-7.48823e-16	-3.20163e-31	3.53922e-23	-4.80722e-29	0.00144926	-3.99089e-50	0.045	0.0985507	68.0006
933	9320	0.005	-3.5319e-30	2.57954e-17	-1.73807e-14	-3.9154e-17	-7.89186e-16	-3.37611e-31	3.52777e-23	-5.0694e-29	0.00144926	-3.91564e-50	0.045	0.0985507	68.0006
934	9330	0.005	-3.70059e-30	2.56534e-17	-1.82103e-14	-3.89383e-17	-8.26448e-16	-3.53725e-31	3.50835e-23	-5.31154e-29	0.00144926	-3.83607e-50	0.045	0.0985507	68.0006
935	9340	0.005	-3.85533e-30	2.54531e-17	-1.89712e-14	-3.86342e-17	-8.60607e-16	-3.68506e-31	3.48095e-23	-5.53363e-29	0.00144926	-3.7522e-50	0.045	0.0985507	68.0006
936	9350	0.005	-3.9961e-30	2.51946e-17	-1.96634e-14	-3.82417e-17	-8.91664e-16	-3.81951e-31	3.4456e-23	-5.73569e-29	0.00144926	-3.66401e-50	0.045	0.0985507	68.0006
937	9360	0.005	-4.12292e-30	2.48778e-17	-2.02869e-14	-3.77608e-17	-9.1962e-16	-3.94063e-31	3.40227e-23	-5.9177e-29	0.00144926	-3.57151e-50	0.045	0.0985507	68.0006
938	9370	0.005	-4.23577e-30	2.45027e-17	-2.08417e-14	-3.71914e-17	-9.44474e-16	-4.0484e-31	3.35098e-23	-6.07968e-29	0.00144926	-3.4747e-50	0.045	0.0985507	68.0006
939	9380	0.005	-4.33465e-30	2.40694e-17	-2.13278e-14	-3.65336e-17	-9.66225e-16	-4.14283e-31	3.29172e-23	-6.22162e-29	0.00144926	-3.37358e-50	0.045	0.0985507	68.0006
940	9390	0.005	-4.41958e-30	2.35779e-17	-2.17453e-14	-3.57874e-17	-9.84875e-16	-4.22392e-31	3.22449e-23	-6.34351e-29	0.00144926	-3.26814e-50	0.045	0.0985507	68.0006
941	9400	0.005	-4.49054e-30	2.3028e-17	-2.2094e-14	-3.49528e-17	-1.00042e-15	-4.29166e-31	3.1493e-23	-6.44537e-29	0.00144926	-3.1584e-50	0.045	0.0985507	68.0006
942	9410	0.005	-4.54755e-30	2.24199e-17	-2.23741e-14	-3.40298e-17	-1.01287e-15	-4.34606e-31	3.06614e-23	-6.52718e-29	0.00144926	-3.04433e-50	0.045	0.0985507	68.0006
943	9420	0.005	-4.59059e-30	2.17536e-17	-2.25855e-14	-3.30183e-17	-1.02221e-15	-4.38712e-31	2.97501e-23	-6.58896e-29	0.00144926	-2.92596e-50	0.045	0.0985507	68.0006
944	9430	0.005	-4.61966e-30	2.1029e-17	-2.27282e-14	-3.19185e-17	-1.02846e-15	-4.41484e-31	2.87591e-23	-6.6307e-29	0.00144926	-2.80328e-50	0.045	0.0985507	68.0006
945	9440	0.005	-4.63478e-30	2.02462e-17	-2.28022e-14	-3.07302e-17	-1.0316e-15	-4.42922e-31	2.76885e-23	-6.65239e-29	0.00144926	-2.67628e-50	0.045	0.0985507	68.0006
946	9450	0.005	-4.63593e-30	1.9405e-17	-2.28075e-14	-2.94535e-17	-1.03164e-15	-4.43025e-31	2.65382e-23	-6.65405e-29	0.00144926	-2.54497e-50	0.045	0.0985507	68.0006
947	9460	0.005	-4.62312e-30	1.85057e-17	-2.27441e-14	-2.80884e-17	-1.02857e-15	-4.41794e-31	2.53082e-23	-6.63566e-29	0.00144926	-2.40935e-50	0.045	0.0985507	68.0006
948	9470	0.005	-4.59635e-30	1.7548e-17	-2.26121e-14	-2.66348e-17	-1.02241e-15	-4.39228e-31	2.39986e-23	-6.59724e-29	0.00144926	-2.26941e-50	0.045	0.0985507	68.0006
949	9480	0.005	-4.55562e-30	1.65322e-17	-2.24113e-14	-2.50929e-17	-1.01314e-15	-4.35329e-31	2.26093e-23	-6.53877e-29	0.00144926	-2.12516e-50	0.045	0.0985507	68.0006
950	9490	0.005	-4.50093e-30	1.5458e-17	-2.21419e-14	-2.34625e-17	-1.00077e-15	-4.30095e-31	2.11403e-23	-6.46027e-29	0.00144926	-1.9766e-50	0.045	0.0985507	68.0006
951	9500	0.005	-4.43227e-30	1.43256e-17	-2.18037e-14	-2.17437e-17	-9.85302e-16	-4.23527e-31	1.95916e-23	-6.36172e-29	0.00144926	-1.82373e-50	0.045	0.0985507	68.0006
952	9510	0.005	-4.34965e-30	1.3135e-17	-2.13969e-14	-1.99365e-17	-9.6673e-16	-4.15624e-31	1.79633e-23	-6.24314e-29	0.00144926	-1.66655e-50	0.045	0.0985507	68.0006
953	9520	0.005	-4.25307e-30	1.1886e-17	-2.09214e-14	-1.80409e-17	-9.45056e-16	-4.06388e-31	1.62553e-23	-6.10451e-29	0.00144926	-1.50505e-50	0.045	0.0985507	68.0006
954	9530	0.005	-4.14253e-30	1.05789e-17	-2.03772e-14	-1.60568e-17	-9.2028e-16	-3.95817e-31	1.44676e-23	-5.94585e-29	0.00144926	-1.33924e-50	0.045	0.0985507	68.0006
955	9540	0.005	-4.01802e-30	9.21345e-18	-1.97643e-14	-1.39843e-17	-8.92402e-16	-3.83912e-31	1.26003e-23	-5.76714e-29	0.00144926	-1.16912e-50	0.045	0.0985507	68.0006
956	9550	0.005	-3.87955e-30	7.78976e-18	-1.90827e-14	-1.18235e-17	-8.61422e-16	-3.70672e-31	1.06532e-23	-5.5684e-29	0.00144926	-9.94688e-51	0.045	0.0985507	68.0006
957	9560	0.005	-3.72712e-30	6.30782e-18	-1.83324e-14	-9.57415e-18	-8.2734e-16	-3.56099e-31	8.62653e-24	-5.34962e-29	0.00144926	-8.15942e-51	0.045	0.0985507	68.0006
958	9570	0.005	-3.56073e-30	4.76762e-18	-1.75135e-14	-7.23643e-18	-7.90157e-16	-3.40191e-31	6.52016e-24	-5.11079e-29	0.00144926	-6.32884e-51	0.045	0.0985507	68.0006
959	9580	0.005	-3.38038e-30	3.16916e-18	-1.66258e-14	-4.81029e-18	-7.49872e-16	-3.22948e-31	4.33412e-24	-4.85193e-29	0.00144926	-4.45513e-51	0.045	0.0985507	68.0006
960	9590	0.005	-3.18606e-30	1.51244e-18	-1.56695e-14	-2.29574e-18	-7.06484e-16	-3.04372e-31	2.06841e-24	-4.57302e-29	0.00144926	-2.5383e-51	0.045	0.0985507	68.0006
961	9600	0.005	-4.09252e-30	-1.19784e-17	-2.01216e-14	1.81816e-17	-9.03936e-16	-3.90852e-31	-1.63816e-23	-5.87408e-29	0.00144926	1.82097e-50	0.045	0.0985507	68.0006
962	9610	0.005	-4.00361e-30	-1.16016e-17	-1.96845e-14	1.76097e-17	-8.84326e-16	-3.82362e-31	-1.58663e-23	-5.74646e-29	0.00144926	1.76442e-50	0.045	0.0985507	68.0006
963	9620	0.005	-3.9147e-30	-1.12249e-17	-1.92474e-14	1.70378e-17	-8.64716e-16	-3.73871e-31	-1.5351e-23	-5.61885e-29	0.00144926	1.70788e-50	0.045	0.0985507	68.0006
964	9630	0.005	-3.82579e-30	-1.08481e-17	-1.88103e-14	1.64659e-17	-8.45107e-16	-3.65381e-31	-1.48358e-23	-5.49123e-29	0.00144926	1.65133e-50	0.045	0.0985507	68.0006
965	9640	0.005	-3.73688e-30	-1.04713e-17	-1.83732e-14	1.5894e-17	-8.25497e-16	-3.56891e-31	-1.43205e-23	-5.36362e-29	0.00144926	1.59478e-50	0.045	0.0985507	68.0006
966	9650	0.005	-3.64797e-30	-1.00945e-17	-1.79361e-14	1.53221e-17	-8.05887e-16	-3.48401e-31	-1.38052e-23	-5.23601e-29	0.00144926	1.53823e-50	0.045	0.0985507	68.0006
967	9660	0.005	-3.55906e-30	-9.71776e-18	-1.7499e-14	1.47503e-17	-7.86278e-16	-3.3991e-31	-1.32899e-23	-5.10839e-29	0.00144926	1.48169e-50	0.045	0.0985507	68.0006
968	9670	0.005	-3.47015e-30	-9.34099e-18	-1.70619e-14	1.41784e-17	-7.66668e-16	-3.3142e-31	-1.27747e-23	-4.98078e-29	0.00144926	1.42514e-50	0.045	0.0985507	68.0006
969	9680	0.005	-3.38124e-30	-8.96421e-18	-1.66249e-14	1.36065e-17	-7.47058e-16	-3.2293e-31	-1.22594e-23	-4.85317e-29	0.00144926	1.36859e-50	0.045	0.0985507	68.0006
970	9690	0.005	-3.29233e-30	-8.58744e-18	-1.61878e-14	1.30346e-17	-7.27448e-16	-3.1444e-31	-1.17441e-23	-4.72555e-29	0.00144926	1.31205e-50	0.045	0.0985507	68.0006
971	9700	0.005	-3.20342e-30	-8.21066e-18	-1.57507e-14	1.24627e-17	-7.07839e-16	-3.05949e-31	-1.12289e-23	-4.59794e-29	0.00144926	1.2555e-50	0.045	0.0985507	68.0006
972	9710	0.005	-3.11451e-30	-7.83389e-18	-1.53136e-14	1.18908e-17	-6.88229e-16	-2.97459e-31	-1.07136e-23	-4.47032e-29	0.00144926	1.19895e-50	0.045	0.0985507	68.0006
973	9720	0.005	-3.0256e-30	-7.45712e-18	-1.48765e-14	1.13189e-17	-6.68619e-16	-2.88969e-31	-1.01983e-23	-4.34271e-29	0.00144926	1.14241e-50	0.045	0.0985507	68.0006
974	9730	0.005	-2.9367e-30	-7.08034e-18	-1.44394e-14	1.0747e-17	-6.49009e-16	-2.80479e-31	-9.68303e-24	-4.2151e-29	0.00144926	1.08586e-50	0.045	0.0985507	68.0006
975	9740	0.005	-2.84779e-30	-6.70357e-18	-1.40023e-14	1.01751e-17	-6.294e-16	-2.71988e-31	-9.16776e-24	-4.08748e-29	0.00144926	1.02931e-50	0.045	0.0985507	68.0006
976	9750	0.005	-2.75888e-30	-6.32679e-18	-1.35652e-14	9.60324e-18	-6.0979e-16	-2.63498e-31	-8.65248e-24	-3.95987e-29	0.00144926	9.72764e-51	0.045	0.0985507	68.0006
977	9760	0.005	-2.66997e-30	-5.95002e-18	-1.31281e-14	9.03135e-18	-5.9018e-16	-2.55008e-31	-8.13721e-24	-3.83226e-29	0.00144926	9.16217e-51	0.045	0.0985507	68.0006
978	9770	0.005	-2.58106e-30	-5.57325e-18	-1.26911e-14	8.45946e-18	-5.70571e-16	-2.46518e-31	-7.62194e-24	-3.70464e-29	0.00144926	8.5967e-51	0.045	0.0985507	68.0006
979	9780	0.005	-2.49215e-30	-5.19647e-18	-1.2254e-14	7.88757e-18	-5.50961e-16	-2.38027e-31	-7.10666e-24	-3.57703e-29	0.00144926	8.03123e-51	0.045	0.0985507	68.0006
980	9790	0.005	-2.40324e-30	-4.8197e-18	-1.18169e-14	7.31568e-18	-5.31351e-16	-2.29537e-31	-6.59139e-24	-3.44941e-29	0.00144926	7.46576e-51	0.045	0.0985507	68.0006
981	9800	0.005	-2.31433e-30	-4.44292e-18	-1.13798e-14	6.74379e-18	-5.11741e-16	-2.21047e-31	-6.07612e-24	-3.3218e-29	0.00144926	6.90029e-51	0.045	0.0985507	68.0006
982	9810	0.005	-2.22542e-30	-4.06615e-18	-1.09427e-14	6.1719e-18	-4.92132e-16	-2.12557e-31	-5.56084e-24	-3.19419e-29	0.00144926	6.33482e-51	0.045	0.0985507	68.0006
983	9820	0.005	-2.13651e-30	-3.68938e-18	-1.05056e-14	5.60001e-18	-4.72522e-16	-2.04066e-31	-5.04557e-24	-3.06657e-29	0.00144926	5.76935e-51	0.045	0.0985507	68.0006
984	9830	0.005	-2.0476e-30	-3.3126e-18	-1.00685e-14	5.02812e-18	-4.52912e-16	-1.95576e-31	-4.53029e-24	-2.93896e-29	0.00144926	5.20388e-51	0.045	0.0985507	68.0006
985	9840	0.005	-1.95869e-30	-2.93583e-18	-9.63143e-15	4.45623e-18	-4.33302e-16	-1.87086e-31	-4.01502e-24	-2.81135e-29	0.00144926	4.63841e-51	0.045	0.0985507	68.0006
986	9850	0.005	-1.86978e-30	-2.55905e-18	-9.19434e-15	3.88434e-18	-4.13693e-16	-1.78596e-31	-3.49975e-24	-2.68373e-29	0.00144926	4.07294e-51	0.045	0.0985507	68.0006
987	9860	0.005	-1.78087e-30	-2.18228e-18	-8.75725e-15	3.31244e-18	-3.94083e-16	-1.70105e-31	-2.98447e-24	-2.55612e-29	0.00144926	3.50747e-51	0.045	0.0985507	68.0006
988	9870	0.005	-1.69196e-30	-1.80551e-18	-8.32016e-15	2.74055e-18	-3.74473e-16	-1.61615e-31	-2.4692e-24	-2.4285e-29	0.00144926	2.942e-51	0.045	0.0985507	68.0006
989	9880	0.005	-1.60305e-30	-1.42873e-18	-7.88307e-15	2.16866e-18	-3.54864e-16	-1.53125e-31	-1.95393e-24	-2.30089e-29	0.00144926	2.37653e-51	0.045	0.0985507	68.0006
990	9890	0.005	-1.51414e-30	-1.05196e-18	-7.44598e-15	1.59677e-18	-3.35254e-16	-1.44635e-31	-1.43865e-24	-2.17328e-29	0.00144926	1.81106e-51	0.045	0.0985507	68.0006
991	9900	0.005	-1.42523e-30	-6.75185e-19	-7.00889e-15	1.02488e-18	-3.15644e-16	-1.36144e-31	-9.23378e-25	-2.04566e-29	0.00144926	1.24559e-51	0.045	0.0985507	68.0006
992	9910	0.005	-1.33632e-30	-2.98411e-19	-6.57181e-15	4.52991e-19	-2.96034e-16	-1.27654e-31	-4.08105e-25	-1.91805e-29	0.00144926	6.80121e-52	0.045	0.0985507	68.0006
993	9920	0.005	-1.28319e-30	-7.99913e-20	-6.31058e-15	1.21461e-19	-2.84313e-16	-1.2258e-31	-1.09396e-25	-1.84178e-29	0.00144926	3.52008e-52	0.045	0.0985507	68.0006
994	9930	0.005	-1.27933e-30	-7.97404e-20	-6.29163e-15	1.2108e-19	-2.83459e-16	-1.22212e-31	-1.09053e-25	-1.83625e-29	0.00144926	3.50905e-52	0.045	0.0985507	68.0006
995	9940	0.005	-1.27548e-30	-7.94896e-20	-6.27269e-15	1.20699e-19	-2.82606e-16	-1.21844e-31	-1.08709e-25	-1.83072e-29	0.00144926	3.49803e-52	0.045	0.0985507	68.0006
996	9950	0.005	-1.27163e-30	-7.92387e-20	-6.25374e-15	1.20318e-19	-2.81752e-16	-1.21476e-31	-1.08366e-25	-1.82519e-29	0.00144926	3.487e-52	0.045	0.0985507	68.0006
997	9960	0.005	-1.26778e-30	-7.89878e-20	-6.2348e-15	1.19937e-19	-2.80899e-16	-1.21108e-31	-1.08023e-25	-1.81967e-29	0.00144926	3.47598e-52	0.045	0.0985507	68.0006
998	9970	0.005	-1.26392e-30	-7.8737e-20	-6.21585e-15	1.19556e-19	-2.80045e-16	-1.2074e-31	-1.0768e-25	-1.81414e-29	0.00144926	3.46495e-52	0.045	0.0985507	68.0006
999	9980	0.005	-1.26007e-30	-7.84861e-20	-6.19691e-15	1.19175e-19	-2.79192e-16	-1.20372e-31	-1.07337e-25	-1.80861e-29	0.00144926	3.45393e-52	0.045	0.0985507	68.0006
1000	9990	0.005	-1.25622e-30	-7.82353e-20	-6.17797e-15	1.18794e-19	-2.78338e-16	-1.20004e-31	-1.06994e-25	-1.80308e-29	0.00144926	3.4429e-52	0.045	0.0985507	68.0006
																	68

## Sheet: C1 arylation time evolution
	Time	Pd-Ph-Br	B0	B2C1	B1C3	SI-B1C1	INTiso	B3C3	B3C1	SI-B0prime	B2C3	substrate	SI-B2primeC1	productC1	Pd	PhBr	productC3	ratio
1	0	0	0	0	0	0	0	0	0	0	0	0.1	0	0	0.005	0.15	0
2	1	1.12589e-11	1.99575e-08	2.80249e-06	7.57071e-15	2.6506e-16	3.87782e-18	2.04766e-08	2.06687e-05	2.35337e-14	5.17019e-05	0.0999246	2.72201e-11	1.41215e-07	0.00492479	0.149925	1.03579e-10	1363.36
3	2	1.1152e-11	1.97768e-08	2.78111e-06	7.51171e-15	2.62662e-16	3.84762e-18	8.1245e-08	4.3568e-05	2.33207e-14	0.000102809	0.0998501	2.70124e-11	6.28441e-07	0.00485074	0.14985	8.239e-10	762.764
4	3	1.10465e-11	1.95987e-08	2.75951e-06	7.45353e-15	2.60298e-16	3.81782e-18	1.81179e-07	6.59431e-05	2.31107e-14	0.000153252	0.0997764	2.68027e-11	1.45819e-06	0.00477784	0.149776	2.76185e-09	527.975
5	4	1.09423e-11	1.9423e-08	2.73822e-06	7.39618e-15	2.57966e-16	3.78844e-18	3.1917e-07	8.78043e-05	2.29036e-14	0.00020304	0.0997035	2.65959e-11	2.62226e-06	0.00470608	0.149703	6.50052e-09	403.393
6	5	1.08395e-11	1.92498e-08	2.71723e-06	7.33963e-15	2.55667e-16	3.75947e-18	4.94136e-07	0.000109162	2.26993e-14	0.000252182	0.0996313	2.6392e-11	4.11266e-06	0.00463542	0.149631	1.26057e-08	326.254
7	6	1.07379e-11	1.90791e-08	2.69654e-06	7.28388e-15	2.534e-16	3.73091e-18	7.05018e-07	0.000130027	2.24979e-14	0.000300688	0.0995599	2.6191e-11	5.92152e-06	0.00456586	0.14956	2.16263e-08	273.811
8	7	1.06376e-11	1.89106e-08	2.67613e-06	7.22891e-15	2.51165e-16	3.70276e-18	9.5078e-07	0.000150409	2.22993e-14	0.000348565	0.0994893	2.59928e-11	8.04118e-06	0.00449738	0.149489	3.4095e-08	235.847
9	8	1.05386e-11	1.87446e-08	2.65601e-06	7.17472e-15	2.4896e-16	3.67499e-18	1.23041e-06	0.000170317	2.21035e-14	0.000395822	0.0994194	2.57974e-11	1.04641e-05	0.00442996	0.149419	5.0527e-08	207.1
10	9	1.04408e-11	1.85808e-08	2.63617e-06	7.12128e-15	2.46786e-16	3.64762e-18	1.54292e-06	0.000189763	2.19104e-14	0.000442468	0.0993503	2.56047e-11	1.31831e-05	0.00436357	0.14935	7.14228e-08	184.578
11	10	1.03443e-11	1.84193e-08	2.61662e-06	7.06859e-15	2.44643e-16	3.62063e-18	1.88734e-06	0.000208754	2.17199e-14	0.000488511	0.0992819	2.54147e-11	1.61908e-05	0.00429821	0.149282	9.72672e-08	166.457
12	11	1.02489e-11	1.826e-08	2.59733e-06	7.01664e-15	2.42529e-16	3.59402e-18	2.26272e-06	0.000227302	2.15321e-14	0.000533959	0.0992143	2.52274e-11	1.94802e-05	0.00423386	0.149214	1.2853e-07	151.562
13	12	1.01548e-11	1.8103e-08	2.57831e-06	6.96541e-15	2.40444e-16	3.56777e-18	2.66814e-06	0.000245414	2.13469e-14	0.00057882	0.0991473	2.50427e-11	2.30446e-05	0.0041705	0.149147	1.65667e-07	139.102
14	13	1.00619e-11	1.7948e-08	2.55956e-06	6.9149e-15	2.38388e-16	3.5419e-18	3.1027e-06	0.000263099	2.11642e-14	0.000623102	0.099081	2.48606e-11	2.6877e-05	0.00410812	0.149081	2.09117e-07	128.526
15	14	9.97011e-12	1.77953e-08	2.54107e-06	6.86508e-15	2.3636e-16	3.51638e-18	3.56551e-06	0.000280367	2.09841e-14	0.000666813	0.0990155	2.4681e-11	3.09711e-05	0.0040467	0.149015	2.59309e-07	119.437
16	15	9.8795e-12	1.76446e-08	2.52284e-06	6.81597e-15	2.3436e-16	3.49122e-18	4.0557e-06	0.000297227	2.08064e-14	0.000709961	0.0989506	2.45039e-11	3.53203e-05	0.00398622	0.148951	3.16656e-07	111.542
17	16	9.79003e-12	1.7496e-08	2.50486e-06	6.76753e-15	2.32387e-16	3.4664e-18	4.57244e-06	0.000313685	2.06312e-14	0.000752553	0.0988864	2.43292e-11	3.99184e-05	0.00392667	0.148886	3.81556e-07	104.62
18	17	9.70168e-12	1.73494e-08	2.48712e-06	6.71976e-15	2.30442e-16	3.44194e-18	5.11489e-06	0.000329751	2.04584e-14	0.000794597	0.0988228	2.4157e-11	4.47591e-05	0.00386803	0.148823	4.54397e-07	98.5022
19	18	9.61444e-12	1.72049e-08	2.46964e-06	6.67265e-15	2.28523e-16	3.4178e-18	5.68225e-06	0.000345434	2.02879e-14	0.0008361	0.0987599	2.39872e-11	4.98365e-05	0.0038103	0.14876	5.35553e-07	93.0562
20	19	9.52831e-12	1.70623e-08	2.45239e-06	6.6262e-15	2.26631e-16	3.39401e-18	6.27373e-06	0.00036074	2.01198e-14	0.000877069	0.0986977	2.38197e-11	5.51447e-05	0.00375345	0.148698	6.25386e-07	88.1771
21	20	9.44325e-12	1.69217e-08	2.43539e-06	6.58039e-15	2.24764e-16	3.37054e-18	6.88856e-06	0.000375677	1.9954e-14	0.000917512	0.0986361	2.36545e-11	6.06779e-05	0.00369747	0.148636	7.24245e-07	83.7809
22	21	9.35926e-12	1.6783e-08	2.41861e-06	6.5352e-15	2.22923e-16	3.34739e-18	7.52598e-06	0.000390254	1.97904e-14	0.000957435	0.0985751	2.34916e-11	6.64304e-05	0.00364235	0.148575	8.32469e-07	79.7993
23	22	9.27633e-12	1.66462e-08	2.40207e-06	6.49064e-15	2.21107e-16	3.32457e-18	8.18526e-06	0.000404477	1.96291e-14	0.000996846	0.0985147	2.33309e-11	7.23968e-05	0.00358807	0.148515	9.50384e-07	76.1764
24	23	9.19444e-12	1.65112e-08	2.38576e-06	6.4467e-15	2.19315e-16	3.30205e-18	8.86568e-06	0.000418354	1.94699e-14	0.00103575	0.098455	2.31725e-11	7.85716e-05	0.00353463	0.148455	1.0783e-06	72.8659
25	24	9.11357e-12	1.63781e-08	2.36967e-06	6.40335e-15	2.17548e-16	3.27985e-18	9.56653e-06	0.000431893	1.93129e-14	0.00107416	0.0983958	2.30162e-11	8.49496e-05	0.003482	0.148396	1.21654e-06	69.8291
26	25	9.03373e-12	1.62468e-08	2.3538e-06	6.3606e-15	2.15805e-16	3.25795e-18	1.02871e-05	0.000445099	1.91581e-14	0.00111207	0.0983373	2.2862e-11	9.15255e-05	0.00343017	0.148337	1.36537e-06	67.0334
27	26	8.95488e-12	1.61172e-08	2.33815e-06	6.31844e-15	2.14086e-16	3.23635e-18	1.10268e-05	0.000457981	1.90054e-14	0.0011495	0.0982793	2.271e-11	9.82944e-05	0.00337914	0.148279	1.52509e-06	64.4514
28	27	8.87702e-12	1.59895e-08	2.32271e-06	6.27685e-15	2.1239e-16	3.21505e-18	1.17849e-05	0.000470544	1.88547e-14	0.00118645	0.0982219	2.25601e-11	0.000105251	0.00332888	0.148222	1.69598e-06	62.0595
29	28	8.80014e-12	1.58634e-08	2.30748e-06	6.23583e-15	2.10717e-16	3.19403e-18	1.25608e-05	0.000482796	1.87061e-14	0.00122293	0.0981651	2.24122e-11	0.000112391	0.00327939	0.148165	1.87828e-06	59.8374
30	29	8.72422e-12	1.57391e-08	2.29246e-06	6.19537e-15	2.09067e-16	3.17331e-18	1.33538e-05	0.000494743	1.85595e-14	0.00125894	0.0981089	2.22663e-11	0.00011971	0.00323066	0.148109	2.07226e-06	57.7677
31	30	8.64925e-12	1.56164e-08	2.27765e-06	6.15546e-15	2.07438e-16	3.15286e-18	1.41633e-05	0.000506391	1.84148e-14	0.00129449	0.0980532	2.21224e-11	0.000127202	0.00318266	0.148053	2.27816e-06	55.8354
32	31	8.57522e-12	1.54954e-08	2.26303e-06	6.11609e-15	2.05832e-16	3.1327e-18	1.49888e-05	0.000517746	1.82721e-14	0.00132958	0.097998	2.19805e-11	0.000134864	0.0031354	0.147998	2.49622e-06	54.0272
33	32	8.50212e-12	1.53761e-08	2.24862e-06	6.07726e-15	2.04248e-16	3.11281e-18	1.58297e-05	0.000528815	1.81314e-14	0.00136423	0.0979434	2.18405e-11	0.00014269	0.00308886	0.147943	2.72666e-06	52.3315
34	33	8.42994e-12	1.52583e-08	2.2344e-06	6.03896e-15	2.02685e-16	3.09319e-18	1.66853e-05	0.000539604	1.79925e-14	0.00139844	0.0978894	2.17024e-11	0.000150677	0.00304302	0.147889	2.96969e-06	50.7383
35	34	8.35865e-12	1.51421e-08	2.22037e-06	6.00118e-15	2.01143e-16	3.07383e-18	1.75551e-05	0.000550118	1.78555e-14	0.00143221	0.0978358	2.15661e-11	0.00015882	0.00299788	0.147836	3.22553e-06	49.2385
36	35	8.28826e-12	1.50275e-08	2.20654e-06	5.96391e-15	1.99621e-16	3.05474e-18	1.84387e-05	0.000560363	1.77203e-14	0.00146555	0.0977828	2.14317e-11	0.000167115	0.00295343	0.147783	3.49438e-06	47.8241
37	36	8.21875e-12	1.49144e-08	2.19289e-06	5.92714e-15	1.9812e-16	3.0359e-18	1.93354e-05	0.000570346	1.7587e-14	0.00149846	0.0977303	2.12992e-11	0.000175559	0.00290965	0.14773	3.77642e-06	46.4882
38	37	8.15011e-12	1.48028e-08	2.17943e-06	5.89087e-15	1.96639e-16	3.01732e-18	2.02447e-05	0.00058007	1.74554e-14	0.00153095	0.0976783	2.11684e-11	0.000184146	0.00286654	0.147678	4.07184e-06	45.2243
39	38	8.08233e-12	1.46928e-08	2.16615e-06	5.85509e-15	1.95178e-16	2.999e-18	2.11661e-05	0.000589542	1.73256e-14	0.00156304	0.0976268	2.10394e-11	0.000192874	0.00282408	0.147627	4.38083e-06	44.0268
40	39	8.0154e-12	1.45842e-08	2.15304e-06	5.81979e-15	1.93737e-16	2.98091e-18	2.20992e-05	0.000598767	1.71976e-14	0.00159471	0.0975758	2.09121e-11	0.000201738	0.00278226	0.147576	4.70353e-06	42.8907
41	40	7.9493e-12	1.4477e-08	2.14012e-06	5.78497e-15	1.92315e-16	2.96308e-18	2.30434e-05	0.000607751	1.70712e-14	0.00162598	0.0975253	2.07866e-11	0.000210735	0.00274107	0.147525	5.04013e-06	41.8114
42	41	7.88403e-12	1.43713e-08	2.12736e-06	5.75062e-15	1.90911e-16	2.94548e-18	2.39982e-05	0.000616498	1.69466e-14	0.00165685	0.0974753	2.06627e-11	0.000219861	0.00270051	0.147475	5.39077e-06	40.7847
43	42	7.81957e-12	1.4267e-08	2.11478e-06	5.71673e-15	1.89527e-16	2.92812e-18	2.49633e-05	0.000625013	1.68236e-14	0.00168733	0.0974257	2.05405e-11	0.000229112	0.00266056	0.147426	5.7556e-06	39.8069
44	43	7.75592e-12	1.41641e-08	2.10237e-06	5.68329e-15	1.88161e-16	2.91099e-18	2.59382e-05	0.000633302	1.67022e-14	0.00171742	0.0973766	2.042e-11	0.000238486	0.00262122	0.147377	6.13475e-06	38.8746
45	44	7.69307e-12	1.40626e-08	2.09013e-06	5.65031e-15	1.86813e-16	2.89409e-18	2.69223e-05	0.000641368	1.65825e-14	0.00174713	0.097328	2.0301e-11	0.000247978	0.00258247	0.147328	6.52837e-06	37.9847
46	45	7.631e-12	1.39624e-08	2.07804e-06	5.61776e-15	1.85483e-16	2.87742e-18	2.79154e-05	0.000649217	1.64643e-14	0.00177647	0.0972798	2.01837e-11	0.000257586	0.00254431	0.14728	6.93658e-06	37.1344
47	46	7.5697e-12	1.38635e-08	2.06613e-06	5.58565e-15	1.84171e-16	2.86097e-18	2.89169e-05	0.000656854	1.63478e-14	0.00180543	0.0972321	2.00679e-11	0.000267305	0.00250672	0.147232	7.3595e-06	36.3211
48	47	7.50917e-12	1.37659e-08	2.05437e-06	5.55397e-15	1.82876e-16	2.84474e-18	2.99265e-05	0.000664283	1.62327e-14	0.00183402	0.0971848	1.99537e-11	0.000277134	0.0024697	0.147185	7.79724e-06	35.5426
49	48	7.44939e-12	1.36697e-08	2.04276e-06	5.52272e-15	1.81598e-16	2.82873e-18	3.09437e-05	0.000671508	1.61192e-14	0.00186225	0.0971379	1.9841e-11	0.000287068	0.00243324	0.147138	8.24992e-06	34.7965
50	49	7.39036e-12	1.35747e-08	2.03132e-06	5.49188e-15	1.80338e-16	2.81293e-18	3.19683e-05	0.000678533	1.60072e-14	0.00189013	0.0970915	1.97298e-11	0.000297106	0.00239732	0.147092	8.71764e-06	34.081
51	50	7.33207e-12	1.3481e-08	2.02002e-06	5.46145e-15	1.79094e-16	2.79735e-18	3.29997e-05	0.000685364	1.58967e-14	0.00191765	0.0970455	1.96201e-11	0.000307243	0.00236195	0.147046	9.20049e-06	33.3942
52	51	7.2745e-12	1.33885e-08	2.00888e-06	5.43143e-15	1.77866e-16	2.78197e-18	3.40376e-05	0.000692003	1.57877e-14	0.00194482	0.0969999	1.95119e-11	0.000317477	0.00232711	0.147	9.69856e-06	32.7344
53	52	7.21765e-12	1.32973e-08	1.99788e-06	5.40181e-15	1.76655e-16	2.76679e-18	3.50817e-05	0.000698456	1.56801e-14	0.00197165	0.0969548	1.94051e-11	0.000327805	0.0022928	0.146955	1.02119e-05	32.1001
54	53	7.16151e-12	1.32072e-08	1.98703e-06	5.37258e-15	1.7546e-16	2.75182e-18	3.61316e-05	0.000704726	1.55739e-14	0.00199814	0.09691	1.92997e-11	0.000338224	0.002259	0.14691	1.07407e-05	31.4899
55	54	7.10607e-12	1.31183e-08	1.97632e-06	5.34374e-15	1.7428e-16	2.73705e-18	3.7187e-05	0.000710817	1.54691e-14	0.00202429	0.0968657	1.91957e-11	0.000348732	0.00222571	0.146866	1.1285e-05	30.9024
56	55	7.05132e-12	1.30306e-08	1.96576e-06	5.31528e-15	1.73116e-16	2.72247e-18	3.82475e-05	0.000716733	1.53657e-14	0.00205012	0.0968218	1.90931e-11	0.000359326	0.00219292	0.146822	1.18448e-05	30.3363
57	56	6.99726e-12	1.29441e-08	1.95534e-06	5.2872e-15	1.71967e-16	2.70809e-18	3.93129e-05	0.000722478	1.52636e-14	0.00207562	0.0967782	1.89919e-11	0.000370003	0.00216063	0.146778	1.24201e-05	29.7906
58	57	6.94386e-12	1.28587e-08	1.94505e-06	5.2595e-15	1.70834e-16	2.69389e-18	4.03827e-05	0.000728055	1.51629e-14	0.00210079	0.096735	1.8892e-11	0.000380761	0.00212881	0.146735	1.30112e-05	29.2641
59	58	6.89114e-12	1.27744e-08	1.9349e-06	5.23215e-15	1.69715e-16	2.67989e-18	4.14566e-05	0.000733469	1.50635e-14	0.00212565	0.0966923	1.87934e-11	0.000391598	0.00209748	0.146692	1.3618e-05	28.7559
60	59	6.83906e-12	1.26913e-08	1.92489e-06	5.20518e-15	1.68611e-16	2.66607e-18	4.25345e-05	0.000738722	1.49655e-14	0.00215019	0.0966499	1.86961e-11	0.00040251	0.00206661	0.14665	1.42405e-05	28.2651
61	60	6.78764e-12	1.26092e-08	1.915e-06	5.17855e-15	1.67522e-16	2.65243e-18	4.36159e-05	0.000743818	1.48687e-14	0.00217443	0.0966078	1.86001e-11	0.000413496	0.00203621	0.146608	1.48789e-05	27.7908
62	61	6.73686e-12	1.25282e-08	1.90525e-06	5.15228e-15	1.66447e-16	2.63897e-18	4.47006e-05	0.000748761	1.47732e-14	0.00219835	0.0965662	1.85054e-11	0.000424553	0.00200627	0.146566	1.55331e-05	27.3321
63	62	6.68671e-12	1.24482e-08	1.89563e-06	5.12636e-15	1.65386e-16	2.62569e-18	4.57883e-05	0.000753553	1.46789e-14	0.00222198	0.0965249	1.84119e-11	0.000435679	0.00197677	0.146525	1.62033e-05	26.8883
64	63	6.63718e-12	1.23694e-08	1.88613e-06	5.10078e-15	1.64339e-16	2.61259e-18	4.68788e-05	0.000758199	1.45859e-14	0.00224531	0.096484	1.83197e-11	0.000446872	0.00194771	0.146484	1.68894e-05	26.4588
65	64	6.58827e-12	1.22915e-08	1.87676e-06	5.07553e-15	1.63305e-16	2.59965e-18	4.79717e-05	0.000762701	1.44941e-14	0.00226834	0.0964434	1.82287e-11	0.00045813	0.00191909	0.146443	1.75914e-05	26.0428
66	65	6.53997e-12	1.22147e-08	1.86751e-06	5.05062e-15	1.62285e-16	2.58689e-18	4.90668e-05	0.000767063	1.44035e-14	0.00229109	0.0964031	1.81388e-11	0.000469449	0.0018909	0.146403	1.83095e-05	25.6397
67	66	6.49227e-12	1.21388e-08	1.85839e-06	5.02603e-15	1.61279e-16	2.5743e-18	5.01639e-05	0.000771287	1.4314e-14	0.00231355	0.0963633	1.80502e-11	0.00048083	0.00186313	0.146363	1.90435e-05	25.249
68	67	6.44516e-12	1.2064e-08	1.84938e-06	5.00177e-15	1.60285e-16	2.56187e-18	5.12627e-05	0.000775377	1.42258e-14	0.00233572	0.0963237	1.79627e-11	0.000492268	0.00183578	0.146324	1.97936e-05	24.87
69	68	6.39864e-12	1.19901e-08	1.84049e-06	4.97782e-15	1.59305e-16	2.5496e-18	5.2363e-05	0.000779336	1.41387e-14	0.00235762	0.0962845	1.78764e-11	0.000503764	0.00180883	0.146285	2.05598e-05	24.5023
70	69	6.35269e-12	1.19172e-08	1.83172e-06	4.95419e-15	1.58337e-16	2.5375e-18	5.34645e-05	0.000783166	1.40527e-14	0.00237924	0.0962456	1.77912e-11	0.000515313	0.00178229	0.146246	2.1342e-05	24.1454
71	70	6.30732e-12	1.18452e-08	1.82306e-06	4.93087e-15	1.57382e-16	2.52555e-18	5.4567e-05	0.00078687	1.39679e-14	0.00240059	0.0962071	1.77071e-11	0.000526915	0.00175614	0.146207	2.21404e-05	23.7989
72	71	6.26251e-12	1.17742e-08	1.81452e-06	4.90786e-15	1.56439e-16	2.51376e-18	5.56702e-05	0.000790452	1.38841e-14	0.00242167	0.0961689	1.76241e-11	0.000538568	0.00173038	0.146169	2.29548e-05	23.4622
73	72	6.21826e-12	1.17041e-08	1.80609e-06	4.88514e-15	1.55509e-16	2.50212e-18	5.67741e-05	0.000793914	1.38015e-14	0.00244249	0.096131	1.75422e-11	0.000550271	0.00170501	0.146131	2.37853e-05	23.1349
74	73	6.17456e-12	1.1635e-08	1.79777e-06	4.86273e-15	1.5459e-16	2.49064e-18	5.78783e-05	0.000797258	1.37199e-14	0.00246304	0.0960934	1.74614e-11	0.00056202	0.00168001	0.146093	2.46318e-05	22.8168
75	74	6.13141e-12	1.15667e-08	1.78955e-06	4.8406e-15	1.53684e-16	2.47931e-18	5.89827e-05	0.000800487	1.36394e-14	0.00248334	0.0960561	1.73816e-11	0.000573815	0.00165539	0.146056	2.54945e-05	22.5074
76	75	6.08878e-12	1.14993e-08	1.78145e-06	4.81877e-15	1.52789e-16	2.46812e-18	6.0087e-05	0.000803605	1.35599e-14	0.00250338	0.0960191	1.73029e-11	0.000585653	0.00163114	0.146019	2.63733e-05	22.2063
77	76	6.04669e-12	1.14327e-08	1.77345e-06	4.79722e-15	1.51906e-16	2.45708e-18	6.11911e-05	0.000806612	1.34814e-14	0.00252317	0.0959824	1.72252e-11	0.000597534	0.00160724	0.145982	2.72681e-05	21.9133
78	77	6.00512e-12	1.13671e-08	1.76555e-06	4.77595e-15	1.51035e-16	2.44619e-18	6.22948e-05	0.000809513	1.3404e-14	0.00254271	0.0959461	1.71485e-11	0.000609455	0.00158371	0.145946	2.8179e-05	21.628
79	78	5.96407e-12	1.13023e-08	1.75776e-06	4.75495e-15	1.50175e-16	2.43543e-18	6.33979e-05	0.000812308	1.33276e-14	0.002562	0.09591	1.70728e-11	0.000621416	0.00156052	0.14591	2.91059e-05	21.3502
80	79	5.92353e-12	1.12383e-08	1.75007e-06	4.73423e-15	1.49326e-16	2.42482e-18	6.45002e-05	0.000815002	1.32521e-14	0.00258106	0.0958742	1.69981e-11	0.000633414	0.00153768	0.145874	3.00489e-05	21.0794
81	80	5.88349e-12	1.11752e-08	1.74248e-06	4.71378e-15	1.48487e-16	2.41434e-18	6.56015e-05	0.000817595	1.31777e-14	0.00259987	0.0958387	1.69244e-11	0.000645448	0.00151518	0.145839	3.10079e-05	20.8156
82	81	5.84395e-12	1.11128e-08	1.73498e-06	4.6936e-15	1.4766e-16	2.404e-18	6.67018e-05	0.000820091	1.31042e-14	0.00261845	0.0958035	1.68516e-11	0.000657516	0.00149301	0.145804	3.19828e-05	20.5584
83	82	5.8049e-12	1.10513e-08	1.72759e-06	4.67368e-15	1.46844e-16	2.3938e-18	6.78007e-05	0.000822491	1.30316e-14	0.0026368	0.0957686	1.67798e-11	0.000669618	0.00147117	0.145769	3.29738e-05	20.3076
84	83	5.76633e-12	1.09906e-08	1.72029e-06	4.65401e-15	1.46037e-16	2.38372e-18	6.88982e-05	0.000824797	1.296e-14	0.00265492	0.0957339	1.67089e-11	0.000681752	0.00144966	0.145734	3.39807e-05	20.0629
85	84	5.72825e-12	1.09306e-08	1.71308e-06	4.63461e-15	1.45242e-16	2.37378e-18	6.99941e-05	0.000827013	1.28893e-14	0.00267281	0.0956995	1.66389e-11	0.000693916	0.00142846	0.1457	3.50035e-05	19.8242
86	85	5.69063e-12	1.08715e-08	1.70597e-06	4.61545e-15	1.44456e-16	2.36397e-18	7.10882e-05	0.000829139	1.28196e-14	0.00269047	0.0956654	1.65698e-11	0.000706109	0.00140758	0.145665	3.60421e-05	19.5912
87	86	5.65349e-12	1.08131e-08	1.69895e-06	4.59654e-15	1.43681e-16	2.35428e-18	7.21805e-05	0.000831179	1.27507e-14	0.00270792	0.0956316	1.65016e-11	0.00071833	0.00138701	0.145632	3.70967e-05	19.3637
88	87	5.6168e-12	1.07554e-08	1.69203e-06	4.57788e-15	1.42916e-16	2.34472e-18	7.32708e-05	0.000833133	1.26827e-14	0.00272514	0.095598	1.64344e-11	0.000730577	0.00136675	0.145598	3.8167e-05	19.1416
89	88	5.58057e-12	1.06985e-08	1.68519e-06	4.55945e-15	1.4216e-16	2.33528e-18	7.43588e-05	0.000835005	1.26156e-14	0.00274215	0.0955647	1.63679e-11	0.00074285	0.00134679	0.145565	3.92531e-05	18.9246
90	89	5.54479e-12	1.06423e-08	1.67844e-06	4.54127e-15	1.41415e-16	2.32597e-18	7.54446e-05	0.000836795	1.25493e-14	0.00275895	0.0955316	1.63024e-11	0.000755147	0.00132712	0.145532	4.0355e-05	18.7126
91	90	5.50945e-12	1.05868e-08	1.67177e-06	4.52332e-15	1.40679e-16	2.31677e-18	7.65279e-05	0.000838507	1.24839e-14	0.00277554	0.0954988	1.62376e-11	0.000767467	0.00130774	0.145499	4.14726e-05	18.5054
92	91	5.47456e-12	1.05321e-08	1.6652e-06	4.5056e-15	1.39952e-16	2.3077e-18	7.76087e-05	0.000840141	1.24194e-14	0.00279192	0.0954662	1.61738e-11	0.000779808	0.00128866	0.145466	4.26058e-05	18.3029
93	92	5.44009e-12	1.0478e-08	1.6587e-06	4.48811e-15	1.39235e-16	2.29874e-18	7.86869e-05	0.000841699	1.23557e-14	0.0028081	0.0954339	1.61107e-11	0.000792171	0.00126985	0.145434	4.37547e-05	18.1048
94	93	5.40605e-12	1.04247e-08	1.65229e-06	4.47085e-15	1.38526e-16	2.28989e-18	7.97622e-05	0.000843184	1.22927e-14	0.00282407	0.0954019	1.60485e-11	0.000804553	0.00125132	0.145402	4.49191e-05	17.9112
95	94	5.37244e-12	1.0372e-08	1.64597e-06	4.4538e-15	1.37827e-16	2.28116e-18	8.08347e-05	0.000844597	1.22306e-14	0.00283984	0.09537	1.5987e-11	0.000816953	0.00123307	0.14537	4.6099e-05	17.7217
96	95	5.33924e-12	1.032e-08	1.63972e-06	4.43698e-15	1.37137e-16	2.27255e-18	8.19041e-05	0.00084594	1.21693e-14	0.00285542	0.0953384	1.59264e-11	0.000829371	0.00121509	0.145338	4.72944e-05	17.5363
97	96	5.30646e-12	1.02687e-08	1.63356e-06	4.42037e-15	1.36456e-16	2.26404e-18	8.29704e-05	0.000847214	1.21088e-14	0.0028708	0.0953071	1.58665e-11	0.000841806	0.00119737	0.145307	4.85053e-05	17.3549
98	97	5.27408e-12	1.0218e-08	1.62747e-06	4.40398e-15	1.35783e-16	2.25564e-18	8.40335e-05	0.000848422	1.20491e-14	0.00288599	0.0952759	1.58074e-11	0.000854256	0.00117991	0.145276	4.97315e-05	17.1774
99	98	5.2421e-12	1.0168e-08	1.62147e-06	4.3878e-15	1.35119e-16	2.24735e-18	8.50933e-05	0.000849564	1.19901e-14	0.00290099	0.095245	1.5749e-11	0.000866721	0.00116272	0.145245	5.09731e-05	17.0035
100	99	5.21052e-12	1.01186e-08	1.61554e-06	4.37183e-15	1.34464e-16	2.23917e-18	8.61497e-05	0.000850643	1.19318e-14	0.00291581	0.0952143	1.56914e-11	0.0008792	0.00114578	0.145214	5.22299e-05	16.8333
101	100	5.17933e-12	1.00699e-08	1.60968e-06	4.35606e-15	1.33817e-16	2.23109e-18	8.72025e-05	0.000851659	1.18744e-14	0.00293044	0.0951839	1.56346e-11	0.000891691	0.00112908	0.145184	5.35019e-05	16.6665
102	101	5.14852e-12	1.00218e-08	1.60391e-06	4.34049e-15	1.33178e-16	2.22312e-18	8.82518e-05	0.000852615	1.18176e-14	0.00294488	0.0951537	1.55785e-11	0.000904194	0.00111264	0.145154	5.47891e-05	16.5032
103	102	5.1181e-12	9.97426e-09	1.5982e-06	4.32513e-15	1.32548e-16	2.21525e-18	8.92974e-05	0.000853512	1.17616e-14	0.00295915	0.0951236	1.55231e-11	0.000916708	0.00109644	0.145124	5.60914e-05	16.3431
104	103	5.08806e-12	9.92736e-09	1.59257e-06	4.30996e-15	1.31925e-16	2.20748e-18	9.03393e-05	0.000854351	1.17063e-14	0.00297324	0.0950938	1.54684e-11	0.000929232	0.00108047	0.145094	5.74087e-05	16.1863
105	104	5.05839e-12	9.88105e-09	1.58701e-06	4.29498e-15	1.3131e-16	2.19981e-18	9.13772e-05	0.000855134	1.16517e-14	0.00298715	0.0950642	1.54144e-11	0.000941766	0.00106474	0.145064	5.8741e-05	16.0325
106	105	5.02909e-12	9.83533e-09	1.58152e-06	4.2802e-15	1.30704e-16	2.19223e-18	9.24113e-05	0.000855863	1.15978e-14	0.00300089	0.0950349	1.53611e-11	0.000954308	0.00104925	0.145035	6.00882e-05	15.8818
107	106	5.00015e-12	9.7902e-09	1.57611e-06	4.2656e-15	1.30104e-16	2.18475e-18	9.34414e-05	0.000856537	1.15445e-14	0.00301445	0.0950057	1.53084e-11	0.000966858	0.00103398	0.145006	6.14503e-05	15.734
108	107	4.97157e-12	9.74564e-09	1.57076e-06	4.25119e-15	1.29513e-16	2.17737e-18	9.44674e-05	0.00085716	1.1492e-14	0.00302785	0.0949767	1.52565e-11	0.000979414	0.00101894	0.144977	6.28271e-05	15.589
109	108	4.94334e-12	9.70164e-09	1.56548e-06	4.23697e-15	1.28929e-16	2.17009e-18	9.54892e-05	0.000857732	1.14401e-14	0.00304108	0.0949479	1.52052e-11	0.000991978	0.00100412	0.144948	6.42187e-05	15.4469
110	109	4.91547e-12	9.65821e-09	1.56026e-06	4.22292e-15	1.28353e-16	2.16289e-18	9.65069e-05	0.000858255	1.13889e-14	0.00305415	0.0949193	1.51546e-11	0.00100455	0.000989517	0.144919	6.5625e-05	15.3074
111	110	4.88794e-12	9.61533e-09	1.55512e-06	4.20906e-15	1.27783e-16	2.15579e-18	9.75203e-05	0.000858729	1.13383e-14	0.00306706	0.094891	1.51046e-11	0.00101712	0.00097513	0.144891	6.70458e-05	15.1705
112	111	4.86075e-12	9.573e-09	1.55004e-06	4.19537e-15	1.27221e-16	2.14878e-18	9.85293e-05	0.000859156	1.12884e-14	0.0030798	0.0948628	1.50552e-11	0.0010297	0.000960955	0.144863	6.84812e-05	15.0362
113	112	4.8339e-12	9.5312e-09	1.54502e-06	4.18186e-15	1.26667e-16	2.14186e-18	9.9534e-05	0.000859538	1.12391e-14	0.00309238	0.0948348	1.50065e-11	0.00104228	0.000946989	0.144835	6.9931e-05	14.9044
114	113	4.80738e-12	9.48993e-09	1.54007e-06	4.16852e-15	1.26119e-16	2.13502e-18	0.000100534	0.000859875	1.11905e-14	0.00310481	0.094807	1.49584e-11	0.00105486	0.000933229	0.144807	7.13953e-05	14.775
115	114	4.78119e-12	9.44919e-09	1.53518e-06	4.15535e-15	1.25578e-16	2.12828e-18	0.00010153	0.000860168	1.11424e-14	0.00311709	0.0947793	1.49109e-11	0.00106745	0.000919671	0.144779	7.28738e-05	14.6479
116	115	4.75532e-12	9.40897e-09	1.53035e-06	4.14235e-15	1.25044e-16	2.12162e-18	0.000102521	0.000860419	1.1095e-14	0.00312921	0.0947519	1.48641e-11	0.00108004	0.000906313	0.144752	7.43667e-05	14.5231
117	116	4.72978e-12	9.36925e-09	1.52559e-06	4.12951e-15	1.24517e-16	2.11504e-18	0.000103508	0.00086063	1.10482e-14	0.00314118	0.0947247	1.48178e-11	0.00109262	0.000893151	0.144725	7.58737e-05	14.4006
118	117	4.70455e-12	9.33003e-09	1.52088e-06	4.11684e-15	1.23997e-16	2.10855e-18	0.00010449	0.0008608	1.10019e-14	0.003153	0.0946976	1.47721e-11	0.00110521	0.000880182	0.144698	7.73948e-05	14.2802
119	118	4.67964e-12	9.29132e-09	1.51624e-06	4.10432e-15	1.23483e-16	2.10214e-18	0.000105467	0.000860931	1.09563e-14	0.00316467	0.0946707	1.4727e-11	0.0011178	0.000867405	0.144671	7.89299e-05	14.162
120	119	4.65503e-12	9.25309e-09	1.51165e-06	4.09197e-15	1.22975e-16	2.09581e-18	0.000106439	0.000861024	1.09112e-14	0.0031762	0.0946439	1.46824e-11	0.00113039	0.000854815	0.144644	8.04791e-05	14.0458
121	120	4.63073e-12	9.21535e-09	1.50712e-06	4.07977e-15	1.22474e-16	2.08956e-18	0.000107407	0.00086108	1.08667e-14	0.00318759	0.0946174	1.46384e-11	0.00114298	0.00084241	0.144617	8.20421e-05	13.9316
122	121	4.60673e-12	9.17808e-09	1.50265e-06	4.06773e-15	1.2198e-16	2.08339e-18	0.00010837	0.0008611	1.08227e-14	0.00319883	0.094591	1.4595e-11	0.00115556	0.000830187	0.144591	8.36189e-05	13.8194
123	122	4.58303e-12	9.14129e-09	1.49824e-06	4.05584e-15	1.21491e-16	2.0773e-18	0.000109328	0.000861085	1.07794e-14	0.00320994	0.0945648	1.45521e-11	0.00116815	0.000818144	0.144565	8.52095e-05	13.7091
124	123	4.55962e-12	9.10496e-09	1.49388e-06	4.0441e-15	1.21009e-16	2.07129e-18	0.000110281	0.000861036	1.07365e-14	0.0032209	0.0945387	1.45098e-11	0.00118073	0.000806278	0.144539	8.68138e-05	13.6007
125	124	4.53651e-12	9.06909e-09	1.48958e-06	4.03251e-15	1.20533e-16	2.06535e-18	0.000111229	0.000860954	1.06942e-14	0.00323173	0.0945129	1.4468e-11	0.0011933	0.000794586	0.144513	8.84316e-05	13.4941
126	125	4.51368e-12	9.03367e-09	1.48533e-06	4.02106e-15	1.20063e-16	2.05949e-18	0.000112172	0.00086084	1.06525e-14	0.00324243	0.0944871	1.44268e-11	0.00120588	0.000783065	0.144487	9.0063e-05	13.3893
127	126	4.49113e-12	8.9987e-09	1.48114e-06	4.00977e-15	1.19599e-16	2.0537e-18	0.000113111	0.000860695	1.06112e-14	0.00325299	0.0944616	1.4386e-11	0.00121845	0.000771714	0.144462	9.17078e-05	13.2862
128	127	4.46886e-12	8.96417e-09	1.477e-06	3.99861e-15	1.1914e-16	2.04798e-18	0.000114044	0.00086052	1.05705e-14	0.00326342	0.0944362	1.43458e-11	0.00123101	0.000760529	0.144436	9.3366e-05	13.1848
129	128	4.44687e-12	8.93008e-09	1.47291e-06	3.98759e-15	1.18688e-16	2.04234e-18	0.000114972	0.000860315	1.05303e-14	0.00327372	0.0944109	1.43061e-11	0.00124357	0.000749508	0.144411	9.50375e-05	13.085
130	129	4.42515e-12	8.89642e-09	1.46887e-06	3.97672e-15	1.18241e-16	2.03677e-18	0.000115895	0.000860081	1.04906e-14	0.0032839	0.0943858	1.42669e-11	0.00125612	0.000738648	0.144386	9.67223e-05	12.9869
131	130	4.4037e-12	8.86318e-09	1.46488e-06	3.96598e-15	1.178e-16	2.03127e-18	0.000116813	0.000859819	1.04514e-14	0.00329395	0.0943609	1.42282e-11	0.00126867	0.000727948	0.144361	9.84201e-05	12.8904
132	131	4.38252e-12	8.83036e-09	1.46095e-06	3.95538e-15	1.17364e-16	2.02584e-18	0.000117726	0.000859531	1.04127e-14	0.00330387	0.0943361	1.41899e-11	0.00128122	0.000717405	0.144336	0.000100131	12.7954
133	132	4.3616e-12	8.79795e-09	1.45706e-06	3.94491e-15	1.16934e-16	2.02047e-18	0.000118633	0.000859216	1.03745e-14	0.00331367	0.0943114	1.41522e-11	0.00129375	0.000707016	0.144311	0.000101855	12.7019
134	133	4.34094e-12	8.76595e-09	1.45322e-06	3.93457e-15	1.16509e-16	2.01518e-18	0.000119536	0.000858876	1.03368e-14	0.00332335	0.0942869	1.41149e-11	0.00130628	0.000696779	0.144287	0.000103592	12.6099
135	134	4.32054e-12	8.73435e-09	1.44943e-06	3.92436e-15	1.1609e-16	2.00995e-18	0.000120433	0.000858511	1.02995e-14	0.0033329	0.0942625	1.40781e-11	0.0013188	0.000686693	0.144263	0.000105341	12.5193
136	135	4.30039e-12	8.70315e-09	1.44569e-06	3.91428e-15	1.15676e-16	2.00479e-18	0.000121326	0.000858122	1.02627e-14	0.00334234	0.0942383	1.40418e-11	0.00133132	0.000676753	0.144238	0.000107104	12.4301
137	136	4.28048e-12	8.67234e-09	1.442e-06	3.90433e-15	1.15267e-16	1.99969e-18	0.000122213	0.00085771	1.02264e-14	0.00335167	0.0942143	1.40059e-11	0.00134382	0.00066696	0.144214	0.000108879	12.3424
138	137	4.26083e-12	8.64192e-09	1.43835e-06	3.89451e-15	1.14863e-16	1.99465e-18	0.000123094	0.000857276	1.01905e-14	0.00336087	0.0941903	1.39705e-11	0.00135632	0.00065731	0.14419	0.000110666	12.2559
139	138	4.24142e-12	8.61188e-09	1.43475e-06	3.8848e-15	1.14464e-16	1.98968e-18	0.000123971	0.00085682	1.01551e-14	0.00336997	0.0941665	1.39355e-11	0.00136881	0.0006478	0.144167	0.000112467	12.1708
140	139	4.22225e-12	8.58221e-09	1.43119e-06	3.87522e-15	1.14071e-16	1.98478e-18	0.000124842	0.000856342	1.01201e-14	0.00337895	0.0941429	1.39009e-11	0.00138129	0.00063843	0.144143	0.000114279	12.087
141	140	4.20332e-12	8.55292e-09	1.42768e-06	3.86576e-15	1.13682e-16	1.97993e-18	0.000125708	0.000855844	1.00856e-14	0.00338781	0.0941193	1.38668e-11	0.00139376	0.000629197	0.144119	0.000116104	12.0044
142	141	4.18462e-12	8.524e-09	1.42421e-06	3.85642e-15	1.13298e-16	1.97515e-18	0.000126569	0.000855327	1.00515e-14	0.00339657	0.0940959	1.38331e-11	0.00140622	0.000620099	0.144096	0.000117941	11.9231
143	142	4.16616e-12	8.49544e-09	1.42079e-06	3.8472e-15	1.12919e-16	1.97042e-18	0.000127424	0.00085479	1.00178e-14	0.00340522	0.0940727	1.37999e-11	0.00141867	0.000611135	0.144073	0.000119791	11.8429
144	143	4.14792e-12	8.46724e-09	1.41741e-06	3.83809e-15	1.12544e-16	1.96575e-18	0.000128274	0.000854234	9.98452e-15	0.00341376	0.0940495	1.37671e-11	0.00143112	0.000602301	0.14405	0.000121652	11.764
145	144	4.12992e-12	8.43939e-09	1.41407e-06	3.8291e-15	1.12175e-16	1.96115e-18	0.000129119	0.000853661	9.95168e-15	0.0034222	0.0940265	1.37346e-11	0.00144355	0.000593596	0.144027	0.000123526	11.6862
146	145	4.11213e-12	8.41189e-09	1.41077e-06	3.82021e-15	1.1181e-16	1.9566e-18	0.000129959	0.00085307	9.91925e-15	0.00343053	0.0940036	1.37026e-11	0.00145597	0.000585018	0.144004	0.000125412	11.6095
147	146	4.09457e-12	8.38473e-09	1.40752e-06	3.81144e-15	1.11449e-16	1.95211e-18	0.000130793	0.000852463	9.88723e-15	0.00343876	0.0939809	1.3671e-11	0.00146838	0.000576566	0.143981	0.000127309	11.534
148	147	4.07722e-12	8.35791e-09	1.4043e-06	3.80279e-15	1.11093e-16	1.94767e-18	0.000131622	0.000851839	9.85561e-15	0.00344689	0.0939582	1.36398e-11	0.00148078	0.000568237	0.143958	0.000129218	11.4595
149	148	4.0601e-12	8.33143e-09	1.40113e-06	3.79423e-15	1.10742e-16	1.94329e-18	0.000132446	0.0008512	9.82438e-15	0.00345492	0.0939357	1.36089e-11	0.00149317	0.000560029	0.143936	0.000131139	11.3861
150	149	4.04318e-12	8.30528e-09	1.39799e-06	3.78579e-15	1.10395e-16	1.93896e-18	0.000133264	0.000850546	9.79355e-15	0.00346284	0.0939133	1.35785e-11	0.00150555	0.000551942	0.143913	0.000133072	11.3138
151	150	4.02648e-12	8.27946e-09	1.3949e-06	3.77745e-15	1.10052e-16	1.93469e-18	0.000134077	0.000849877	9.7631e-15	0.00347067	0.093891	1.35484e-11	0.00151791	0.000543972	0.143891	0.000135016	11.2425
152	151	4.00998e-12	8.25396e-09	1.39184e-06	3.76922e-15	1.09714e-16	1.93047e-18	0.000134885	0.000849194	9.73303e-15	0.0034784	0.0938689	1.35187e-11	0.00153027	0.000536119	0.143869	0.000136972	11.1721
153	152	3.99368e-12	8.22878e-09	1.38882e-06	3.76109e-15	1.09379e-16	1.92631e-18	0.000135687	0.000848498	9.70333e-15	0.00348604	0.0938468	1.34894e-11	0.00154261	0.00052838	0.143847	0.000138939	11.1028
154	153	3.97759e-12	8.20391e-09	1.38584e-06	3.75306e-15	1.09049e-16	1.9222e-18	0.000136485	0.000847788	9.67401e-15	0.00349358	0.0938249	1.34605e-11	0.00155494	0.000520754	0.143825	0.000140917	11.0344
155	154	3.96169e-12	8.17935e-09	1.3829e-06	3.74513e-15	1.08723e-16	1.91813e-18	0.000137277	0.000847067	9.64505e-15	0.00350103	0.0938031	1.34319e-11	0.00156726	0.000513239	0.143803	0.000142907	10.967
156	155	3.946e-12	8.1551e-09	1.37999e-06	3.7373e-15	1.08401e-16	1.91412e-18	0.000138063	0.000846333	9.61645e-15	0.00350838	0.0937814	1.34037e-11	0.00157956	0.000505834	0.143781	0.000144908	10.9005
157	156	3.9305e-12	8.13115e-09	1.37712e-06	3.72956e-15	1.08084e-16	1.91016e-18	0.000138845	0.000845587	9.58821e-15	0.00351565	0.0937598	1.33758e-11	0.00159186	0.000498537	0.14376	0.00014692	10.8349
158	157	3.91519e-12	8.1075e-09	1.37429e-06	3.72193e-15	1.0777e-16	1.90625e-18	0.000139621	0.00084483	9.56032e-15	0.00352282	0.0937383	1.33482e-11	0.00160414	0.000491346	0.143738	0.000148942	10.7702
159	158	3.90008e-12	8.08415e-09	1.37149e-06	3.71439e-15	1.0746e-16	1.90239e-18	0.000140391	0.000844063	9.53278e-15	0.00352991	0.0937169	1.33211e-11	0.0016164	0.00048426	0.143717	0.000150976	10.7063
160	159	3.88515e-12	8.06108e-09	1.36873e-06	3.70694e-15	1.07153e-16	1.89857e-18	0.000141157	0.000843285	9.50558e-15	0.0035369	0.0936956	1.32942e-11	0.00162866	0.000477277	0.143696	0.000153021	10.6434
161	160	3.87041e-12	8.0383e-09	1.366e-06	3.69959e-15	1.06851e-16	1.89481e-18	0.000141917	0.000842498	9.47873e-15	0.00354381	0.0936744	1.32677e-11	0.0016409	0.000470396	0.143674	0.000155077	10.5812
162	161	3.85585e-12	8.01581e-09	1.3633e-06	3.69233e-15	1.06553e-16	1.89109e-18	0.000142672	0.000841701	9.4522e-15	0.00355064	0.0936533	1.32415e-11	0.00165313	0.000463615	0.143653	0.000157143	10.5199
163	162	3.84147e-12	7.9936e-09	1.36064e-06	3.68515e-15	1.06258e-16	1.88741e-18	0.000143422	0.000840895	9.42601e-15	0.00355738	0.0936324	1.32157e-11	0.00166534	0.000456933	0.143632	0.00015922	10.4594
164	163	3.82728e-12	7.97166e-09	1.35801e-06	3.67807e-15	1.05967e-16	1.88378e-18	0.000144167	0.00084008	9.40014e-15	0.00356404	0.0936115	1.31901e-11	0.00167754	0.000450348	0.143611	0.000161307	10.3997
165	164	3.81326e-12	7.94999e-09	1.35541e-06	3.67108e-15	1.05679e-16	1.8802e-18	0.000144906	0.000839258	9.37459e-15	0.00357061	0.0935907	1.31649e-11	0.00168973	0.000443858	0.143591	0.000163405	10.3408
166	165	3.79941e-12	7.9286e-09	1.35285e-06	3.66417e-15	1.05395e-16	1.87666e-18	0.000145641	0.000838427	9.34936e-15	0.00357711	0.09357	1.314e-11	0.0017019	0.000437464	0.14357	0.000165513	10.2826
167	166	3.78574e-12	7.90747e-09	1.35032e-06	3.65735e-15	1.05115e-16	1.87317e-18	0.00014637	0.000837589	9.32445e-15	0.00358352	0.0935495	1.31154e-11	0.00171406	0.000431162	0.143549	0.000167631	10.2252
168	167	3.77223e-12	7.8866e-09	1.34782e-06	3.65061e-15	1.04838e-16	1.86972e-18	0.000147094	0.000836744	9.29984e-15	0.00358985	0.093529	1.30911e-11	0.00172621	0.000424952	0.143529	0.00016976	10.1685
169	168	3.7589e-12	7.866e-09	1.34535e-06	3.64396e-15	1.04564e-16	1.86631e-18	0.000147812	0.000835892	9.27554e-15	0.00359611	0.0935086	1.30671e-11	0.00173834	0.000418832	0.143509	0.000171899	10.1125
170	169	3.74573e-12	7.84564e-09	1.34291e-06	3.63739e-15	1.04294e-16	1.86294e-18	0.000148526	0.000835033	9.25154e-15	0.00360229	0.0934883	1.30434e-11	0.00175046	0.000412802	0.143488	0.000174048	10.0573
171	170	3.73272e-12	7.82554e-09	1.3405e-06	3.6309e-15	1.04027e-16	1.85962e-18	0.000149234	0.000834169	9.22784e-15	0.00360839	0.0934681	1.302e-11	0.00176256	0.000406858	0.143468	0.000176207	10.0028
172	171	3.71988e-12	7.80569e-09	1.33812e-06	3.62449e-15	1.03764e-16	1.85634e-18	0.000149938	0.000833298	9.20443e-15	0.00361442	0.093448	1.29969e-11	0.00177465	0.000401002	0.143448	0.000178376	9.94891
173	172	3.7072e-12	7.78609e-09	1.33577e-06	3.61816e-15	1.03503e-16	1.85309e-18	0.000150636	0.000832423	9.18132e-15	0.00362037	0.093428	1.29741e-11	0.00178672	0.00039523	0.143428	0.000180555	9.89573
174	173	3.69467e-12	7.76673e-09	1.33345e-06	3.61191e-15	1.03247e-16	1.84989e-18	0.000151329	0.000831542	9.15849e-15	0.00362625	0.093408	1.29516e-11	0.00179878	0.000389542	0.143408	0.000182743	9.84321
175	174	3.6823e-12	7.74761e-09	1.33116e-06	3.60574e-15	1.02993e-16	1.84673e-18	0.000152017	0.000830656	9.13594e-15	0.00363205	0.0933882	1.29293e-11	0.00181083	0.000383937	0.143388	0.000184942	9.79134
176	175	3.67009e-12	7.72873e-09	1.3289e-06	3.59965e-15	1.02742e-16	1.84361e-18	0.0001527	0.000829766	9.11367e-15	0.00363778	0.0933684	1.29074e-11	0.00182286	0.000378413	0.143368	0.00018715	9.74011
177	176	3.65803e-12	7.71008e-09	1.32666e-06	3.59363e-15	1.02495e-16	1.84052e-18	0.000153378	0.000828871	9.09168e-15	0.00364345	0.0933487	1.28856e-11	0.00183487	0.00037297	0.143349	0.000189367	9.68951
178	177	3.64612e-12	7.69166e-09	1.32446e-06	3.58768e-15	1.0225e-16	1.83748e-18	0.000154052	0.000827973	9.06996e-15	0.00364904	0.0933291	1.28642e-11	0.00184688	0.000367605	0.143329	0.000191594	9.63953
179	178	3.63435e-12	7.67347e-09	1.32228e-06	3.58181e-15	1.02009e-16	1.83447e-18	0.00015472	0.000827071	9.04851e-15	0.00365456	0.0933096	1.2843e-11	0.00185886	0.000362319	0.14331	0.00019383	9.59015
180	179	3.62274e-12	7.6555e-09	1.32012e-06	3.57601e-15	1.0177e-16	1.8315e-18	0.000155383	0.000826165	9.02733e-15	0.00366002	0.0932902	1.28221e-11	0.00187084	0.000357109	0.14329	0.000196076	9.54137
181	180	3.61127e-12	7.63776e-09	1.318e-06	3.57028e-15	1.01535e-16	1.82856e-18	0.000156041	0.000825256	9.0064e-15	0.0036654	0.0932708	1.28015e-11	0.00188279	0.000351975	0.143271	0.000198331	9.49318
182	181	3.59994e-12	7.62023e-09	1.3159e-06	3.56462e-15	1.01302e-16	1.82567e-18	0.000156694	0.000824345	8.98574e-15	0.00367072	0.0932516	1.27811e-11	0.00189474	0.000346915	0.143252	0.000200595	9.44557
183	182	3.58876e-12	7.60292e-09	1.31382e-06	3.55903e-15	1.01072e-16	1.8228e-18	0.000157342	0.00082343	8.96533e-15	0.00367598	0.0932324	1.27609e-11	0.00190666	0.000341928	0.143232	0.000202869	9.39852
184	183	3.57771e-12	7.58583e-09	1.31177e-06	3.55352e-15	1.00845e-16	1.81998e-18	0.000157986	0.000822513	8.94517e-15	0.00368117	0.0932133	1.2741e-11	0.00191858	0.000337014	0.143213	0.000205151	9.35203
185	184	3.5668e-12	7.56895e-09	1.30975e-06	3.54807e-15	1.00621e-16	1.81719e-18	0.000158624	0.000821594	8.92527e-15	0.00368629	0.0931943	1.27214e-11	0.00193048	0.000332172	0.143194	0.000207442	9.30609
186	185	3.55603e-12	7.55227e-09	1.30775e-06	3.54268e-15	1.004e-16	1.81443e-18	0.000159258	0.000820674	8.9056e-15	0.00369135	0.0931753	1.2702e-11	0.00194236	0.000327399	0.143175	0.000209742	9.26069
187	186	3.5454e-12	7.53581e-09	1.30578e-06	3.53737e-15	1.00181e-16	1.81171e-18	0.000159887	0.000819751	8.88618e-15	0.00369635	0.0931564	1.26828e-11	0.00195423	0.000322696	0.143156	0.000212051	9.21582
188	187	3.53489e-12	7.51954e-09	1.30383e-06	3.53212e-15	9.99655e-17	1.80902e-18	0.000160511	0.000818827	8.86701e-15	0.00370129	0.0931376	1.26639e-11	0.00196608	0.00031806	0.143138	0.000214369	9.17147
189	188	3.52452e-12	7.50348e-09	1.30191e-06	3.52693e-15	9.97523e-17	1.80636e-18	0.00016113	0.000817901	8.84806e-15	0.00370617	0.0931189	1.26452e-11	0.00197792	0.000313492	0.143119	0.000216696	9.12764
190	189	3.51428e-12	7.48761e-09	1.3e-06	3.52181e-15	9.95417e-17	1.80374e-18	0.000161745	0.000816975	8.82935e-15	0.00371098	0.0931002	1.26267e-11	0.00198974	0.000308991	0.1431	0.000219031	9.08431
191	190	3.50417e-12	7.47194e-09	1.29813e-06	3.51675e-15	9.93337e-17	1.80114e-18	0.000162354	0.000816048	8.81088e-15	0.00371574	0.0930816	1.26085e-11	0.00200155	0.000304554	0.143082	0.000221374	9.04148
192	191	3.49418e-12	7.45647e-09	1.29627e-06	3.51175e-15	9.91283e-17	1.79858e-18	0.000162959	0.000815119	8.79263e-15	0.00372044	0.0930631	1.25905e-11	0.00201335	0.000300182	0.143063	0.000223727	8.99914
193	192	3.48432e-12	7.44118e-09	1.29444e-06	3.50682e-15	9.89254e-17	1.79606e-18	0.00016356	0.000814191	8.7746e-15	0.00372507	0.0930447	1.25727e-11	0.00202513	0.000295873	0.143045	0.000226087	8.95728
194	193	3.47458e-12	7.42608e-09	1.29263e-06	3.50194e-15	9.8725e-17	1.79356e-18	0.000164155	0.000813262	8.7568e-15	0.00372966	0.0930263	1.25551e-11	0.00203689	0.000291626	0.143026	0.000228456	8.91589
195	194	3.46497e-12	7.41117e-09	1.29084e-06	3.49713e-15	9.85271e-17	1.79109e-18	0.000164746	0.000812333	8.73921e-15	0.00373418	0.093008	1.25377e-11	0.00204864	0.000287441	0.143008	0.000230833	8.87498
196	195	3.45547e-12	7.39644e-09	1.28908e-06	3.49237e-15	9.83316e-17	1.78866e-18	0.000165333	0.000811404	8.72185e-15	0.00373865	0.0929897	1.25206e-11	0.00206037	0.000283316	0.14299	0.000233218	8.83452
197	196	3.4461e-12	7.38189e-09	1.28734e-06	3.48768e-15	9.81385e-17	1.78625e-18	0.000165915	0.000810475	8.70469e-15	0.00374306	0.0929715	1.25037e-11	0.00207209	0.000279251	0.142972	0.000235612	8.79451
198	197	3.43684e-12	7.36753e-09	1.28561e-06	3.48304e-15	9.79478e-17	1.78387e-18	0.000166492	0.000809547	8.68775e-15	0.00374742	0.0929534	1.24869e-11	0.0020838	0.000275245	0.142953	0.000238014	8.75495
199	198	3.4277e-12	7.35334e-09	1.28391e-06	3.47846e-15	9.77594e-17	1.78153e-18	0.000167064	0.000808619	8.67101e-15	0.00375173	0.0929354	1.24704e-11	0.00209549	0.000271297	0.142935	0.000240423	8.71582
200	199	3.41867e-12	7.33932e-09	1.28223e-06	3.47393e-15	9.75734e-17	1.77921e-18	0.000167632	0.000807692	8.65449e-15	0.00375598	0.0929174	1.24541e-11	0.00210716	0.000267406	0.142917	0.000242841	8.67713
201	200	3.40976e-12	7.32547e-09	1.28057e-06	3.46946e-15	9.73896e-17	1.77692e-18	0.000168196	0.000806766	8.63816e-15	0.00376018	0.0928995	1.2438e-11	0.00211882	0.000263572	0.142899	0.000245266	8.63886
202	201	3.40096e-12	7.3118e-09	1.27893e-06	3.46505e-15	9.72081e-17	1.77466e-18	0.000168755	0.000805841	8.62204e-15	0.00376433	0.0928816	1.24221e-11	0.00213046	0.000259792	0.142882	0.000247699	8.60102
203	202	3.39227e-12	7.29829e-09	1.27732e-06	3.46069e-15	9.70289e-17	1.77242e-18	0.00016931	0.000804917	8.60611e-15	0.00376842	0.0928638	1.24063e-11	0.00214209	0.000256068	0.142864	0.00025014	8.56358
204	203	3.38368e-12	7.28495e-09	1.27572e-06	3.45638e-15	9.68518e-17	1.77022e-18	0.00016986	0.000803994	8.59038e-15	0.00377247	0.0928461	1.23908e-11	0.00215371	0.000252397	0.142846	0.000252589	8.52655
205	204	3.37521e-12	7.27178e-09	1.27414e-06	3.45212e-15	9.66769e-17	1.76804e-18	0.000170406	0.000803073	8.57484e-15	0.00377646	0.0928284	1.23755e-11	0.00216531	0.000248779	0.142828	0.000255045	8.48992
206	205	3.36684e-12	7.25876e-09	1.27258e-06	3.44792e-15	9.65042e-17	1.76588e-18	0.000170947	0.000802153	8.5595e-15	0.00378041	0.0928108	1.23603e-11	0.0021769	0.000245214	0.142811	0.000257509	8.45368
207	206	3.35858e-12	7.24591e-09	1.27104e-06	3.44377e-15	9.63335e-17	1.76376e-18	0.000171484	0.000801235	8.54434e-15	0.0037843	0.0927933	1.23454e-11	0.00218847	0.0002417	0.142793	0.00025998	8.41784
208	207	3.35043e-12	7.23321e-09	1.26951e-06	3.43967e-15	9.6165e-17	1.76166e-18	0.000172017	0.000800319	8.52936e-15	0.00378815	0.0927758	1.23306e-11	0.00220002	0.000238237	0.142776	0.000262458	8.38237
209	208	3.34237e-12	7.22067e-09	1.26801e-06	3.43562e-15	9.59985e-17	1.75958e-18	0.000172545	0.000799405	8.51458e-15	0.00379195	0.0927583	1.2316e-11	0.00221157	0.000234824	0.142758	0.000264944	8.34728
210	209	3.33442e-12	7.20828e-09	1.26653e-06	3.43162e-15	9.58341e-17	1.75753e-18	0.00017307	0.000798493	8.49997e-15	0.0037957	0.0927409	1.23016e-11	0.00222309	0.00023146	0.142741	0.000267438	8.31256
211	210	3.32657e-12	7.19605e-09	1.26506e-06	3.42767e-15	9.56717e-17	1.75551e-18	0.000173589	0.000797583	8.48554e-15	0.00379941	0.0927236	1.22873e-11	0.00223461	0.000228145	0.142724	0.000269938	8.27821
212	211	3.31881e-12	7.18396e-09	1.26361e-06	3.42376e-15	9.55113e-17	1.75351e-18	0.000174105	0.000796675	8.47129e-15	0.00380307	0.0927063	1.22732e-11	0.0022461	0.000224878	0.142706	0.000272446	8.24422
213	212	3.31116e-12	7.17202e-09	1.26218e-06	3.41991e-15	9.53528e-17	1.75154e-18	0.000174616	0.00079577	8.45721e-15	0.00380669	0.0926891	1.22593e-11	0.00225759	0.000221658	0.142689	0.000274961	8.21058
214	213	3.3036e-12	7.16023e-09	1.26077e-06	3.4161e-15	9.51963e-17	1.74958e-18	0.000175124	0.000794867	8.44331e-15	0.00381026	0.0926719	1.22456e-11	0.00226906	0.000218484	0.142672	0.000277482	8.1773
215	214	3.29614e-12	7.14858e-09	1.25937e-06	3.41234e-15	9.50417e-17	1.74766e-18	0.000175627	0.000793967	8.42957e-15	0.00381378	0.0926548	1.2232e-11	0.00228051	0.000215357	0.142655	0.000280011	8.14436
216	215	3.28877e-12	7.13708e-09	1.25799e-06	3.40862e-15	9.4889e-17	1.74575e-18	0.000176126	0.000793069	8.41601e-15	0.00381727	0.0926378	1.22186e-11	0.00229195	0.000212274	0.142638	0.000282547	8.11176
217	216	3.28149e-12	7.12571e-09	1.25663e-06	3.40495e-15	9.47382e-17	1.74387e-18	0.000176621	0.000792174	8.40261e-15	0.00382071	0.0926208	1.22054e-11	0.00230338	0.000209236	0.142621	0.000285089	8.07949
218	217	3.27431e-12	7.11449e-09	1.25528e-06	3.40133e-15	9.45892e-17	1.74202e-18	0.000177111	0.000791283	8.38937e-15	0.0038241	0.0926038	1.21923e-11	0.00231479	0.000206241	0.142604	0.000287639	8.04756
219	218	3.26722e-12	7.1034e-09	1.25395e-06	3.39775e-15	9.4442e-17	1.74018e-18	0.000177598	0.000790394	8.3763e-15	0.00382746	0.0925869	1.21794e-11	0.00232619	0.00020329	0.142587	0.000290195	8.01595
220	219	3.26021e-12	7.09245e-09	1.25264e-06	3.39421e-15	9.42967e-17	1.73837e-18	0.000178081	0.000789508	8.36338e-15	0.00383077	0.0925701	1.21667e-11	0.00233757	0.000200382	0.14257	0.000292758	7.98466
221	220	3.2533e-12	7.08163e-09	1.25134e-06	3.39071e-15	9.41531e-17	1.73658e-18	0.000178559	0.000788626	8.35062e-15	0.00383404	0.0925532	1.21541e-11	0.00234894	0.000197515	0.142553	0.000295327	7.95369
222	221	3.24647e-12	7.07095e-09	1.25006e-06	3.38726e-15	9.40112e-17	1.73481e-18	0.000179034	0.000787746	8.33802e-15	0.00383727	0.0925365	1.21416e-11	0.0023603	0.00019469	0.142536	0.000297903	7.92304
223	222	3.23974e-12	7.06039e-09	1.2488e-06	3.38385e-15	9.38711e-17	1.73306e-18	0.000179505	0.00078687	8.32558e-15	0.00384046	0.0925198	1.21293e-11	0.00237164	0.000191906	0.14252	0.000300486	7.89269
224	223	3.23308e-12	7.04996e-09	1.24754e-06	3.38048e-15	9.37327e-17	1.73134e-18	0.000179972	0.000785998	8.31328e-15	0.00384362	0.0925031	1.21172e-11	0.00238297	0.000189161	0.142503	0.000303075	7.86264
225	224	3.22651e-12	7.03966e-09	1.24631e-06	3.37715e-15	9.3596e-17	1.72963e-18	0.000180434	0.000785128	8.30114e-15	0.00384673	0.0924865	1.21052e-11	0.00239428	0.000186456	0.142487	0.00030567	7.8329
226	225	3.22003e-12	7.02949e-09	1.24509e-06	3.37387e-15	9.3461e-17	1.72795e-18	0.000180893	0.000784263	8.28914e-15	0.0038498	0.0924699	1.20933e-11	0.00240558	0.000183791	0.14247	0.000308272	7.80345
227	226	3.21362e-12	7.01944e-09	1.24388e-06	3.37062e-15	9.33276e-17	1.72629e-18	0.000181349	0.000783401	8.27729e-15	0.00385284	0.0924534	1.20816e-11	0.00241687	0.000181163	0.142453	0.00031088	7.77429
228	227	3.2073e-12	7.00951e-09	1.24269e-06	3.36741e-15	9.31958e-17	1.72464e-18	0.0001818	0.000782542	8.26558e-15	0.00385583	0.0924369	1.20701e-11	0.00242814	0.000178574	0.142437	0.000313494	7.74542
229	228	3.20106e-12	6.99971e-09	1.24152e-06	3.36424e-15	9.30657e-17	1.72302e-18	0.000182248	0.000781688	8.25402e-15	0.0038588	0.0924205	1.20586e-11	0.0024394	0.000176021	0.142421	0.000316114	7.71683
230	229	3.1949e-12	6.99002e-09	1.24036e-06	3.36111e-15	9.29371e-17	1.72142e-18	0.000182691	0.000780837	8.2426e-15	0.00386172	0.0924041	1.20474e-11	0.00245064	0.000173506	0.142404	0.00031874	7.68852
231	230	3.18881e-12	6.98045e-09	1.23921e-06	3.35802e-15	9.28101e-17	1.71983e-18	0.000183131	0.00077999	8.23132e-15	0.00386461	0.0923878	1.20362e-11	0.00246188	0.000171027	0.142388	0.000321373	7.66049
232	231	3.18281e-12	6.971e-09	1.23807e-06	3.35497e-15	9.26847e-17	1.71827e-18	0.000183568	0.000779146	8.22017e-15	0.00386746	0.0923715	1.20252e-11	0.00247309	0.000168583	0.142371	0.000324012	7.63274
233	232	3.17688e-12	6.96167e-09	1.23695e-06	3.35195e-15	9.25607e-17	1.71672e-18	0.000184	0.000778307	8.20916e-15	0.00387027	0.0923552	1.20143e-11	0.0024843	0.000166175	0.142355	0.000326656	7.60525
234	233	3.17102e-12	6.95244e-09	1.23585e-06	3.34897e-15	9.24383e-17	1.7152e-18	0.000184429	0.000777472	8.19828e-15	0.00387306	0.092339	1.20036e-11	0.00249549	0.000163801	0.142339	0.000329306	7.57802
235	234	3.16525e-12	6.94333e-09	1.23475e-06	3.34602e-15	9.23174e-17	1.71369e-18	0.000184854	0.000776641	8.18754e-15	0.0038758	0.0923228	1.1993e-11	0.00250667	0.000161461	0.142323	0.000331963	7.55106
236	235	3.15954e-12	6.93433e-09	1.23367e-06	3.34312e-15	9.21979e-17	1.7122e-18	0.000185276	0.000775814	8.17693e-15	0.00387851	0.0923067	1.19825e-11	0.00251783	0.000159156	0.142307	0.000334625	7.52436
237	236	3.15391e-12	6.92544e-09	1.23261e-06	3.34024e-15	9.20799e-17	1.71072e-18	0.000185694	0.000774991	8.16645e-15	0.00388119	0.0922906	1.19721e-11	0.00252899	0.000156883	0.142291	0.000337292	7.49791
238	237	3.14835e-12	6.91666e-09	1.23155e-06	3.3374e-15	9.19633e-17	1.70927e-18	0.000186109	0.000774172	8.15609e-15	0.00388384	0.0922746	1.19619e-11	0.00254013	0.000154643	0.142275	0.000339966	7.47171
239	238	3.14286e-12	6.90798e-09	1.23051e-06	3.3346e-15	9.18482e-17	1.70783e-18	0.00018652	0.000773357	8.14586e-15	0.00388645	0.0922585	1.19518e-11	0.00255125	0.000152435	0.142259	0.000342645	7.44577
240	239	3.13744e-12	6.89941e-09	1.22948e-06	3.33183e-15	9.17344e-17	1.70641e-18	0.000186927	0.000772547	8.13575e-15	0.00388903	0.0922426	1.19418e-11	0.00256237	0.000150259	0.142243	0.000345329	7.42006
241	240	3.13209e-12	6.89095e-09	1.22847e-06	3.32909e-15	9.16221e-17	1.70501e-18	0.000187331	0.000771741	8.12577e-15	0.00389158	0.0922266	1.19319e-11	0.00257347	0.000148115	0.142227	0.00034802	7.3946
242	241	3.12681e-12	6.88258e-09	1.22747e-06	3.32639e-15	9.15111e-17	1.70363e-18	0.000187732	0.000770939	8.11591e-15	0.00389409	0.0922107	1.19222e-11	0.00258455	0.000146001	0.142211	0.000350715	7.36938
243	242	3.1216e-12	6.87432e-09	1.22647e-06	3.32371e-15	9.14014e-17	1.70226e-18	0.000188129	0.000770142	8.10617e-15	0.00389658	0.0921949	1.19125e-11	0.00259563	0.000143917	0.142195	0.000353416	7.34439
244	243	3.11645e-12	6.86616e-09	1.22549e-06	3.32108e-15	9.12931e-17	1.70091e-18	0.000188522	0.000769349	8.09654e-15	0.00389903	0.0921791	1.1903e-11	0.00260669	0.000141864	0.142179	0.000356123	7.31964
245	244	3.11138e-12	6.8581e-09	1.22453e-06	3.31847e-15	9.11861e-17	1.69957e-18	0.000188913	0.000768561	8.08704e-15	0.00390146	0.0921633	1.18936e-11	0.00261774	0.00013984	0.142163	0.000358834	7.29512
246	245	3.10636e-12	6.85013e-09	1.22357e-06	3.31589e-15	9.10803e-17	1.69825e-18	0.000189299	0.000767777	8.07764e-15	0.00390385	0.0921475	1.18843e-11	0.00262878	0.000137845	0.142148	0.000361552	7.27082
247	246	3.10141e-12	6.84227e-09	1.22263e-06	3.31335e-15	9.09759e-17	1.69695e-18	0.000189683	0.000766998	8.06837e-15	0.00390621	0.0921318	1.18752e-11	0.0026398	0.000135879	0.142132	0.000364274	7.24675
248	247	3.09653e-12	6.83449e-09	1.22169e-06	3.31083e-15	9.08727e-17	1.69566e-18	0.000190063	0.000766223	8.0592e-15	0.00390854	0.0921161	1.18661e-11	0.00265081	0.000133941	0.142116	0.000367001	7.2229
249	248	3.0917e-12	6.82682e-09	1.22077e-06	3.30835e-15	9.07708e-17	1.69439e-18	0.00019044	0.000765452	8.05015e-15	0.00391085	0.0921005	1.18571e-11	0.00266181	0.000132031	0.1421	0.000369734	7.19927
250	249	3.08694e-12	6.81923e-09	1.21986e-06	3.3059e-15	9.06701e-17	1.69313e-18	0.000190814	0.000764686	8.0412e-15	0.00391312	0.0920849	1.18483e-11	0.0026728	0.000130148	0.142085	0.000372472	7.17585
251	250	3.08224e-12	6.81174e-09	1.21896e-06	3.30347e-15	9.05707e-17	1.69189e-18	0.000191184	0.000763925	8.03236e-15	0.00391537	0.0920693	1.18396e-11	0.00268378	0.000128293	0.142069	0.000375214	7.15265
252	251	3.07761e-12	6.80433e-09	1.21807e-06	3.30108e-15	9.04724e-17	1.69066e-18	0.000191551	0.000763168	8.02364e-15	0.00391759	0.0920538	1.18309e-11	0.00269474	0.000126464	0.142054	0.000377962	7.12965
253	252	3.07303e-12	6.79702e-09	1.21719e-06	3.29871e-15	9.03753e-17	1.68945e-18	0.000191915	0.000762416	8.01501e-15	0.00391978	0.0920383	1.18224e-11	0.00270569	0.000124661	0.142038	0.000380715	7.10687
254	253	3.06851e-12	6.7898e-09	1.21633e-06	3.29637e-15	9.02795e-17	1.68825e-18	0.000192276	0.000761669	8.00649e-15	0.00392195	0.0920228	1.1814e-11	0.00271663	0.000122884	0.142023	0.000383472	7.08429
255	254	3.06405e-12	6.78266e-09	1.21547e-06	3.29406e-15	9.01847e-17	1.68707e-18	0.000192634	0.000760926	7.99808e-15	0.00392408	0.0920073	1.18056e-11	0.00272756	0.000121133	0.142007	0.000386235	7.06191
256	255	3.05965e-12	6.77561e-09	1.21462e-06	3.29178e-15	9.00911e-17	1.6859e-18	0.000192988	0.000760188	7.98976e-15	0.00392619	0.0919919	1.17974e-11	0.00273847	0.000119407	0.141992	0.000389002	7.03974
257	256	3.0553e-12	6.76864e-09	1.21378e-06	3.28953e-15	8.99987e-17	1.68475e-18	0.00019334	0.000759455	7.98155e-15	0.00392828	0.0919766	1.17893e-11	0.00274938	0.000117706	0.141977	0.000391774	7.01776
258	257	3.05101e-12	6.76176e-09	1.21296e-06	3.2873e-15	8.99073e-17	1.6836e-18	0.000193688	0.000758726	7.97343e-15	0.00393034	0.0919612	1.17812e-11	0.00276027	0.000116029	0.141961	0.000394551	6.99598
259	258	3.04678e-12	6.75496e-09	1.21214e-06	3.2851e-15	8.98171e-17	1.68248e-18	0.000194034	0.000758002	7.96542e-15	0.00393237	0.0919459	1.17733e-11	0.00277115	0.000114376	0.141946	0.000397332	6.97439
260	259	3.0426e-12	6.74825e-09	1.21133e-06	3.28293e-15	8.97279e-17	1.68136e-18	0.000194376	0.000757283	7.9575e-15	0.00393438	0.0919306	1.17655e-11	0.00278202	0.000112747	0.141931	0.000400118	6.95299
261	260	3.03848e-12	6.74161e-09	1.21054e-06	3.28078e-15	8.96399e-17	1.68026e-18	0.000194715	0.000756569	7.94967e-15	0.00393636	0.0919154	1.17577e-11	0.00279288	0.000111141	0.141915	0.000402909	6.93178
262	261	3.03441e-12	6.73506e-09	1.20975e-06	3.27866e-15	8.95529e-17	1.67918e-18	0.000195052	0.000755859	7.94194e-15	0.00393831	0.0919001	1.17501e-11	0.00280372	0.000109559	0.1419	0.000405704	6.91076
263	262	3.03039e-12	6.72858e-09	1.20897e-06	3.27656e-15	8.94669e-17	1.6781e-18	0.000195385	0.000755154	7.93431e-15	0.00394025	0.0918849	1.17425e-11	0.00281456	0.000107999	0.141885	0.000408504	6.88992
264	263	3.02643e-12	6.72218e-09	1.2082e-06	3.27449e-15	8.9382e-17	1.67704e-18	0.000195715	0.000754454	7.92676e-15	0.00394216	0.0918698	1.17351e-11	0.00282538	0.000106461	0.14187	0.000411308	6.86926
265	264	3.02251e-12	6.71586e-09	1.20744e-06	3.27244e-15	8.92981e-17	1.67599e-18	0.000196043	0.000753758	7.91931e-15	0.00394404	0.0918546	1.17277e-11	0.00283619	0.000104945	0.141855	0.000414117	6.84878
266	265	3.01865e-12	6.70962e-09	1.20669e-06	3.27042e-15	8.92152e-17	1.67496e-18	0.000196368	0.000753067	7.91194e-15	0.0039459	0.0918395	1.17204e-11	0.002847	0.000103452	0.14184	0.00041693	6.82848
267	266	3.01484e-12	6.70345e-09	1.20595e-06	3.26842e-15	8.91333e-17	1.67393e-18	0.000196689	0.000752381	7.90467e-15	0.00394774	0.0918244	1.17132e-11	0.00285779	0.000101979	0.141824	0.000419747	6.80835
268	267	3.01108e-12	6.69735e-09	1.20522e-06	3.26644e-15	8.90524e-17	1.67292e-18	0.000197008	0.0007517	7.89748e-15	0.00394955	0.0918094	1.17061e-11	0.00286857	0.000100528	0.141809	0.000422569	6.7884
269	268	3.00737e-12	6.69133e-09	1.20449e-06	3.26449e-15	8.89725e-17	1.67192e-18	0.000197324	0.000751024	7.89038e-15	0.00395134	0.0917944	1.1699e-11	0.00287933	9.90973e-05	0.141794	0.000425394	6.76862
270	269	3.00371e-12	6.68538e-09	1.20378e-06	3.26257e-15	8.88935e-17	1.67093e-18	0.000197638	0.000750352	7.88337e-15	0.00395311	0.0917794	1.16921e-11	0.00289009	9.76873e-05	0.141779	0.000428224	6.74901
271	270	3.00009e-12	6.6795e-09	1.20307e-06	3.26066e-15	8.88155e-17	1.66996e-18	0.000197948	0.000749685	7.87643e-15	0.00395486	0.0917644	1.16852e-11	0.00290084	9.62975e-05	0.141764	0.000431059	6.72957
272	271	2.99653e-12	6.67369e-09	1.20237e-06	3.25878e-15	8.87384e-17	1.669e-18	0.000198256	0.000749023	7.86959e-15	0.00395658	0.0917495	1.16784e-11	0.00291158	9.49276e-05	0.141749	0.000433897	6.71029
273	272	2.99301e-12	6.66796e-09	1.20168e-06	3.25692e-15	8.86622e-17	1.66804e-18	0.000198561	0.000748366	7.86282e-15	0.00395829	0.0917345	1.16717e-11	0.0029223	9.35774e-05	0.141735	0.000436739	6.69118
274	273	2.98953e-12	6.66229e-09	1.201e-06	3.25508e-15	8.8587e-17	1.6671e-18	0.000198864	0.000747713	7.85614e-15	0.00395997	0.0917196	1.16651e-11	0.00293302	9.22465e-05	0.14172	0.000439586	6.67223
275	274	2.98611e-12	6.65669e-09	1.20033e-06	3.25327e-15	8.85127e-17	1.66617e-18	0.000199163	0.000747066	7.84953e-15	0.00396163	0.0917048	1.16586e-11	0.00294372	9.09346e-05	0.141705	0.000442436	6.65344
276	275	2.98272e-12	6.65115e-09	1.19966e-06	3.25148e-15	8.84392e-17	1.66525e-18	0.00019946	0.000746422	7.84301e-15	0.00396327	0.0916899	1.16521e-11	0.00295442	8.96416e-05	0.14169	0.000445291	6.6348
277	276	2.97939e-12	6.64569e-09	1.199e-06	3.2497e-15	8.83667e-17	1.66434e-18	0.000199755	0.000745784	7.83656e-15	0.00396489	0.0916751	1.16457e-11	0.0029651	8.83671e-05	0.141675	0.000448149	6.61632
278	277	2.97609e-12	6.64029e-09	1.19835e-06	3.24795e-15	8.8295e-17	1.66345e-18	0.000200047	0.000745151	7.83019e-15	0.00396649	0.0916603	1.16394e-11	0.00297578	8.71108e-05	0.14166	0.000451012	6.598
279	278	2.97284e-12	6.63495e-09	1.19771e-06	3.24622e-15	8.82241e-17	1.66256e-18	0.000200336	0.000744522	7.8239e-15	0.00396807	0.0916456	1.16332e-11	0.00298644	8.58725e-05	0.141646	0.000453878	6.57983
280	279	2.96964e-12	6.62968e-09	1.19708e-06	3.24451e-15	8.81542e-17	1.66169e-18	0.000200622	0.000743898	7.81768e-15	0.00396962	0.0916308	1.1627e-11	0.00299709	8.46519e-05	0.141631	0.000456748	6.56181
281	280	2.96647e-12	6.62447e-09	1.19645e-06	3.24282e-15	8.8085e-17	1.66082e-18	0.000200906	0.000743278	7.81154e-15	0.00397116	0.0916161	1.16209e-11	0.00300774	8.34488e-05	0.141616	0.000459622	6.54394
282	281	2.96335e-12	6.61932e-09	1.19583e-06	3.24115e-15	8.80167e-17	1.65997e-18	0.000201188	0.000742664	7.80547e-15	0.00397268	0.0916014	1.16149e-11	0.00301837	8.2263e-05	0.141601	0.000462499	6.52622
283	282	2.96027e-12	6.61424e-09	1.19522e-06	3.2395e-15	8.79492e-17	1.65912e-18	0.000201467	0.000742054	7.79948e-15	0.00397418	0.0915867	1.16089e-11	0.003029	8.10941e-05	0.141587	0.00046538	6.50864
284	283	2.95723e-12	6.60922e-09	1.19461e-06	3.23787e-15	8.78826e-17	1.65829e-18	0.000201743	0.000741449	7.79356e-15	0.00397566	0.0915721	1.16031e-11	0.00303961	7.99419e-05	0.141572	0.000468265	6.49121
285	284	2.95423e-12	6.60426e-09	1.19401e-06	3.23626e-15	8.78167e-17	1.65746e-18	0.000202017	0.000740848	7.7877e-15	0.00397713	0.0915574	1.15973e-11	0.00305021	7.88062e-05	0.141557	0.000471154	6.47392
286	285	2.95128e-12	6.59935e-09	1.19342e-06	3.23467e-15	8.77516e-17	1.65665e-18	0.000202289	0.000740252	7.78192e-15	0.00397857	0.0915428	1.15915e-11	0.00306081	7.76868e-05	0.141543	0.000474046	6.45678
287	286	2.94836e-12	6.59451e-09	1.19284e-06	3.2331e-15	8.76873e-17	1.65584e-18	0.000202558	0.000739661	7.77621e-15	0.00398	0.0915282	1.15859e-11	0.00307139	7.65834e-05	0.141528	0.000476942	6.43977
288	287	2.94548e-12	6.58972e-09	1.19226e-06	3.23155e-15	8.76237e-17	1.65504e-18	0.000202825	0.000739074	7.77056e-15	0.00398141	0.0915137	1.15803e-11	0.00308197	7.54958e-05	0.141514	0.000479841	6.4229
289	288	2.94264e-12	6.58498e-09	1.19169e-06	3.23001e-15	8.75609e-17	1.65426e-18	0.000203089	0.000738492	7.76498e-15	0.0039828	0.0914991	1.15747e-11	0.00309254	7.44237e-05	0.141499	0.000482744	6.40616
290	289	2.93984e-12	6.58031e-09	1.19113e-06	3.22849e-15	8.74988e-17	1.65348e-18	0.000203351	0.000737915	7.75946e-15	0.00398417	0.0914846	1.15692e-11	0.00310309	7.33669e-05	0.141485	0.00048565	6.38957
291	290	2.93707e-12	6.57568e-09	1.19057e-06	3.22699e-15	8.74375e-17	1.65271e-18	0.000203611	0.000737342	7.75401e-15	0.00398552	0.0914701	1.15638e-11	0.00311364	7.23253e-05	0.14147	0.00048856	6.3731
292	291	2.93435e-12	6.57111e-09	1.19002e-06	3.22551e-15	8.73768e-17	1.65195e-18	0.000203868	0.000736774	7.74862e-15	0.00398686	0.0914556	1.15585e-11	0.00312418	7.12986e-05	0.141456	0.000491473	6.35677
293	292	2.93166e-12	6.5666e-09	1.18948e-06	3.22404e-15	8.73169e-17	1.6512e-18	0.000204123	0.000736211	7.7433e-15	0.00398818	0.0914412	1.15532e-11	0.00313471	7.02865e-05	0.141441	0.000494389	6.34057
294	293	2.929e-12	6.56214e-09	1.18894e-06	3.22259e-15	8.72577e-17	1.65046e-18	0.000204376	0.000735652	7.73805e-15	0.00398949	0.0914268	1.1548e-11	0.00314523	6.92889e-05	0.141427	0.000497309	6.3245
295	294	2.92639e-12	6.55774e-09	1.18841e-06	3.22116e-15	8.71993e-17	1.64972e-18	0.000204626	0.000735098	7.73286e-15	0.00399078	0.0914123	1.15428e-11	0.00315574	6.83056e-05	0.141412	0.000500232	6.30855
296	295	2.9238e-12	6.55339e-09	1.18789e-06	3.21975e-15	8.71416e-17	1.649e-18	0.000204875	0.000734548	7.72773e-15	0.00399205	0.0913979	1.15377e-11	0.00316624	6.73363e-05	0.141398	0.000503158	6.29274
297	296	2.92125e-12	6.5491e-09	1.18737e-06	3.21835e-15	8.70846e-17	1.64829e-18	0.000205121	0.000734002	7.72267e-15	0.0039933	0.0913836	1.15327e-11	0.00317674	6.63808e-05	0.141384	0.000506088	6.27704
298	297	2.91874e-12	6.54487e-09	1.18686e-06	3.21698e-15	8.70284e-17	1.64758e-18	0.000205364	0.000733462	7.71767e-15	0.00399454	0.0913692	1.15277e-11	0.00318722	6.54391e-05	0.141369	0.000509021	6.26147
299	298	2.91626e-12	6.54068e-09	1.18635e-06	3.21562e-15	8.69729e-17	1.64689e-18	0.000205606	0.000732925	7.71274e-15	0.00399576	0.0913549	1.15228e-11	0.0031977	6.45107e-05	0.141355	0.000511957	6.24603
300	299	2.91381e-12	6.53655e-09	1.18585e-06	3.21428e-15	8.6918e-17	1.6462e-18	0.000205845	0.000732394	7.70786e-15	0.00399697	0.0913405	1.1518e-11	0.00320816	6.35957e-05	0.141341	0.000514896	6.2307
301	300	2.9114e-12	6.53246e-09	1.18536e-06	3.21295e-15	8.68637e-17	1.64552e-18	0.000206083	0.000731866	7.70304e-15	0.00399817	0.0913262	1.15132e-11	0.00321862	6.26937e-05	0.141326	0.000517838	6.2155
302	301	2.90902e-12	6.52842e-09	1.18487e-06	3.21163e-15	8.68101e-17	1.64484e-18	0.000206318	0.000731343	7.69828e-15	0.00399934	0.091312	1.15084e-11	0.00322907	6.18046e-05	0.141312	0.000520783	6.20041
303	302	2.90668e-12	6.52442e-09	1.18439e-06	3.21033e-15	8.6757e-17	1.64418e-18	0.000206551	0.000730825	7.69357e-15	0.00400051	0.0912977	1.15038e-11	0.00323951	6.09281e-05	0.141298	0.000523731	6.18545
304	303	2.90436e-12	6.52047e-09	1.18391e-06	3.20905e-15	8.67046e-17	1.64352e-18	0.000206782	0.000730311	7.6889e-15	0.00400165	0.0912834	1.14991e-11	0.00324994	6.00642e-05	0.141283	0.000526683	6.17059
305	304	2.90208e-12	6.51656e-09	1.18344e-06	3.20778e-15	8.66527e-17	1.64287e-18	0.000207011	0.000729801	7.68429e-15	0.00400279	0.0912692	1.14945e-11	0.00326037	5.92127e-05	0.141269	0.000529637	6.15586
306	305	2.89983e-12	6.51269e-09	1.18297e-06	3.20652e-15	8.66013e-17	1.64222e-18	0.000207237	0.000729296	7.67973e-15	0.0040039	0.091255	1.149e-11	0.00327079	5.83733e-05	0.141255	0.000532594	6.14123
307	306	2.89762e-12	6.50886e-09	1.18251e-06	3.20527e-15	8.65504e-17	1.64158e-18	0.000207462	0.000728795	7.67521e-15	0.00400501	0.0912408	1.14855e-11	0.00328119	5.75458e-05	0.141241	0.000535554	6.12672
308	307	2.89543e-12	6.50506e-09	1.18205e-06	3.20403e-15	8.65001e-17	1.64095e-18	0.000207685	0.000728298	7.67073e-15	0.0040061	0.0912266	1.14811e-11	0.00329159	5.67302e-05	0.141227	0.000538517	6.11233
309	308	2.89328e-12	6.50134e-09	1.1816e-06	3.20282e-15	8.64507e-17	1.64033e-18	0.000207906	0.000727806	7.66635e-15	0.00400717	0.0912125	1.14767e-11	0.00330199	5.59262e-05	0.141212	0.000541483	6.09804
310	309	2.89115e-12	6.49769e-09	1.18116e-06	3.20163e-15	8.64022e-17	1.63972e-18	0.000208124	0.000727318	7.66204e-15	0.00400824	0.0911983	1.14724e-11	0.00331237	5.51337e-05	0.141198	0.000544452	6.08386
311	310	2.88905e-12	6.49405e-09	1.18072e-06	3.20045e-15	8.63538e-17	1.63911e-18	0.000208341	0.000726834	7.65775e-15	0.00400929	0.0911842	1.14681e-11	0.00332274	5.43525e-05	0.141184	0.000547424	6.06979
312	311	2.88698e-12	6.49045e-09	1.18029e-06	3.19928e-15	8.63061e-17	1.63851e-18	0.000208556	0.000726355	7.65351e-15	0.00401032	0.0911701	1.14639e-11	0.00333311	5.35825e-05	0.14117	0.000550398	6.05582
313	312	2.88494e-12	6.4869e-09	1.17986e-06	3.19812e-15	8.6259e-17	1.63792e-18	0.000208769	0.000725879	7.64932e-15	0.00401134	0.091156	1.14598e-11	0.00334347	5.28234e-05	0.141156	0.000553375	6.04196
314	313	2.88293e-12	6.48339e-09	1.17943e-06	3.19698e-15	8.62125e-17	1.63734e-18	0.00020898	0.000725408	7.64519e-15	0.00401235	0.0911419	1.14556e-11	0.00335382	5.20752e-05	0.141142	0.000556355	6.02821
315	314	2.88095e-12	6.47993e-09	1.17901e-06	3.19585e-15	8.61664e-17	1.63676e-18	0.000209189	0.000724941	7.6411e-15	0.00401335	0.0911278	1.14516e-11	0.00336417	5.13376e-05	0.141128	0.000559338	6.01456
316	315	2.87899e-12	6.4765e-09	1.1786e-06	3.19473e-15	8.6121e-17	1.63618e-18	0.000209396	0.000724479	7.63706e-15	0.00401433	0.0911138	1.14475e-11	0.00337451	5.06105e-05	0.141114	0.000562323	6.00101
317	316	2.87706e-12	6.47312e-09	1.17819e-06	3.19363e-15	8.6076e-17	1.63562e-18	0.000209601	0.00072402	7.63307e-15	0.0040153	0.0910997	1.14436e-11	0.00338483	4.98939e-05	0.1411	0.000565311	5.98757
318	317	2.87516e-12	6.46977e-09	1.17779e-06	3.19254e-15	8.60316e-17	1.63506e-18	0.000209805	0.000723566	7.62912e-15	0.00401626	0.0910857	1.14396e-11	0.00339516	4.91874e-05	0.141086	0.000568301	5.97422
319	318	2.87329e-12	6.46647e-09	1.17739e-06	3.19146e-15	8.59877e-17	1.63451e-18	0.000210006	0.000723115	7.62522e-15	0.0040172	0.0910717	1.14357e-11	0.00340547	4.8491e-05	0.141072	0.000571294	5.96098
320	319	2.87144e-12	6.4632e-09	1.17699e-06	3.19039e-15	8.59444e-17	1.63396e-18	0.000210206	0.000722669	7.62137e-15	0.00401814	0.0910577	1.14319e-11	0.00341578	4.78046e-05	0.141058	0.00057429	5.94783
321	320	2.86962e-12	6.45997e-09	1.1766e-06	3.18934e-15	8.59015e-17	1.63342e-18	0.000210404	0.000722227	7.61756e-15	0.00401906	0.0910438	1.14281e-11	0.00342608	4.71279e-05	0.141044	0.000577288	5.93478
322	321	2.86783e-12	6.45678e-09	1.17621e-06	3.1883e-15	8.58592e-17	1.63289e-18	0.0002106	0.000721789	7.6138e-15	0.00401997	0.0910298	1.14244e-11	0.00343637	4.64609e-05	0.14103	0.000580289	5.92183
323	322	2.86606e-12	6.45363e-09	1.17583e-06	3.18727e-15	8.58173e-17	1.63236e-18	0.000210795	0.000721355	7.61008e-15	0.00402087	0.0910159	1.14206e-11	0.00344665	4.58033e-05	0.141016	0.000583292	5.90897
324	323	2.86431e-12	6.45051e-09	1.17545e-06	3.18625e-15	8.5776e-17	1.63184e-18	0.000210987	0.000720924	7.60641e-15	0.00402175	0.0910019	1.1417e-11	0.00345693	4.51552e-05	0.141002	0.000586297	5.89621
325	324	2.86259e-12	6.44743e-09	1.17508e-06	3.18525e-15	8.57351e-17	1.63133e-18	0.000211178	0.000720498	7.60278e-15	0.00402263	0.090988	1.14134e-11	0.0034672	4.45163e-05	0.140988	0.000589306	5.88354
326	325	2.8609e-12	6.44439e-09	1.17471e-06	3.18426e-15	8.56947e-17	1.63082e-18	0.000211368	0.000720076	7.59919e-15	0.00402349	0.0909741	1.14098e-11	0.00347747	4.38864e-05	0.140974	0.000592316	5.87096
327	326	2.85923e-12	6.44138e-09	1.17435e-06	3.18327e-15	8.56548e-17	1.63032e-18	0.000211555	0.000719658	7.59564e-15	0.00402434	0.0909602	1.14062e-11	0.00348772	4.32656e-05	0.14096	0.000595329	5.85848
328	327	2.85758e-12	6.43841e-09	1.17399e-06	3.1823e-15	8.56153e-17	1.62982e-18	0.000211741	0.000719243	7.59214e-15	0.00402518	0.0909463	1.14027e-11	0.00349797	4.26536e-05	0.140946	0.000598344	5.84609
329	328	2.85596e-12	6.43547e-09	1.17363e-06	3.18134e-15	8.55764e-17	1.62933e-18	0.000211925	0.000718833	7.58868e-15	0.00402601	0.0909325	1.13993e-11	0.00350821	4.20503e-05	0.140932	0.000601362	5.83378
330	329	2.85436e-12	6.43257e-09	1.17328e-06	3.18039e-15	8.55378e-17	1.62884e-18	0.000212108	0.000718426	7.58525e-15	0.00402683	0.0909186	1.13959e-11	0.00351845	4.14556e-05	0.140919	0.000604382	5.82157
331	330	2.85279e-12	6.4297e-09	1.17293e-06	3.17946e-15	8.54998e-17	1.62836e-18	0.000212288	0.000718023	7.58187e-15	0.00402764	0.0909048	1.13925e-11	0.00352868	4.08694e-05	0.140905	0.000607404	5.80945
332	331	2.85124e-12	6.42687e-09	1.17259e-06	3.17853e-15	8.54621e-17	1.62789e-18	0.000212468	0.000717624	7.57853e-15	0.00402844	0.090891	1.13891e-11	0.0035389	4.02915e-05	0.140891	0.000610428	5.79741
333	332	2.84971e-12	6.42407e-09	1.17225e-06	3.17761e-15	8.54249e-17	1.62742e-18	0.000212645	0.000717229	7.57522e-15	0.00402922	0.0908771	1.13858e-11	0.00354912	3.97218e-05	0.140877	0.000613455	5.78546
334	333	2.8482e-12	6.4213e-09	1.17191e-06	3.17671e-15	8.53882e-17	1.62695e-18	0.000212821	0.000716838	7.57196e-15	0.00403	0.0908633	1.13826e-11	0.00355933	3.91603e-05	0.140863	0.000616484	5.77359
335	334	2.84672e-12	6.41856e-09	1.17158e-06	3.17581e-15	8.53519e-17	1.62649e-18	0.000212996	0.00071645	7.56873e-15	0.00403077	0.0908496	1.13794e-11	0.00356953	3.86067e-05	0.14085	0.000619515	5.76181
336	335	2.84525e-12	6.41586e-09	1.17125e-06	3.17493e-15	8.5316e-17	1.62604e-18	0.000213169	0.000716066	7.56554e-15	0.00403153	0.0908358	1.13762e-11	0.00357973	3.8061e-05	0.140836	0.000622548	5.75012
337	336	2.84381e-12	6.41318e-09	1.17093e-06	3.17405e-15	8.52805e-17	1.62559e-18	0.00021334	0.000715686	7.56239e-15	0.00403227	0.090822	1.1373e-11	0.00358992	3.75231e-05	0.140822	0.000625584	5.73851
338	337	2.84239e-12	6.41054e-09	1.17061e-06	3.17319e-15	8.52454e-17	1.62515e-18	0.00021351	0.000715309	7.55928e-15	0.00403301	0.0908083	1.13699e-11	0.0036001	3.69928e-05	0.140808	0.000628621	5.72698
339	338	2.84099e-12	6.40793e-09	1.17029e-06	3.17233e-15	8.52108e-17	1.62471e-18	0.000213678	0.000714937	7.5562e-15	0.00403374	0.0907945	1.13668e-11	0.00361028	3.64701e-05	0.140795	0.000631661	5.71553
340	339	2.83961e-12	6.40535e-09	1.16997e-06	3.17149e-15	8.51765e-17	1.62428e-18	0.000213845	0.000714567	7.55315e-15	0.00403446	0.0907808	1.13638e-11	0.00362045	3.59548e-05	0.140781	0.000634703	5.70416
341	340	2.83826e-12	6.4028e-09	1.16966e-06	3.17065e-15	8.51427e-17	1.62385e-18	0.00021401	0.000714202	7.55015e-15	0.00403517	0.0907671	1.13608e-11	0.00363061	3.54468e-05	0.140767	0.000637746	5.69288
342	341	2.83692e-12	6.40028e-09	1.16936e-06	3.16983e-15	8.51092e-17	1.62343e-18	0.000214174	0.000713839	7.54718e-15	0.00403587	0.0907534	1.13578e-11	0.00364077	3.49461e-05	0.140753	0.000640792	5.68167
343	342	2.8356e-12	6.39779e-09	1.16906e-06	3.16901e-15	8.50761e-17	1.62301e-18	0.000214336	0.000713481	7.54424e-15	0.00403656	0.0907397	1.13548e-11	0.00365092	3.44525e-05	0.14074	0.00064384	5.67054
344	343	2.83431e-12	6.39532e-09	1.16876e-06	3.1682e-15	8.50434e-17	1.6226e-18	0.000214497	0.000713126	7.54133e-15	0.00403724	0.090726	1.13519e-11	0.00366107	3.39659e-05	0.140726	0.00064689	5.65949
345	344	2.83303e-12	6.39289e-09	1.16846e-06	3.16741e-15	8.50111e-17	1.62219e-18	0.000214656	0.000712775	7.53846e-15	0.00403791	0.0907123	1.1349e-11	0.00367121	3.34862e-05	0.140712	0.000649942	5.64852
346	345	2.83177e-12	6.39049e-09	1.16817e-06	3.16662e-15	8.49792e-17	1.62178e-18	0.000214814	0.000712427	7.53563e-15	0.00403857	0.0906987	1.13462e-11	0.00368134	3.30134e-05	0.140699	0.000652996	5.63762
347	346	2.83053e-12	6.38811e-09	1.16788e-06	3.16584e-15	8.49476e-17	1.62138e-18	0.000214971	0.000712082	7.53282e-15	0.00403923	0.090685	1.13434e-11	0.00369147	3.25472e-05	0.140685	0.000656052	5.6268
348	347	2.82931e-12	6.38576e-09	1.16759e-06	3.16507e-15	8.49165e-17	1.62099e-18	0.000215126	0.000711741	7.53005e-15	0.00403987	0.0906714	1.13406e-11	0.00370159	3.20877e-05	0.140671	0.000659109	5.61605
349	348	2.82811e-12	6.38344e-09	1.16731e-06	3.1643e-15	8.48856e-17	1.6206e-18	0.000215279	0.000711403	7.52731e-15	0.00404051	0.0906578	1.13379e-11	0.00371171	3.16348e-05	0.140658	0.000662169	5.60538
350	349	2.82693e-12	6.38114e-09	1.16703e-06	3.16355e-15	8.48551e-17	1.62021e-18	0.000215432	0.000711069	7.52461e-15	0.00404114	0.0906441	1.13352e-11	0.00372182	3.11882e-05	0.140644	0.00066523	5.59478
351	350	2.82576e-12	6.37887e-09	1.16675e-06	3.1628e-15	8.4825e-17	1.61983e-18	0.000215583	0.000710738	7.52193e-15	0.00404176	0.0906305	1.13325e-11	0.00373193	3.0748e-05	0.140631	0.000668294	5.58426
352	351	2.82462e-12	6.37663e-09	1.16648e-06	3.16207e-15	8.47953e-17	1.61945e-18	0.000215732	0.000710411	7.51929e-15	0.00404237	0.0906169	1.13298e-11	0.00374202	3.03141e-05	0.140617	0.000671359	5.57381
353	352	2.82349e-12	6.37441e-09	1.16621e-06	3.16134e-15	8.47658e-17	1.61908e-18	0.000215881	0.000710086	7.51667e-15	0.00404297	0.0906033	1.13272e-11	0.00375212	2.98863e-05	0.140603	0.000674426	5.56343
354	353	2.82238e-12	6.37222e-09	1.16594e-06	3.16062e-15	8.47367e-17	1.61871e-18	0.000216028	0.000709766	7.51409e-15	0.00404357	0.0905898	1.13246e-11	0.00376221	2.94646e-05	0.14059	0.000677495	5.55312
355	354	2.82128e-12	6.37005e-09	1.16568e-06	3.15991e-15	8.4708e-17	1.61835e-18	0.000216173	0.000709448	7.51153e-15	0.00404416	0.0905762	1.1322e-11	0.00377229	2.90489e-05	0.140576	0.000680565	5.54288
356	355	2.82021e-12	6.36791e-09	1.16542e-06	3.1592e-15	8.46796e-17	1.61799e-18	0.000216318	0.000709134	7.50901e-15	0.00404474	0.0905626	1.13195e-11	0.00378237	2.86391e-05	0.140563	0.000683638	5.53271
357	356	2.81915e-12	6.3658e-09	1.16516e-06	3.15851e-15	8.46515e-17	1.61763e-18	0.000216461	0.000708823	7.50651e-15	0.00404531	0.0905491	1.1317e-11	0.00379244	2.82352e-05	0.140549	0.000686712	5.52261
358	357	2.8181e-12	6.3637e-09	1.1649e-06	3.15782e-15	8.46237e-17	1.61728e-18	0.000216603	0.000708515	7.50405e-15	0.00404587	0.0905355	1.13145e-11	0.00380251	2.78369e-05	0.140536	0.000689787	5.51258
359	358	2.81708e-12	6.36164e-09	1.16465e-06	3.15714e-15	8.45963e-17	1.61693e-18	0.000216743	0.00070821	7.50161e-15	0.00404643	0.090522	1.1312e-11	0.00381257	2.74443e-05	0.140522	0.000692865	5.50261
360	359	2.81607e-12	6.35959e-09	1.1644e-06	3.15646e-15	8.45691e-17	1.61658e-18	0.000216883	0.000707909	7.4992e-15	0.00404698	0.0905085	1.13096e-11	0.00382262	2.70573e-05	0.140508	0.000695944	5.49271
361	360	2.81507e-12	6.35757e-09	1.16415e-06	3.1558e-15	8.45423e-17	1.61624e-18	0.000217021	0.00070761	7.49682e-15	0.00404752	0.090495	1.13072e-11	0.00383267	2.66758e-05	0.140495	0.000699025	5.48288
362	361	2.8141e-12	6.35557e-09	1.16391e-06	3.15514e-15	8.45158e-17	1.6159e-18	0.000217157	0.000707315	7.49446e-15	0.00404806	0.0904815	1.13048e-11	0.00384272	2.62997e-05	0.140481	0.000702108	5.47312
363	362	2.81313e-12	6.3536e-09	1.16367e-06	3.15449e-15	8.44896e-17	1.61557e-18	0.000217293	0.000707023	7.49213e-15	0.00404859	0.090468	1.13025e-11	0.00385276	2.59289e-05	0.140468	0.000705192	5.46342
364	363	2.81219e-12	6.35165e-09	1.16343e-06	3.15385e-15	8.44637e-17	1.61524e-18	0.000217427	0.000706734	7.48983e-15	0.00404911	0.0904545	1.13002e-11	0.00386279	2.55634e-05	0.140454	0.000708278	5.45379
365	364	2.81126e-12	6.34972e-09	1.16319e-06	3.15321e-15	8.44381e-17	1.61492e-18	0.000217561	0.000706448	7.48756e-15	0.00404962	0.090441	1.12979e-11	0.00387283	2.52031e-05	0.140441	0.000711365	5.44422
366	365	2.81034e-12	6.34781e-09	1.16296e-06	3.15258e-15	8.44128e-17	1.61459e-18	0.000217693	0.000706165	7.48531e-15	0.00405013	0.0904275	1.12956e-11	0.00388285	2.48479e-05	0.140428	0.000714454	5.43471
367	366	2.80944e-12	6.34593e-09	1.16273e-06	3.15196e-15	8.43877e-17	1.61428e-18	0.000217824	0.000705885	7.48308e-15	0.00405062	0.0904141	1.12934e-11	0.00389287	2.44977e-05	0.140414	0.000717545	5.42527
368	367	2.80856e-12	6.34406e-09	1.1625e-06	3.15135e-15	8.4363e-17	1.61396e-18	0.000217953	0.000705608	7.48089e-15	0.00405112	0.0904006	1.12912e-11	0.00390289	2.41525e-05	0.140401	0.000720637	5.41589
369	368	2.80769e-12	6.34222e-09	1.16227e-06	3.15074e-15	8.43385e-17	1.61365e-18	0.000218082	0.000705334	7.47871e-15	0.0040516	0.0903872	1.1289e-11	0.0039129	2.38122e-05	0.140387	0.00072373	5.40657
370	369	2.80683e-12	6.3404e-09	1.16205e-06	3.15014e-15	8.43144e-17	1.61334e-18	0.000218209	0.000705063	7.47657e-15	0.00405208	0.0903737	1.12868e-11	0.0039229	2.34767e-05	0.140374	0.000726826	5.39731
371	370	2.80599e-12	6.3386e-09	1.16183e-06	3.14954e-15	8.42905e-17	1.61304e-18	0.000218336	0.000704795	7.47444e-15	0.00405256	0.0903603	1.12847e-11	0.0039329	2.3146e-05	0.14036	0.000729922	5.38811
372	371	2.80516e-12	6.33682e-09	1.16161e-06	3.14895e-15	8.42668e-17	1.61273e-18	0.000218461	0.000704529	7.47234e-15	0.00405302	0.0903469	1.12825e-11	0.0039429	2.282e-05	0.140347	0.00073302	5.37898
373	372	2.80434e-12	6.33506e-09	1.1614e-06	3.14837e-15	8.42435e-17	1.61244e-18	0.000218585	0.000704267	7.47027e-15	0.00405348	0.0903335	1.12804e-11	0.00395289	2.24986e-05	0.140333	0.00073612	5.3699
374	373	2.80354e-12	6.33332e-09	1.16118e-06	3.14779e-15	8.42204e-17	1.61214e-18	0.000218708	0.000704007	7.46822e-15	0.00405394	0.0903201	1.12784e-11	0.00396288	2.21817e-05	0.14032	0.000739221	5.36088
375	374	2.80276e-12	6.3316e-09	1.16097e-06	3.14723e-15	8.41975e-17	1.61185e-18	0.00021883	0.000703751	7.46619e-15	0.00405438	0.0903067	1.12763e-11	0.00397286	2.18694e-05	0.140307	0.000742324	5.35193
376	375	2.80199e-12	6.3299e-09	1.16076e-06	3.14666e-15	8.4175e-17	1.61156e-18	0.000218951	0.000703497	7.46418e-15	0.00405482	0.0902933	1.12743e-11	0.00398284	2.15614e-05	0.140293	0.000745428	5.34302
377	376	2.80123e-12	6.32822e-09	1.16056e-06	3.14611e-15	8.41526e-17	1.61128e-18	0.00021907	0.000703246	7.4622e-15	0.00405526	0.0902799	1.12723e-11	0.00399281	2.12579e-05	0.14028	0.000748533	5.33418
378	377	2.80048e-12	6.32656e-09	1.16035e-06	3.14556e-15	8.41306e-17	1.61099e-18	0.000219189	0.000702998	7.46024e-15	0.00405569	0.0902665	1.12703e-11	0.00400278	2.09586e-05	0.140267	0.00075164	5.3254
379	378	2.79975e-12	6.32491e-09	1.16015e-06	3.14501e-15	8.41088e-17	1.61072e-18	0.000219307	0.000702752	7.4583e-15	0.00405611	0.0902532	1.12683e-11	0.00401274	2.06636e-05	0.140253	0.000754748	5.31667
380	379	2.79903e-12	6.32329e-09	1.15995e-06	3.14447e-15	8.40872e-17	1.61044e-18	0.000219424	0.000702509	7.45639e-15	0.00405653	0.0902398	1.12664e-11	0.0040227	2.03727e-05	0.14024	0.000757857	5.308
381	380	2.79832e-12	6.32168e-09	1.15975e-06	3.14394e-15	8.40659e-17	1.61017e-18	0.000219539	0.000702269	7.45449e-15	0.00405694	0.0902265	1.12645e-11	0.00403266	2.0086e-05	0.140226	0.000760968	5.29938
382	381	2.79762e-12	6.32009e-09	1.15956e-06	3.14341e-15	8.40448e-17	1.6099e-18	0.000219654	0.000702032	7.45262e-15	0.00405735	0.0902131	1.12626e-11	0.00404261	1.98034e-05	0.140213	0.00076408	5.29082
383	382	2.79694e-12	6.31852e-09	1.15936e-06	3.14289e-15	8.4024e-17	1.60963e-18	0.000219767	0.000701797	7.45077e-15	0.00405775	0.0901998	1.12607e-11	0.00405256	1.95247e-05	0.1402	0.000767194	5.28231
384	383	2.79627e-12	6.31697e-09	1.15917e-06	3.14238e-15	8.40034e-17	1.60937e-18	0.00021988	0.000701565	7.44894e-15	0.00405814	0.0901864	1.12588e-11	0.0040625	1.925e-05	0.140186	0.000770309	5.27386
385	384	2.79561e-12	6.31544e-09	1.15898e-06	3.14187e-15	8.3983e-17	1.60911e-18	0.000219992	0.000701335	7.44713e-15	0.00405853	0.0901731	1.1257e-11	0.00407244	1.89792e-05	0.140173	0.000773425	5.26546
386	385	2.79497e-12	6.31392e-09	1.1588e-06	3.14136e-15	8.39628e-17	1.60885e-18	0.000220102	0.000701109	7.44534e-15	0.00405891	0.0901598	1.12552e-11	0.00408237	1.87122e-05	0.14016	0.000776542	5.25712
387	386	2.79433e-12	6.31242e-09	1.15861e-06	3.14086e-15	8.39429e-17	1.60859e-18	0.000220212	0.000700884	7.44357e-15	0.00405929	0.0901465	1.12534e-11	0.0040923	1.8449e-05	0.140146	0.000779661	5.24882
388	387	2.79371e-12	6.31093e-09	1.15843e-06	3.14037e-15	8.39232e-17	1.60834e-18	0.000220321	0.000700662	7.44182e-15	0.00405966	0.0901332	1.12516e-11	0.00410223	1.81895e-05	0.140133	0.000782781	5.24058
389	388	2.7931e-12	6.30947e-09	1.15825e-06	3.13988e-15	8.39038e-17	1.60809e-18	0.000220429	0.000700443	7.44009e-15	0.00406003	0.0901199	1.12499e-11	0.00411215	1.79337e-05	0.14012	0.000785902	5.2324
390	389	2.7925e-12	6.30802e-09	1.15807e-06	3.1394e-15	8.38845e-17	1.60784e-18	0.000220536	0.000700227	7.43838e-15	0.00406039	0.0901066	1.12481e-11	0.00412207	1.76815e-05	0.140107	0.000789024	5.22426
391	390	2.79191e-12	6.30658e-09	1.15789e-06	3.13892e-15	8.38655e-17	1.6076e-18	0.000220642	0.000700012	7.43669e-15	0.00406075	0.0900933	1.12464e-11	0.00413198	1.74329e-05	0.140093	0.000792148	5.21617
392	391	2.79133e-12	6.30516e-09	1.15772e-06	3.13845e-15	8.38466e-17	1.60735e-18	0.000220747	0.000699801	7.43502e-15	0.0040611	0.09008	1.12447e-11	0.00414189	1.71878e-05	0.14008	0.000795273	5.20814
393	392	2.79077e-12	6.30376e-09	1.15754e-06	3.13798e-15	8.3828e-17	1.60712e-18	0.000220851	0.000699591	7.43336e-15	0.00406145	0.0900668	1.1243e-11	0.0041518	1.69462e-05	0.140067	0.000798399	5.20016
394	393	2.79021e-12	6.30238e-09	1.15737e-06	3.13752e-15	8.38096e-17	1.60688e-18	0.000220954	0.000699385	7.43173e-15	0.00406179	0.0900535	1.12414e-11	0.0041617	1.6708e-05	0.140053	0.000801526	5.19222
395	394	2.78966e-12	6.30101e-09	1.1572e-06	3.13706e-15	8.37914e-17	1.60664e-18	0.000221056	0.00069918	7.43011e-15	0.00406213	0.0900402	1.12397e-11	0.0041716	1.64732e-05	0.14004	0.000804654	5.18434
396	395	2.78913e-12	6.29965e-09	1.15703e-06	3.13661e-15	8.37734e-17	1.60641e-18	0.000221158	0.000698978	7.42851e-15	0.00406246	0.090027	1.12381e-11	0.00418149	1.62417e-05	0.140027	0.000807783	5.1765
397	396	2.78861e-12	6.29831e-09	1.15687e-06	3.13616e-15	8.37556e-17	1.60618e-18	0.000221258	0.000698779	7.42693e-15	0.00406279	0.0900137	1.12365e-11	0.00419138	1.60134e-05	0.140014	0.000810914	5.16871
398	397	2.78809e-12	6.29698e-09	1.1567e-06	3.13572e-15	8.3738e-17	1.60596e-18	0.000221358	0.000698581	7.42537e-15	0.00406311	0.0900005	1.12349e-11	0.00420127	1.57884e-05	0.14	0.000814046	5.16097
399	398	2.78759e-12	6.29567e-09	1.15654e-06	3.13528e-15	8.37206e-17	1.60573e-18	0.000221457	0.000698386	7.42382e-15	0.00406343	0.0899872	1.12333e-11	0.00421115	1.55666e-05	0.139987	0.000817178	5.15328
400	399	2.7871e-12	6.29438e-09	1.15638e-06	3.13485e-15	8.37034e-17	1.60551e-18	0.000221555	0.000698194	7.42229e-15	0.00406374	0.089974	1.12317e-11	0.00422103	1.53479e-05	0.139974	0.000820312	5.14564
401	400	2.78662e-12	6.29309e-09	1.15622e-06	3.13442e-15	8.36864e-17	1.60529e-18	0.000221652	0.000698004	7.42078e-15	0.00406405	0.0899608	1.12302e-11	0.00423091	1.51323e-05	0.139961	0.000823447	5.13804
402	401	2.78614e-12	6.29183e-09	1.15606e-06	3.134e-15	8.36696e-17	1.60507e-18	0.000221749	0.000697816	7.41929e-15	0.00406435	0.0899476	1.12287e-11	0.00424078	1.49198e-05	0.139948	0.000826583	5.13049
403	402	2.78568e-12	6.29057e-09	1.15591e-06	3.13358e-15	8.36529e-17	1.60486e-18	0.000221844	0.00069763	7.41781e-15	0.00406465	0.0899343	1.12271e-11	0.00425065	1.47102e-05	0.139934	0.000829721	5.12299
404	403	2.78523e-12	6.28933e-09	1.15575e-06	3.13316e-15	8.36365e-17	1.60465e-18	0.000221939	0.000697446	7.41635e-15	0.00406495	0.0899211	1.12256e-11	0.00426051	1.45037e-05	0.139921	0.000832859	5.11553
405	404	2.78478e-12	6.28811e-09	1.1556e-06	3.13275e-15	8.36202e-17	1.60444e-18	0.000222033	0.000697265	7.4149e-15	0.00406524	0.0899079	1.12242e-11	0.00427038	1.43e-05	0.139908	0.000835998	5.10812
406	405	2.78435e-12	6.28689e-09	1.15545e-06	3.13235e-15	8.36041e-17	1.60423e-18	0.000222126	0.000697086	7.41347e-15	0.00406553	0.0898947	1.12227e-11	0.00428023	1.40992e-05	0.139895	0.000839138	5.10075
407	406	2.78392e-12	6.28569e-09	1.1553e-06	3.13194e-15	8.35882e-17	1.60402e-18	0.000222218	0.000696909	7.41206e-15	0.00406581	0.0898815	1.12213e-11	0.00429009	1.39013e-05	0.139882	0.000842279	5.09343
408	407	2.78351e-12	6.28451e-09	1.15515e-06	3.13155e-15	8.35724e-17	1.60382e-18	0.00022231	0.000696734	7.41066e-15	0.00406609	0.0898683	1.12198e-11	0.00429994	1.37061e-05	0.139868	0.000845422	5.08615
409	408	2.7831e-12	6.28333e-09	1.15501e-06	3.13115e-15	8.35568e-17	1.60362e-18	0.000222401	0.000696562	7.40928e-15	0.00406636	0.0898552	1.12184e-11	0.00430979	1.35138e-05	0.139855	0.000848565	5.07891
410	409	2.7827e-12	6.28217e-09	1.15486e-06	3.13076e-15	8.35414e-17	1.60342e-18	0.000222491	0.000696392	7.40791e-15	0.00406663	0.089842	1.1217e-11	0.00431963	1.33241e-05	0.139842	0.000851709	5.07172
411	410	2.78231e-12	6.28103e-09	1.15472e-06	3.13038e-15	8.35262e-17	1.60322e-18	0.00022258	0.000696223	7.40655e-15	0.0040669	0.0898288	1.12156e-11	0.00432947	1.31371e-05	0.139829	0.000854854	5.06457
412	411	2.78193e-12	6.27989e-09	1.15458e-06	3.12999e-15	8.35111e-17	1.60302e-18	0.000222669	0.000696057	7.40522e-15	0.00406716	0.0898156	1.12142e-11	0.00433931	1.29527e-05	0.139816	0.000858	5.05747
413	412	2.78156e-12	6.27877e-09	1.15444e-06	3.12962e-15	8.34962e-17	1.60283e-18	0.000222756	0.000695893	7.40389e-15	0.00406742	0.0898025	1.12129e-11	0.00434915	1.2771e-05	0.139802	0.000861148	5.05041
414	413	2.7812e-12	6.27766e-09	1.1543e-06	3.12924e-15	8.34815e-17	1.60264e-18	0.000222843	0.000695731	7.40258e-15	0.00406767	0.0897893	1.12115e-11	0.00435898	1.25918e-05	0.139789	0.000864296	5.04339
415	414	2.78084e-12	6.27656e-09	1.15416e-06	3.12887e-15	8.34669e-17	1.60245e-18	0.00022293	0.000695571	7.40129e-15	0.00406792	0.0897762	1.12102e-11	0.00436881	1.24152e-05	0.139776	0.000867445	5.03641
416	415	2.7805e-12	6.27548e-09	1.15403e-06	3.12851e-15	8.34525e-17	1.60226e-18	0.000223015	0.000695413	7.40001e-15	0.00406817	0.089763	1.12089e-11	0.00437863	1.2241e-05	0.139763	0.000870594	5.02947
417	416	2.78016e-12	6.2744e-09	1.15389e-06	3.12815e-15	8.34382e-17	1.60208e-18	0.0002231	0.000695257	7.39874e-15	0.00406841	0.0897499	1.12076e-11	0.00438845	1.20693e-05	0.13975	0.000873745	5.02258
418	417	2.77983e-12	6.27334e-09	1.15376e-06	3.12779e-15	8.34241e-17	1.60189e-18	0.000223184	0.000695103	7.39749e-15	0.00406865	0.0897367	1.12063e-11	0.00439827	1.19001e-05	0.139737	0.000876897	5.01572
419	418	2.77951e-12	6.27229e-09	1.15363e-06	3.12743e-15	8.34102e-17	1.60171e-18	0.000223268	0.000694951	7.39625e-15	0.00406889	0.0897236	1.1205e-11	0.00440809	1.17332e-05	0.139724	0.00088005	5.00891
420	419	2.77919e-12	6.27125e-09	1.1535e-06	3.12708e-15	8.33964e-17	1.60153e-18	0.000223351	0.000694801	7.39502e-15	0.00406912	0.0897105	1.12037e-11	0.0044179	1.15686e-05	0.13971	0.000883203	5.00213
421	420	2.77889e-12	6.27022e-09	1.15337e-06	3.12673e-15	8.33827e-17	1.60135e-18	0.000223433	0.000694653	7.39381e-15	0.00406935	0.0896973	1.12025e-11	0.00442771	1.14064e-05	0.139697	0.000886357	4.9954
422	421	2.77859e-12	6.2692e-09	1.15324e-06	3.12639e-15	8.33692e-17	1.60118e-18	0.000223514	0.000694507	7.39261e-15	0.00406957	0.0896842	1.12012e-11	0.00443752	1.12465e-05	0.139684	0.000889513	4.98871
423	422	2.7783e-12	6.2682e-09	1.15312e-06	3.12605e-15	8.33559e-17	1.601e-18	0.000223595	0.000694362	7.39142e-15	0.00406979	0.0896711	1.12e-11	0.00444732	1.10889e-05	0.139671	0.000892669	4.98205
424	423	2.77802e-12	6.2672e-09	1.15299e-06	3.12571e-15	8.33427e-17	1.60083e-18	0.000223675	0.00069422	7.39025e-15	0.00407001	0.089658	1.11988e-11	0.00445712	1.09334e-05	0.139658	0.000895825	4.97543
425	424	2.77774e-12	6.26622e-09	1.15287e-06	3.12538e-15	8.33296e-17	1.60066e-18	0.000223755	0.00069408	7.38909e-15	0.00407023	0.0896449	1.11976e-11	0.00446692	1.07802e-05	0.139645	0.000898983	4.96886
426	425	2.77747e-12	6.26524e-09	1.15275e-06	3.12505e-15	8.33167e-17	1.60049e-18	0.000223833	0.000693941	7.38794e-15	0.00407044	0.0896318	1.11964e-11	0.00447671	1.06291e-05	0.139632	0.000902142	4.96232
427	426	2.77721e-12	6.26428e-09	1.15262e-06	3.12472e-15	8.33039e-17	1.60032e-18	0.000223911	0.000693804	7.3868e-15	0.00407065	0.0896187	1.11952e-11	0.00448651	1.04802e-05	0.139619	0.000905301	4.95582
428	427	2.77696e-12	6.26332e-09	1.1525e-06	3.1244e-15	8.32912e-17	1.60016e-18	0.000223989	0.000693669	7.38568e-15	0.00407085	0.0896056	1.11941e-11	0.00449629	1.03333e-05	0.139606	0.000908461	4.94935
429	428	2.77671e-12	6.26238e-09	1.15239e-06	3.12408e-15	8.32787e-17	1.59999e-18	0.000224066	0.000693536	7.38457e-15	0.00407105	0.0895925	1.11929e-11	0.00450608	1.01886e-05	0.139592	0.000911622	4.94293
430	429	2.77648e-12	6.26145e-09	1.15227e-06	3.12376e-15	8.32663e-17	1.59983e-18	0.000224142	0.000693405	7.38347e-15	0.00407125	0.0895794	1.11918e-11	0.00451586	1.00458e-05	0.139579	0.000914784	4.93654
431	430	2.77624e-12	6.26053e-09	1.15215e-06	3.12345e-15	8.3254e-17	1.59967e-18	0.000224218	0.000693275	7.38238e-15	0.00407144	0.0895663	1.11907e-11	0.00452565	9.9051e-06	0.139566	0.000917946	4.93019
432	431	2.77602e-12	6.25961e-09	1.15204e-06	3.12314e-15	8.32419e-17	1.59951e-18	0.000224293	0.000693147	7.3813e-15	0.00407164	0.0895532	1.11895e-11	0.00453542	9.76637e-06	0.139553	0.00092111	4.92387
433	432	2.7758e-12	6.25871e-09	1.15192e-06	3.12283e-15	8.32299e-17	1.59935e-18	0.000224367	0.000693021	7.38024e-15	0.00407182	0.0895402	1.11884e-11	0.0045452	9.62959e-06	0.13954	0.000924274	4.91759
434	433	2.77559e-12	6.25782e-09	1.15181e-06	3.12253e-15	8.32181e-17	1.5992e-18	0.000224441	0.000692897	7.37918e-15	0.00407201	0.0895271	1.11873e-11	0.00455497	9.49473e-06	0.139527	0.000927438	4.91135
435	434	2.77538e-12	6.25693e-09	1.1517e-06	3.12222e-15	8.32063e-17	1.59904e-18	0.000224514	0.000692774	7.37814e-15	0.00407219	0.089514	1.11862e-11	0.00456474	9.36178e-06	0.139514	0.000930604	4.90514
436	435	2.77519e-12	6.25606e-09	1.15159e-06	3.12193e-15	8.31947e-17	1.59889e-18	0.000224587	0.000692653	7.37711e-15	0.00407237	0.089501	1.11852e-11	0.00457451	9.23071e-06	0.139501	0.00093377	4.89897
437	436	2.77499e-12	6.25519e-09	1.15148e-06	3.12163e-15	8.31832e-17	1.59874e-18	0.000224659	0.000692534	7.37609e-15	0.00407255	0.0894879	1.11841e-11	0.00458427	9.10148e-06	0.139488	0.000936937	4.89283
438	437	2.77481e-12	6.25433e-09	1.15137e-06	3.12134e-15	8.31718e-17	1.59859e-18	0.00022473	0.000692416	7.37508e-15	0.00407272	0.0894748	1.11831e-11	0.00459404	8.97407e-06	0.139475	0.000940105	4.88673
439	438	2.77463e-12	6.25349e-09	1.15126e-06	3.12105e-15	8.31606e-17	1.59844e-18	0.000224801	0.000692301	7.37408e-15	0.00407289	0.0894618	1.1182e-11	0.0046038	8.84845e-06	0.139462	0.000943273	4.88066
440	439	2.77446e-12	6.25265e-09	1.15116e-06	3.12076e-15	8.31495e-17	1.59829e-18	0.000224872	0.000692186	7.37309e-15	0.00407306	0.0894487	1.1181e-11	0.00461355	8.72461e-06	0.139449	0.000946442	4.87463
441	440	2.77429e-12	6.25182e-09	1.15105e-06	3.12048e-15	8.31384e-17	1.59815e-18	0.000224941	0.000692074	7.37211e-15	0.00407323	0.0894357	1.118e-11	0.00462331	8.60251e-06	0.139436	0.000949612	4.86863
442	441	2.77413e-12	6.251e-09	1.15095e-06	3.1202e-15	8.31275e-17	1.598e-18	0.000225011	0.000691963	7.37114e-15	0.00407339	0.0894226	1.11789e-11	0.00463306	8.48213e-06	0.139423	0.000952782	4.86266
443	442	2.77398e-12	6.25018e-09	1.15084e-06	3.11992e-15	8.31168e-17	1.59786e-18	0.000225079	0.000691853	7.37018e-15	0.00407355	0.0894096	1.11779e-11	0.00464281	8.36345e-06	0.13941	0.000955953	4.85673
444	443	2.77383e-12	6.24938e-09	1.15074e-06	3.11964e-15	8.31061e-17	1.59772e-18	0.000225147	0.000691745	7.36924e-15	0.0040737	0.0893966	1.11769e-11	0.00465256	8.24643e-06	0.139397	0.000959125	4.85083
445	444	2.77369e-12	6.24858e-09	1.15064e-06	3.11937e-15	8.30955e-17	1.59758e-18	0.000225215	0.000691639	7.3683e-15	0.00407386	0.0893835	1.1176e-11	0.0046623	8.13107e-06	0.139384	0.000962298	4.84497
446	445	2.77355e-12	6.2478e-09	1.15054e-06	3.1191e-15	8.30851e-17	1.59744e-18	0.000225282	0.000691534	7.36737e-15	0.00407401	0.0893705	1.1175e-11	0.00467205	8.01733e-06	0.139371	0.000965471	4.83914
447	446	2.77342e-12	6.24702e-09	1.15044e-06	3.11883e-15	8.30747e-17	1.5973e-18	0.000225349	0.000691431	7.36645e-15	0.00407416	0.0893575	1.1174e-11	0.00468179	7.90519e-06	0.139357	0.000968645	4.83334
448	447	2.77329e-12	6.24625e-09	1.15034e-06	3.11857e-15	8.30645e-17	1.59717e-18	0.000225415	0.000691329	7.36554e-15	0.0040743	0.0893445	1.11731e-11	0.00469152	7.79463e-06	0.139344	0.000971819	4.82757
449	448	2.77318e-12	6.24548e-09	1.15024e-06	3.1183e-15	8.30544e-17	1.59703e-18	0.00022548	0.000691229	7.36464e-15	0.00407445	0.0893314	1.11721e-11	0.00470126	7.68563e-06	0.139331	0.000974994	4.82183
450	449	2.77306e-12	6.24473e-09	1.15015e-06	3.11804e-15	8.30443e-17	1.5969e-18	0.000225545	0.000691131	7.36375e-15	0.00407459	0.0893184	1.11712e-11	0.00471099	7.57816e-06	0.139318	0.00097817	4.81613
451	450	2.77295e-12	6.24398e-09	1.15005e-06	3.11779e-15	8.30344e-17	1.59677e-18	0.00022561	0.000691033	7.36287e-15	0.00407473	0.0893054	1.11703e-11	0.00472072	7.4722e-06	0.139305	0.000981346	4.81046
452	451	2.77285e-12	6.24324e-09	1.14996e-06	3.11753e-15	8.30246e-17	1.59664e-18	0.000225674	0.000690938	7.362e-15	0.00407486	0.0892924	1.11693e-11	0.00473045	7.36774e-06	0.139292	0.000984523	4.80482
453	452	2.77275e-12	6.24251e-09	1.14986e-06	3.11728e-15	8.30149e-17	1.59651e-18	0.000225737	0.000690843	7.36114e-15	0.004075	0.0892794	1.11684e-11	0.00474018	7.26474e-06	0.139279	0.0009877	4.79921
454	453	2.77266e-12	6.24179e-09	1.14977e-06	3.11703e-15	8.30053e-17	1.59638e-18	0.0002258	0.000690751	7.36028e-15	0.00407513	0.0892664	1.11675e-11	0.0047499	7.16319e-06	0.139266	0.000990878	4.79363
455	454	2.77258e-12	6.24107e-09	1.14968e-06	3.11678e-15	8.29957e-17	1.59625e-18	0.000225863	0.000690659	7.35944e-15	0.00407526	0.0892534	1.11666e-11	0.00475962	7.06308e-06	0.139253	0.000994057	4.78808
456	455	2.77249e-12	6.24036e-09	1.14959e-06	3.11654e-15	8.29863e-17	1.59613e-18	0.000225925	0.000690569	7.3586e-15	0.00407539	0.0892404	1.11658e-11	0.00476934	6.96437e-06	0.13924	0.000997236	4.78256
457	456	2.77242e-12	6.23966e-09	1.1495e-06	3.11629e-15	8.2977e-17	1.596e-18	0.000225986	0.000690481	7.35777e-15	0.00407551	0.0892274	1.11649e-11	0.00477906	6.86705e-06	0.139227	0.00100042	4.77707
458	457	2.77235e-12	6.23896e-09	1.14941e-06	3.11605e-15	8.29678e-17	1.59588e-18	0.000226047	0.000690394	7.35695e-15	0.00407563	0.0892144	1.1164e-11	0.00478878	6.77109e-06	0.139214	0.0010036	4.77162
459	458	2.77228e-12	6.23827e-09	1.14932e-06	3.11581e-15	8.29586e-17	1.59576e-18	0.000226108	0.000690308	7.35614e-15	0.00407575	0.0892014	1.11632e-11	0.00479849	6.67649e-06	0.139201	0.00100678	4.76619
460	459	2.77222e-12	6.23759e-09	1.14923e-06	3.11558e-15	8.29496e-17	1.59564e-18	0.000226168	0.000690223	7.35534e-15	0.00407587	0.0891884	1.11623e-11	0.0048082	6.58322e-06	0.139188	0.00100996	4.76079
461	460	2.77216e-12	6.23692e-09	1.14915e-06	3.11534e-15	8.29406e-17	1.59552e-18	0.000226228	0.00069014	7.35454e-15	0.00407599	0.0891754	1.11615e-11	0.00481791	6.49126e-06	0.139175	0.00101314	4.75542
462	461	2.77211e-12	6.23625e-09	1.14906e-06	3.11511e-15	8.29318e-17	1.5954e-18	0.000226287	0.000690059	7.35375e-15	0.0040761	0.0891625	1.11606e-11	0.00482762	6.40059e-06	0.139162	0.00101632	4.75008
463	462	2.77206e-12	6.23559e-09	1.14897e-06	3.11488e-15	8.2923e-17	1.59528e-18	0.000226346	0.000689978	7.35298e-15	0.00407621	0.0891495	1.11598e-11	0.00483732	6.3112e-06	0.139149	0.00101951	4.74477
464	463	2.77202e-12	6.23494e-09	1.14889e-06	3.11465e-15	8.29143e-17	1.59516e-18	0.000226404	0.000689899	7.3522e-15	0.00407632	0.0891365	1.1159e-11	0.00484702	6.22306e-06	0.139137	0.00102269	4.73949
465	464	2.77198e-12	6.23429e-09	1.14881e-06	3.11443e-15	8.29057e-17	1.59505e-18	0.000226462	0.000689821	7.35144e-15	0.00407642	0.0891235	1.11582e-11	0.00485672	6.13617e-06	0.139124	0.00102587	4.73423
466	465	2.77195e-12	6.23365e-09	1.14872e-06	3.1142e-15	8.28972e-17	1.59493e-18	0.00022652	0.000689745	7.35069e-15	0.00407653	0.0891106	1.11574e-11	0.00486642	6.05049e-06	0.139111	0.00102906	4.729
467	466	2.77192e-12	6.23301e-09	1.14864e-06	3.11398e-15	8.28888e-17	1.59482e-18	0.000226577	0.00068967	7.34994e-15	0.00407663	0.0890976	1.11566e-11	0.00487612	5.96602e-06	0.139098	0.00103224	4.72381
468	467	2.7719e-12	6.23239e-09	1.14856e-06	3.11376e-15	8.28804e-17	1.59471e-18	0.000226634	0.000689596	7.3492e-15	0.00407673	0.0890846	1.11558e-11	0.00488582	5.88274e-06	0.139085	0.00103543	4.71864
469	468	2.77188e-12	6.23176e-09	1.14848e-06	3.11355e-15	8.28722e-17	1.5946e-18	0.00022669	0.000689523	7.34846e-15	0.00407683	0.0890717	1.1155e-11	0.00489551	5.80062e-06	0.139072	0.00103862	4.71349
470	469	2.77187e-12	6.23115e-09	1.1484e-06	3.11333e-15	8.2864e-17	1.59449e-18	0.000226746	0.000689452	7.34774e-15	0.00407693	0.0890587	1.11542e-11	0.0049052	5.71966e-06	0.139059	0.0010418	4.70838
471	470	2.77186e-12	6.23054e-09	1.14832e-06	3.11312e-15	8.28559e-17	1.59438e-18	0.000226801	0.000689381	7.34702e-15	0.00407702	0.0890458	1.11534e-11	0.00491489	5.63984e-06	0.139046	0.00104499	4.70329
472	471	2.77185e-12	6.22993e-09	1.14824e-06	3.1129e-15	8.28479e-17	1.59427e-18	0.000226856	0.000689312	7.34631e-15	0.00407712	0.0890328	1.11527e-11	0.00492458	5.56114e-06	0.139033	0.00104818	4.69823
473	472	2.77185e-12	6.22934e-09	1.14816e-06	3.1127e-15	8.284e-17	1.59416e-18	0.000226911	0.000689245	7.3456e-15	0.00407721	0.0890199	1.11519e-11	0.00493426	5.48354e-06	0.13902	0.00105137	4.69319
474	473	2.77185e-12	6.22875e-09	1.14809e-06	3.11249e-15	8.28321e-17	1.59406e-18	0.000226965	0.000689178	7.3449e-15	0.0040773	0.0890069	1.11512e-11	0.00494395	5.40703e-06	0.139007	0.00105455	4.68819
475	474	2.77186e-12	6.22816e-09	1.14801e-06	3.11228e-15	8.28243e-17	1.59395e-18	0.000227019	0.000689113	7.34421e-15	0.00407738	0.088994	1.11504e-11	0.00495363	5.3316e-06	0.138994	0.00105774	4.68321
476	475	2.77187e-12	6.22758e-09	1.14794e-06	3.11208e-15	8.28166e-17	1.59385e-18	0.000227073	0.000689048	7.34353e-15	0.00407747	0.088981	1.11497e-11	0.00496331	5.25723e-06	0.138981	0.00106093	4.67825
477	476	2.77188e-12	6.227e-09	1.14786e-06	3.11188e-15	8.2809e-17	1.59374e-18	0.000227126	0.000688985	7.34285e-15	0.00407755	0.0889681	1.1149e-11	0.00497299	5.1839e-06	0.138968	0.00106412	4.67332
478	477	2.7719e-12	6.22644e-09	1.14779e-06	3.11167e-15	8.28015e-17	1.59364e-18	0.000227178	0.000688924	7.34218e-15	0.00407763	0.0889551	1.11483e-11	0.00498266	5.1116e-06	0.138955	0.00106731	4.66842
479	478	2.77192e-12	6.22587e-09	1.14771e-06	3.11148e-15	8.2794e-17	1.59354e-18	0.000227231	0.000688863	7.34152e-15	0.00407771	0.0889422	1.11475e-11	0.00499234	5.04032e-06	0.138942	0.0010705	4.66354
480	479	2.77195e-12	6.22531e-09	1.14764e-06	3.11128e-15	8.27866e-17	1.59344e-18	0.000227283	0.000688803	7.34086e-15	0.00407779	0.0889293	1.11468e-11	0.00500201	4.97003e-06	0.138929	0.00107369	4.65869
481	480	2.77198e-12	6.22476e-09	1.14757e-06	3.11108e-15	8.27792e-17	1.59334e-18	0.000227334	0.000688745	7.34021e-15	0.00407787	0.0889163	1.11461e-11	0.00501168	4.90073e-06	0.138916	0.00107689	4.65386
482	481	2.77201e-12	6.22422e-09	1.1475e-06	3.11089e-15	8.2772e-17	1.59324e-18	0.000227385	0.000688687	7.33956e-15	0.00407794	0.0889034	1.11454e-11	0.00502135	4.83241e-06	0.138903	0.00108008	4.64906
483	482	2.77205e-12	6.22367e-09	1.14742e-06	3.1107e-15	8.27648e-17	1.59314e-18	0.000227436	0.000688631	7.33892e-15	0.00407801	0.0888905	1.11447e-11	0.00503102	4.76504e-06	0.13889	0.00108327	4.64428
484	483	2.77209e-12	6.22314e-09	1.14735e-06	3.11051e-15	8.27577e-17	1.59304e-18	0.000227487	0.000688576	7.33829e-15	0.00407809	0.0888775	1.11441e-11	0.00504068	4.69862e-06	0.138878	0.00108646	4.63953
485	484	2.77214e-12	6.22261e-09	1.14728e-06	3.11032e-15	8.27506e-17	1.59295e-18	0.000227537	0.000688522	7.33766e-15	0.00407815	0.0888646	1.11434e-11	0.00505035	4.63313e-06	0.138865	0.00108966	4.6348
486	485	2.77219e-12	6.22208e-09	1.14722e-06	3.11013e-15	8.27436e-17	1.59285e-18	0.000227587	0.000688469	7.33704e-15	0.00407822	0.0888517	1.11427e-11	0.00506001	4.56856e-06	0.138852	0.00109285	4.6301
487	486	2.77224e-12	6.22156e-09	1.14715e-06	3.10995e-15	8.27367e-17	1.59275e-18	0.000227636	0.000688417	7.33643e-15	0.00407829	0.0888388	1.1142e-11	0.00506967	4.5049e-06	0.138839	0.00109605	4.62542
488	487	2.7723e-12	6.22104e-09	1.14708e-06	3.10976e-15	8.27298e-17	1.59266e-18	0.000227685	0.000688366	7.33582e-15	0.00407835	0.0888259	1.11414e-11	0.00507933	4.44213e-06	0.138826	0.00109924	4.62077
489	488	2.77236e-12	6.22053e-09	1.14701e-06	3.10958e-15	8.2723e-17	1.59257e-18	0.000227734	0.000688316	7.33522e-15	0.00407842	0.088813	1.11407e-11	0.00508899	4.38024e-06	0.138813	0.00110243	4.61614
490	489	2.77242e-12	6.22002e-09	1.14694e-06	3.1094e-15	8.27163e-17	1.59247e-18	0.000227783	0.000688267	7.33462e-15	0.00407848	0.0888	1.11401e-11	0.00509865	4.31922e-06	0.1388	0.00110563	4.61153
491	490	2.77249e-12	6.21952e-09	1.14688e-06	3.10922e-15	8.27097e-17	1.59238e-18	0.000227831	0.000688219	7.33403e-15	0.00407854	0.0887871	1.11394e-11	0.0051083	4.25905e-06	0.138787	0.00110883	4.60695
492	491	2.77256e-12	6.21903e-09	1.14681e-06	3.10905e-15	8.27031e-17	1.59229e-18	0.000227878	0.000688172	7.33344e-15	0.0040786	0.0887742	1.11388e-11	0.00511796	4.19972e-06	0.138774	0.00111202	4.60239
493	492	2.77263e-12	6.21853e-09	1.14675e-06	3.10887e-15	8.26965e-17	1.5922e-18	0.000227926	0.000688126	7.33286e-15	0.00407865	0.0887613	1.11382e-11	0.00512761	4.14123e-06	0.138761	0.00111522	4.59785
494	493	2.77271e-12	6.21805e-09	1.14668e-06	3.10869e-15	8.269e-17	1.59211e-18	0.000227973	0.000688081	7.33229e-15	0.00407871	0.0887484	1.11375e-11	0.00513726	4.08356e-06	0.138748	0.00111842	4.59334
495	494	2.77279e-12	6.21756e-09	1.14662e-06	3.10852e-15	8.26836e-17	1.59202e-18	0.00022802	0.000688038	7.33172e-15	0.00407876	0.0887355	1.11369e-11	0.00514691	4.0267e-06	0.138736	0.00112161	4.58885
496	495	2.77287e-12	6.21708e-09	1.14655e-06	3.10835e-15	8.26773e-17	1.59194e-18	0.000228066	0.000687995	7.33115e-15	0.00407882	0.0887226	1.11363e-11	0.00515655	3.97063e-06	0.138723	0.00112481	4.58438
497	496	2.77296e-12	6.21661e-09	1.14649e-06	3.10818e-15	8.2671e-17	1.59185e-18	0.000228112	0.000687953	7.33059e-15	0.00407887	0.0887097	1.11357e-11	0.0051662	3.91535e-06	0.13871	0.00112801	4.57993
498	497	2.77305e-12	6.21614e-09	1.14643e-06	3.10801e-15	8.26647e-17	1.59176e-18	0.000228158	0.000687912	7.33004e-15	0.00407892	0.0886968	1.11351e-11	0.00517584	3.86084e-06	0.138697	0.00113121	4.57551
499	498	2.77314e-12	6.21567e-09	1.14637e-06	3.10784e-15	8.26586e-17	1.59168e-18	0.000228204	0.000687872	7.32949e-15	0.00407896	0.0886839	1.11345e-11	0.00518548	3.8071e-06	0.138684	0.0011344	4.57111
500	499	2.77324e-12	6.21521e-09	1.14631e-06	3.10768e-15	8.26524e-17	1.59159e-18	0.000228249	0.000687833	7.32895e-15	0.00407901	0.088671	1.11339e-11	0.00519513	3.75411e-06	0.138671	0.0011376	4.56673
501	500	2.77334e-12	6.21476e-09	1.14624e-06	3.10751e-15	8.26464e-17	1.59151e-18	0.000228294	0.000687794	7.32841e-15	0.00407906	0.0886581	1.11333e-11	0.00520477	3.70186e-06	0.138658	0.0011408	4.56237
502	501	2.77344e-12	6.2143e-09	1.14618e-06	3.10735e-15	8.26404e-17	1.59142e-18	0.000228339	0.000687757	7.32787e-15	0.0040791	0.0886452	1.11327e-11	0.0052144	3.65035e-06	0.138645	0.001144	4.55804
503	502	2.77355e-12	6.21385e-09	1.14612e-06	3.10719e-15	8.26344e-17	1.59134e-18	0.000228383	0.000687721	7.32735e-15	0.00407914	0.0886324	1.11321e-11	0.00522404	3.59955e-06	0.138632	0.0011472	4.55372
504	503	2.77365e-12	6.21341e-09	1.14606e-06	3.10703e-15	8.26285e-17	1.59126e-18	0.000228427	0.000687685	7.32682e-15	0.00407919	0.0886195	1.11315e-11	0.00523368	3.54947e-06	0.138619	0.0011504	4.54943
505	504	2.77377e-12	6.21297e-09	1.14601e-06	3.10687e-15	8.26227e-17	1.59118e-18	0.000228471	0.000687651	7.3263e-15	0.00407923	0.0886066	1.1131e-11	0.00524331	3.50009e-06	0.138607	0.0011536	4.54516
506	505	2.77388e-12	6.21253e-09	1.14595e-06	3.10671e-15	8.26169e-17	1.5911e-18	0.000228515	0.000687617	7.32579e-15	0.00407926	0.0885937	1.11304e-11	0.00525294	3.4514e-06	0.138594	0.0011568	4.54091
507	506	2.774e-12	6.2121e-09	1.14589e-06	3.10655e-15	8.26111e-17	1.59102e-18	0.000228558	0.000687584	7.32528e-15	0.0040793	0.0885808	1.11298e-11	0.00526258	3.40339e-06	0.138581	0.00116001	4.53668
508	507	2.77412e-12	6.21167e-09	1.14583e-06	3.1064e-15	8.26054e-17	1.59094e-18	0.000228601	0.000687552	7.32477e-15	0.00407934	0.0885679	1.11293e-11	0.00527221	3.35606e-06	0.138568	0.00116321	4.53248
509	508	2.77424e-12	6.21125e-09	1.14577e-06	3.10624e-15	8.25998e-17	1.59086e-18	0.000228644	0.000687521	7.32427e-15	0.00407937	0.0885551	1.11287e-11	0.00528183	3.30939e-06	0.138555	0.00116641	4.52829
510	509	2.77436e-12	6.21083e-09	1.14572e-06	3.10609e-15	8.25942e-17	1.59078e-18	0.000228686	0.000687491	7.32377e-15	0.00407941	0.0885422	1.11282e-11	0.00529146	3.26337e-06	0.138542	0.00116961	4.52412
511	510	2.77449e-12	6.21041e-09	1.14566e-06	3.10594e-15	8.25887e-17	1.5907e-18	0.000228728	0.000687461	7.32328e-15	0.00407944	0.0885293	1.11276e-11	0.00530109	3.21799e-06	0.138529	0.00117281	4.51998
512	511	2.77462e-12	6.21e-09	1.1456e-06	3.10579e-15	8.25832e-17	1.59062e-18	0.00022877	0.000687433	7.3228e-15	0.00407947	0.0885164	1.11271e-11	0.00531071	3.17325e-06	0.138516	0.00117602	4.51585
513	512	2.77476e-12	6.20959e-09	1.14555e-06	3.10564e-15	8.25777e-17	1.59055e-18	0.000228812	0.000687405	7.32231e-15	0.0040795	0.0885036	1.11265e-11	0.00532034	3.12914e-06	0.138504	0.00117922	4.51175
514	513	2.77489e-12	6.20918e-09	1.14549e-06	3.10549e-15	8.25723e-17	1.59047e-18	0.000228853	0.000687378	7.32183e-15	0.00407953	0.0884907	1.1126e-11	0.00532996	3.08564e-06	0.138491	0.00118242	4.50766
515	514	2.77503e-12	6.20878e-09	1.14544e-06	3.10534e-15	8.2567e-17	1.59039e-18	0.000228894	0.000687352	7.32136e-15	0.00407956	0.0884778	1.11255e-11	0.00533958	3.04275e-06	0.138478	0.00118563	4.5036
516	515	2.77517e-12	6.20838e-09	1.14539e-06	3.10519e-15	8.25617e-17	1.59032e-18	0.000228935	0.000687327	7.32089e-15	0.00407959	0.088465	1.11249e-11	0.0053492	3.00046e-06	0.138465	0.00118883	4.49955
517	516	2.77532e-12	6.20798e-09	1.14533e-06	3.10505e-15	8.25564e-17	1.59025e-18	0.000228976	0.000687302	7.32042e-15	0.00407961	0.0884521	1.11244e-11	0.00535882	2.95877e-06	0.138452	0.00119203	4.49553
518	517	2.77546e-12	6.20759e-09	1.14528e-06	3.1049e-15	8.25512e-17	1.59017e-18	0.000229016	0.000687278	7.31996e-15	0.00407964	0.0884392	1.11239e-11	0.00536843	2.91765e-06	0.138439	0.00119524	4.49152
519	518	2.77561e-12	6.2072e-09	1.14523e-06	3.10476e-15	8.25461e-17	1.5901e-18	0.000229056	0.000687255	7.3195e-15	0.00407966	0.0884264	1.11234e-11	0.00537805	2.87712e-06	0.138426	0.00119844	4.48754
520	519	2.77576e-12	6.20682e-09	1.14517e-06	3.10462e-15	8.25409e-17	1.59003e-18	0.000229096	0.000687233	7.31905e-15	0.00407968	0.0884135	1.11229e-11	0.00538767	2.83714e-06	0.138414	0.00120165	4.48357
521	520	2.77591e-12	6.20643e-09	1.14512e-06	3.10448e-15	8.25359e-17	1.58995e-18	0.000229136	0.000687212	7.3186e-15	0.0040797	0.0884007	1.11224e-11	0.00539728	2.79773e-06	0.138401	0.00120485	4.47962
522	521	2.77607e-12	6.20606e-09	1.14507e-06	3.10434e-15	8.25308e-17	1.58988e-18	0.000229175	0.000687191	7.31815e-15	0.00407972	0.0883878	1.11219e-11	0.00540689	2.75887e-06	0.138388	0.00120806	4.47569
523	522	2.77623e-12	6.20568e-09	1.14502e-06	3.1042e-15	8.25259e-17	1.58981e-18	0.000229214	0.000687171	7.31771e-15	0.00407974	0.088375	1.11214e-11	0.0054165	2.72055e-06	0.138375	0.00121126	4.47178
524	523	2.77639e-12	6.20531e-09	1.14497e-06	3.10406e-15	8.25209e-17	1.58974e-18	0.000229253	0.000687152	7.31727e-15	0.00407976	0.0883621	1.11209e-11	0.00542611	2.68277e-06	0.138362	0.00121447	4.46789
525	524	2.77655e-12	6.20494e-09	1.14492e-06	3.10393e-15	8.2516e-17	1.58967e-18	0.000229292	0.000687133	7.31683e-15	0.00407978	0.0883492	1.11204e-11	0.00543572	2.64551e-06	0.138349	0.00121768	4.46402
526	525	2.77672e-12	6.20457e-09	1.14487e-06	3.10379e-15	8.25112e-17	1.5896e-18	0.00022933	0.000687115	7.3164e-15	0.00407979	0.0883364	1.11199e-11	0.00544533	2.60878e-06	0.138336	0.00122088	4.46016
527	526	2.77689e-12	6.20421e-09	1.14482e-06	3.10366e-15	8.25063e-17	1.58953e-18	0.000229368	0.000687098	7.31597e-15	0.00407981	0.0883235	1.11194e-11	0.00545494	2.57256e-06	0.138324	0.00122409	4.45633
528	527	2.77706e-12	6.20385e-09	1.14477e-06	3.10352e-15	8.25015e-17	1.58946e-18	0.000229407	0.000687082	7.31555e-15	0.00407982	0.0883107	1.11189e-11	0.00546454	2.53685e-06	0.138311	0.00122729	4.45251
529	528	2.77723e-12	6.20349e-09	1.14472e-06	3.10339e-15	8.24968e-17	1.5894e-18	0.000229444	0.000687066	7.31513e-15	0.00407984	0.0882979	1.11184e-11	0.00547415	2.50163e-06	0.138298	0.0012305	4.44871
530	529	2.7774e-12	6.20314e-09	1.14467e-06	3.10326e-15	8.24921e-17	1.58933e-18	0.000229482	0.000687051	7.31471e-15	0.00407985	0.088285	1.1118e-11	0.00548375	2.46691e-06	0.138285	0.00123371	4.44493
531	530	2.77758e-12	6.20279e-09	1.14462e-06	3.10313e-15	8.24874e-17	1.58926e-18	0.000229519	0.000687037	7.31429e-15	0.00407986	0.0882722	1.11175e-11	0.00549335	2.43267e-06	0.138272	0.00123692	4.44117
532	531	2.77776e-12	6.20244e-09	1.14457e-06	3.103e-15	8.24828e-17	1.58919e-18	0.000229556	0.000687023	7.31388e-15	0.00407987	0.0882593	1.1117e-11	0.00550295	2.39891e-06	0.138259	0.00124012	4.43742
533	532	2.77794e-12	6.20209e-09	1.14452e-06	3.10287e-15	8.24782e-17	1.58913e-18	0.000229593	0.000687011	7.31348e-15	0.00407988	0.0882465	1.11166e-11	0.00551255	2.36562e-06	0.138246	0.00124333	4.43369
534	533	2.77812e-12	6.20175e-09	1.14448e-06	3.10274e-15	8.24737e-17	1.58906e-18	0.00022963	0.000686998	7.31307e-15	0.00407989	0.0882336	1.11161e-11	0.00552215	2.3328e-06	0.138234	0.00124654	4.42998
535	534	2.77831e-12	6.20141e-09	1.14443e-06	3.10261e-15	8.24692e-17	1.589e-18	0.000229667	0.000686987	7.31267e-15	0.0040799	0.0882208	1.11156e-11	0.00553175	2.30044e-06	0.138221	0.00124975	4.42629
536	535	2.77849e-12	6.20108e-09	1.14438e-06	3.10249e-15	8.24647e-17	1.58893e-18	0.000229703	0.000686976	7.31228e-15	0.0040799	0.088208	1.11152e-11	0.00554135	2.26852e-06	0.138208	0.00125296	4.42261
537	536	2.77868e-12	6.20074e-09	1.14434e-06	3.10236e-15	8.24603e-17	1.58887e-18	0.000229739	0.000686966	7.31189e-15	0.00407991	0.0881951	1.11147e-11	0.00555094	2.23706e-06	0.138195	0.00125617	4.41895
538	537	2.77887e-12	6.20041e-09	1.14429e-06	3.10224e-15	8.24559e-17	1.5888e-18	0.000229775	0.000686956	7.31149e-15	0.00407991	0.0881823	1.11143e-11	0.00556054	2.20603e-06	0.138182	0.00125938	4.41531
539	538	2.77907e-12	6.20008e-09	1.14424e-06	3.10211e-15	8.24515e-17	1.58874e-18	0.000229811	0.000686947	7.31111e-15	0.00407992	0.0881695	1.11138e-11	0.00557013	2.17543e-06	0.138169	0.00126258	4.41169
540	539	2.77926e-12	6.19976e-09	1.1442e-06	3.10199e-15	8.24472e-17	1.58868e-18	0.000229846	0.000686939	7.31072e-15	0.00407992	0.0881566	1.11134e-11	0.00557972	2.14527e-06	0.138157	0.00126579	4.40808
541	540	2.77946e-12	6.19943e-09	1.14415e-06	3.10187e-15	8.24429e-17	1.58862e-18	0.000229881	0.000686931	7.31034e-15	0.00407992	0.0881438	1.1113e-11	0.00558932	2.11552e-06	0.138144	0.001269	4.40449
542	541	2.77966e-12	6.19911e-09	1.14411e-06	3.10175e-15	8.24386e-17	1.58855e-18	0.000229917	0.000686924	7.30996e-15	0.00407992	0.088131	1.11125e-11	0.00559891	2.08619e-06	0.138131	0.00127221	4.40092
543	542	2.77986e-12	6.19879e-09	1.14406e-06	3.10163e-15	8.24344e-17	1.58849e-18	0.000229951	0.000686917	7.30959e-15	0.00407992	0.0881181	1.11121e-11	0.0056085	2.05727e-06	0.138118	0.00127542	4.39736
544	543	2.78006e-12	6.19848e-09	1.14402e-06	3.10151e-15	8.24302e-17	1.58843e-18	0.000229986	0.000686911	7.30921e-15	0.00407992	0.0881053	1.11117e-11	0.00561808	2.02875e-06	0.138105	0.00127863	4.39382
545	544	2.78026e-12	6.19816e-09	1.14398e-06	3.10139e-15	8.2426e-17	1.58837e-18	0.000230021	0.000686906	7.30884e-15	0.00407992	0.0880925	1.11112e-11	0.00562767	2.00063e-06	0.138092	0.00128184	4.39029
546	545	2.78047e-12	6.19785e-09	1.14393e-06	3.10127e-15	8.24219e-17	1.58831e-18	0.000230055	0.000686901	7.30847e-15	0.00407992	0.0880797	1.11108e-11	0.00563726	1.9729e-06	0.13808	0.00128505	4.38679
547	546	2.78068e-12	6.19754e-09	1.14389e-06	3.10115e-15	8.24178e-17	1.58825e-18	0.000230089	0.000686897	7.30811e-15	0.00407992	0.0880668	1.11104e-11	0.00564685	1.94556e-06	0.138067	0.00128827	4.38329
548	547	2.78089e-12	6.19724e-09	1.14385e-06	3.10103e-15	8.24137e-17	1.58819e-18	0.000230123	0.000686893	7.30775e-15	0.00407991	0.088054	1.111e-11	0.00565643	1.9186e-06	0.138054	0.00129148	4.37982
549	548	2.7811e-12	6.19693e-09	1.1438e-06	3.10092e-15	8.24097e-17	1.58813e-18	0.000230157	0.000686891	7.30739e-15	0.00407991	0.0880412	1.11096e-11	0.00566601	1.89202e-06	0.138041	0.00129469	4.37636
550	549	2.78131e-12	6.19663e-09	1.14376e-06	3.1008e-15	8.24057e-17	1.58807e-18	0.000230191	0.000686888	7.30704e-15	0.00407991	0.0880284	1.11091e-11	0.0056756	1.8658e-06	0.138028	0.0012979	4.37291
551	550	2.78153e-12	6.19634e-09	1.14372e-06	3.10069e-15	8.24018e-17	1.58801e-18	0.000230224	0.000686886	7.30669e-15	0.0040799	0.0880156	1.11087e-11	0.00568518	1.83996e-06	0.138016	0.00130111	4.36948
552	551	2.78175e-12	6.19604e-09	1.14368e-06	3.10058e-15	8.23978e-17	1.58795e-18	0.000230258	0.000686885	7.30634e-15	0.00407989	0.0880027	1.11083e-11	0.00569476	1.81447e-06	0.138003	0.00130432	4.36607
553	552	2.78196e-12	6.19575e-09	1.14363e-06	3.10047e-15	8.2394e-17	1.5879e-18	0.000230291	0.000686884	7.306e-15	0.00407989	0.0879899	1.11079e-11	0.00570434	1.78934e-06	0.13799	0.00130753	4.36267
554	553	2.78218e-12	6.19546e-09	1.14359e-06	3.10035e-15	8.23901e-17	1.58784e-18	0.000230324	0.000686884	7.30566e-15	0.00407988	0.0879771	1.11075e-11	0.00571392	1.76456e-06	0.137977	0.00131075	4.35929
555	554	2.7824e-12	6.19517e-09	1.14355e-06	3.10024e-15	8.23863e-17	1.58778e-18	0.000230357	0.000686884	7.30532e-15	0.00407987	0.0879643	1.11071e-11	0.0057235	1.74012e-06	0.137964	0.00131396	4.35592
556	555	2.78263e-12	6.19489e-09	1.14351e-06	3.10013e-15	8.23825e-17	1.58773e-18	0.000230389	0.000686885	7.30498e-15	0.00407986	0.0879515	1.11067e-11	0.00573308	1.71602e-06	0.137951	0.00131717	4.35257
557	556	2.78285e-12	6.1946e-09	1.14347e-06	3.10002e-15	8.23787e-17	1.58767e-18	0.000230422	0.000686887	7.30464e-15	0.00407985	0.0879387	1.11063e-11	0.00574265	1.69227e-06	0.137939	0.00132038	4.34924
558	557	2.78308e-12	6.19432e-09	1.14343e-06	3.09991e-15	8.2375e-17	1.58761e-18	0.000230454	0.000686889	7.30431e-15	0.00407984	0.0879258	1.11059e-11	0.00575223	1.66884e-06	0.137926	0.00132359	4.34591
559	558	2.78331e-12	6.19404e-09	1.14339e-06	3.0998e-15	8.23712e-17	1.58756e-18	0.000230486	0.000686891	7.30397e-15	0.00407983	0.087913	1.11055e-11	0.0057618	1.64574e-06	0.137913	0.00132681	4.34261
560	559	2.78354e-12	6.19375e-09	1.14335e-06	3.0997e-15	8.23675e-17	1.5875e-18	0.000230518	0.000686894	7.30364e-15	0.00407982	0.0879002	1.11051e-11	0.00577138	1.62296e-06	0.1379	0.00133002	4.33932
561	560	2.78377e-12	6.19347e-09	1.14331e-06	3.09959e-15	8.23638e-17	1.58745e-18	0.00023055	0.000686898	7.30331e-15	0.0040798	0.0878874	1.11048e-11	0.00578095	1.60049e-06	0.137887	0.00133323	4.33604
562	561	2.784e-12	6.1932e-09	1.14327e-06	3.09948e-15	8.23601e-17	1.58739e-18	0.000230582	0.000686902	7.30299e-15	0.00407979	0.0878746	1.11044e-11	0.00579053	1.57834e-06	0.137875	0.00133645	4.33278
563	562	2.78424e-12	6.19292e-09	1.14323e-06	3.09937e-15	8.23564e-17	1.58734e-18	0.000230613	0.000686906	7.30266e-15	0.00407977	0.0878618	1.1104e-11	0.0058001	1.5565e-06	0.137862	0.00133966	4.32953
564	563	2.78447e-12	6.19264e-09	1.14319e-06	3.09926e-15	8.23527e-17	1.58728e-18	0.000230645	0.000686911	7.30233e-15	0.00407976	0.087849	1.11036e-11	0.00580967	1.53497e-06	0.137849	0.00134287	4.3263
565	564	2.78471e-12	6.19237e-09	1.14315e-06	3.09916e-15	8.23491e-17	1.58723e-18	0.000230676	0.000686917	7.30201e-15	0.00407974	0.0878362	1.11033e-11	0.00581924	1.51373e-06	0.137836	0.00134609	4.32308
566	565	2.78495e-12	6.1921e-09	1.14312e-06	3.09905e-15	8.23454e-17	1.58717e-18	0.000230707	0.000686923	7.30169e-15	0.00407973	0.0878234	1.11029e-11	0.00582881	1.49279e-06	0.137823	0.0013493	4.31987
567	566	2.78519e-12	6.19183e-09	1.14308e-06	3.09895e-15	8.23419e-17	1.58712e-18	0.000230738	0.000686929	7.30137e-15	0.00407971	0.0878106	1.11025e-11	0.00583838	1.47214e-06	0.137811	0.00135251	4.31668
568	567	2.78543e-12	6.19156e-09	1.14304e-06	3.09884e-15	8.23383e-17	1.58707e-18	0.000230769	0.000686936	7.30105e-15	0.00407969	0.0877978	1.11022e-11	0.00584794	1.45178e-06	0.137798	0.00135573	4.31351
569	568	2.78568e-12	6.1913e-09	1.143e-06	3.09874e-15	8.23348e-17	1.58701e-18	0.000230799	0.000686943	7.30074e-15	0.00407968	0.087785	1.11018e-11	0.00585751	1.4317e-06	0.137785	0.00135894	4.31035
570	569	2.78592e-12	6.19104e-09	1.14296e-06	3.09864e-15	8.23314e-17	1.58696e-18	0.00023083	0.000686951	7.30044e-15	0.00407966	0.0877722	1.11014e-11	0.00586708	1.4119e-06	0.137772	0.00136216	4.3072
571	570	2.78617e-12	6.19078e-09	1.14293e-06	3.09854e-15	8.2328e-17	1.58691e-18	0.00023086	0.00068696	7.30014e-15	0.00407964	0.0877594	1.11011e-11	0.00587664	1.39237e-06	0.137759	0.00136537	4.30406
572	571	2.78641e-12	6.19054e-09	1.14289e-06	3.09844e-15	8.23247e-17	1.58686e-18	0.00023089	0.000686968	7.29985e-15	0.00407962	0.0877466	1.11007e-11	0.00588621	1.37312e-06	0.137747	0.00136859	4.30094
573	572	2.78666e-12	6.19029e-09	1.14285e-06	3.09834e-15	8.23215e-17	1.58681e-18	0.00023092	0.000686978	7.29956e-15	0.0040796	0.0877338	1.11003e-11	0.00589577	1.35414e-06	0.137734	0.0013718	4.29784
574	573	2.78691e-12	6.19004e-09	1.14281e-06	3.09824e-15	8.23181e-17	1.58676e-18	0.00023095	0.000686987	7.29926e-15	0.00407958	0.087721	1.10999e-11	0.00590533	1.33542e-06	0.137721	0.00137501	4.29474
575	574	2.78716e-12	6.18979e-09	1.14278e-06	3.09814e-15	8.23148e-17	1.58671e-18	0.00023098	0.000686997	7.29896e-15	0.00407956	0.0877082	1.10996e-11	0.0059149	1.31696e-06	0.137708	0.00137823	4.29166
576	575	2.78741e-12	6.18954e-09	1.14274e-06	3.09805e-15	8.23114e-17	1.58666e-18	0.00023101	0.000687008	7.29867e-15	0.00407953	0.0876954	1.10992e-11	0.00592446	1.29876e-06	0.137695	0.00138144	4.2886
577	576	2.78767e-12	6.18929e-09	1.1427e-06	3.09795e-15	8.23081e-17	1.58661e-18	0.00023104	0.000687019	7.29838e-15	0.00407951	0.0876826	1.10989e-11	0.00593402	1.28081e-06	0.137683	0.00138466	4.28554
578	577	2.78792e-12	6.18904e-09	1.14267e-06	3.09785e-15	8.23049e-17	1.58656e-18	0.000231069	0.00068703	7.29809e-15	0.00407949	0.0876698	1.10985e-11	0.00594358	1.26311e-06	0.13767	0.00138787	4.2825
579	578	2.78818e-12	6.1888e-09	1.14263e-06	3.09775e-15	8.23016e-17	1.58651e-18	0.000231098	0.000687042	7.2978e-15	0.00407947	0.087657	1.10982e-11	0.00595314	1.24566e-06	0.137657	0.00139109	4.27948
580	579	2.78844e-12	6.18856e-09	1.1426e-06	3.09766e-15	8.22984e-17	1.58646e-18	0.000231127	0.000687054	7.29751e-15	0.00407944	0.0876442	1.10978e-11	0.0059627	1.22845e-06	0.137644	0.00139431	4.27646
581	580	2.7887e-12	6.18831e-09	1.14256e-06	3.09756e-15	8.22952e-17	1.58641e-18	0.000231156	0.000687067	7.29723e-15	0.00407942	0.0876314	1.10975e-11	0.00597225	1.21148e-06	0.137631	0.00139752	4.27346
582	581	2.78896e-12	6.18807e-09	1.14252e-06	3.09747e-15	8.2292e-17	1.58636e-18	0.000231185	0.00068708	7.29694e-15	0.00407939	0.0876186	1.10971e-11	0.00598181	1.19474e-06	0.137619	0.00140074	4.27048
583	582	2.78922e-12	6.18784e-09	1.14249e-06	3.09737e-15	8.22889e-17	1.58631e-18	0.000231214	0.000687094	7.29666e-15	0.00407937	0.0876059	1.10968e-11	0.00599137	1.17824e-06	0.137606	0.00140395	4.2675
584	583	2.78948e-12	6.1876e-09	1.14245e-06	3.09728e-15	8.22857e-17	1.58626e-18	0.000231243	0.000687108	7.29638e-15	0.00407934	0.0875931	1.10965e-11	0.00600092	1.16197e-06	0.137593	0.00140717	4.26454
585	584	2.78974e-12	6.18736e-09	1.14242e-06	3.09718e-15	8.22826e-17	1.58622e-18	0.000231271	0.000687122	7.29611e-15	0.00407931	0.0875803	1.10961e-11	0.00601048	1.14592e-06	0.13758	0.00141038	4.26159
586	585	2.79001e-12	6.18713e-09	1.14239e-06	3.09709e-15	8.22795e-17	1.58617e-18	0.0002313	0.000687137	7.29583e-15	0.00407928	0.0875675	1.10958e-11	0.00602003	1.13009e-06	0.137567	0.0014136	4.25865
587	586	2.79027e-12	6.1869e-09	1.14235e-06	3.097e-15	8.22764e-17	1.58612e-18	0.000231328	0.000687152	7.29556e-15	0.00407926	0.0875547	1.10955e-11	0.00602959	1.11449e-06	0.137555	0.00141682	4.25573
588	587	2.79054e-12	6.18667e-09	1.14232e-06	3.0969e-15	8.22733e-17	1.58607e-18	0.000231356	0.000687167	7.29529e-15	0.00407923	0.0875419	1.10951e-11	0.00603914	1.0991e-06	0.137542	0.00142003	4.25282
589	588	2.79081e-12	6.18644e-09	1.14228e-06	3.09681e-15	8.22703e-17	1.58603e-18	0.000231384	0.000687183	7.29502e-15	0.0040792	0.0875291	1.10948e-11	0.00604869	1.08393e-06	0.137529	0.00142325	4.24992
590	589	2.79108e-12	6.18621e-09	1.14225e-06	3.09672e-15	8.22673e-17	1.58598e-18	0.000231412	0.000687199	7.29475e-15	0.00407917	0.0875164	1.10945e-11	0.00605824	1.06897e-06	0.137516	0.00142646	4.24703
591	590	2.79135e-12	6.18598e-09	1.14221e-06	3.09663e-15	8.22643e-17	1.58593e-18	0.00023144	0.000687216	7.29448e-15	0.00407914	0.0875036	1.10941e-11	0.0060678	1.05422e-06	0.137504	0.00142968	4.24416
592	591	2.79162e-12	6.18576e-09	1.14218e-06	3.09654e-15	8.22613e-17	1.58589e-18	0.000231468	0.000687233	7.29422e-15	0.00407911	0.0874908	1.10938e-11	0.00607735	1.03967e-06	0.137491	0.0014329	4.2413
593	592	2.79189e-12	6.18554e-09	1.14215e-06	3.09645e-15	8.22583e-17	1.58584e-18	0.000231496	0.00068725	7.29395e-15	0.00407908	0.087478	1.10935e-11	0.0060869	1.02532e-06	0.137478	0.00143611	4.23845
594	593	2.79217e-12	6.18531e-09	1.14211e-06	3.09636e-15	8.22554e-17	1.58579e-18	0.000231523	0.000687268	7.29369e-15	0.00407905	0.0874652	1.10932e-11	0.00609644	1.01117e-06	0.137465	0.00143933	4.23561
595	594	2.79244e-12	6.18509e-09	1.14208e-06	3.09627e-15	8.22524e-17	1.58575e-18	0.000231551	0.000687286	7.29343e-15	0.00407902	0.0874525	1.10928e-11	0.00610599	9.9722e-07	0.137452	0.00144255	4.23278
596	595	2.79272e-12	6.18487e-09	1.14205e-06	3.09618e-15	8.22495e-17	1.5857e-18	0.000231578	0.000687305	7.29317e-15	0.00407899	0.0874397	1.10925e-11	0.00611554	9.83462e-07	0.13744	0.00144576	4.22997
597	596	2.79299e-12	6.18466e-09	1.14202e-06	3.09609e-15	8.22466e-17	1.58566e-18	0.000231605	0.000687323	7.29291e-15	0.00407895	0.0874269	1.10922e-11	0.00612509	9.69896e-07	0.137427	0.00144898	4.22717
598	597	2.79327e-12	6.18444e-09	1.14198e-06	3.096e-15	8.22437e-17	1.58561e-18	0.000231632	0.000687343	7.29266e-15	0.00407892	0.0874141	1.10919e-11	0.00613464	9.56517e-07	0.137414	0.0014522	4.22438
599	598	2.79355e-12	6.18422e-09	1.14195e-06	3.09591e-15	8.22409e-17	1.58557e-18	0.000231659	0.000687362	7.2924e-15	0.00407889	0.0874013	1.10916e-11	0.00614418	9.43325e-07	0.137401	0.00145542	4.2216
600	599	2.79383e-12	6.18401e-09	1.14192e-06	3.09583e-15	8.2238e-17	1.58552e-18	0.000231686	0.000687382	7.29215e-15	0.00407885	0.0873886	1.10913e-11	0.00615373	9.30316e-07	0.137389	0.00145863	4.21883
601	600	2.79411e-12	6.1838e-09	1.14189e-06	3.09574e-15	8.22352e-17	1.58548e-18	0.000231713	0.000687402	7.2919e-15	0.00407882	0.0873758	1.10909e-11	0.00616327	9.17487e-07	0.137376	0.00146185	4.21608
602	601	2.79439e-12	6.18358e-09	1.14185e-06	3.09565e-15	8.22324e-17	1.58543e-18	0.00023174	0.000687423	7.29165e-15	0.00407878	0.087363	1.10906e-11	0.00617282	9.04837e-07	0.137363	0.00146507	4.21333
603	602	2.79468e-12	6.18337e-09	1.14182e-06	3.09557e-15	8.22296e-17	1.58539e-18	0.000231766	0.000687443	7.2914e-15	0.00407875	0.0873502	1.10903e-11	0.00618236	8.92362e-07	0.13735	0.00146829	4.2106
604	603	2.79496e-12	6.18316e-09	1.14179e-06	3.09548e-15	8.22268e-17	1.58534e-18	0.000231793	0.000687465	7.29116e-15	0.00407871	0.0873375	1.109e-11	0.0061919	8.8006e-07	0.137337	0.0014715	4.20788
605	604	2.79525e-12	6.18296e-09	1.14176e-06	3.0954e-15	8.2224e-17	1.5853e-18	0.000231819	0.000687486	7.29091e-15	0.00407868	0.0873247	1.10897e-11	0.00620144	8.67929e-07	0.137325	0.00147472	4.20517
606	605	2.79553e-12	6.18275e-09	1.14173e-06	3.09531e-15	8.22213e-17	1.58526e-18	0.000231846	0.000687508	7.29067e-15	0.00407864	0.0873119	1.10894e-11	0.00621099	8.55966e-07	0.137312	0.00147794	4.20247
607	606	2.79582e-12	6.18254e-09	1.1417e-06	3.09523e-15	8.22185e-17	1.58521e-18	0.000231872	0.00068753	7.29042e-15	0.00407861	0.0872992	1.10891e-11	0.00622053	8.44169e-07	0.137299	0.00148116	4.19978
608	607	2.79611e-12	6.18234e-09	1.14166e-06	3.09514e-15	8.22158e-17	1.58517e-18	0.000231898	0.000687553	7.29018e-15	0.00407857	0.0872864	1.10888e-11	0.00623007	8.32536e-07	0.137286	0.00148437	4.1971
609	608	2.79639e-12	6.18214e-09	1.14163e-06	3.09506e-15	8.22131e-17	1.58513e-18	0.000231924	0.000687575	7.28994e-15	0.00407853	0.0872736	1.10885e-11	0.00623961	8.21064e-07	0.137274	0.00148759	4.19444
610	609	2.79668e-12	6.18193e-09	1.1416e-06	3.09497e-15	8.22104e-17	1.58508e-18	0.00023195	0.000687598	7.2897e-15	0.00407849	0.0872609	1.10882e-11	0.00624915	8.09751e-07	0.137261	0.00149081	4.19178
611	610	2.79697e-12	6.18173e-09	1.14157e-06	3.09489e-15	8.22078e-17	1.58504e-18	0.000231976	0.000687622	7.28947e-15	0.00407846	0.0872481	1.10879e-11	0.00625869	7.98596e-07	0.137248	0.00149403	4.18914
612	611	2.79726e-12	6.18153e-09	1.14154e-06	3.09481e-15	8.22051e-17	1.585e-18	0.000232002	0.000687646	7.28923e-15	0.00407842	0.0872353	1.10876e-11	0.00626822	7.87594e-07	0.137235	0.00149724	4.18651
613	612	2.79756e-12	6.18133e-09	1.14151e-06	3.09472e-15	8.22024e-17	1.58496e-18	0.000232027	0.00068767	7.28899e-15	0.00407838	0.0872226	1.10873e-11	0.00627776	7.76746e-07	0.137223	0.00150046	4.18388
614	613	2.79785e-12	6.18113e-09	1.14148e-06	3.09464e-15	8.21998e-17	1.58491e-18	0.000232053	0.000687694	7.28876e-15	0.00407834	0.0872098	1.1087e-11	0.0062873	7.66048e-07	0.13721	0.00150368	4.18127
615	614	2.79814e-12	6.18094e-09	1.14145e-06	3.09456e-15	8.21972e-17	1.58487e-18	0.000232078	0.000687718	7.28853e-15	0.0040783	0.087197	1.10867e-11	0.00629684	7.55498e-07	0.137197	0.0015069	4.17867
616	615	2.79844e-12	6.18074e-09	1.14142e-06	3.09448e-15	8.21946e-17	1.58483e-18	0.000232104	0.000687743	7.2883e-15	0.00407826	0.0871843	1.10864e-11	0.00630637	7.45095e-07	0.137184	0.00151012	4.17608
617	616	2.79873e-12	6.18055e-09	1.14139e-06	3.0944e-15	8.2192e-17	1.58479e-18	0.000232129	0.000687768	7.28807e-15	0.00407822	0.0871715	1.10861e-11	0.00631591	7.34835e-07	0.137171	0.00151334	4.1735
618	617	2.79903e-12	6.18035e-09	1.14136e-06	3.09432e-15	8.21894e-17	1.58475e-18	0.000232154	0.000687794	7.28784e-15	0.00407818	0.0871587	1.10858e-11	0.00632544	7.24718e-07	0.137159	0.00151655	4.17093
619	618	2.79933e-12	6.18016e-09	1.14133e-06	3.09424e-15	8.21869e-17	1.58471e-18	0.00023218	0.00068782	7.28761e-15	0.00407814	0.087146	1.10855e-11	0.00633498	7.14741e-07	0.137146	0.00151977	4.16837
620	619	2.79962e-12	6.17997e-09	1.1413e-06	3.09416e-15	8.21843e-17	1.58467e-18	0.000232205	0.000687846	7.28739e-15	0.0040781	0.0871332	1.10853e-11	0.00634451	7.04903e-07	0.137133	0.00152299	4.16582
621	620	2.79992e-12	6.17978e-09	1.14127e-06	3.09408e-15	8.21818e-17	1.58462e-18	0.00023223	0.000687872	7.28716e-15	0.00407806	0.0871204	1.1085e-11	0.00635405	6.952e-07	0.13712	0.00152621	4.16329
622	621	2.80022e-12	6.17959e-09	1.14124e-06	3.094e-15	8.21793e-17	1.58458e-18	0.000232255	0.000687899	7.28694e-15	0.00407801	0.0871077	1.10847e-11	0.00636358	6.85632e-07	0.137108	0.00152943	4.16076
623	622	2.80052e-12	6.1794e-09	1.14121e-06	3.09392e-15	8.21767e-17	1.58454e-18	0.000232279	0.000687925	7.28671e-15	0.00407797	0.0870949	1.10844e-11	0.00637311	6.76197e-07	0.137095	0.00153265	4.15824
624	623	2.80082e-12	6.17921e-09	1.14118e-06	3.09384e-15	8.21743e-17	1.5845e-18	0.000232304	0.000687952	7.28649e-15	0.00407793	0.0870822	1.10841e-11	0.00638264	6.66892e-07	0.137082	0.00153586	4.15573
625	624	2.80113e-12	6.17902e-09	1.14115e-06	3.09376e-15	8.21718e-17	1.58446e-18	0.000232329	0.00068798	7.28627e-15	0.00407789	0.0870694	1.10838e-11	0.00639217	6.57717e-07	0.137069	0.00153908	4.15323
626	625	2.80143e-12	6.17884e-09	1.14112e-06	3.09368e-15	8.21693e-17	1.58442e-18	0.000232353	0.000688007	7.28605e-15	0.00407784	0.0870566	1.10836e-11	0.00640171	6.48668e-07	0.137057	0.0015423	4.15075
627	626	2.80173e-12	6.17865e-09	1.1411e-06	3.0936e-15	8.21668e-17	1.58438e-18	0.000232378	0.000688035	7.28583e-15	0.0040778	0.0870439	1.10833e-11	0.00641124	6.39745e-07	0.137044	0.00154552	4.14827
628	627	2.80204e-12	6.17847e-09	1.14107e-06	3.09352e-15	8.21644e-17	1.58434e-18	0.000232402	0.000688064	7.28562e-15	0.00407776	0.0870311	1.1083e-11	0.00642077	6.30945e-07	0.137031	0.00154874	4.1458
629	628	2.80234e-12	6.17828e-09	1.14104e-06	3.09345e-15	8.21619e-17	1.5843e-18	0.000232427	0.000688092	7.2854e-15	0.00407771	0.0870184	1.10827e-11	0.0064303	6.22267e-07	0.137018	0.00155196	4.14334
630	629	2.80265e-12	6.1781e-09	1.14101e-06	3.09337e-15	8.21595e-17	1.58426e-18	0.000232451	0.000688121	7.28519e-15	0.00407767	0.0870056	1.10824e-11	0.00643982	6.13709e-07	0.137006	0.00155518	4.14089
631	630	2.80295e-12	6.17792e-09	1.14098e-06	3.09329e-15	8.21571e-17	1.58422e-18	0.000232475	0.000688149	7.28497e-15	0.00407762	0.0869929	1.10822e-11	0.00644935	6.0527e-07	0.136993	0.0015584	4.13846
632	631	2.80326e-12	6.17774e-09	1.14095e-06	3.09322e-15	8.21547e-17	1.58418e-18	0.0002325	0.000688179	7.28476e-15	0.00407758	0.0869801	1.10819e-11	0.00645888	5.96947e-07	0.13698	0.00156161	4.13603
633	632	2.80357e-12	6.17756e-09	1.14092e-06	3.09314e-15	8.21523e-17	1.58414e-18	0.000232524	0.000688208	7.28455e-15	0.00407753	0.0869673	1.10816e-11	0.00646841	5.8874e-07	0.136967	0.00156483	4.13361
634	633	2.80388e-12	6.17738e-09	1.1409e-06	3.09306e-15	8.21499e-17	1.58411e-18	0.000232548	0.000688238	7.28433e-15	0.00407749	0.0869546	1.10813e-11	0.00647794	5.80646e-07	0.136955	0.00156805	4.1312
635	634	2.80419e-12	6.1772e-09	1.14087e-06	3.09299e-15	8.21476e-17	1.58407e-18	0.000232572	0.000688268	7.28412e-15	0.00407744	0.0869418	1.10811e-11	0.00648746	5.72664e-07	0.136942	0.00157127	4.1288
636	635	2.8045e-12	6.17702e-09	1.14084e-06	3.09291e-15	8.21452e-17	1.58403e-18	0.000232596	0.000688298	7.28391e-15	0.00407739	0.0869291	1.10808e-11	0.00649699	5.64793e-07	0.136929	0.00157449	4.12641
637	636	2.80481e-12	6.17685e-09	1.14081e-06	3.09284e-15	8.21429e-17	1.58399e-18	0.00023262	0.000688328	7.28371e-15	0.00407735	0.0869163	1.10805e-11	0.00650651	5.57031e-07	0.136916	0.00157771	4.12402
638	637	2.80512e-12	6.17667e-09	1.14078e-06	3.09276e-15	8.21405e-17	1.58395e-18	0.000232643	0.000688359	7.2835e-15	0.0040773	0.0869036	1.10802e-11	0.00651604	5.49376e-07	0.136904	0.00158093	4.12165
639	638	2.80543e-12	6.1765e-09	1.14076e-06	3.09268e-15	8.21382e-17	1.58391e-18	0.000232667	0.000688389	7.28329e-15	0.00407725	0.0868908	1.108e-11	0.00652556	5.41827e-07	0.136891	0.00158415	4.11929
640	639	2.80574e-12	6.17632e-09	1.14073e-06	3.09261e-15	8.21359e-17	1.58387e-18	0.000232691	0.00068842	7.28309e-15	0.00407721	0.0868781	1.10797e-11	0.00653509	5.34382e-07	0.136878	0.00158737	4.11693
641	640	2.80605e-12	6.17615e-09	1.1407e-06	3.09254e-15	8.21336e-17	1.58384e-18	0.000232714	0.000688452	7.28288e-15	0.00407716	0.0868653	1.10794e-11	0.00654461	5.2704e-07	0.136865	0.00159059	4.11459
642	641	2.80637e-12	6.17598e-09	1.14067e-06	3.09246e-15	8.21313e-17	1.5838e-18	0.000232738	0.000688483	7.28268e-15	0.00407711	0.0868526	1.10792e-11	0.00655413	5.198e-07	0.136853	0.00159381	4.11225
643	642	2.80668e-12	6.1758e-09	1.14065e-06	3.09239e-15	8.2129e-17	1.58376e-18	0.000232761	0.000688515	7.28248e-15	0.00407706	0.0868398	1.10789e-11	0.00656366	5.1266e-07	0.13684	0.00159702	4.10993
644	643	2.807e-12	6.17563e-09	1.14062e-06	3.09231e-15	8.21267e-17	1.58372e-18	0.000232785	0.000688547	7.28227e-15	0.00407702	0.0868271	1.10786e-11	0.00657318	5.05619e-07	0.136827	0.00160024	4.10761
645	644	2.80731e-12	6.17546e-09	1.14059e-06	3.09224e-15	8.21244e-17	1.58368e-18	0.000232808	0.000688579	7.28207e-15	0.00407697	0.0868143	1.10784e-11	0.0065827	4.98675e-07	0.136814	0.00160346	4.1053
646	645	2.80763e-12	6.17529e-09	1.14057e-06	3.09217e-15	8.21222e-17	1.58365e-18	0.000232831	0.000688611	7.28187e-15	0.00407692	0.0868016	1.10781e-11	0.00659222	4.91827e-07	0.136802	0.00160668	4.103
647	646	2.80795e-12	6.17512e-09	1.14054e-06	3.09209e-15	8.21199e-17	1.58361e-18	0.000232854	0.000688644	7.28167e-15	0.00407687	0.0867888	1.10779e-11	0.00660174	4.85074e-07	0.136789	0.0016099	4.10071
648	647	2.80826e-12	6.17495e-09	1.14051e-06	3.09202e-15	8.21177e-17	1.58357e-18	0.000232877	0.000688677	7.28147e-15	0.00407682	0.0867761	1.10776e-11	0.00661127	4.78414e-07	0.136776	0.00161312	4.09843
649	648	2.80858e-12	6.17479e-09	1.14048e-06	3.09195e-15	8.21155e-17	1.58353e-18	0.000232901	0.00068871	7.28128e-15	0.00407677	0.0867633	1.10773e-11	0.00662079	4.71846e-07	0.136763	0.00161634	4.09616
650	649	2.8089e-12	6.17462e-09	1.14046e-06	3.09188e-15	8.21133e-17	1.5835e-18	0.000232924	0.000688743	7.28108e-15	0.00407672	0.0867506	1.10771e-11	0.00663031	4.65369e-07	0.136751	0.00161956	4.09389
651	650	2.80922e-12	6.17445e-09	1.14043e-06	3.0918e-15	8.2111e-17	1.58346e-18	0.000232947	0.000688776	7.28088e-15	0.00407667	0.0867379	1.10768e-11	0.00663982	4.58982e-07	0.136738	0.00162278	4.09164
652	651	2.80954e-12	6.17429e-09	1.1404e-06	3.09173e-15	8.21088e-17	1.58342e-18	0.000232969	0.00068881	7.28069e-15	0.00407662	0.0867251	1.10766e-11	0.00664934	4.52682e-07	0.136725	0.001626	4.08939
653	652	2.80986e-12	6.17412e-09	1.14038e-06	3.09166e-15	8.21067e-17	1.58339e-18	0.000232992	0.000688844	7.28049e-15	0.00407657	0.0867124	1.10763e-11	0.00665886	4.4647e-07	0.136712	0.00162922	4.08715
654	653	2.81018e-12	6.17396e-09	1.14035e-06	3.09159e-15	8.21045e-17	1.58335e-18	0.000233015	0.000688878	7.2803e-15	0.00407652	0.0866996	1.1076e-11	0.00666838	4.40343e-07	0.1367	0.00163244	4.08492
655	654	2.8105e-12	6.1738e-09	1.14033e-06	3.09152e-15	8.21023e-17	1.58331e-18	0.000233038	0.000688912	7.28011e-15	0.00407647	0.0866869	1.10758e-11	0.0066779	4.34302e-07	0.136687	0.00163566	4.0827
656	655	2.81083e-12	6.17363e-09	1.1403e-06	3.09145e-15	8.21001e-17	1.58328e-18	0.000233061	0.000688946	7.27991e-15	0.00407642	0.0866741	1.10755e-11	0.00668742	4.28343e-07	0.136674	0.00163888	4.08049
657	656	2.81115e-12	6.17347e-09	1.14027e-06	3.09137e-15	8.2098e-17	1.58324e-18	0.000233083	0.000688981	7.27972e-15	0.00407637	0.0866614	1.10753e-11	0.00669693	4.22467e-07	0.136661	0.0016421	4.07828
658	657	2.81147e-12	6.17331e-09	1.14025e-06	3.0913e-15	8.20958e-17	1.5832e-18	0.000233106	0.000689016	7.27953e-15	0.00407632	0.0866487	1.1075e-11	0.00670645	4.16672e-07	0.136649	0.00164532	4.07609
659	658	2.8118e-12	6.17315e-09	1.14022e-06	3.09123e-15	8.20937e-17	1.58317e-18	0.000233128	0.00068905	7.27934e-15	0.00407626	0.0866359	1.10748e-11	0.00671596	4.10957e-07	0.136636	0.00164854	4.0739
660	659	2.81212e-12	6.17299e-09	1.14019e-06	3.09116e-15	8.20915e-17	1.58313e-18	0.000233151	0.000689086	7.27915e-15	0.00407621	0.0866232	1.10745e-11	0.00672548	4.05321e-07	0.136623	0.00165175	4.07172
661	660	2.81244e-12	6.17283e-09	1.14017e-06	3.09109e-15	8.20894e-17	1.5831e-18	0.000233173	0.000689121	7.27896e-15	0.00407616	0.0866104	1.10743e-11	0.006735	3.99763e-07	0.13661	0.00165497	4.06955
662	661	2.81277e-12	6.17267e-09	1.14014e-06	3.09102e-15	8.20873e-17	1.58306e-18	0.000233196	0.000689156	7.27878e-15	0.00407611	0.0865977	1.1074e-11	0.00674451	3.94281e-07	0.136598	0.00165819	4.06738
663	662	2.8131e-12	6.17251e-09	1.14012e-06	3.09095e-15	8.20852e-17	1.58302e-18	0.000233218	0.000689192	7.27859e-15	0.00407605	0.086585	1.10738e-11	0.00675402	3.88875e-07	0.136585	0.00166141	4.06523
664	663	2.81342e-12	6.17235e-09	1.14009e-06	3.09088e-15	8.20831e-17	1.58299e-18	0.00023324	0.000689228	7.2784e-15	0.004076	0.0865722	1.10735e-11	0.00676354	3.83544e-07	0.136572	0.00166463	4.06308
665	664	2.81375e-12	6.17219e-09	1.14007e-06	3.09081e-15	8.2081e-17	1.58295e-18	0.000233262	0.000689264	7.27822e-15	0.00407595	0.0865595	1.10733e-11	0.00677305	3.78286e-07	0.136559	0.00166785	4.06094
666	665	2.81408e-12	6.17204e-09	1.14004e-06	3.09074e-15	8.20789e-17	1.58292e-18	0.000233285	0.0006893	7.27803e-15	0.0040759	0.0865467	1.1073e-11	0.00678257	3.73101e-07	0.136547	0.00167107	4.05881
667	666	2.81441e-12	6.17188e-09	1.14001e-06	3.09067e-15	8.20768e-17	1.58288e-18	0.000233307	0.000689337	7.27785e-15	0.00407584	0.086534	1.10728e-11	0.00679208	3.67988e-07	0.136534	0.00167429	4.05669
668	667	2.81473e-12	6.17172e-09	1.13999e-06	3.09061e-15	8.20748e-17	1.58285e-18	0.000233329	0.000689373	7.27766e-15	0.00407579	0.0865213	1.10725e-11	0.00680159	3.62945e-07	0.136521	0.00167751	4.05457
669	668	2.81506e-12	6.17157e-09	1.13996e-06	3.09054e-15	8.20727e-17	1.58281e-18	0.000233351	0.00068941	7.27748e-15	0.00407574	0.0865085	1.10723e-11	0.0068111	3.57971e-07	0.136509	0.00168073	4.05246
670	669	2.81539e-12	6.17141e-09	1.13994e-06	3.09047e-15	8.20706e-17	1.58278e-18	0.000233373	0.000689447	7.2773e-15	0.00407568	0.0864958	1.1072e-11	0.00682061	3.53066e-07	0.136496	0.00168395	4.05037
671	670	2.81572e-12	6.17126e-09	1.13991e-06	3.0904e-15	8.20686e-17	1.58274e-18	0.000233395	0.000689484	7.27712e-15	0.00407563	0.0864831	1.10718e-11	0.00683013	3.48229e-07	0.136483	0.00168717	4.04827
672	671	2.81605e-12	6.1711e-09	1.13989e-06	3.09033e-15	8.20665e-17	1.58271e-18	0.000233417	0.000689521	7.27693e-15	0.00407557	0.0864703	1.10715e-11	0.00683964	3.43459e-07	0.13647	0.00169039	4.04619
673	672	2.81638e-12	6.17095e-09	1.13986e-06	3.09026e-15	8.20645e-17	1.58267e-18	0.000233439	0.000689558	7.27675e-15	0.00407552	0.0864576	1.10713e-11	0.00684915	3.38754e-07	0.136458	0.00169361	4.04411
674	673	2.81672e-12	6.1708e-09	1.13984e-06	3.0902e-15	8.20625e-17	1.58264e-18	0.00023346	0.000689596	7.27657e-15	0.00407546	0.0864448	1.1071e-11	0.00685866	3.34114e-07	0.136445	0.00169683	4.04204
675	674	2.81705e-12	6.17065e-09	1.13981e-06	3.09013e-15	8.20605e-17	1.5826e-18	0.000233482	0.000689634	7.27639e-15	0.00407541	0.0864321	1.10708e-11	0.00686817	3.29538e-07	0.136432	0.00170005	4.03998
676	675	2.81738e-12	6.17049e-09	1.13979e-06	3.09006e-15	8.20584e-17	1.58257e-18	0.000233504	0.000689671	7.27622e-15	0.00407535	0.0864194	1.10706e-11	0.00687768	3.25025e-07	0.136419	0.00170327	4.03793
677	676	2.81771e-12	6.17034e-09	1.13976e-06	3.08999e-15	8.20564e-17	1.58253e-18	0.000233526	0.000689709	7.27604e-15	0.0040753	0.0864066	1.10703e-11	0.00688719	3.20575e-07	0.136407	0.00170649	4.03588
678	677	2.81805e-12	6.17019e-09	1.13974e-06	3.08993e-15	8.20544e-17	1.5825e-18	0.000233547	0.000689748	7.27586e-15	0.00407524	0.0863939	1.10701e-11	0.0068967	3.16186e-07	0.136394	0.00170971	4.03385
679	678	2.81838e-12	6.17004e-09	1.13971e-06	3.08986e-15	8.20524e-17	1.58246e-18	0.000233569	0.000689786	7.27568e-15	0.00407519	0.0863812	1.10698e-11	0.0069062	3.11857e-07	0.136381	0.00171293	4.03181
680	679	2.81871e-12	6.16989e-09	1.13969e-06	3.08979e-15	8.20504e-17	1.58243e-18	0.00023359	0.000689824	7.27551e-15	0.00407513	0.0863684	1.10696e-11	0.00691571	3.07588e-07	0.136368	0.00171615	4.02979
681	680	2.81905e-12	6.16974e-09	1.13966e-06	3.08972e-15	8.20484e-17	1.5824e-18	0.000233612	0.000689863	7.27533e-15	0.00407508	0.0863557	1.10694e-11	0.00692522	3.03378e-07	0.136356	0.00171937	4.02777
682	681	2.81938e-12	6.16959e-09	1.13964e-06	3.08966e-15	8.20465e-17	1.58236e-18	0.000233633	0.000689902	7.27515e-15	0.00407502	0.086343	1.10691e-11	0.00693473	2.99226e-07	0.136343	0.00172259	4.02577
683	682	2.81972e-12	6.16945e-09	1.13961e-06	3.08959e-15	8.20445e-17	1.58233e-18	0.000233655	0.000689941	7.27498e-15	0.00407496	0.0863303	1.10689e-11	0.00694423	2.95131e-07	0.13633	0.00172581	4.02376
684	683	2.82005e-12	6.1693e-09	1.13959e-06	3.08952e-15	8.20425e-17	1.58229e-18	0.000233676	0.00068998	7.2748e-15	0.00407491	0.0863175	1.10686e-11	0.00695374	2.91092e-07	0.136318	0.00172902	4.02177
685	684	2.82039e-12	6.16915e-09	1.13956e-06	3.08946e-15	8.20406e-17	1.58226e-18	0.000233698	0.000690019	7.27463e-15	0.00407485	0.0863048	1.10684e-11	0.00696325	2.87109e-07	0.136305	0.00173224	4.01978
686	685	2.82073e-12	6.169e-09	1.13954e-06	3.08939e-15	8.20386e-17	1.58223e-18	0.000233719	0.000690058	7.27446e-15	0.00407479	0.0862921	1.10682e-11	0.00697275	2.83181e-07	0.136292	0.00173546	4.0178
687	686	2.82106e-12	6.16886e-09	1.13952e-06	3.08933e-15	8.20367e-17	1.58219e-18	0.00023374	0.000690098	7.27428e-15	0.00407474	0.0862793	1.10679e-11	0.00698226	2.79307e-07	0.136279	0.00173868	4.01583
688	687	2.8214e-12	6.16871e-09	1.13949e-06	3.08926e-15	8.20347e-17	1.58216e-18	0.000233761	0.000690137	7.27411e-15	0.00407468	0.0862666	1.10677e-11	0.00699176	2.75486e-07	0.136267	0.0017419	4.01386
689	688	2.82174e-12	6.16857e-09	1.13947e-06	3.08919e-15	8.20328e-17	1.58212e-18	0.000233783	0.000690177	7.27394e-15	0.00407462	0.0862539	1.10675e-11	0.00700127	2.71718e-07	0.136254	0.00174512	4.01191
690	689	2.82208e-12	6.16842e-09	1.13944e-06	3.08913e-15	8.20309e-17	1.58209e-18	0.000233804	0.000690217	7.27377e-15	0.00407457	0.0862412	1.10672e-11	0.00701077	2.68002e-07	0.136241	0.00174834	4.00995
691	690	2.82242e-12	6.16827e-09	1.13942e-06	3.08906e-15	8.20289e-17	1.58206e-18	0.000233825	0.000690257	7.2736e-15	0.00407451	0.0862284	1.1067e-11	0.00702028	2.64337e-07	0.136228	0.00175156	4.00801
692	691	2.82276e-12	6.16813e-09	1.13939e-06	3.089e-15	8.2027e-17	1.58202e-18	0.000233846	0.000690297	7.27343e-15	0.00407445	0.0862157	1.10667e-11	0.00702978	2.60723e-07	0.136216	0.00175478	4.00607
693	692	2.8231e-12	6.16799e-09	1.13937e-06	3.08893e-15	8.20251e-17	1.58199e-18	0.000233867	0.000690337	7.27326e-15	0.00407439	0.086203	1.10665e-11	0.00703928	2.57158e-07	0.136203	0.001758	4.00414
694	693	2.82344e-12	6.16784e-09	1.13935e-06	3.08887e-15	8.20232e-17	1.58196e-18	0.000233888	0.000690378	7.27309e-15	0.00407433	0.0861902	1.10663e-11	0.00704879	2.53642e-07	0.13619	0.00176122	4.00222
695	694	2.82378e-12	6.1677e-09	1.13932e-06	3.0888e-15	8.20213e-17	1.58192e-18	0.000233909	0.000690418	7.27292e-15	0.00407428	0.0861775	1.1066e-11	0.00705829	2.50175e-07	0.136178	0.00176444	4.0003
696	695	2.82412e-12	6.16756e-09	1.1393e-06	3.08874e-15	8.20194e-17	1.58189e-18	0.00023393	0.000690459	7.27275e-15	0.00407422	0.0861648	1.10658e-11	0.00706779	2.46756e-07	0.136165	0.00176766	3.99839
697	696	2.82446e-12	6.16741e-09	1.13927e-06	3.08867e-15	8.20175e-17	1.58186e-18	0.000233951	0.0006905	7.27258e-15	0.00407416	0.0861521	1.10656e-11	0.0070773	2.43383e-07	0.136152	0.00177088	3.99649
698	697	2.8248e-12	6.16727e-09	1.13925e-06	3.08861e-15	8.20156e-17	1.58182e-18	0.000233972	0.000690541	7.27242e-15	0.0040741	0.0861393	1.10654e-11	0.0070868	2.40057e-07	0.136139	0.0017741	3.99459
699	698	2.82514e-12	6.16713e-09	1.13923e-06	3.08854e-15	8.20137e-17	1.58179e-18	0.000233993	0.000690582	7.27225e-15	0.00407404	0.0861266	1.10651e-11	0.0070963	2.36776e-07	0.136127	0.00177732	3.9927
700	699	2.82548e-12	6.16699e-09	1.1392e-06	3.08848e-15	8.20118e-17	1.58176e-18	0.000234014	0.000690623	7.27208e-15	0.00407398	0.0861139	1.10649e-11	0.0071058	2.33541e-07	0.136114	0.00178054	3.99082
701	700	2.82583e-12	6.16685e-09	1.13918e-06	3.08841e-15	8.201e-17	1.58173e-18	0.000234034	0.000690664	7.27191e-15	0.00407393	0.0861012	1.10647e-11	0.0071153	2.3035e-07	0.136101	0.00178376	3.98894
702	701	2.82617e-12	6.16671e-09	1.13916e-06	3.08835e-15	8.20081e-17	1.58169e-18	0.000234055	0.000690706	7.27175e-15	0.00407387	0.0860884	1.10644e-11	0.0071248	2.27204e-07	0.136088	0.00178698	3.98707
703	702	2.82651e-12	6.16657e-09	1.13913e-06	3.08829e-15	8.20062e-17	1.58166e-18	0.000234076	0.000690747	7.27158e-15	0.00407381	0.0860757	1.10642e-11	0.0071343	2.241e-07	0.136076	0.00179019	3.98521
704	703	2.82686e-12	6.16643e-09	1.13911e-06	3.08822e-15	8.20044e-17	1.58163e-18	0.000234097	0.000690789	7.27142e-15	0.00407375	0.086063	1.1064e-11	0.0071438	2.21039e-07	0.136063	0.00179341	3.98335
705	704	2.8272e-12	6.16629e-09	1.13909e-06	3.08816e-15	8.20025e-17	1.58159e-18	0.000234117	0.000690831	7.27125e-15	0.00407369	0.0860503	1.10637e-11	0.0071533	2.1802e-07	0.13605	0.00179663	3.9815
706	705	2.82755e-12	6.16615e-09	1.13906e-06	3.08809e-15	8.20007e-17	1.58156e-18	0.000234138	0.000690873	7.27109e-15	0.00407363	0.0860376	1.10635e-11	0.0071628	2.15043e-07	0.136038	0.00179985	3.97966
707	706	2.82789e-12	6.16601e-09	1.13904e-06	3.08803e-15	8.19988e-17	1.58153e-18	0.000234159	0.000690915	7.27093e-15	0.00407357	0.0860248	1.10633e-11	0.0071723	2.12107e-07	0.136025	0.00180307	3.97782
708	707	2.82824e-12	6.16587e-09	1.13901e-06	3.08797e-15	8.1997e-17	1.5815e-18	0.000234179	0.000690957	7.27076e-15	0.00407351	0.0860121	1.10631e-11	0.0071818	2.09211e-07	0.136012	0.00180629	3.97599
709	708	2.82858e-12	6.16573e-09	1.13899e-06	3.0879e-15	8.19951e-17	1.58146e-18	0.0002342	0.000690999	7.2706e-15	0.00407345	0.0859994	1.10628e-11	0.0071913	2.06354e-07	0.135999	0.00180951	3.97417
710	709	2.82893e-12	6.16559e-09	1.13897e-06	3.08784e-15	8.19933e-17	1.58143e-18	0.00023422	0.000691041	7.27044e-15	0.00407339	0.0859867	1.10626e-11	0.0072008	2.03537e-07	0.135987	0.00181273	3.97235
711	710	2.82927e-12	6.16546e-09	1.13894e-06	3.08778e-15	8.19915e-17	1.5814e-18	0.000234241	0.000691084	7.27027e-15	0.00407333	0.085974	1.10624e-11	0.00721029	2.00759e-07	0.135974	0.00181595	3.97054
712	711	2.82962e-12	6.16532e-09	1.13892e-06	3.08771e-15	8.19896e-17	1.58137e-18	0.000234261	0.000691126	7.27011e-15	0.00407327	0.0859612	1.10621e-11	0.00721979	1.98019e-07	0.135961	0.00181917	3.96873
713	712	2.82997e-12	6.16518e-09	1.1389e-06	3.08765e-15	8.19878e-17	1.58133e-18	0.000234282	0.000691169	7.26995e-15	0.00407321	0.0859485	1.10619e-11	0.00722929	1.95317e-07	0.135949	0.00182239	3.96693
714	713	2.83031e-12	6.16505e-09	1.13887e-06	3.08759e-15	8.1986e-17	1.5813e-18	0.000234302	0.000691212	7.26979e-15	0.00407315	0.0859358	1.10617e-11	0.00723879	1.92651e-07	0.135936	0.00182561	3.96514
715	714	2.83066e-12	6.16491e-09	1.13885e-06	3.08753e-15	8.19842e-17	1.58127e-18	0.000234322	0.000691255	7.26963e-15	0.00407309	0.0859231	1.10615e-11	0.00724828	1.90023e-07	0.135923	0.00182883	3.96335
716	715	2.83101e-12	6.16477e-09	1.13883e-06	3.08746e-15	8.19824e-17	1.58124e-18	0.000234343	0.000691298	7.26947e-15	0.00407303	0.0859104	1.10612e-11	0.00725778	1.8743e-07	0.13591	0.00183204	3.96157
717	716	2.83136e-12	6.16464e-09	1.13881e-06	3.0874e-15	8.19806e-17	1.58121e-18	0.000234363	0.000691341	7.26931e-15	0.00407297	0.0858976	1.1061e-11	0.00726727	1.84873e-07	0.135898	0.00183526	3.9598
718	717	2.83171e-12	6.1645e-09	1.13878e-06	3.08734e-15	8.19788e-17	1.58117e-18	0.000234383	0.000691384	7.26915e-15	0.00407291	0.0858849	1.10608e-11	0.00727677	1.82351e-07	0.135885	0.00183848	3.95803
719	718	2.83206e-12	6.16437e-09	1.13876e-06	3.08728e-15	8.1977e-17	1.58114e-18	0.000234404	0.000691427	7.26899e-15	0.00407284	0.0858722	1.10606e-11	0.00728627	1.79864e-07	0.135872	0.0018417	3.95627
720	719	2.8324e-12	6.16423e-09	1.13874e-06	3.08721e-15	8.19752e-17	1.58111e-18	0.000234424	0.000691471	7.26883e-15	0.00407278	0.0858595	1.10603e-11	0.00729576	1.77411e-07	0.135859	0.00184492	3.95451
721	720	2.83275e-12	6.1641e-09	1.13871e-06	3.08715e-15	8.19734e-17	1.58108e-18	0.000234444	0.000691514	7.26867e-15	0.00407272	0.0858468	1.10601e-11	0.00730526	1.74992e-07	0.135847	0.00184814	3.95276
722	721	2.8331e-12	6.16396e-09	1.13869e-06	3.08709e-15	8.19716e-17	1.58105e-18	0.000234464	0.000691558	7.26851e-15	0.00407266	0.0858341	1.10599e-11	0.00731475	1.72606e-07	0.135834	0.00185136	3.95102
723	722	2.83345e-12	6.16383e-09	1.13867e-06	3.08703e-15	8.19698e-17	1.58101e-18	0.000234485	0.000691601	7.26836e-15	0.0040726	0.0858213	1.10597e-11	0.00732424	1.70252e-07	0.135821	0.00185458	3.94928
724	723	2.8338e-12	6.1637e-09	1.13864e-06	3.08696e-15	8.19681e-17	1.58098e-18	0.000234505	0.000691645	7.2682e-15	0.00407254	0.0858086	1.10595e-11	0.00733374	1.67931e-07	0.135809	0.0018578	3.94755
725	724	2.83416e-12	6.16356e-09	1.13862e-06	3.0869e-15	8.19663e-17	1.58095e-18	0.000234525	0.000691689	7.26804e-15	0.00407248	0.0857959	1.10592e-11	0.00734323	1.65642e-07	0.135796	0.00186102	3.94582
726	725	2.83451e-12	6.16343e-09	1.1386e-06	3.08684e-15	8.19645e-17	1.58092e-18	0.000234545	0.000691733	7.26788e-15	0.00407241	0.0857832	1.1059e-11	0.00735273	1.63384e-07	0.135783	0.00186423	3.9441
727	726	2.83486e-12	6.1633e-09	1.13858e-06	3.08678e-15	8.19628e-17	1.58089e-18	0.000234565	0.000691777	7.26773e-15	0.00407235	0.0857705	1.10588e-11	0.00736222	1.61157e-07	0.13577	0.00186745	3.94238
728	727	2.83521e-12	6.16316e-09	1.13855e-06	3.08672e-15	8.1961e-17	1.58086e-18	0.000234585	0.000691821	7.26757e-15	0.00407229	0.0857578	1.10586e-11	0.00737171	1.58961e-07	0.135758	0.00187067	3.94067
729	728	2.83556e-12	6.16303e-09	1.13853e-06	3.08666e-15	8.19592e-17	1.58082e-18	0.000234605	0.000691866	7.26742e-15	0.00407223	0.0857451	1.10583e-11	0.0073812	1.56795e-07	0.135745	0.00187389	3.93897
730	729	2.83591e-12	6.1629e-09	1.13851e-06	3.08659e-15	8.19575e-17	1.58079e-18	0.000234625	0.00069191	7.26726e-15	0.00407217	0.0857323	1.10581e-11	0.0073907	1.54658e-07	0.135732	0.00187711	3.93727
731	730	2.83627e-12	6.16277e-09	1.13848e-06	3.08653e-15	8.19557e-17	1.58076e-18	0.000234645	0.000691954	7.2671e-15	0.0040721	0.0857196	1.10579e-11	0.00740019	1.52551e-07	0.13572	0.00188033	3.93558
732	731	2.83662e-12	6.16264e-09	1.13846e-06	3.08647e-15	8.1954e-17	1.58073e-18	0.000234665	0.000691999	7.26695e-15	0.00407204	0.0857069	1.10577e-11	0.00740968	1.50473e-07	0.135707	0.00188355	3.9339
733	732	2.83697e-12	6.1625e-09	1.13844e-06	3.08641e-15	8.19522e-17	1.5807e-18	0.000234685	0.000692043	7.26679e-15	0.00407198	0.0856942	1.10575e-11	0.00741917	1.48423e-07	0.135694	0.00188677	3.93222
734	733	2.83732e-12	6.16237e-09	1.13842e-06	3.08635e-15	8.19505e-17	1.58067e-18	0.000234705	0.000692088	7.26664e-15	0.00407192	0.0856815	1.10572e-11	0.00742866	1.46402e-07	0.135681	0.00188998	3.93054
735	734	2.83768e-12	6.16224e-09	1.13839e-06	3.08629e-15	8.19487e-17	1.58064e-18	0.000234725	0.000692133	7.26648e-15	0.00407185	0.0856688	1.1057e-11	0.00743815	1.44408e-07	0.135669	0.0018932	3.92887
736	735	2.83803e-12	6.16211e-09	1.13837e-06	3.08623e-15	8.1947e-17	1.5806e-18	0.000234745	0.000692178	7.26633e-15	0.00407179	0.0856561	1.10568e-11	0.00744764	1.42441e-07	0.135656	0.00189642	3.92721
737	736	2.83839e-12	6.16198e-09	1.13835e-06	3.08617e-15	8.19453e-17	1.58057e-18	0.000234765	0.000692223	7.26618e-15	0.00407173	0.0856434	1.10566e-11	0.00745713	1.40502e-07	0.135643	0.00189964	3.92555
738	737	2.83874e-12	6.16185e-09	1.13833e-06	3.0861e-15	8.19435e-17	1.58054e-18	0.000234784	0.000692268	7.26602e-15	0.00407166	0.0856307	1.10564e-11	0.00746662	1.38589e-07	0.135631	0.00190286	3.9239
739	738	2.8391e-12	6.16172e-09	1.1383e-06	3.08604e-15	8.19418e-17	1.58051e-18	0.000234804	0.000692313	7.26587e-15	0.0040716	0.0856179	1.10562e-11	0.00747611	1.36702e-07	0.135618	0.00190608	3.92225
740	739	2.83945e-12	6.16159e-09	1.13828e-06	3.08598e-15	8.19401e-17	1.58048e-18	0.000234824	0.000692358	7.26572e-15	0.00407154	0.0856052	1.10559e-11	0.0074856	1.34841e-07	0.135605	0.0019093	3.92061
741	740	2.83981e-12	6.16146e-09	1.13826e-06	3.08592e-15	8.19384e-17	1.58045e-18	0.000234844	0.000692403	7.26556e-15	0.00407148	0.0855925	1.10557e-11	0.00749509	1.33005e-07	0.135593	0.00191251	3.91897
742	741	2.84016e-12	6.16133e-09	1.13824e-06	3.08586e-15	8.19367e-17	1.58042e-18	0.000234864	0.000692449	7.26541e-15	0.00407141	0.0855798	1.10555e-11	0.00750458	1.31195e-07	0.13558	0.00191573	3.91734
743	742	2.84052e-12	6.1612e-09	1.13821e-06	3.0858e-15	8.19349e-17	1.58039e-18	0.000234883	0.000692494	7.26526e-15	0.00407135	0.0855671	1.10553e-11	0.00751407	1.2941e-07	0.135567	0.00191895	3.91572
744	743	2.84087e-12	6.16108e-09	1.13819e-06	3.08574e-15	8.19332e-17	1.58036e-18	0.000234903	0.00069254	7.26511e-15	0.00407129	0.0855544	1.10551e-11	0.00752356	1.27649e-07	0.135554	0.00192217	3.9141
745	744	2.84123e-12	6.16095e-09	1.13817e-06	3.08568e-15	8.19315e-17	1.58032e-18	0.000234923	0.000692585	7.26496e-15	0.00407122	0.0855417	1.10549e-11	0.00753305	1.25912e-07	0.135542	0.00192539	3.91248
746	745	2.84159e-12	6.16082e-09	1.13815e-06	3.08562e-15	8.19298e-17	1.58029e-18	0.000234942	0.000692631	7.2648e-15	0.00407116	0.085529	1.10546e-11	0.00754254	1.24199e-07	0.135529	0.00192861	3.91087
747	746	2.84194e-12	6.16069e-09	1.13813e-06	3.08556e-15	8.19281e-17	1.58026e-18	0.000234962	0.000692677	7.26465e-15	0.00407109	0.0855163	1.10544e-11	0.00755202	1.22509e-07	0.135516	0.00193182	3.90927
748	747	2.8423e-12	6.16056e-09	1.1381e-06	3.0855e-15	8.19264e-17	1.58023e-18	0.000234982	0.000692723	7.2645e-15	0.00407103	0.0855036	1.10542e-11	0.00756151	1.20843e-07	0.135504	0.00193504	3.90767
749	748	2.84266e-12	6.16043e-09	1.13808e-06	3.08544e-15	8.19247e-17	1.5802e-18	0.000235001	0.000692769	7.26435e-15	0.00407097	0.0854909	1.1054e-11	0.007571	1.19199e-07	0.135491	0.00193826	3.90608
750	749	2.84301e-12	6.16031e-09	1.13806e-06	3.08538e-15	8.1923e-17	1.58017e-18	0.000235021	0.000692815	7.2642e-15	0.0040709	0.0854782	1.10538e-11	0.00758048	1.17578e-07	0.135478	0.00194148	3.90449
751	750	2.84337e-12	6.16018e-09	1.13804e-06	3.08532e-15	8.19213e-17	1.58014e-18	0.000235041	0.000692861	7.26405e-15	0.00407084	0.0854654	1.10536e-11	0.00758997	1.15979e-07	0.135465	0.0019447	3.90291
752	751	2.84373e-12	6.16005e-09	1.13801e-06	3.08526e-15	8.19196e-17	1.58011e-18	0.00023506	0.000692907	7.2639e-15	0.00407077	0.0854527	1.10533e-11	0.00759946	1.14402e-07	0.135453	0.00194792	3.90133
753	752	2.84409e-12	6.15992e-09	1.13799e-06	3.0852e-15	8.19179e-17	1.58008e-18	0.00023508	0.000692953	7.26375e-15	0.00407071	0.08544	1.10531e-11	0.00760894	1.12846e-07	0.13544	0.00195113	3.89975
754	753	2.84445e-12	6.1598e-09	1.13797e-06	3.08514e-15	8.19162e-17	1.58005e-18	0.000235099	0.000692999	7.2636e-15	0.00407065	0.0854273	1.10529e-11	0.00761843	1.11312e-07	0.135427	0.00195435	3.89819
755	754	2.84481e-12	6.15967e-09	1.13795e-06	3.08508e-15	8.19146e-17	1.58002e-18	0.000235119	0.000693046	7.26345e-15	0.00407058	0.0854146	1.10527e-11	0.00762792	1.09799e-07	0.135415	0.00195757	3.89662
756	755	2.84516e-12	6.15954e-09	1.13793e-06	3.08502e-15	8.19129e-17	1.57999e-18	0.000235138	0.000693092	7.2633e-15	0.00407052	0.0854019	1.10525e-11	0.0076374	1.08307e-07	0.135402	0.00196079	3.89507
757	756	2.84552e-12	6.15942e-09	1.1379e-06	3.08496e-15	8.19112e-17	1.57996e-18	0.000235158	0.000693138	7.26315e-15	0.00407045	0.0853892	1.10523e-11	0.00764689	1.06835e-07	0.135389	0.00196401	3.89351
758	757	2.84588e-12	6.15929e-09	1.13788e-06	3.0849e-15	8.19095e-17	1.57992e-18	0.000235177	0.000693185	7.26301e-15	0.00407039	0.0853765	1.10521e-11	0.00765637	1.05383e-07	0.135377	0.00196722	3.89197
759	758	2.84624e-12	6.15917e-09	1.13786e-06	3.08484e-15	8.19078e-17	1.57989e-18	0.000235197	0.000693232	7.26286e-15	0.00407032	0.0853638	1.10518e-11	0.00766585	1.03951e-07	0.135364	0.00197044	3.89042
760	759	2.8466e-12	6.15904e-09	1.13784e-06	3.08478e-15	8.19062e-17	1.57986e-18	0.000235216	0.000693278	7.26271e-15	0.00407026	0.0853511	1.10516e-11	0.00767534	1.02538e-07	0.135351	0.00197366	3.88889
761	760	2.84696e-12	6.15891e-09	1.13782e-06	3.08472e-15	8.19045e-17	1.57983e-18	0.000235236	0.000693325	7.26256e-15	0.00407019	0.0853384	1.10514e-11	0.00768482	1.01145e-07	0.135338	0.00197688	3.88736
762	761	2.84732e-12	6.15879e-09	1.13779e-06	3.08466e-15	8.19028e-17	1.5798e-18	0.000235255	0.000693372	7.26241e-15	0.00407013	0.0853257	1.10512e-11	0.00769431	9.9771e-08	0.135326	0.00198009	3.88583
763	762	2.84768e-12	6.15866e-09	1.13777e-06	3.0846e-15	8.19012e-17	1.57977e-18	0.000235274	0.000693419	7.26226e-15	0.00407006	0.085313	1.1051e-11	0.00770379	9.84157e-08	0.135313	0.00198331	3.8843
764	763	2.84804e-12	6.15854e-09	1.13775e-06	3.08454e-15	8.18995e-17	1.57974e-18	0.000235294	0.000693466	7.26212e-15	0.00407	0.0853003	1.10508e-11	0.00771327	9.70789e-08	0.1353	0.00198653	3.88279
765	764	2.84841e-12	6.15841e-09	1.13773e-06	3.08448e-15	8.18978e-17	1.57971e-18	0.000235313	0.000693513	7.26197e-15	0.00406993	0.0852876	1.10506e-11	0.00772276	9.57605e-08	0.135288	0.00198975	3.88127
766	765	2.84877e-12	6.15829e-09	1.13771e-06	3.08442e-15	8.18962e-17	1.57968e-18	0.000235333	0.00069356	7.26182e-15	0.00406987	0.0852749	1.10503e-11	0.00773224	9.446e-08	0.135275	0.00199297	3.87977
767	766	2.84913e-12	6.15816e-09	1.13768e-06	3.08436e-15	8.18945e-17	1.57965e-18	0.000235352	0.000693607	7.26168e-15	0.0040698	0.0852622	1.10501e-11	0.00774172	9.31774e-08	0.135262	0.00199618	3.87826
768	767	2.84949e-12	6.15804e-09	1.13766e-06	3.08431e-15	8.18929e-17	1.57962e-18	0.000235371	0.000693654	7.26153e-15	0.00406974	0.0852495	1.10499e-11	0.0077512	9.19123e-08	0.135249	0.0019994	3.87676
769	768	2.84985e-12	6.15792e-09	1.13764e-06	3.08425e-15	8.18912e-17	1.57959e-18	0.000235391	0.000693701	7.26138e-15	0.00406967	0.0852368	1.10497e-11	0.00776069	9.06645e-08	0.135237	0.00200262	3.87527
770	769	2.85021e-12	6.15779e-09	1.13762e-06	3.08419e-15	8.18896e-17	1.57956e-18	0.00023541	0.000693749	7.26124e-15	0.00406961	0.0852241	1.10495e-11	0.00777017	8.94337e-08	0.135224	0.00200584	3.87378
771	770	2.85058e-12	6.15767e-09	1.1376e-06	3.08413e-15	8.18879e-17	1.57953e-18	0.000235429	0.000693796	7.26109e-15	0.00406954	0.0852114	1.10493e-11	0.00777965	8.82197e-08	0.135211	0.00200905	3.8723
772	771	2.85094e-12	6.15754e-09	1.13758e-06	3.08407e-15	8.18863e-17	1.5795e-18	0.000235448	0.000693844	7.26094e-15	0.00406948	0.0851987	1.10491e-11	0.00778913	8.70224e-08	0.135199	0.00201227	3.87082
773	772	2.8513e-12	6.15742e-09	1.13755e-06	3.08401e-15	8.18846e-17	1.57947e-18	0.000235468	0.000693891	7.2608e-15	0.00406941	0.085186	1.10489e-11	0.00779861	8.58414e-08	0.135186	0.00201549	3.86934
774	773	2.85167e-12	6.1573e-09	1.13753e-06	3.08395e-15	8.1883e-17	1.57944e-18	0.000235487	0.000693939	7.26065e-15	0.00406935	0.0851733	1.10487e-11	0.00780809	8.46765e-08	0.135173	0.00201871	3.86787
775	774	2.85203e-12	6.15717e-09	1.13751e-06	3.08389e-15	8.18814e-17	1.57941e-18	0.000235506	0.000693986	7.26051e-15	0.00406928	0.0851606	1.10484e-11	0.00781757	8.35276e-08	0.135161	0.00202192	3.86641
776	775	2.85239e-12	6.15705e-09	1.13749e-06	3.08383e-15	8.18797e-17	1.57938e-18	0.000235525	0.000694034	7.26036e-15	0.00406921	0.0851479	1.10482e-11	0.00782705	8.23943e-08	0.135148	0.00202514	3.86495
777	776	2.85276e-12	6.15693e-09	1.13747e-06	3.08377e-15	8.18781e-17	1.57935e-18	0.000235545	0.000694082	7.26022e-15	0.00406915	0.0851352	1.1048e-11	0.00783653	8.12765e-08	0.135135	0.00202836	3.86349
778	777	2.85312e-12	6.1568e-09	1.13745e-06	3.08372e-15	8.18764e-17	1.57932e-18	0.000235564	0.00069413	7.26007e-15	0.00406908	0.0851225	1.10478e-11	0.00784601	8.0174e-08	0.135122	0.00203157	3.86204
779	778	2.85348e-12	6.15668e-09	1.13742e-06	3.08366e-15	8.18748e-17	1.57929e-18	0.000235583	0.000694177	7.25993e-15	0.00406902	0.0851098	1.10476e-11	0.00785549	7.90866e-08	0.13511	0.00203479	3.86059
780	779	2.85385e-12	6.15656e-09	1.1374e-06	3.0836e-15	8.18732e-17	1.57926e-18	0.000235602	0.000694225	7.25978e-15	0.00406895	0.0850971	1.10474e-11	0.00786497	7.8014e-08	0.135097	0.00203801	3.85915
781	780	2.85421e-12	6.15644e-09	1.13738e-06	3.08354e-15	8.18715e-17	1.57923e-18	0.000235621	0.000694273	7.25964e-15	0.00406888	0.0850844	1.10472e-11	0.00787445	7.6956e-08	0.135084	0.00204123	3.85771
782	781	2.85458e-12	6.15631e-09	1.13736e-06	3.08348e-15	8.18699e-17	1.5792e-18	0.00023564	0.000694321	7.25949e-15	0.00406882	0.0850717	1.1047e-11	0.00788393	7.59125e-08	0.135072	0.00204444	3.85628
783	782	2.85494e-12	6.15619e-09	1.13734e-06	3.08342e-15	8.18683e-17	1.57917e-18	0.00023566	0.000694369	7.25935e-15	0.00406875	0.085059	1.10468e-11	0.00789341	7.48832e-08	0.135059	0.00204766	3.85485
784	783	2.85531e-12	6.15607e-09	1.13732e-06	3.08336e-15	8.18667e-17	1.57914e-18	0.000235679	0.000694417	7.2592e-15	0.00406869	0.0850463	1.10465e-11	0.00790289	7.3868e-08	0.135046	0.00205088	3.85342
785	784	2.85567e-12	6.15595e-09	1.13729e-06	3.08331e-15	8.1865e-17	1.57911e-18	0.000235698	0.000694466	7.25906e-15	0.00406862	0.0850336	1.10463e-11	0.00791237	7.28667e-08	0.135034	0.00205409	3.852
786	785	2.85604e-12	6.15582e-09	1.13727e-06	3.08325e-15	8.18634e-17	1.57908e-18	0.000235717	0.000694514	7.25892e-15	0.00406855	0.0850209	1.10461e-11	0.00792185	7.1879e-08	0.135021	0.00205731	3.85059
787	786	2.8564e-12	6.1557e-09	1.13725e-06	3.08319e-15	8.18618e-17	1.57905e-18	0.000235736	0.000694562	7.25877e-15	0.00406849	0.0850082	1.10459e-11	0.00793132	7.09048e-08	0.135008	0.00206053	3.84917
788	787	2.85677e-12	6.15558e-09	1.13723e-06	3.08313e-15	8.18602e-17	1.57902e-18	0.000235755	0.000694611	7.25863e-15	0.00406842	0.0849955	1.10457e-11	0.0079408	6.99439e-08	0.134996	0.00206374	3.84777
789	788	2.85714e-12	6.15546e-09	1.13721e-06	3.08307e-15	8.18586e-17	1.57899e-18	0.000235774	0.000694659	7.25849e-15	0.00406835	0.0849828	1.10455e-11	0.00795028	6.89961e-08	0.134983	0.00206696	3.84636
790	789	2.8575e-12	6.15534e-09	1.13718e-06	3.08301e-15	8.1857e-17	1.57896e-18	0.000235793	0.000694707	7.25834e-15	0.00406829	0.0849701	1.10453e-11	0.00795976	6.80612e-08	0.13497	0.00207018	3.84497
791	790	2.85787e-12	6.15522e-09	1.13716e-06	3.08296e-15	8.18553e-17	1.57893e-18	0.000235812	0.000694756	7.2582e-15	0.00406822	0.0849574	1.10451e-11	0.00796923	6.71391e-08	0.134957	0.00207339	3.84357
792	791	2.85824e-12	6.1551e-09	1.13714e-06	3.0829e-15	8.18537e-17	1.5789e-18	0.000235831	0.000694804	7.25806e-15	0.00406815	0.0849447	1.10449e-11	0.00797871	6.62295e-08	0.134945	0.00207661	3.84218
793	792	2.8586e-12	6.15497e-09	1.13712e-06	3.08284e-15	8.18521e-17	1.57887e-18	0.00023585	0.000694853	7.25791e-15	0.00406809	0.0849321	1.10447e-11	0.00798819	6.53324e-08	0.134932	0.00207983	3.8408
794	793	2.85897e-12	6.15485e-09	1.1371e-06	3.08278e-15	8.18505e-17	1.57884e-18	0.000235869	0.000694902	7.25777e-15	0.00406802	0.0849194	1.10444e-11	0.00799766	6.44475e-08	0.134919	0.00208304	3.83941
795	794	2.85934e-12	6.15473e-09	1.13708e-06	3.08272e-15	8.18489e-17	1.57881e-18	0.000235888	0.00069495	7.25763e-15	0.00406795	0.0849067	1.10442e-11	0.00800714	6.35746e-08	0.134907	0.00208626	3.83804
796	795	2.8597e-12	6.15461e-09	1.13706e-06	3.08266e-15	8.18473e-17	1.57878e-18	0.000235907	0.000694999	7.25749e-15	0.00406789	0.084894	1.1044e-11	0.00801661	6.27137e-08	0.134894	0.00208948	3.83666
797	796	2.86007e-12	6.15449e-09	1.13704e-06	3.08261e-15	8.18457e-17	1.57875e-18	0.000235926	0.000695048	7.25734e-15	0.00406782	0.0848813	1.10438e-11	0.00802609	6.18645e-08	0.134881	0.00209269	3.83529
798	797	2.86044e-12	6.15437e-09	1.13702e-06	3.08255e-15	8.18441e-17	1.57872e-18	0.000235945	0.000695097	7.2572e-15	0.00406775	0.0848686	1.10436e-11	0.00803556	6.10269e-08	0.134869	0.00209591	3.83393
799	798	2.86081e-12	6.15425e-09	1.13699e-06	3.08249e-15	8.18425e-17	1.57869e-18	0.000235964	0.000695145	7.25706e-15	0.00406769	0.0848559	1.10434e-11	0.00804504	6.02007e-08	0.134856	0.00209912	3.83257
800	799	2.86118e-12	6.15413e-09	1.13697e-06	3.08243e-15	8.18409e-17	1.57866e-18	0.000235983	0.000695194	7.25692e-15	0.00406762	0.0848432	1.10432e-11	0.00805451	5.93857e-08	0.134843	0.00210234	3.83121
801	800	2.86154e-12	6.15401e-09	1.13695e-06	3.08237e-15	8.18393e-17	1.57863e-18	0.000236002	0.000695243	7.25678e-15	0.00406755	0.0848305	1.1043e-11	0.00806399	5.85819e-08	0.134831	0.00210556	3.82986
802	801	2.86191e-12	6.15389e-09	1.13693e-06	3.08232e-15	8.18377e-17	1.5786e-18	0.000236021	0.000695292	7.25663e-15	0.00406749	0.0848178	1.10428e-11	0.00807346	5.7789e-08	0.134818	0.00210877	3.82851
803	802	2.86228e-12	6.15377e-09	1.13691e-06	3.08226e-15	8.18361e-17	1.57857e-18	0.00023604	0.000695341	7.25649e-15	0.00406742	0.0848051	1.10426e-11	0.00808294	5.7007e-08	0.134805	0.00211199	3.82717
804	803	2.86265e-12	6.15365e-09	1.13689e-06	3.0822e-15	8.18345e-17	1.57854e-18	0.000236059	0.00069539	7.25635e-15	0.00406735	0.0847924	1.10424e-11	0.00809241	5.62355e-08	0.134792	0.0021152	3.82583
805	804	2.86302e-12	6.15353e-09	1.13686e-06	3.08214e-15	8.18329e-17	1.57851e-18	0.000236078	0.00069544	7.25621e-15	0.00406728	0.0847797	1.10422e-11	0.00810188	5.54746e-08	0.13478	0.00211842	3.82449
806	805	2.86339e-12	6.15341e-09	1.13684e-06	3.08209e-15	8.18313e-17	1.57848e-18	0.000236097	0.000695489	7.25607e-15	0.00406722	0.0847671	1.1042e-11	0.00811136	5.47241e-08	0.134767	0.00212164	3.82316
807	806	2.86376e-12	6.15329e-09	1.13682e-06	3.08203e-15	8.18297e-17	1.57845e-18	0.000236116	0.000695538	7.25593e-15	0.00406715	0.0847544	1.10418e-11	0.00812083	5.39838e-08	0.134754	0.00212485	3.82183
808	807	2.86413e-12	6.15317e-09	1.1368e-06	3.08197e-15	8.18281e-17	1.57842e-18	0.000236135	0.000695587	7.25579e-15	0.00406708	0.0847417	1.10415e-11	0.0081303	5.32535e-08	0.134742	0.00212807	3.82051
809	808	2.8645e-12	6.15305e-09	1.13678e-06	3.08191e-15	8.18265e-17	1.57839e-18	0.000236154	0.000695637	7.25565e-15	0.00406701	0.084729	1.10413e-11	0.00813978	5.25333e-08	0.134729	0.00213128	3.81919
810	809	2.86487e-12	6.15293e-09	1.13676e-06	3.08185e-15	8.18249e-17	1.57836e-18	0.000236173	0.000695686	7.2555e-15	0.00406695	0.0847163	1.10411e-11	0.00814925	5.18228e-08	0.134716	0.0021345	3.81787
811	810	2.86524e-12	6.15281e-09	1.13674e-06	3.0818e-15	8.18234e-17	1.57834e-18	0.000236191	0.000695735	7.25536e-15	0.00406688	0.0847036	1.10409e-11	0.00815872	5.1122e-08	0.134704	0.00213772	3.81656
812	811	2.86561e-12	6.15269e-09	1.13672e-06	3.08174e-15	8.18218e-17	1.57831e-18	0.00023621	0.000695785	7.25522e-15	0.00406681	0.0846909	1.10407e-11	0.00816819	5.04307e-08	0.134691	0.00214093	3.81525
813	812	2.86598e-12	6.15257e-09	1.13669e-06	3.08168e-15	8.18202e-17	1.57828e-18	0.000236229	0.000695834	7.25508e-15	0.00406674	0.0846782	1.10405e-11	0.00817767	4.97488e-08	0.134678	0.00214415	3.81395
814	813	2.86635e-12	6.15245e-09	1.13667e-06	3.08162e-15	8.18186e-17	1.57825e-18	0.000236248	0.000695884	7.25494e-15	0.00406668	0.0846655	1.10403e-11	0.00818714	4.90763e-08	0.134666	0.00214736	3.81265
815	814	2.86672e-12	6.15234e-09	1.13665e-06	3.08157e-15	8.1817e-17	1.57822e-18	0.000236267	0.000695933	7.2548e-15	0.00406661	0.0846529	1.10401e-11	0.00819661	4.84129e-08	0.134653	0.00215058	3.81135
816	815	2.86709e-12	6.15222e-09	1.13663e-06	3.08151e-15	8.18154e-17	1.57819e-18	0.000236286	0.000695983	7.25466e-15	0.00406654	0.0846402	1.10399e-11	0.00820608	4.77585e-08	0.13464	0.00215379	3.81006
817	816	2.86746e-12	6.1521e-09	1.13661e-06	3.08145e-15	8.18139e-17	1.57816e-18	0.000236304	0.000696033	7.25452e-15	0.00406647	0.0846275	1.10397e-11	0.00821555	4.7113e-08	0.134627	0.00215701	3.80877
818	817	2.86783e-12	6.15198e-09	1.13659e-06	3.08139e-15	8.18123e-17	1.57813e-18	0.000236323	0.000696082	7.25438e-15	0.00406641	0.0846148	1.10395e-11	0.00822502	4.64763e-08	0.134615	0.00216022	3.80749
819	818	2.86821e-12	6.15186e-09	1.13657e-06	3.08134e-15	8.18107e-17	1.5781e-18	0.000236342	0.000696132	7.25424e-15	0.00406634	0.0846021	1.10393e-11	0.00823449	4.58483e-08	0.134602	0.00216344	3.8062
820	819	2.86858e-12	6.15174e-09	1.13655e-06	3.08128e-15	8.18091e-17	1.57807e-18	0.000236361	0.000696182	7.2541e-15	0.00406627	0.0845894	1.10391e-11	0.00824396	4.52288e-08	0.134589	0.00216666	3.80493
821	820	2.86895e-12	6.15162e-09	1.13652e-06	3.08122e-15	8.18076e-17	1.57804e-18	0.00023638	0.000696232	7.25396e-15	0.0040662	0.0845767	1.10389e-11	0.00825343	4.46177e-08	0.134577	0.00216987	3.80365
822	821	2.86932e-12	6.1515e-09	1.1365e-06	3.08116e-15	8.1806e-17	1.57801e-18	0.000236399	0.000696281	7.25382e-15	0.00406613	0.0845641	1.10387e-11	0.0082629	4.40149e-08	0.134564	0.00217309	3.80238
823	822	2.86969e-12	6.15139e-09	1.13648e-06	3.08111e-15	8.18044e-17	1.57798e-18	0.000236417	0.000696331	7.25368e-15	0.00406607	0.0845514	1.10385e-11	0.00827237	4.34204e-08	0.134551	0.0021763	3.80112
824	823	2.87007e-12	6.15127e-09	1.13646e-06	3.08105e-15	8.18028e-17	1.57795e-18	0.000236436	0.000696381	7.25354e-15	0.004066	0.0845387	1.10383e-11	0.00828184	4.28339e-08	0.134539	0.00217952	3.79985
825	824	2.87044e-12	6.15115e-09	1.13644e-06	3.08099e-15	8.18013e-17	1.57792e-18	0.000236455	0.000696431	7.2534e-15	0.00406593	0.084526	1.1038e-11	0.00829131	4.22554e-08	0.134526	0.00218273	3.7986
826	825	2.87081e-12	6.15103e-09	1.13642e-06	3.08093e-15	8.17997e-17	1.57789e-18	0.000236474	0.000696481	7.25326e-15	0.00406586	0.0845133	1.10378e-11	0.00830078	4.16848e-08	0.134513	0.00218595	3.79734
827	826	2.87118e-12	6.15091e-09	1.1364e-06	3.08088e-15	8.17981e-17	1.57786e-18	0.000236492	0.000696531	7.25313e-15	0.00406579	0.0845006	1.10376e-11	0.00831025	4.11219e-08	0.134501	0.00218916	3.79609
828	827	2.87156e-12	6.1508e-09	1.13638e-06	3.08082e-15	8.17966e-17	1.57783e-18	0.000236511	0.000696581	7.25299e-15	0.00406572	0.0844879	1.10374e-11	0.00831972	4.05667e-08	0.134488	0.00219238	3.79484
829	828	2.87193e-12	6.15068e-09	1.13636e-06	3.08076e-15	8.1795e-17	1.57781e-18	0.00023653	0.000696631	7.25285e-15	0.00406566	0.0844753	1.10372e-11	0.00832919	4.00191e-08	0.134475	0.00219559	3.7936
830	829	2.8723e-12	6.15056e-09	1.13633e-06	3.0807e-15	8.17934e-17	1.57778e-18	0.000236549	0.000696681	7.25271e-15	0.00406559	0.0844626	1.1037e-11	0.00833866	3.94788e-08	0.134463	0.00219881	3.79236
831	830	2.87268e-12	6.15044e-09	1.13631e-06	3.08065e-15	8.17919e-17	1.57775e-18	0.000236567	0.000696732	7.25257e-15	0.00406552	0.0844499	1.10368e-11	0.00834812	3.8946e-08	0.13445	0.00220202	3.79112
832	831	2.87305e-12	6.15032e-09	1.13629e-06	3.08059e-15	8.17903e-17	1.57772e-18	0.000236586	0.000696782	7.25243e-15	0.00406545	0.0844372	1.10366e-11	0.00835759	3.84203e-08	0.134437	0.00220523	3.78989
833	832	2.87342e-12	6.15021e-09	1.13627e-06	3.08053e-15	8.17887e-17	1.57769e-18	0.000236605	0.000696832	7.25229e-15	0.00406538	0.0844245	1.10364e-11	0.00836706	3.79018e-08	0.134425	0.00220845	3.78866
834	833	2.8738e-12	6.15009e-09	1.13625e-06	3.08048e-15	8.17872e-17	1.57766e-18	0.000236624	0.000696882	7.25215e-15	0.00406531	0.0844118	1.10362e-11	0.00837653	3.73904e-08	0.134412	0.00221166	3.78743
835	834	2.87417e-12	6.14997e-09	1.13623e-06	3.08042e-15	8.17856e-17	1.57763e-18	0.000236642	0.000696932	7.25201e-15	0.00406525	0.0843992	1.1036e-11	0.008386	3.68859e-08	0.134399	0.00221488	3.78621
836	835	2.87455e-12	6.14985e-09	1.13621e-06	3.08036e-15	8.1784e-17	1.5776e-18	0.000236661	0.000696983	7.25188e-15	0.00406518	0.0843865	1.10358e-11	0.00839546	3.63882e-08	0.134386	0.00221809	3.78499
837	836	2.87492e-12	6.14974e-09	1.13619e-06	3.0803e-15	8.17825e-17	1.57757e-18	0.00023668	0.000697033	7.25174e-15	0.00406511	0.0843738	1.10356e-11	0.00840493	3.58974e-08	0.134374	0.00222131	3.78377
838	837	2.8753e-12	6.14962e-09	1.13617e-06	3.08025e-15	8.17809e-17	1.57754e-18	0.000236698	0.000697084	7.2516e-15	0.00406504	0.0843611	1.10354e-11	0.0084144	3.54131e-08	0.134361	0.00222452	3.78256
839	838	2.87567e-12	6.1495e-09	1.13614e-06	3.08019e-15	8.17794e-17	1.57751e-18	0.000236717	0.000697134	7.25146e-15	0.00406497	0.0843484	1.10352e-11	0.00842386	3.49355e-08	0.134348	0.00222774	3.78135
840	839	2.87604e-12	6.14938e-09	1.13612e-06	3.08013e-15	8.17778e-17	1.57748e-18	0.000236736	0.000697184	7.25132e-15	0.0040649	0.0843358	1.1035e-11	0.00843333	3.44643e-08	0.134336	0.00223095	3.78015
841	840	2.87642e-12	6.14927e-09	1.1361e-06	3.08008e-15	8.17762e-17	1.57745e-18	0.000236754	0.000697235	7.25118e-15	0.00406483	0.0843231	1.10348e-11	0.00844279	3.39996e-08	0.134323	0.00223417	3.77895
842	841	2.8768e-12	6.14915e-09	1.13608e-06	3.08002e-15	8.17747e-17	1.57743e-18	0.000236773	0.000697285	7.25105e-15	0.00406477	0.0843104	1.10346e-11	0.00845226	3.35411e-08	0.13431	0.00223738	3.77775
843	842	2.87717e-12	6.14903e-09	1.13606e-06	3.07996e-15	8.17731e-17	1.5774e-18	0.000236792	0.000697336	7.25091e-15	0.0040647	0.0842977	1.10344e-11	0.00846173	3.30889e-08	0.134298	0.00224059	3.77656
844	843	2.87755e-12	6.14892e-09	1.13604e-06	3.0799e-15	8.17716e-17	1.57737e-18	0.00023681	0.000697387	7.25077e-15	0.00406463	0.084285	1.10342e-11	0.00847119	3.26428e-08	0.134285	0.00224381	3.77536
845	844	2.87792e-12	6.1488e-09	1.13602e-06	3.07985e-15	8.177e-17	1.57734e-18	0.000236829	0.000697437	7.25063e-15	0.00406456	0.0842724	1.10339e-11	0.00848066	3.22028e-08	0.134272	0.00224702	3.77418
846	845	2.8783e-12	6.14868e-09	1.136e-06	3.07979e-15	8.17685e-17	1.57731e-18	0.000236848	0.000697488	7.25049e-15	0.00406449	0.0842597	1.10337e-11	0.00849012	3.17687e-08	0.13426	0.00225024	3.77299
847	846	2.87867e-12	6.14857e-09	1.13598e-06	3.07973e-15	8.17669e-17	1.57728e-18	0.000236866	0.000697538	7.25036e-15	0.00406442	0.084247	1.10335e-11	0.00849959	3.13406e-08	0.134247	0.00225345	3.77181
848	847	2.87905e-12	6.14845e-09	1.13595e-06	3.07968e-15	8.17653e-17	1.57725e-18	0.000236885	0.000697589	7.25022e-15	0.00406435	0.0842343	1.10333e-11	0.00850905	3.09182e-08	0.134234	0.00225666	3.77063
849	848	2.87943e-12	6.14833e-09	1.13593e-06	3.07962e-15	8.17638e-17	1.57722e-18	0.000236904	0.00069764	7.25008e-15	0.00406428	0.0842216	1.10331e-11	0.00851851	3.05016e-08	0.134222	0.00225988	3.76946
850	849	2.8798e-12	6.14821e-09	1.13591e-06	3.07956e-15	8.17622e-17	1.57719e-18	0.000236922	0.000697691	7.24994e-15	0.00406421	0.084209	1.10329e-11	0.00852798	3.00906e-08	0.134209	0.00226309	3.76829
851	850	2.88018e-12	6.1481e-09	1.13589e-06	3.07951e-15	8.17607e-17	1.57716e-18	0.000236941	0.000697741	7.24981e-15	0.00406415	0.0841963	1.10327e-11	0.00853744	2.96852e-08	0.134196	0.00226631	3.76712
852	851	2.88055e-12	6.14798e-09	1.13587e-06	3.07945e-15	8.17591e-17	1.57713e-18	0.00023696	0.000697792	7.24967e-15	0.00406408	0.0841836	1.10325e-11	0.00854691	2.92853e-08	0.134184	0.00226952	3.76595
853	852	2.88093e-12	6.14787e-09	1.13585e-06	3.07939e-15	8.17576e-17	1.5771e-18	0.000236978	0.000697843	7.24953e-15	0.00406401	0.0841709	1.10323e-11	0.00855637	2.88909e-08	0.134171	0.00227273	3.76479
854	853	2.88131e-12	6.14775e-09	1.13583e-06	3.07934e-15	8.1756e-17	1.57707e-18	0.000236997	0.000697894	7.24939e-15	0.00406394	0.0841582	1.10321e-11	0.00856583	2.85017e-08	0.134158	0.00227595	3.76364
855	854	2.88169e-12	6.14763e-09	1.13581e-06	3.07928e-15	8.17545e-17	1.57705e-18	0.000237016	0.000697945	7.24926e-15	0.00406387	0.0841456	1.10319e-11	0.0085753	2.81179e-08	0.134146	0.00227916	3.76248
856	855	2.88206e-12	6.14752e-09	1.13579e-06	3.07922e-15	8.17529e-17	1.57702e-18	0.000237034	0.000697996	7.24912e-15	0.0040638	0.0841329	1.10317e-11	0.00858476	2.77393e-08	0.134133	0.00228237	3.76133
857	856	2.88244e-12	6.1474e-09	1.13577e-06	3.07916e-15	8.17514e-17	1.57699e-18	0.000237053	0.000698047	7.24898e-15	0.00406373	0.0841202	1.10315e-11	0.00859422	2.73658e-08	0.13412	0.00228559	3.76018
858	857	2.88282e-12	6.14728e-09	1.13574e-06	3.07911e-15	8.17498e-17	1.57696e-18	0.000237071	0.000698098	7.24884e-15	0.00406366	0.0841075	1.10313e-11	0.00860368	2.69973e-08	0.134108	0.0022888	3.75904
859	858	2.8832e-12	6.14717e-09	1.13572e-06	3.07905e-15	8.17483e-17	1.57693e-18	0.00023709	0.000698149	7.24871e-15	0.00406359	0.0840949	1.10311e-11	0.00861315	2.66339e-08	0.134095	0.00229201	3.75789
860	859	2.88357e-12	6.14705e-09	1.1357e-06	3.07899e-15	8.17468e-17	1.5769e-18	0.000237109	0.0006982	7.24857e-15	0.00406352	0.0840822	1.10309e-11	0.00862261	2.62753e-08	0.134082	0.00229523	3.75676
861	860	2.88395e-12	6.14693e-09	1.13568e-06	3.07894e-15	8.17452e-17	1.57687e-18	0.000237127	0.000698251	7.24843e-15	0.00406345	0.0840695	1.10307e-11	0.00863207	2.59217e-08	0.13407	0.00229844	3.75562
862	861	2.88433e-12	6.14682e-09	1.13566e-06	3.07888e-15	8.17437e-17	1.57684e-18	0.000237146	0.000698302	7.2483e-15	0.00406338	0.0840568	1.10305e-11	0.00864153	2.55728e-08	0.134057	0.00230165	3.75449
863	862	2.88471e-12	6.1467e-09	1.13564e-06	3.07882e-15	8.17421e-17	1.57681e-18	0.000237164	0.000698353	7.24816e-15	0.00406332	0.0840442	1.10303e-11	0.00865099	2.52287e-08	0.134044	0.00230487	3.75336
864	863	2.88509e-12	6.14659e-09	1.13562e-06	3.07877e-15	8.17406e-17	1.57678e-18	0.000237183	0.000698404	7.24802e-15	0.00406325	0.0840315	1.10301e-11	0.00866045	2.48892e-08	0.134031	0.00230808	3.75223
865	864	2.88546e-12	6.14647e-09	1.1356e-06	3.07871e-15	8.1739e-17	1.57675e-18	0.000237202	0.000698455	7.24789e-15	0.00406318	0.0840188	1.10299e-11	0.00866992	2.45543e-08	0.134019	0.00231129	3.75111
866	865	2.88584e-12	6.14635e-09	1.13558e-06	3.07865e-15	8.17375e-17	1.57673e-18	0.00023722	0.000698507	7.24775e-15	0.00406311	0.0840061	1.10297e-11	0.00867938	2.4224e-08	0.134006	0.00231451	3.74999
867	866	2.88622e-12	6.14624e-09	1.13556e-06	3.0786e-15	8.1736e-17	1.5767e-18	0.000237239	0.000698558	7.24761e-15	0.00406304	0.0839935	1.10295e-11	0.00868884	2.38981e-08	0.133993	0.00231772	3.74887
868	867	2.8866e-12	6.14612e-09	1.13554e-06	3.07854e-15	8.17344e-17	1.57667e-18	0.000237257	0.000698609	7.24747e-15	0.00406297	0.0839808	1.10293e-11	0.0086983	2.35766e-08	0.133981	0.00232093	3.74776
869	868	2.88698e-12	6.14601e-09	1.13551e-06	3.07848e-15	8.17329e-17	1.57664e-18	0.000237276	0.00069866	7.24734e-15	0.0040629	0.0839681	1.10291e-11	0.00870776	2.32595e-08	0.133968	0.00232414	3.74665
870	869	2.88736e-12	6.14589e-09	1.13549e-06	3.07843e-15	8.17313e-17	1.57661e-18	0.000237295	0.000698712	7.2472e-15	0.00406283	0.0839554	1.10289e-11	0.00871722	2.29467e-08	0.133955	0.00232736	3.74554
871	870	2.88774e-12	6.14577e-09	1.13547e-06	3.07837e-15	8.17298e-17	1.57658e-18	0.000237313	0.000698763	7.24707e-15	0.00406276	0.0839428	1.10287e-11	0.00872668	2.26382e-08	0.133943	0.00233057	3.74444
872	871	2.88812e-12	6.14566e-09	1.13545e-06	3.07831e-15	8.17282e-17	1.57655e-18	0.000237332	0.000698814	7.24693e-15	0.00406269	0.0839301	1.10284e-11	0.00873614	2.23338e-08	0.13393	0.00233378	3.74334
873	872	2.8885e-12	6.14554e-09	1.13543e-06	3.07826e-15	8.17267e-17	1.57652e-18	0.00023735	0.000698866	7.24679e-15	0.00406262	0.0839174	1.10282e-11	0.0087456	2.20335e-08	0.133917	0.002337	3.74224
874	873	2.88888e-12	6.14543e-09	1.13541e-06	3.0782e-15	8.17252e-17	1.57649e-18	0.000237369	0.000698917	7.24666e-15	0.00406255	0.0839048	1.1028e-11	0.00875506	2.17373e-08	0.133905	0.00234021	3.74114
875	874	2.88926e-12	6.14531e-09	1.13539e-06	3.07814e-15	8.17236e-17	1.57646e-18	0.000237387	0.000698969	7.24652e-15	0.00406248	0.0838921	1.10278e-11	0.00876452	2.14451e-08	0.133892	0.00234342	3.74005
876	875	2.88964e-12	6.1452e-09	1.13537e-06	3.07809e-15	8.17221e-17	1.57644e-18	0.000237406	0.00069902	7.24638e-15	0.00406241	0.0838794	1.10276e-11	0.00877397	2.11569e-08	0.133879	0.00234663	3.73896
877	876	2.89002e-12	6.14508e-09	1.13535e-06	3.07803e-15	8.17206e-17	1.57641e-18	0.000237424	0.000699072	7.24625e-15	0.00406234	0.0838667	1.10274e-11	0.00878343	2.08725e-08	0.133867	0.00234985	3.73788
878	877	2.8904e-12	6.14496e-09	1.13533e-06	3.07797e-15	8.1719e-17	1.57638e-18	0.000237443	0.000699123	7.24611e-15	0.00406227	0.0838541	1.10272e-11	0.00879289	2.0592e-08	0.133854	0.00235306	3.73679
879	878	2.89078e-12	6.14485e-09	1.13531e-06	3.07792e-15	8.17175e-17	1.57635e-18	0.000237462	0.000699175	7.24597e-15	0.0040622	0.0838414	1.1027e-11	0.00880235	2.03153e-08	0.133841	0.00235627	3.73571
880	879	2.89116e-12	6.14473e-09	1.13528e-06	3.07786e-15	8.17159e-17	1.57632e-18	0.00023748	0.000699226	7.24584e-15	0.00406213	0.0838287	1.10268e-11	0.00881181	2.00424e-08	0.133829	0.00235948	3.73464
881	880	2.89154e-12	6.14462e-09	1.13526e-06	3.0778e-15	8.17144e-17	1.57629e-18	0.000237499	0.000699278	7.2457e-15	0.00406206	0.0838161	1.10266e-11	0.00882127	1.97731e-08	0.133816	0.00236269	3.73356
882	881	2.89192e-12	6.1445e-09	1.13524e-06	3.07775e-15	8.17129e-17	1.57626e-18	0.000237517	0.000699329	7.24557e-15	0.00406199	0.0838034	1.10264e-11	0.00883072	1.95075e-08	0.133803	0.00236591	3.73249
883	882	2.8923e-12	6.14439e-09	1.13522e-06	3.07769e-15	8.17113e-17	1.57623e-18	0.000237536	0.000699381	7.24543e-15	0.00406192	0.0837907	1.10262e-11	0.00884018	1.92455e-08	0.133791	0.00236912	3.73142
884	883	2.89268e-12	6.14427e-09	1.1352e-06	3.07763e-15	8.17098e-17	1.5762e-18	0.000237554	0.000699432	7.24529e-15	0.00406185	0.083778	1.1026e-11	0.00884964	1.8987e-08	0.133778	0.00237233	3.73036
885	884	2.89306e-12	6.14416e-09	1.13518e-06	3.07758e-15	8.17083e-17	1.57617e-18	0.000237573	0.000699484	7.24516e-15	0.00406178	0.0837654	1.10258e-11	0.0088591	1.8732e-08	0.133765	0.00237554	3.72929
886	885	2.89344e-12	6.14404e-09	1.13516e-06	3.07752e-15	8.17067e-17	1.57615e-18	0.000237591	0.000699536	7.24502e-15	0.00406171	0.0837527	1.10256e-11	0.00886855	1.84805e-08	0.133753	0.00237875	3.72823
887	886	2.89383e-12	6.14393e-09	1.13514e-06	3.07746e-15	8.17052e-17	1.57612e-18	0.00023761	0.000699588	7.24489e-15	0.00406164	0.08374	1.10254e-11	0.00887801	1.82323e-08	0.13374	0.00238197	3.72718
888	887	2.89421e-12	6.14381e-09	1.13512e-06	3.07741e-15	8.17037e-17	1.57609e-18	0.000237628	0.000699639	7.24475e-15	0.00406157	0.0837274	1.10252e-11	0.00888747	1.79875e-08	0.133727	0.00238518	3.72612
889	888	2.89459e-12	6.14369e-09	1.1351e-06	3.07735e-15	8.17021e-17	1.57606e-18	0.000237647	0.000699691	7.24461e-15	0.0040615	0.0837147	1.1025e-11	0.00889692	1.77461e-08	0.133715	0.00238839	3.72507
890	889	2.89497e-12	6.14358e-09	1.13508e-06	3.07729e-15	8.17006e-17	1.57603e-18	0.000237665	0.000699743	7.24448e-15	0.00406143	0.083702	1.10248e-11	0.00890638	1.75079e-08	0.133702	0.0023916	3.72402
891	890	2.89535e-12	6.14346e-09	1.13505e-06	3.07724e-15	8.16991e-17	1.576e-18	0.000237684	0.000699795	7.24434e-15	0.00406136	0.0836894	1.10246e-11	0.00891583	1.72729e-08	0.133689	0.00239481	3.72298
892	891	2.89574e-12	6.14335e-09	1.13503e-06	3.07718e-15	8.16975e-17	1.57597e-18	0.000237703	0.000699846	7.24421e-15	0.00406129	0.0836767	1.10244e-11	0.00892529	1.70411e-08	0.133677	0.00239803	3.72193
893	892	2.89612e-12	6.14323e-09	1.13501e-06	3.07712e-15	8.1696e-17	1.57594e-18	0.000237721	0.000699898	7.24407e-15	0.00406122	0.083664	1.10242e-11	0.00893474	1.68124e-08	0.133664	0.00240124	3.72089
894	893	2.8965e-12	6.14312e-09	1.13499e-06	3.07707e-15	8.16945e-17	1.57591e-18	0.00023774	0.00069995	7.24393e-15	0.00406115	0.0836514	1.1024e-11	0.0089442	1.65868e-08	0.133651	0.00240445	3.71986
895	894	2.89688e-12	6.143e-09	1.13497e-06	3.07701e-15	8.16929e-17	1.57588e-18	0.000237758	0.000700002	7.2438e-15	0.00406108	0.0836387	1.10238e-11	0.00895366	1.63642e-08	0.133639	0.00240766	3.71882
896	895	2.89727e-12	6.14289e-09	1.13495e-06	3.07695e-15	8.16914e-17	1.57586e-18	0.000237777	0.000700054	7.24366e-15	0.00406101	0.083626	1.10236e-11	0.00896311	1.61447e-08	0.133626	0.00241087	3.71779
897	896	2.89765e-12	6.14277e-09	1.13493e-06	3.0769e-15	8.16899e-17	1.57583e-18	0.000237795	0.000700106	7.24353e-15	0.00406094	0.0836134	1.10234e-11	0.00897257	1.59281e-08	0.133613	0.00241408	3.71676
898	897	2.89803e-12	6.14266e-09	1.13491e-06	3.07684e-15	8.16884e-17	1.5758e-18	0.000237814	0.000700158	7.24339e-15	0.00406087	0.0836007	1.10232e-11	0.00898202	1.57145e-08	0.133601	0.00241729	3.71573
899	898	2.89841e-12	6.14254e-09	1.13489e-06	3.07678e-15	8.16868e-17	1.57577e-18	0.000237832	0.00070021	7.24326e-15	0.0040608	0.083588	1.1023e-11	0.00899147	1.55037e-08	0.133588	0.00242051	3.71471
900	899	2.8988e-12	6.14243e-09	1.13487e-06	3.07673e-15	8.16853e-17	1.57574e-18	0.000237851	0.000700262	7.24312e-15	0.00406073	0.0835754	1.10228e-11	0.00900093	1.52958e-08	0.133575	0.00242372	3.71369
901	900	2.89918e-12	6.14231e-09	1.13485e-06	3.07667e-15	8.16838e-17	1.57571e-18	0.000237869	0.000700314	7.24298e-15	0.00406066	0.0835627	1.10226e-11	0.00901038	1.50907e-08	0.133563	0.00242693	3.71267
902	901	2.89956e-12	6.1422e-09	1.13482e-06	3.07661e-15	8.16822e-17	1.57568e-18	0.000237888	0.000700366	7.24285e-15	0.00406059	0.08355	1.10224e-11	0.00901984	1.48884e-08	0.13355	0.00243014	3.71166
903	902	2.89995e-12	6.14208e-09	1.1348e-06	3.07656e-15	8.16807e-17	1.57565e-18	0.000237906	0.000700418	7.24271e-15	0.00406052	0.0835374	1.10222e-11	0.00902929	1.46888e-08	0.133537	0.00243335	3.71064
904	903	2.90033e-12	6.14197e-09	1.13478e-06	3.0765e-15	8.16792e-17	1.57562e-18	0.000237925	0.00070047	7.24258e-15	0.00406045	0.0835247	1.1022e-11	0.00903874	1.44919e-08	0.133525	0.00243656	3.70963
905	904	2.90072e-12	6.14185e-09	1.13476e-06	3.07644e-15	8.16777e-17	1.57559e-18	0.000237943	0.000700522	7.24244e-15	0.00406038	0.083512	1.10218e-11	0.0090482	1.42976e-08	0.133512	0.00243977	3.70862
906	905	2.9011e-12	6.14174e-09	1.13474e-06	3.07639e-15	8.16761e-17	1.57557e-18	0.000237962	0.000700574	7.24231e-15	0.00406031	0.0834994	1.10216e-11	0.00905765	1.4106e-08	0.133499	0.00244298	3.70762
907	906	2.90148e-12	6.14162e-09	1.13472e-06	3.07633e-15	8.16746e-17	1.57554e-18	0.00023798	0.000700626	7.24217e-15	0.00406024	0.0834867	1.10213e-11	0.0090671	1.39169e-08	0.133487	0.00244619	3.70662
908	907	2.90187e-12	6.14151e-09	1.1347e-06	3.07628e-15	8.16731e-17	1.57551e-18	0.000237999	0.000700678	7.24204e-15	0.00406017	0.0834741	1.10211e-11	0.00907655	1.37304e-08	0.133474	0.0024494	3.70562
909	908	2.90225e-12	6.14139e-09	1.13468e-06	3.07622e-15	8.16715e-17	1.57548e-18	0.000238017	0.00070073	7.2419e-15	0.0040601	0.0834614	1.10209e-11	0.00908601	1.35465e-08	0.133461	0.00245261	3.70462
910	909	2.90264e-12	6.14128e-09	1.13466e-06	3.07616e-15	8.167e-17	1.57545e-18	0.000238036	0.000700782	7.24176e-15	0.00406003	0.0834487	1.10207e-11	0.00909546	1.3365e-08	0.133449	0.00245583	3.70363
911	910	2.90302e-12	6.14116e-09	1.13464e-06	3.07611e-15	8.16685e-17	1.57542e-18	0.000238054	0.000700835	7.24163e-15	0.00405996	0.0834361	1.10205e-11	0.00910491	1.31859e-08	0.133436	0.00245904	3.70263
912	911	2.90341e-12	6.14105e-09	1.13462e-06	3.07605e-15	8.1667e-17	1.57539e-18	0.000238073	0.000700887	7.24149e-15	0.00405989	0.0834234	1.10203e-11	0.00911436	1.30093e-08	0.133423	0.00246225	3.70165
913	912	2.90379e-12	6.14093e-09	1.1346e-06	3.07599e-15	8.16654e-17	1.57536e-18	0.000238091	0.000700939	7.24136e-15	0.00405982	0.0834107	1.10201e-11	0.00912381	1.2835e-08	0.133411	0.00246546	3.70066
914	913	2.90418e-12	6.14082e-09	1.13457e-06	3.07594e-15	8.16639e-17	1.57533e-18	0.00023811	0.000700991	7.24122e-15	0.00405975	0.0833981	1.10199e-11	0.00913327	1.26631e-08	0.133398	0.00246867	3.69967
915	914	2.90456e-12	6.14071e-09	1.13455e-06	3.07588e-15	8.16624e-17	1.57531e-18	0.000238128	0.000701043	7.24109e-15	0.00405968	0.0833854	1.10197e-11	0.00914272	1.24936e-08	0.133385	0.00247188	3.69869
916	915	2.90495e-12	6.14059e-09	1.13453e-06	3.07582e-15	8.16609e-17	1.57528e-18	0.000238147	0.000701096	7.24095e-15	0.0040596	0.0833728	1.10195e-11	0.00915217	1.23263e-08	0.133373	0.00247509	3.69771
917	916	2.90533e-12	6.14048e-09	1.13451e-06	3.07577e-15	8.16593e-17	1.57525e-18	0.000238165	0.000701148	7.24082e-15	0.00405953	0.0833601	1.10193e-11	0.00916162	1.21612e-08	0.13336	0.0024783	3.69674
918	917	2.90572e-12	6.14036e-09	1.13449e-06	3.07571e-15	8.16578e-17	1.57522e-18	0.000238184	0.0007012	7.24068e-15	0.00405946	0.0833474	1.10191e-11	0.00917107	1.19984e-08	0.133347	0.00248151	3.69576
919	918	2.9061e-12	6.14025e-09	1.13447e-06	3.07565e-15	8.16563e-17	1.57519e-18	0.000238202	0.000701253	7.24055e-15	0.00405939	0.0833348	1.10189e-11	0.00918052	1.18378e-08	0.133335	0.00248472	3.69479
920	919	2.90649e-12	6.14013e-09	1.13445e-06	3.0756e-15	8.16548e-17	1.57516e-18	0.000238221	0.000701305	7.24041e-15	0.00405932	0.0833221	1.10187e-11	0.00918997	1.16793e-08	0.133322	0.00248793	3.69382
921	920	2.90687e-12	6.14002e-09	1.13443e-06	3.07554e-15	8.16532e-17	1.57513e-18	0.000238239	0.000701357	7.24028e-15	0.00405925	0.0833095	1.10185e-11	0.00919942	1.1523e-08	0.133309	0.00249114	3.69286
922	921	2.90726e-12	6.1399e-09	1.13441e-06	3.07548e-15	8.16517e-17	1.5751e-18	0.000238258	0.00070141	7.24014e-15	0.00405918	0.0832968	1.10183e-11	0.00920887	1.13688e-08	0.133297	0.00249435	3.69189
923	922	2.90765e-12	6.13979e-09	1.13439e-06	3.07543e-15	8.16502e-17	1.57507e-18	0.000238276	0.000701462	7.24001e-15	0.00405911	0.0832841	1.10181e-11	0.00921832	1.12167e-08	0.133284	0.00249756	3.69093
924	923	2.90803e-12	6.13967e-09	1.13437e-06	3.07537e-15	8.16487e-17	1.57504e-18	0.000238295	0.000701515	7.23987e-15	0.00405904	0.0832715	1.10179e-11	0.00922777	1.10666e-08	0.133271	0.00250077	3.68997
925	924	2.90842e-12	6.13956e-09	1.13435e-06	3.07531e-15	8.16471e-17	1.57502e-18	0.000238313	0.000701567	7.23974e-15	0.00405897	0.0832588	1.10177e-11	0.00923722	1.09185e-08	0.133259	0.00250398	3.68902
926	925	2.9088e-12	6.13944e-09	1.13432e-06	3.07526e-15	8.16456e-17	1.57499e-18	0.000238332	0.000701619	7.2396e-15	0.0040589	0.0832462	1.10175e-11	0.00924667	1.07725e-08	0.133246	0.00250719	3.68806
927	926	2.90919e-12	6.13933e-09	1.1343e-06	3.0752e-15	8.16441e-17	1.57496e-18	0.00023835	0.000701672	7.23947e-15	0.00405883	0.0832335	1.10173e-11	0.00925612	1.06284e-08	0.133233	0.0025104	3.68711
928	927	2.90958e-12	6.13921e-09	1.13428e-06	3.07515e-15	8.16426e-17	1.57493e-18	0.000238369	0.000701724	7.23933e-15	0.00405876	0.0832208	1.10171e-11	0.00926557	1.04862e-08	0.133221	0.00251361	3.68616
929	928	2.90996e-12	6.1391e-09	1.13426e-06	3.07509e-15	8.1641e-17	1.5749e-18	0.000238387	0.000701777	7.2392e-15	0.00405869	0.0832082	1.10169e-11	0.00927501	1.0346e-08	0.133208	0.00251682	3.68522
930	929	2.91035e-12	6.13899e-09	1.13424e-06	3.07503e-15	8.16395e-17	1.57487e-18	0.000238406	0.000701829	7.23906e-15	0.00405861	0.0831955	1.10167e-11	0.00928446	1.02076e-08	0.133196	0.00252003	3.68427
931	930	2.91074e-12	6.13887e-09	1.13422e-06	3.07498e-15	8.1638e-17	1.57484e-18	0.000238424	0.000701882	7.23892e-15	0.00405854	0.0831829	1.10165e-11	0.00929391	1.00711e-08	0.133183	0.00252324	3.68333
932	931	2.91113e-12	6.13876e-09	1.1342e-06	3.07492e-15	8.16365e-17	1.57481e-18	0.000238443	0.000701934	7.23879e-15	0.00405847	0.0831702	1.10163e-11	0.00930336	9.93648e-09	0.13317	0.00252645	3.68239
933	932	2.91151e-12	6.13864e-09	1.13418e-06	3.07486e-15	8.16349e-17	1.57478e-18	0.000238461	0.000701987	7.23865e-15	0.0040584	0.0831575	1.10161e-11	0.00931281	9.80364e-09	0.133158	0.00252965	3.68145
934	933	2.9119e-12	6.13853e-09	1.13416e-06	3.07481e-15	8.16334e-17	1.57476e-18	0.00023848	0.00070204	7.23852e-15	0.00405833	0.0831449	1.10159e-11	0.00932225	9.67259e-09	0.133145	0.00253286	3.68052
935	934	2.91229e-12	6.13841e-09	1.13414e-06	3.07475e-15	8.16319e-17	1.57473e-18	0.000238498	0.000702092	7.23838e-15	0.00405826	0.0831322	1.10157e-11	0.0093317	9.5433e-09	0.133132	0.00253607	3.67959
936	935	2.91268e-12	6.1383e-09	1.13412e-06	3.07469e-15	8.16304e-17	1.5747e-18	0.000238517	0.000702145	7.23825e-15	0.00405819	0.0831196	1.10155e-11	0.00934115	9.41575e-09	0.13312	0.00253928	3.67866
937	936	2.91306e-12	6.13818e-09	1.1341e-06	3.07464e-15	8.16289e-17	1.57467e-18	0.000238535	0.000702197	7.23811e-15	0.00405812	0.0831069	1.10153e-11	0.0093506	9.28992e-09	0.133107	0.00254249	3.67773
938	937	2.91345e-12	6.13807e-09	1.13407e-06	3.07458e-15	8.16273e-17	1.57464e-18	0.000238553	0.00070225	7.23798e-15	0.00405805	0.0830943	1.10151e-11	0.00936004	9.16578e-09	0.133094	0.0025457	3.6768
939	938	2.91384e-12	6.13795e-09	1.13405e-06	3.07452e-15	8.16258e-17	1.57461e-18	0.000238572	0.000702303	7.23784e-15	0.00405798	0.0830816	1.10149e-11	0.00936949	9.04331e-09	0.133082	0.00254891	3.67588
940	939	2.91423e-12	6.13784e-09	1.13403e-06	3.07447e-15	8.16243e-17	1.57458e-18	0.00023859	0.000702355	7.23771e-15	0.0040579	0.083069	1.10147e-11	0.00937894	8.92249e-09	0.133069	0.00255212	3.67496
941	940	2.91462e-12	6.13773e-09	1.13401e-06	3.07441e-15	8.16228e-17	1.57455e-18	0.000238609	0.000702408	7.23757e-15	0.00405783	0.0830563	1.10145e-11	0.00938838	8.8033e-09	0.133056	0.00255533	3.67404
942	941	2.915e-12	6.13761e-09	1.13399e-06	3.07435e-15	8.16212e-17	1.57452e-18	0.000238627	0.000702461	7.23744e-15	0.00405776	0.0830436	1.10143e-11	0.00939783	8.68571e-09	0.133044	0.00255854	3.67313
943	942	2.91539e-12	6.1375e-09	1.13397e-06	3.0743e-15	8.16197e-17	1.5745e-18	0.000238646	0.000702514	7.2373e-15	0.00405769	0.083031	1.10141e-11	0.00940727	8.5697e-09	0.133031	0.00256175	3.67221
944	943	2.91578e-12	6.13738e-09	1.13395e-06	3.07424e-15	8.16182e-17	1.57447e-18	0.000238664	0.000702566	7.23717e-15	0.00405762	0.0830183	1.10139e-11	0.00941672	8.45525e-09	0.133018	0.00256495	3.6713
945	944	2.91617e-12	6.13727e-09	1.13393e-06	3.07419e-15	8.16167e-17	1.57444e-18	0.000238683	0.000702619	7.23703e-15	0.00405755	0.0830057	1.10137e-11	0.00942617	8.34234e-09	0.133006	0.00256816	3.67039
946	945	2.91656e-12	6.13715e-09	1.13391e-06	3.07413e-15	8.16152e-17	1.57441e-18	0.000238701	0.000702672	7.2369e-15	0.00405748	0.082993	1.10135e-11	0.00943561	8.23095e-09	0.132993	0.00257137	3.66949
947	946	2.91695e-12	6.13704e-09	1.13389e-06	3.07407e-15	8.16136e-17	1.57438e-18	0.00023872	0.000702725	7.23676e-15	0.00405741	0.0829804	1.10133e-11	0.00944506	8.12106e-09	0.13298	0.00257458	3.66858
948	947	2.91734e-12	6.13692e-09	1.13387e-06	3.07402e-15	8.16121e-17	1.57435e-18	0.000238738	0.000702777	7.23663e-15	0.00405734	0.0829677	1.1013e-11	0.0094545	8.01264e-09	0.132968	0.00257779	3.66768
949	948	2.91773e-12	6.13681e-09	1.13385e-06	3.07396e-15	8.16106e-17	1.57432e-18	0.000238757	0.00070283	7.23649e-15	0.00405727	0.0829551	1.10128e-11	0.00946395	7.90568e-09	0.132955	0.002581	3.66678
950	949	2.91812e-12	6.1367e-09	1.13382e-06	3.0739e-15	8.16091e-17	1.57429e-18	0.000238775	0.000702883	7.23636e-15	0.00405719	0.0829424	1.10126e-11	0.00947339	7.80016e-09	0.132942	0.0025842	3.66588
951	950	2.9185e-12	6.13658e-09	1.1338e-06	3.07385e-15	8.16075e-17	1.57426e-18	0.000238794	0.000702936	7.23623e-15	0.00405712	0.0829298	1.10124e-11	0.00948283	7.69606e-09	0.13293	0.00258741	3.66499
952	951	2.91889e-12	6.13647e-09	1.13378e-06	3.07379e-15	8.1606e-17	1.57423e-18	0.000238812	0.000702989	7.23609e-15	0.00405705	0.0829171	1.10122e-11	0.00949228	7.59336e-09	0.132917	0.00259062	3.66409
953	952	2.91928e-12	6.13635e-09	1.13376e-06	3.07373e-15	8.16045e-17	1.57421e-18	0.000238831	0.000703042	7.23596e-15	0.00405698	0.0829045	1.1012e-11	0.00950172	7.49203e-09	0.132904	0.00259383	3.6632
954	953	2.91967e-12	6.13624e-09	1.13374e-06	3.07368e-15	8.1603e-17	1.57418e-18	0.000238849	0.000703094	7.23582e-15	0.00405691	0.0828918	1.10118e-11	0.00951117	7.39207e-09	0.132892	0.00259704	3.66231
955	954	2.92006e-12	6.13612e-09	1.13372e-06	3.07362e-15	8.16015e-17	1.57415e-18	0.000238868	0.000703147	7.23569e-15	0.00405684	0.0828792	1.10116e-11	0.00952061	7.29345e-09	0.132879	0.00260025	3.66143
956	955	2.92045e-12	6.13601e-09	1.1337e-06	3.07356e-15	8.15999e-17	1.57412e-18	0.000238886	0.0007032	7.23555e-15	0.00405677	0.0828665	1.10114e-11	0.00953005	7.19616e-09	0.132866	0.00260345	3.66054
957	956	2.92084e-12	6.13589e-09	1.13368e-06	3.07351e-15	8.15984e-17	1.57409e-18	0.000238905	0.000703253	7.23542e-15	0.0040567	0.0828538	1.10112e-11	0.0095395	7.10017e-09	0.132854	0.00260666	3.65966
958	957	2.92123e-12	6.13578e-09	1.13366e-06	3.07345e-15	8.15969e-17	1.57406e-18	0.000238923	0.000703306	7.23528e-15	0.00405662	0.0828412	1.1011e-11	0.00954894	7.00547e-09	0.132841	0.00260987	3.65878
959	958	2.92162e-12	6.13567e-09	1.13364e-06	3.07339e-15	8.15954e-17	1.57403e-18	0.000238942	0.000703359	7.23515e-15	0.00405655	0.0828285	1.10108e-11	0.00955838	6.91205e-09	0.132829	0.00261308	3.6579
960	959	2.92201e-12	6.13555e-09	1.13362e-06	3.07334e-15	8.15939e-17	1.574e-18	0.00023896	0.000703412	7.23501e-15	0.00405648	0.0828159	1.10106e-11	0.00956783	6.81988e-09	0.132816	0.00261629	3.65703
961	960	2.92241e-12	6.13544e-09	1.1336e-06	3.07328e-15	8.15923e-17	1.57397e-18	0.000238979	0.000703465	7.23488e-15	0.00405641	0.0828032	1.10104e-11	0.00957727	6.72894e-09	0.132803	0.00261949	3.65615
962	961	2.9228e-12	6.13532e-09	1.13357e-06	3.07322e-15	8.15908e-17	1.57395e-18	0.000238997	0.000703518	7.23474e-15	0.00405634	0.0827906	1.10102e-11	0.00958671	6.63923e-09	0.132791	0.0026227	3.65528
963	962	2.92319e-12	6.13521e-09	1.13355e-06	3.07317e-15	8.15893e-17	1.57392e-18	0.000239016	0.000703571	7.23461e-15	0.00405627	0.0827779	1.101e-11	0.00959615	6.55072e-09	0.132778	0.00262591	3.65441
964	963	2.92358e-12	6.13509e-09	1.13353e-06	3.07311e-15	8.15878e-17	1.57389e-18	0.000239034	0.000703624	7.23447e-15	0.0040562	0.0827653	1.10098e-11	0.00960559	6.4634e-09	0.132765	0.00262912	3.65354
965	964	2.92397e-12	6.13498e-09	1.13351e-06	3.07306e-15	8.15863e-17	1.57386e-18	0.000239053	0.000703677	7.23434e-15	0.00405612	0.0827526	1.10096e-11	0.00961504	6.37725e-09	0.132753	0.00263232	3.65268
966	965	2.92436e-12	6.13487e-09	1.13349e-06	3.073e-15	8.15847e-17	1.57383e-18	0.000239071	0.00070373	7.2342e-15	0.00405605	0.08274	1.10094e-11	0.00962448	6.29226e-09	0.13274	0.00263553	3.65182
967	966	2.92475e-12	6.13475e-09	1.13347e-06	3.07294e-15	8.15832e-17	1.5738e-18	0.00023909	0.000703783	7.23407e-15	0.00405598	0.0827273	1.10092e-11	0.00963392	6.20841e-09	0.132727	0.00263874	3.65096
968	967	2.92514e-12	6.13464e-09	1.13345e-06	3.07289e-15	8.15817e-17	1.57377e-18	0.000239108	0.000703836	7.23393e-15	0.00405591	0.0827147	1.1009e-11	0.00964336	6.12569e-09	0.132715	0.00264195	3.6501
969	968	2.92553e-12	6.13452e-09	1.13343e-06	3.07283e-15	8.15802e-17	1.57374e-18	0.000239127	0.000703889	7.2338e-15	0.00405584	0.0827021	1.10088e-11	0.0096528	6.04407e-09	0.132702	0.00264515	3.64924
970	969	2.92593e-12	6.13441e-09	1.13341e-06	3.07277e-15	8.15786e-17	1.57371e-18	0.000239145	0.000703942	7.23366e-15	0.00405577	0.0826894	1.10086e-11	0.00966224	5.96355e-09	0.132689	0.00264836	3.64839
971	970	2.92632e-12	6.13429e-09	1.13339e-06	3.07272e-15	8.15771e-17	1.57368e-18	0.000239164	0.000703995	7.23353e-15	0.0040557	0.0826768	1.10084e-11	0.00967168	5.88411e-09	0.132677	0.00265157	3.64753
972	971	2.92671e-12	6.13418e-09	1.13337e-06	3.07266e-15	8.15756e-17	1.57366e-18	0.000239182	0.000704049	7.23339e-15	0.00405562	0.0826641	1.10082e-11	0.00968112	5.80574e-09	0.132664	0.00265478	3.64668
973	972	2.9271e-12	6.13406e-09	1.13335e-06	3.0726e-15	8.15741e-17	1.57363e-18	0.000239201	0.000704102	7.23326e-15	0.00405555	0.0826515	1.1008e-11	0.00969056	5.72841e-09	0.132651	0.00265798	3.64583
974	973	2.92749e-12	6.13395e-09	1.13332e-06	3.07255e-15	8.15726e-17	1.5736e-18	0.000239219	0.000704155	7.23312e-15	0.00405548	0.0826388	1.10078e-11	0.0097	5.65213e-09	0.132639	0.00266119	3.64499
975	974	2.92789e-12	6.13384e-09	1.1333e-06	3.07249e-15	8.1571e-17	1.57357e-18	0.000239238	0.000704208	7.23299e-15	0.00405541	0.0826262	1.10076e-11	0.00970944	5.57686e-09	0.132626	0.0026644	3.64414
976	975	2.92828e-12	6.13372e-09	1.13328e-06	3.07243e-15	8.15695e-17	1.57354e-18	0.000239256	0.000704261	7.23285e-15	0.00405534	0.0826135	1.10074e-11	0.00971888	5.50261e-09	0.132614	0.0026676	3.6433
977	976	2.92867e-12	6.13361e-09	1.13326e-06	3.07238e-15	8.1568e-17	1.57351e-18	0.000239275	0.000704314	7.23272e-15	0.00405527	0.0826009	1.10072e-11	0.00972832	5.42935e-09	0.132601	0.00267081	3.64246
978	977	2.92906e-12	6.13349e-09	1.13324e-06	3.07232e-15	8.15665e-17	1.57348e-18	0.000239293	0.000704368	7.23258e-15	0.00405519	0.0825882	1.1007e-11	0.00973776	5.35707e-09	0.132588	0.00267402	3.64162
979	978	2.92946e-12	6.13338e-09	1.13322e-06	3.07226e-15	8.1565e-17	1.57345e-18	0.000239312	0.000704421	7.23245e-15	0.00405512	0.0825756	1.10068e-11	0.0097472	5.28577e-09	0.132576	0.00267722	3.64079
980	979	2.92985e-12	6.13326e-09	1.1332e-06	3.07221e-15	8.15634e-17	1.57342e-18	0.00023933	0.000704474	7.23231e-15	0.00405505	0.0825629	1.10066e-11	0.00975664	5.21541e-09	0.132563	0.00268043	3.63995
981	980	2.93024e-12	6.13315e-09	1.13318e-06	3.07215e-15	8.15619e-17	1.5734e-18	0.000239349	0.000704527	7.23218e-15	0.00405498	0.0825503	1.10064e-11	0.00976608	5.14601e-09	0.13255	0.00268364	3.63912
982	981	2.93063e-12	6.13304e-09	1.13316e-06	3.07209e-15	8.15604e-17	1.57337e-18	0.000239367	0.000704581	7.23204e-15	0.00405491	0.0825376	1.10062e-11	0.00977552	5.07753e-09	0.132538	0.00268684	3.63829
983	982	2.93103e-12	6.13292e-09	1.13314e-06	3.07204e-15	8.15589e-17	1.57334e-18	0.000239386	0.000704634	7.23191e-15	0.00405484	0.082525	1.1006e-11	0.00978496	5.00997e-09	0.132525	0.00269005	3.63746
984	983	2.93142e-12	6.13281e-09	1.13312e-06	3.07198e-15	8.15574e-17	1.57331e-18	0.000239404	0.000704687	7.23177e-15	0.00405476	0.0825124	1.10058e-11	0.00979439	4.94331e-09	0.132512	0.00269326	3.63664
985	984	2.93181e-12	6.13269e-09	1.13309e-06	3.07192e-15	8.15558e-17	1.57328e-18	0.000239423	0.00070474	7.23164e-15	0.00405469	0.0824997	1.10056e-11	0.00980383	4.87755e-09	0.1325	0.00269646	3.63581
986	985	2.93221e-12	6.13258e-09	1.13307e-06	3.07187e-15	8.15543e-17	1.57325e-18	0.000239441	0.000704794	7.2315e-15	0.00405462	0.0824871	1.10054e-11	0.00981327	4.81267e-09	0.132487	0.00269967	3.63499
987	986	2.9326e-12	6.13246e-09	1.13305e-06	3.07181e-15	8.15528e-17	1.57322e-18	0.00023946	0.000704847	7.23137e-15	0.00405455	0.0824744	1.10051e-11	0.00982271	4.74865e-09	0.132474	0.00270288	3.63417
988	987	2.933e-12	6.13235e-09	1.13303e-06	3.07175e-15	8.15513e-17	1.57319e-18	0.000239478	0.0007049	7.23123e-15	0.00405448	0.0824618	1.10049e-11	0.00983214	4.6855e-09	0.132462	0.00270608	3.63335
989	988	2.93339e-12	6.13223e-09	1.13301e-06	3.0717e-15	8.15497e-17	1.57316e-18	0.000239497	0.000704954	7.2311e-15	0.00405441	0.0824491	1.10047e-11	0.00984158	4.62319e-09	0.132449	0.00270929	3.63253
990	989	2.93378e-12	6.13212e-09	1.13299e-06	3.07164e-15	8.15482e-17	1.57313e-18	0.000239515	0.000705007	7.23096e-15	0.00405433	0.0824365	1.10045e-11	0.00985102	4.56172e-09	0.132436	0.00271249	3.63172
991	990	2.93418e-12	6.13201e-09	1.13297e-06	3.07158e-15	8.15467e-17	1.57311e-18	0.000239534	0.00070506	7.23083e-15	0.00405426	0.0824238	1.10043e-11	0.00986046	4.50106e-09	0.132424	0.0027157	3.63091
992	991	2.93457e-12	6.13189e-09	1.13295e-06	3.07153e-15	8.15452e-17	1.57308e-18	0.000239552	0.000705114	7.23069e-15	0.00405419	0.0824112	1.10041e-11	0.00986989	4.44123e-09	0.132411	0.00271891	3.6301
993	992	2.93497e-12	6.13178e-09	1.13293e-06	3.07147e-15	8.15437e-17	1.57305e-18	0.000239571	0.000705167	7.23056e-15	0.00405412	0.0823986	1.10039e-11	0.00987933	4.38219e-09	0.132399	0.00272211	3.62929
994	993	2.93536e-12	6.13166e-09	1.13291e-06	3.07141e-15	8.15421e-17	1.57302e-18	0.000239589	0.00070522	7.23043e-15	0.00405405	0.0823859	1.10037e-11	0.00988876	4.32394e-09	0.132386	0.00272532	3.62848
995	994	2.93575e-12	6.13155e-09	1.13289e-06	3.07136e-15	8.15406e-17	1.57299e-18	0.000239608	0.000705274	7.23029e-15	0.00405397	0.0823733	1.10035e-11	0.0098982	4.26647e-09	0.132373	0.00272852	3.62768
996	995	2.93615e-12	6.13143e-09	1.13287e-06	3.0713e-15	8.15391e-17	1.57296e-18	0.000239627	0.000705327	7.23016e-15	0.0040539	0.0823606	1.10033e-11	0.00990764	4.20977e-09	0.132361	0.00273173	3.62687
997	996	2.93654e-12	6.13132e-09	1.13284e-06	3.07125e-15	8.15376e-17	1.57293e-18	0.000239645	0.000705381	7.23002e-15	0.00405383	0.082348	1.10031e-11	0.00991707	4.15383e-09	0.132348	0.00273493	3.62607
998	997	2.93694e-12	6.13121e-09	1.13282e-06	3.07119e-15	8.15361e-17	1.5729e-18	0.000239664	0.000705434	7.22989e-15	0.00405376	0.0823354	1.10029e-11	0.00992651	4.09864e-09	0.132335	0.00273814	3.62527
999	998	2.93733e-12	6.13109e-09	1.1328e-06	3.07113e-15	8.15345e-17	1.57287e-18	0.000239682	0.000705488	7.22975e-15	0.00405369	0.0823227	1.10027e-11	0.00993594	4.04419e-09	0.132323	0.00274135	3.62448
1000	999	2.93773e-12	6.13098e-09	1.13278e-06	3.07108e-15	8.1533e-17	1.57284e-18	0.000239701	0.000705541	7.22962e-15	0.00405362	0.0823101	1.10025e-11	0.00994538	3.99046e-09	0.13231	0.00274455	3.62368
1001	1000	2.93812e-12	6.13086e-09	1.13276e-06	3.07102e-15	8.15315e-17	1.57282e-18	0.000239719	0.000705595	7.22948e-15	0.00405354	0.0822974	1.10023e-11	0.00995481	3.93746e-09	0.132297	0.00274776	3.62289
1002	1001	2.93852e-12	6.13075e-09	1.13274e-06	3.07096e-15	8.153e-17	1.57279e-18	0.000239738	0.000705648	7.22935e-15	0.00405347	0.0822848	1.10021e-11	0.00996425	3.88516e-09	0.132285	0.00275096	3.6221
1003	1002	2.93892e-12	6.13063e-09	1.13272e-06	3.07091e-15	8.15284e-17	1.57276e-18	0.000239756	0.000705702	7.22921e-15	0.0040534	0.0822722	1.10019e-11	0.00997368	3.83356e-09	0.132272	0.00275417	3.62131
1004	1003	2.93931e-12	6.13052e-09	1.1327e-06	3.07085e-15	8.15269e-17	1.57273e-18	0.000239775	0.000705755	7.22908e-15	0.00405333	0.0822595	1.10017e-11	0.00998312	3.78265e-09	0.13226	0.00275737	3.62052
1005	1004	2.93971e-12	6.1304e-09	1.13268e-06	3.07079e-15	8.15254e-17	1.5727e-18	0.000239793	0.000705809	7.22894e-15	0.00405326	0.0822469	1.10015e-11	0.00999255	3.73243e-09	0.132247	0.00276058	3.61973
1006	1005	2.9401e-12	6.13029e-09	1.13266e-06	3.07074e-15	8.15239e-17	1.57267e-18	0.000239812	0.000705862	7.22881e-15	0.00405318	0.0822342	1.10013e-11	0.010002	3.68287e-09	0.132234	0.00276378	3.61895
1007	1006	2.9405e-12	6.13018e-09	1.13264e-06	3.07068e-15	8.15224e-17	1.57264e-18	0.00023983	0.000705916	7.22867e-15	0.00405311	0.0822216	1.10011e-11	0.0100114	3.63398e-09	0.132222	0.00276699	3.61816
1008	1007	2.94089e-12	6.13006e-09	1.13261e-06	3.07062e-15	8.15208e-17	1.57261e-18	0.000239849	0.000705969	7.22854e-15	0.00405304	0.082209	1.10009e-11	0.0100209	3.58574e-09	0.132209	0.00277019	3.61738
1009	1008	2.94129e-12	6.12995e-09	1.13259e-06	3.07057e-15	8.15193e-17	1.57258e-18	0.000239867	0.000706023	7.2284e-15	0.00405297	0.0821963	1.10007e-11	0.0100303	3.53815e-09	0.132196	0.0027734	3.61661
1010	1009	2.94169e-12	6.12983e-09	1.13257e-06	3.07051e-15	8.15178e-17	1.57255e-18	0.000239886	0.000706076	7.22827e-15	0.0040529	0.0821837	1.10005e-11	0.0100397	3.49119e-09	0.132184	0.0027766	3.61583
1011	1010	2.94208e-12	6.12972e-09	1.13255e-06	3.07045e-15	8.15163e-17	1.57253e-18	0.000239905	0.00070613	7.22813e-15	0.00405282	0.082171	1.10003e-11	0.0100492	3.44486e-09	0.132171	0.00277981	3.61505
1012	1011	2.94248e-12	6.1296e-09	1.13253e-06	3.0704e-15	8.15147e-17	1.5725e-18	0.000239923	0.000706184	7.228e-15	0.00405275	0.0821584	1.10001e-11	0.0100586	3.39915e-09	0.132158	0.00278301	3.61428
1013	1012	2.94288e-12	6.12949e-09	1.13251e-06	3.07034e-15	8.15132e-17	1.57247e-18	0.000239942	0.000706237	7.22786e-15	0.00405268	0.0821458	1.09999e-11	0.010068	3.35405e-09	0.132146	0.00278622	3.61351
1014	1013	2.94327e-12	6.12937e-09	1.13249e-06	3.07028e-15	8.15117e-17	1.57244e-18	0.00023996	0.000706291	7.22773e-15	0.00405261	0.0821331	1.09997e-11	0.0100775	3.30955e-09	0.132133	0.00278942	3.61274
1015	1014	2.94367e-12	6.12926e-09	1.13247e-06	3.07023e-15	8.15102e-17	1.57241e-18	0.000239979	0.000706344	7.22759e-15	0.00405254	0.0821205	1.09995e-11	0.0100869	3.26565e-09	0.13212	0.00279263	3.61197
1016	1015	2.94407e-12	6.12914e-09	1.13245e-06	3.07017e-15	8.15087e-17	1.57238e-18	0.000239997	0.000706398	7.22746e-15	0.00405246	0.0821079	1.09993e-11	0.0100963	3.22233e-09	0.132108	0.00279583	3.6112
1017	1016	2.94446e-12	6.12903e-09	1.13243e-06	3.07011e-15	8.15071e-17	1.57235e-18	0.000240016	0.000706452	7.22732e-15	0.00405239	0.0820952	1.09991e-11	0.0101057	3.1796e-09	0.132095	0.00279904	3.61044
1018	1017	2.94486e-12	6.12892e-09	1.13241e-06	3.07006e-15	8.15056e-17	1.57232e-18	0.000240034	0.000706505	7.22719e-15	0.00405232	0.0820826	1.09989e-11	0.0101152	3.13743e-09	0.132083	0.00280224	3.60968
1019	1018	2.94526e-12	6.1288e-09	1.13238e-06	3.07e-15	8.15041e-17	1.57229e-18	0.000240053	0.000706559	7.22705e-15	0.00405225	0.0820699	1.09987e-11	0.0101246	3.09582e-09	0.13207	0.00280545	3.60891
1020	1019	2.94565e-12	6.12869e-09	1.13236e-06	3.06994e-15	8.15026e-17	1.57226e-18	0.000240072	0.000706613	7.22692e-15	0.00405217	0.0820573	1.09985e-11	0.010134	3.05478e-09	0.132057	0.00280865	3.60816
1021	1020	2.94605e-12	6.12857e-09	1.13234e-06	3.06988e-15	8.1501e-17	1.57223e-18	0.00024009	0.000706666	7.22678e-15	0.0040521	0.0820447	1.09982e-11	0.0101435	3.01428e-09	0.132045	0.00281185	3.6074
1022	1021	2.94645e-12	6.12846e-09	1.13232e-06	3.06983e-15	8.14995e-17	1.57221e-18	0.000240109	0.00070672	7.22665e-15	0.00405203	0.082032	1.0998e-11	0.0101529	2.97432e-09	0.132032	0.00281506	3.60664
1023	1022	2.94685e-12	6.12834e-09	1.1323e-06	3.06977e-15	8.1498e-17	1.57218e-18	0.000240127	0.000706774	7.22651e-15	0.00405196	0.0820194	1.09978e-11	0.0101623	2.93489e-09	0.132019	0.00281826	3.60589
1024	1023	2.94725e-12	6.12823e-09	1.13228e-06	3.06971e-15	8.14965e-17	1.57215e-18	0.000240146	0.000706828	7.22638e-15	0.00405189	0.0820068	1.09976e-11	0.0101718	2.89599e-09	0.132007	0.00282147	3.60514
1025	1024	2.94764e-12	6.12811e-09	1.13226e-06	3.06966e-15	8.14949e-17	1.57212e-18	0.000240164	0.000706881	7.22624e-15	0.00405181	0.0819941	1.09974e-11	0.0101812	2.85761e-09	0.131994	0.00282467	3.60438
1026	1025	2.94804e-12	6.128e-09	1.13224e-06	3.0696e-15	8.14934e-17	1.57209e-18	0.000240183	0.000706935	7.2261e-15	0.00405174	0.0819815	1.09972e-11	0.0101906	2.81974e-09	0.131982	0.00282787	3.60364
1027	1026	2.94844e-12	6.12788e-09	1.13222e-06	3.06954e-15	8.14919e-17	1.57206e-18	0.000240201	0.000706989	7.22597e-15	0.00405167	0.0819689	1.0997e-11	0.0102001	2.78238e-09	0.131969	0.00283108	3.60289
1028	1027	2.94884e-12	6.12777e-09	1.1322e-06	3.06949e-15	8.14904e-17	1.57203e-18	0.00024022	0.000707043	7.22583e-15	0.0040516	0.0819562	1.09968e-11	0.0102095	2.74552e-09	0.131956	0.00283428	3.60214
1029	1028	2.94924e-12	6.12766e-09	1.13218e-06	3.06943e-15	8.14889e-17	1.572e-18	0.000240239	0.000707096	7.2257e-15	0.00405152	0.0819436	1.09966e-11	0.0102189	2.70914e-09	0.131944	0.00283749	3.6014
1030	1029	2.94963e-12	6.12754e-09	1.13215e-06	3.06937e-15	8.14873e-17	1.57197e-18	0.000240257	0.00070715	7.22556e-15	0.00405145	0.081931	1.09964e-11	0.0102283	2.67326e-09	0.131931	0.00284069	3.60066
1031	1030	2.95003e-12	6.12743e-09	1.13213e-06	3.06932e-15	8.14858e-17	1.57194e-18	0.000240276	0.000707204	7.22543e-15	0.00405138	0.0819183	1.09962e-11	0.0102378	2.63785e-09	0.131918	0.00284389	3.59992
1032	1031	2.95043e-12	6.12731e-09	1.13211e-06	3.06926e-15	8.14843e-17	1.57192e-18	0.000240294	0.000707258	7.22529e-15	0.00405131	0.0819057	1.0996e-11	0.0102472	2.60291e-09	0.131906	0.0028471	3.59918
1033	1032	2.95083e-12	6.1272e-09	1.13209e-06	3.0692e-15	8.14828e-17	1.57189e-18	0.000240313	0.000707312	7.22516e-15	0.00405123	0.0818931	1.09958e-11	0.0102566	2.56844e-09	0.131893	0.0028503	3.59844
1034	1033	2.95123e-12	6.12708e-09	1.13207e-06	3.06915e-15	8.14812e-17	1.57186e-18	0.000240331	0.000707365	7.22502e-15	0.00405116	0.0818804	1.09956e-11	0.0102661	2.53443e-09	0.13188	0.0028535	3.5977
1035	1034	2.95163e-12	6.12697e-09	1.13205e-06	3.06909e-15	8.14797e-17	1.57183e-18	0.00024035	0.000707419	7.22489e-15	0.00405109	0.0818678	1.09954e-11	0.0102755	2.50088e-09	0.131868	0.00285671	3.59697
1036	1035	2.95203e-12	6.12685e-09	1.13203e-06	3.06903e-15	8.14782e-17	1.5718e-18	0.000240369	0.000707473	7.22475e-15	0.00405102	0.0818552	1.09952e-11	0.0102849	2.46777e-09	0.131855	0.00285991	3.59624
1037	1036	2.95243e-12	6.12674e-09	1.13201e-06	3.06898e-15	8.14767e-17	1.57177e-18	0.000240387	0.000707527	7.22462e-15	0.00405095	0.0818425	1.0995e-11	0.0102944	2.4351e-09	0.131843	0.00286311	3.59551
1038	1037	2.95283e-12	6.12662e-09	1.13199e-06	3.06892e-15	8.14751e-17	1.57174e-18	0.000240406	0.000707581	7.22448e-15	0.00405087	0.0818299	1.09948e-11	0.0103038	2.40287e-09	0.13183	0.00286632	3.59478
1039	1038	2.95323e-12	6.12651e-09	1.13197e-06	3.06886e-15	8.14736e-17	1.57171e-18	0.000240424	0.000707635	7.22435e-15	0.0040508	0.0818173	1.09946e-11	0.0103132	2.37107e-09	0.131817	0.00286952	3.59405
1040	1039	2.95363e-12	6.12639e-09	1.13194e-06	3.06881e-15	8.14721e-17	1.57168e-18	0.000240443	0.000707689	7.22421e-15	0.00405073	0.0818046	1.09944e-11	0.0103226	2.33969e-09	0.131805	0.00287272	3.59333
1041	1040	2.95403e-12	6.12628e-09	1.13192e-06	3.06875e-15	8.14706e-17	1.57165e-18	0.000240462	0.000707742	7.22408e-15	0.00405066	0.081792	1.09942e-11	0.0103321	2.30873e-09	0.131792	0.00287593	3.5926
1042	1041	2.95443e-12	6.12616e-09	1.1319e-06	3.06869e-15	8.1469e-17	1.57162e-18	0.00024048	0.000707796	7.22394e-15	0.00405058	0.0817794	1.0994e-11	0.0103415	2.27818e-09	0.131779	0.00287913	3.59188
1043	1042	2.95483e-12	6.12605e-09	1.13188e-06	3.06864e-15	8.14675e-17	1.5716e-18	0.000240499	0.00070785	7.22381e-15	0.00405051	0.0817668	1.09938e-11	0.0103509	2.24804e-09	0.131767	0.00288233	3.59116
1044	1043	2.95523e-12	6.12594e-09	1.13186e-06	3.06858e-15	8.1466e-17	1.57157e-18	0.000240517	0.000707904	7.22367e-15	0.00405044	0.0817541	1.09936e-11	0.0103603	2.2183e-09	0.131754	0.00288554	3.59044
1045	1044	2.95563e-12	6.12582e-09	1.13184e-06	3.06852e-15	8.14645e-17	1.57154e-18	0.000240536	0.000707958	7.22354e-15	0.00405037	0.0817415	1.09934e-11	0.0103698	2.18896e-09	0.131741	0.00288874	3.58972
1046	1045	2.95603e-12	6.12571e-09	1.13182e-06	3.06847e-15	8.14629e-17	1.57151e-18	0.000240555	0.000708012	7.2234e-15	0.00405029	0.0817289	1.09932e-11	0.0103792	2.16e-09	0.131729	0.00289194	3.58901
1047	1046	2.95643e-12	6.12559e-09	1.1318e-06	3.06841e-15	8.14614e-17	1.57148e-18	0.000240573	0.000708066	7.22327e-15	0.00405022	0.0817162	1.0993e-11	0.0103886	2.13144e-09	0.131716	0.00289514	3.58829
1048	1047	2.95683e-12	6.12548e-09	1.13178e-06	3.06835e-15	8.14599e-17	1.57145e-18	0.000240592	0.00070812	7.22313e-15	0.00405015	0.0817036	1.09928e-11	0.010398	2.10325e-09	0.131704	0.00289835	3.58758
1049	1048	2.95723e-12	6.12536e-09	1.13176e-06	3.06829e-15	8.14584e-17	1.57142e-18	0.00024061	0.000708174	7.22299e-15	0.00405008	0.081691	1.09926e-11	0.0104075	2.07544e-09	0.131691	0.00290155	3.58687
1050	1049	2.95763e-12	6.12525e-09	1.13173e-06	3.06824e-15	8.14568e-17	1.57139e-18	0.000240629	0.000708228	7.22286e-15	0.00405	0.0816783	1.09923e-11	0.0104169	2.048e-09	0.131678	0.00290475	3.58616
1051	1050	2.95803e-12	6.12513e-09	1.13171e-06	3.06818e-15	8.14553e-17	1.57136e-18	0.000240648	0.000708282	7.22272e-15	0.00404993	0.0816657	1.09921e-11	0.0104263	2.02093e-09	0.131666	0.00290795	3.58545
1052	1051	2.95843e-12	6.12502e-09	1.13169e-06	3.06812e-15	8.14538e-17	1.57133e-18	0.000240666	0.000708336	7.22259e-15	0.00404986	0.0816531	1.09919e-11	0.0104358	1.99421e-09	0.131653	0.00291116	3.58474
1053	1052	2.95883e-12	6.1249e-09	1.13167e-06	3.06807e-15	8.14522e-17	1.5713e-18	0.000240685	0.00070839	7.22245e-15	0.00404979	0.0816405	1.09917e-11	0.0104452	1.96785e-09	0.13164	0.00291436	3.58404
1054	1053	2.95923e-12	6.12479e-09	1.13165e-06	3.06801e-15	8.14507e-17	1.57127e-18	0.000240703	0.000708444	7.22232e-15	0.00404971	0.0816278	1.09915e-11	0.0104546	1.94185e-09	0.131628	0.00291756	3.58334
1055	1054	2.95963e-12	6.12467e-09	1.13163e-06	3.06795e-15	8.14492e-17	1.57125e-18	0.000240722	0.000708498	7.22218e-15	0.00404964	0.0816152	1.09913e-11	0.010464	1.91618e-09	0.131615	0.00292076	3.58263
1056	1055	2.96004e-12	6.12456e-09	1.13161e-06	3.0679e-15	8.14477e-17	1.57122e-18	0.000240741	0.000708552	7.22205e-15	0.00404957	0.0816026	1.09911e-11	0.0104735	1.89086e-09	0.131603	0.00292397	3.58193
1057	1056	2.96044e-12	6.12444e-09	1.13159e-06	3.06784e-15	8.14461e-17	1.57119e-18	0.000240759	0.000708606	7.22191e-15	0.0040495	0.08159	1.09909e-11	0.0104829	1.86588e-09	0.13159	0.00292717	3.58123
1058	1057	2.96084e-12	6.12433e-09	1.13157e-06	3.06778e-15	8.14446e-17	1.57116e-18	0.000240778	0.00070866	7.22178e-15	0.00404942	0.0815773	1.09907e-11	0.0104923	1.84123e-09	0.131577	0.00293037	3.58054
1059	1058	2.96124e-12	6.12421e-09	1.13155e-06	3.06773e-15	8.14431e-17	1.57113e-18	0.000240796	0.000708714	7.22164e-15	0.00404935	0.0815647	1.09905e-11	0.0105017	1.81691e-09	0.131565	0.00293357	3.57984
1060	1059	2.96164e-12	6.1241e-09	1.13152e-06	3.06767e-15	8.14416e-17	1.5711e-18	0.000240815	0.000708768	7.22151e-15	0.00404928	0.0815521	1.09903e-11	0.0105112	1.79291e-09	0.131552	0.00293677	3.57915
1061	1060	2.96204e-12	6.12398e-09	1.1315e-06	3.06761e-15	8.144e-17	1.57107e-18	0.000240834	0.000708822	7.22137e-15	0.0040492	0.0815395	1.09901e-11	0.0105206	1.76923e-09	0.131539	0.00293998	3.57846
1062	1061	2.96245e-12	6.12387e-09	1.13148e-06	3.06755e-15	8.14385e-17	1.57104e-18	0.000240852	0.000708876	7.22123e-15	0.00404913	0.0815268	1.09899e-11	0.01053	1.74586e-09	0.131527	0.00294318	3.57776
1063	1062	2.96285e-12	6.12375e-09	1.13146e-06	3.0675e-15	8.1437e-17	1.57101e-18	0.000240871	0.000708931	7.2211e-15	0.00404906	0.0815142	1.09897e-11	0.0105394	1.72281e-09	0.131514	0.00294638	3.57707
1064	1063	2.96325e-12	6.12364e-09	1.13144e-06	3.06744e-15	8.14354e-17	1.57098e-18	0.00024089	0.000708985	7.22096e-15	0.00404899	0.0815016	1.09895e-11	0.0105488	1.70006e-09	0.131502	0.00294958	3.57639
1065	1064	2.96365e-12	6.12352e-09	1.13142e-06	3.06738e-15	8.14339e-17	1.57095e-18	0.000240908	0.000709039	7.22083e-15	0.00404891	0.081489	1.09893e-11	0.0105583	1.67762e-09	0.131489	0.00295278	3.5757
1066	1065	2.96406e-12	6.12341e-09	1.1314e-06	3.06733e-15	8.14324e-17	1.57092e-18	0.000240927	0.000709093	7.22069e-15	0.00404884	0.0814763	1.09891e-11	0.0105677	1.65547e-09	0.131476	0.00295598	3.57501
1067	1066	2.96446e-12	6.12329e-09	1.13138e-06	3.06727e-15	8.14309e-17	1.5709e-18	0.000240946	0.000709147	7.22056e-15	0.00404877	0.0814637	1.09889e-11	0.0105771	1.63362e-09	0.131464	0.00295919	3.57433
1068	1067	2.96486e-12	6.12318e-09	1.13136e-06	3.06721e-15	8.14293e-17	1.57087e-18	0.000240964	0.000709201	7.22042e-15	0.0040487	0.0814511	1.09887e-11	0.0105865	1.61206e-09	0.131451	0.00296239	3.57365
1069	1068	2.96526e-12	6.12306e-09	1.13134e-06	3.06716e-15	8.14278e-17	1.57084e-18	0.000240983	0.000709255	7.22029e-15	0.00404862	0.0814385	1.09885e-11	0.010596	1.59078e-09	0.131438	0.00296559	3.57297
1070	1069	2.96567e-12	6.12295e-09	1.13131e-06	3.0671e-15	8.14263e-17	1.57081e-18	0.000241001	0.00070931	7.22015e-15	0.00404855	0.0814258	1.09883e-11	0.0106054	1.56979e-09	0.131426	0.00296879	3.57229
1071	1070	2.96607e-12	6.12283e-09	1.13129e-06	3.06704e-15	8.14247e-17	1.57078e-18	0.00024102	0.000709364	7.22001e-15	0.00404848	0.0814132	1.09881e-11	0.0106148	1.54908e-09	0.131413	0.00297199	3.57161
1072	1071	2.96647e-12	6.12272e-09	1.13127e-06	3.06698e-15	8.14232e-17	1.57075e-18	0.000241039	0.000709418	7.21988e-15	0.0040484	0.0814006	1.09879e-11	0.0106242	1.52864e-09	0.131401	0.00297519	3.57094
1073	1072	2.96688e-12	6.1226e-09	1.13125e-06	3.06693e-15	8.14217e-17	1.57072e-18	0.000241057	0.000709472	7.21974e-15	0.00404833	0.081388	1.09877e-11	0.0106336	1.50847e-09	0.131388	0.00297839	3.57026
1074	1073	2.96728e-12	6.12249e-09	1.13123e-06	3.06687e-15	8.14202e-17	1.57069e-18	0.000241076	0.000709526	7.21961e-15	0.00404826	0.0813753	1.09874e-11	0.0106431	1.48857e-09	0.131375	0.0029816	3.56959
1075	1074	2.96768e-12	6.12237e-09	1.13121e-06	3.06681e-15	8.14186e-17	1.57066e-18	0.000241095	0.000709581	7.21947e-15	0.00404819	0.0813627	1.09872e-11	0.0106525	1.46894e-09	0.131363	0.0029848	3.56892
1076	1075	2.96809e-12	6.12226e-09	1.13119e-06	3.06676e-15	8.14171e-17	1.57063e-18	0.000241113	0.000709635	7.21934e-15	0.00404811	0.0813501	1.0987e-11	0.0106619	1.44957e-09	0.13135	0.002988	3.56825
1077	1076	2.96849e-12	6.12214e-09	1.13117e-06	3.0667e-15	8.14156e-17	1.5706e-18	0.000241132	0.000709689	7.2192e-15	0.00404804	0.0813375	1.09868e-11	0.0106713	1.43045e-09	0.131337	0.0029912	3.56758
1078	1077	2.96889e-12	6.12203e-09	1.13115e-06	3.06664e-15	8.1414e-17	1.57057e-18	0.000241151	0.000709743	7.21906e-15	0.00404797	0.0813249	1.09866e-11	0.0106808	1.41159e-09	0.131325	0.0029944	3.56691
1079	1078	2.9693e-12	6.12191e-09	1.13113e-06	3.06659e-15	8.14125e-17	1.57055e-18	0.000241169	0.000709798	7.21893e-15	0.00404789	0.0813122	1.09864e-11	0.0106902	1.39298e-09	0.131312	0.0029976	3.56624
1080	1079	2.9697e-12	6.1218e-09	1.1311e-06	3.06653e-15	8.1411e-17	1.57052e-18	0.000241188	0.000709852	7.21879e-15	0.00404782	0.0812996	1.09862e-11	0.0106996	1.37461e-09	0.1313	0.0030008	3.56558
1081	1080	2.97011e-12	6.12168e-09	1.13108e-06	3.06647e-15	8.14094e-17	1.57049e-18	0.000241207	0.000709906	7.21866e-15	0.00404775	0.081287	1.0986e-11	0.010709	1.35649e-09	0.131287	0.003004	3.56492
1082	1081	2.97051e-12	6.12157e-09	1.13106e-06	3.06641e-15	8.14079e-17	1.57046e-18	0.000241225	0.00070996	7.21852e-15	0.00404768	0.0812744	1.09858e-11	0.0107184	1.33861e-09	0.131274	0.0030072	3.56425
1083	1082	2.97092e-12	6.12145e-09	1.13104e-06	3.06636e-15	8.14064e-17	1.57043e-18	0.000241244	0.000710015	7.21839e-15	0.0040476	0.0812617	1.09856e-11	0.0107279	1.32097e-09	0.131262	0.0030104	3.56359
1084	1083	2.97132e-12	6.12134e-09	1.13102e-06	3.0663e-15	8.14048e-17	1.5704e-18	0.000241263	0.000710069	7.21825e-15	0.00404753	0.0812491	1.09854e-11	0.0107373	1.30356e-09	0.131249	0.0030136	3.56293
1085	1084	2.97173e-12	6.12122e-09	1.131e-06	3.06624e-15	8.14033e-17	1.57037e-18	0.000241281	0.000710123	7.21811e-15	0.00404746	0.0812365	1.09852e-11	0.0107467	1.28638e-09	0.131237	0.0030168	3.56228
1086	1085	2.97213e-12	6.12111e-09	1.13098e-06	3.06619e-15	8.14018e-17	1.57034e-18	0.0002413	0.000710178	7.21798e-15	0.00404738	0.0812239	1.0985e-11	0.0107561	1.26943e-09	0.131224	0.00302	3.56162
1087	1086	2.97253e-12	6.12099e-09	1.13096e-06	3.06613e-15	8.14003e-17	1.57031e-18	0.000241319	0.000710232	7.21784e-15	0.00404731	0.0812113	1.09848e-11	0.0107655	1.25271e-09	0.131211	0.0030232	3.56097
1088	1087	2.97294e-12	6.12088e-09	1.13094e-06	3.06607e-15	8.13987e-17	1.57028e-18	0.000241337	0.000710286	7.21771e-15	0.00404724	0.0811986	1.09846e-11	0.0107749	1.23621e-09	0.131199	0.00302641	3.56031
1089	1088	2.97335e-12	6.12076e-09	1.13091e-06	3.06601e-15	8.13972e-17	1.57025e-18	0.000241356	0.000710341	7.21757e-15	0.00404717	0.081186	1.09844e-11	0.0107844	1.21992e-09	0.131186	0.00302961	3.55966
1090	1089	2.97375e-12	6.12065e-09	1.13089e-06	3.06596e-15	8.13957e-17	1.57022e-18	0.000241375	0.000710395	7.21744e-15	0.00404709	0.0811734	1.09842e-11	0.0107938	1.20386e-09	0.131173	0.00303281	3.55901
1091	1090	2.97416e-12	6.12053e-09	1.13087e-06	3.0659e-15	8.13941e-17	1.57019e-18	0.000241393	0.000710449	7.2173e-15	0.00404702	0.0811608	1.0984e-11	0.0108032	1.188e-09	0.131161	0.00303601	3.55836
1092	1091	2.97456e-12	6.12042e-09	1.13085e-06	3.06584e-15	8.13926e-17	1.57017e-18	0.000241412	0.000710504	7.21716e-15	0.00404695	0.0811482	1.09838e-11	0.0108126	1.17236e-09	0.131148	0.00303921	3.55771
1093	1092	2.97497e-12	6.1203e-09	1.13083e-06	3.06579e-15	8.13911e-17	1.57014e-18	0.000241431	0.000710558	7.21703e-15	0.00404687	0.0811356	1.09836e-11	0.010822	1.15692e-09	0.131136	0.00304241	3.55707
1094	1093	2.97537e-12	6.12019e-09	1.13081e-06	3.06573e-15	8.13895e-17	1.57011e-18	0.00024145	0.000710613	7.21689e-15	0.0040468	0.0811229	1.09834e-11	0.0108315	1.14169e-09	0.131123	0.00304561	3.55642
1095	1094	2.97578e-12	6.12007e-09	1.13079e-06	3.06567e-15	8.1388e-17	1.57008e-18	0.000241468	0.000710667	7.21676e-15	0.00404673	0.0811103	1.09832e-11	0.0108409	1.12666e-09	0.13111	0.00304881	3.55578
1096	1095	2.97618e-12	6.11996e-09	1.13077e-06	3.06561e-15	8.13865e-17	1.57005e-18	0.000241487	0.000710721	7.21662e-15	0.00404665	0.0810977	1.09829e-11	0.0108503	1.11183e-09	0.131098	0.00305201	3.55514
1097	1096	2.97659e-12	6.11984e-09	1.13075e-06	3.06556e-15	8.13849e-17	1.57002e-18	0.000241506	0.000710776	7.21648e-15	0.00404658	0.0810851	1.09827e-11	0.0108597	1.09719e-09	0.131085	0.00305521	3.55449
1098	1097	2.977e-12	6.11973e-09	1.13073e-06	3.0655e-15	8.13834e-17	1.56999e-18	0.000241524	0.00071083	7.21635e-15	0.00404651	0.0810725	1.09825e-11	0.0108691	1.08275e-09	0.131072	0.0030584	3.55385
1099	1098	2.9774e-12	6.11961e-09	1.1307e-06	3.06544e-15	8.13819e-17	1.56996e-18	0.000241543	0.000710885	7.21621e-15	0.00404643	0.0810599	1.09823e-11	0.0108785	1.06851e-09	0.13106	0.0030616	3.55322
1100	1099	2.97781e-12	6.11949e-09	1.13068e-06	3.06539e-15	8.13803e-17	1.56993e-18	0.000241562	0.000710939	7.21608e-15	0.00404636	0.0810472	1.09821e-11	0.010888	1.05445e-09	0.131047	0.0030648	3.55258
1101	1100	2.97822e-12	6.11938e-09	1.13066e-06	3.06533e-15	8.13788e-17	1.5699e-18	0.00024158	0.000710993	7.21594e-15	0.00404629	0.0810346	1.09819e-11	0.0108974	1.04057e-09	0.131035	0.003068	3.55194
1102	1101	2.97862e-12	6.11926e-09	1.13064e-06	3.06527e-15	8.13773e-17	1.56987e-18	0.000241599	0.000711048	7.2158e-15	0.00404622	0.081022	1.09817e-11	0.0109068	1.02688e-09	0.131022	0.0030712	3.55131
1103	1102	2.97903e-12	6.11915e-09	1.13062e-06	3.06521e-15	8.13757e-17	1.56984e-18	0.000241618	0.000711102	7.21567e-15	0.00404614	0.0810094	1.09815e-11	0.0109162	1.01337e-09	0.131009	0.0030744	3.55068
1104	1103	2.97944e-12	6.11903e-09	1.1306e-06	3.06516e-15	8.13742e-17	1.56981e-18	0.000241637	0.000711157	7.21553e-15	0.00404607	0.0809968	1.09813e-11	0.0109256	1.00005e-09	0.130997	0.0030776	3.55005
1105	1104	2.97984e-12	6.11892e-09	1.13058e-06	3.0651e-15	8.13727e-17	1.56978e-18	0.000241655	0.000711211	7.2154e-15	0.004046	0.0809842	1.09811e-11	0.010935	9.86893e-10	0.130984	0.0030808	3.54941
1106	1105	2.98025e-12	6.1188e-09	1.13056e-06	3.06504e-15	8.13711e-17	1.56976e-18	0.000241674	0.000711266	7.21526e-15	0.00404592	0.0809715	1.09809e-11	0.0109445	9.73914e-10	0.130972	0.003084	3.54879
1107	1106	2.98066e-12	6.11869e-09	1.13054e-06	3.06499e-15	8.13696e-17	1.56973e-18	0.000241693	0.00071132	7.21512e-15	0.00404585	0.0809589	1.09807e-11	0.0109539	9.61108e-10	0.130959	0.0030872	3.54816
1108	1107	2.98106e-12	6.11857e-09	1.13051e-06	3.06493e-15	8.13681e-17	1.5697e-18	0.000241711	0.000711375	7.21499e-15	0.00404578	0.0809463	1.09805e-11	0.0109633	9.48471e-10	0.130946	0.0030904	3.54753
1109	1108	2.98147e-12	6.11846e-09	1.13049e-06	3.06487e-15	8.13665e-17	1.56967e-18	0.00024173	0.000711429	7.21485e-15	0.0040457	0.0809337	1.09803e-11	0.0109727	9.36001e-10	0.130934	0.0030936	3.54691
1110	1109	2.98188e-12	6.11834e-09	1.13047e-06	3.06481e-15	8.1365e-17	1.56964e-18	0.000241749	0.000711484	7.21472e-15	0.00404563	0.0809211	1.09801e-11	0.0109821	9.23697e-10	0.130921	0.0030968	3.54628
1111	1110	2.98229e-12	6.11823e-09	1.13045e-06	3.06476e-15	8.13635e-17	1.56961e-18	0.000241768	0.000711538	7.21458e-15	0.00404556	0.0809085	1.09799e-11	0.0109915	9.11555e-10	0.130908	0.0031	3.54566
1112	1111	2.98269e-12	6.11811e-09	1.13043e-06	3.0647e-15	8.13619e-17	1.56958e-18	0.000241786	0.000711593	7.21444e-15	0.00404548	0.0808959	1.09797e-11	0.0110009	8.99575e-10	0.130896	0.00310319	3.54504
1113	1112	2.9831e-12	6.11799e-09	1.13041e-06	3.06464e-15	8.13604e-17	1.56955e-18	0.000241805	0.000711648	7.21431e-15	0.00404541	0.0808832	1.09795e-11	0.0110104	8.87753e-10	0.130883	0.00310639	3.54442
1114	1113	2.98351e-12	6.11788e-09	1.13039e-06	3.06458e-15	8.13588e-17	1.56952e-18	0.000241824	0.000711702	7.21417e-15	0.00404534	0.0808706	1.09793e-11	0.0110198	8.76087e-10	0.130871	0.00310959	3.5438
1115	1114	2.98392e-12	6.11776e-09	1.13037e-06	3.06453e-15	8.13573e-17	1.56949e-18	0.000241843	0.000711757	7.21403e-15	0.00404526	0.080858	1.09791e-11	0.0110292	8.64576e-10	0.130858	0.00311279	3.54318
1116	1115	2.98433e-12	6.11765e-09	1.13035e-06	3.06447e-15	8.13558e-17	1.56946e-18	0.000241861	0.000711811	7.2139e-15	0.00404519	0.0808454	1.09788e-11	0.0110386	8.53217e-10	0.130845	0.00311599	3.54257
1117	1116	2.98473e-12	6.11753e-09	1.13032e-06	3.06441e-15	8.13542e-17	1.56943e-18	0.00024188	0.000711866	7.21376e-15	0.00404512	0.0808328	1.09786e-11	0.011048	8.42008e-10	0.130833	0.00311919	3.54195
1118	1117	2.98514e-12	6.11742e-09	1.1303e-06	3.06436e-15	8.13527e-17	1.5694e-18	0.000241899	0.00071192	7.21363e-15	0.00404504	0.0808202	1.09784e-11	0.0110574	8.30948e-10	0.13082	0.00312239	3.54134
1119	1118	2.98555e-12	6.1173e-09	1.13028e-06	3.0643e-15	8.13512e-17	1.56937e-18	0.000241917	0.000711975	7.21349e-15	0.00404497	0.0808076	1.09782e-11	0.0110668	8.20034e-10	0.130808	0.00312558	3.54073
1120	1119	2.98596e-12	6.11719e-09	1.13026e-06	3.06424e-15	8.13496e-17	1.56934e-18	0.000241936	0.00071203	7.21335e-15	0.0040449	0.080795	1.0978e-11	0.0110763	8.09264e-10	0.130795	0.00312878	3.54012
1121	1120	2.98637e-12	6.11707e-09	1.13024e-06	3.06418e-15	8.13481e-17	1.56932e-18	0.000241955	0.000712084	7.21322e-15	0.00404482	0.0807824	1.09778e-11	0.0110857	7.98637e-10	0.130782	0.00313198	3.53951
1122	1121	2.98678e-12	6.11695e-09	1.13022e-06	3.06413e-15	8.13466e-17	1.56929e-18	0.000241974	0.000712139	7.21308e-15	0.00404475	0.0807697	1.09776e-11	0.0110951	7.8815e-10	0.13077	0.00313518	3.5389
1123	1122	2.98719e-12	6.11684e-09	1.1302e-06	3.06407e-15	8.1345e-17	1.56926e-18	0.000241992	0.000712194	7.21294e-15	0.00404468	0.0807571	1.09774e-11	0.0111045	7.77802e-10	0.130757	0.00313838	3.53829
1124	1123	2.9876e-12	6.11672e-09	1.13018e-06	3.06401e-15	8.13435e-17	1.56923e-18	0.000242011	0.000712248	7.21281e-15	0.0040446	0.0807445	1.09772e-11	0.0111139	7.67591e-10	0.130745	0.00314158	3.53768
1125	1124	2.988e-12	6.11661e-09	1.13015e-06	3.06395e-15	8.13419e-17	1.5692e-18	0.00024203	0.000712303	7.21267e-15	0.00404453	0.0807319	1.0977e-11	0.0111233	7.57515e-10	0.130732	0.00314477	3.53708
1126	1125	2.98841e-12	6.11649e-09	1.13013e-06	3.0639e-15	8.13404e-17	1.56917e-18	0.000242049	0.000712358	7.21254e-15	0.00404446	0.0807193	1.09768e-11	0.0111327	7.47572e-10	0.130719	0.00314797	3.53648
1127	1126	2.98882e-12	6.11638e-09	1.13011e-06	3.06384e-15	8.13389e-17	1.56914e-18	0.000242068	0.000712412	7.2124e-15	0.00404438	0.0807067	1.09766e-11	0.0111421	7.37761e-10	0.130707	0.00315117	3.53587
1128	1127	2.98923e-12	6.11626e-09	1.13009e-06	3.06378e-15	8.13373e-17	1.56911e-18	0.000242086	0.000712467	7.21226e-15	0.00404431	0.0806941	1.09764e-11	0.0111516	7.28079e-10	0.130694	0.00315437	3.53527
1129	1128	2.98964e-12	6.11614e-09	1.13007e-06	3.06372e-15	8.13358e-17	1.56908e-18	0.000242105	0.000712522	7.21213e-15	0.00404424	0.0806815	1.09762e-11	0.011161	7.18525e-10	0.130681	0.00315757	3.53467
1130	1129	2.99005e-12	6.11603e-09	1.13005e-06	3.06367e-15	8.13342e-17	1.56905e-18	0.000242124	0.000712576	7.21199e-15	0.00404416	0.0806689	1.0976e-11	0.0111704	7.09098e-10	0.130669	0.00316076	3.53407
1131	1130	2.99046e-12	6.11591e-09	1.13003e-06	3.06361e-15	8.13327e-17	1.56902e-18	0.000242143	0.000712631	7.21185e-15	0.00404409	0.0806563	1.09758e-11	0.0111798	6.99795e-10	0.130656	0.00316396	3.53348
1132	1131	2.99087e-12	6.1158e-09	1.13001e-06	3.06355e-15	8.13312e-17	1.56899e-18	0.000242161	0.000712686	7.21172e-15	0.00404402	0.0806436	1.09756e-11	0.0111892	6.90615e-10	0.130644	0.00316716	3.53288
1133	1132	2.99128e-12	6.11568e-09	1.12999e-06	3.0635e-15	8.13296e-17	1.56896e-18	0.00024218	0.00071274	7.21158e-15	0.00404394	0.080631	1.09754e-11	0.0111986	6.81556e-10	0.130631	0.00317036	3.53229
1134	1133	2.99169e-12	6.11557e-09	1.12996e-06	3.06344e-15	8.13281e-17	1.56893e-18	0.000242199	0.000712795	7.21144e-15	0.00404387	0.0806184	1.09751e-11	0.011208	6.72617e-10	0.130618	0.00317355	3.53169
1135	1134	2.9921e-12	6.11545e-09	1.12994e-06	3.06338e-15	8.13266e-17	1.5689e-18	0.000242218	0.00071285	7.21131e-15	0.0040438	0.0806058	1.09749e-11	0.0112174	6.63796e-10	0.130606	0.00317675	3.5311
1136	1135	2.99251e-12	6.11533e-09	1.12992e-06	3.06332e-15	8.1325e-17	1.56887e-18	0.000242236	0.000712905	7.21117e-15	0.00404372	0.0805932	1.09747e-11	0.0112268	6.55092e-10	0.130593	0.00317995	3.53051
1137	1136	2.99292e-12	6.11522e-09	1.1299e-06	3.06327e-15	8.13235e-17	1.56884e-18	0.000242255	0.000712959	7.21103e-15	0.00404365	0.0805806	1.09745e-11	0.0112362	6.46502e-10	0.130581	0.00318315	3.52992
1138	1137	2.99333e-12	6.1151e-09	1.12988e-06	3.06321e-15	8.13219e-17	1.56882e-18	0.000242274	0.000713014	7.2109e-15	0.00404358	0.080568	1.09743e-11	0.0112457	6.38026e-10	0.130568	0.00318634	3.52933
1139	1138	2.99374e-12	6.11499e-09	1.12986e-06	3.06315e-15	8.13204e-17	1.56879e-18	0.000242293	0.000713069	7.21076e-15	0.0040435	0.0805554	1.09741e-11	0.0112551	6.29662e-10	0.130555	0.00318954	3.52874
1140	1139	2.99416e-12	6.11487e-09	1.12984e-06	3.06309e-15	8.13189e-17	1.56876e-18	0.000242312	0.000713124	7.21062e-15	0.00404343	0.0805428	1.09739e-11	0.0112645	6.21409e-10	0.130543	0.00319274	3.52816
1141	1140	2.99457e-12	6.11476e-09	1.12982e-06	3.06304e-15	8.13173e-17	1.56873e-18	0.00024233	0.000713178	7.21049e-15	0.00404335	0.0805302	1.09737e-11	0.0112739	6.13264e-10	0.13053	0.00319593	3.52757
1142	1141	2.99498e-12	6.11464e-09	1.12979e-06	3.06298e-15	8.13158e-17	1.5687e-18	0.000242349	0.000713233	7.21035e-15	0.00404328	0.0805176	1.09735e-11	0.0112833	6.05227e-10	0.130518	0.00319913	3.52699
1143	1142	2.99539e-12	6.11452e-09	1.12977e-06	3.06292e-15	8.13142e-17	1.56867e-18	0.000242368	0.000713288	7.21021e-15	0.00404321	0.080505	1.09733e-11	0.0112927	5.97296e-10	0.130505	0.00320233	3.5264
1144	1143	2.9958e-12	6.11441e-09	1.12975e-06	3.06286e-15	8.13127e-17	1.56864e-18	0.000242387	0.000713343	7.21008e-15	0.00404313	0.0804924	1.09731e-11	0.0113021	5.8947e-10	0.130492	0.00320553	3.52582
1145	1144	2.99621e-12	6.11429e-09	1.12973e-06	3.06281e-15	8.13111e-17	1.56861e-18	0.000242406	0.000713398	7.20994e-15	0.00404306	0.0804798	1.09729e-11	0.0113115	5.81747e-10	0.13048	0.00320872	3.52524
1146	1145	2.99662e-12	6.11418e-09	1.12971e-06	3.06275e-15	8.13096e-17	1.56858e-18	0.000242424	0.000713453	7.2098e-15	0.00404299	0.0804672	1.09727e-11	0.0113209	5.74125e-10	0.130467	0.00321192	3.52466
1147	1146	2.99704e-12	6.11406e-09	1.12969e-06	3.06269e-15	8.13081e-17	1.56855e-18	0.000242443	0.000713507	7.20967e-15	0.00404291	0.0804546	1.09725e-11	0.0113303	5.66605e-10	0.130455	0.00321512	3.52408
1148	1147	2.99745e-12	6.11394e-09	1.12967e-06	3.06263e-15	8.13065e-17	1.56852e-18	0.000242462	0.000713562	7.20953e-15	0.00404284	0.0804419	1.09723e-11	0.0113397	5.59183e-10	0.130442	0.00321831	3.52351
1149	1148	2.99786e-12	6.11383e-09	1.12965e-06	3.06258e-15	8.1305e-17	1.56849e-18	0.000242481	0.000713617	7.20939e-15	0.00404277	0.0804293	1.09721e-11	0.0113491	5.5186e-10	0.130429	0.00322151	3.52293
1150	1149	2.99827e-12	6.11371e-09	1.12962e-06	3.06252e-15	8.13034e-17	1.56846e-18	0.0002425	0.000713672	7.20926e-15	0.00404269	0.0804167	1.09719e-11	0.0113586	5.44633e-10	0.130417	0.00322471	3.52235
1151	1150	2.99868e-12	6.1136e-09	1.1296e-06	3.06246e-15	8.13019e-17	1.56843e-18	0.000242519	0.000713727	7.20912e-15	0.00404262	0.0804041	1.09716e-11	0.011368	5.37502e-10	0.130404	0.0032279	3.52178
1152	1151	2.9991e-12	6.11348e-09	1.12958e-06	3.0624e-15	8.13004e-17	1.5684e-18	0.000242537	0.000713782	7.20898e-15	0.00404254	0.0803915	1.09714e-11	0.0113774	5.30464e-10	0.130392	0.0032311	3.52121
1153	1152	2.99951e-12	6.11336e-09	1.12956e-06	3.06235e-15	8.12988e-17	1.56837e-18	0.000242556	0.000713837	7.20885e-15	0.00404247	0.0803789	1.09712e-11	0.0113868	5.2352e-10	0.130379	0.00323429	3.52064
1154	1153	2.99992e-12	6.11325e-09	1.12954e-06	3.06229e-15	8.12973e-17	1.56834e-18	0.000242575	0.000713891	7.20871e-15	0.0040424	0.0803663	1.0971e-11	0.0113962	5.16667e-10	0.130366	0.00323749	3.52007
1155	1154	3.00033e-12	6.11313e-09	1.12952e-06	3.06223e-15	8.12957e-17	1.56831e-18	0.000242594	0.000713946	7.20857e-15	0.00404232	0.0803537	1.09708e-11	0.0114056	5.09904e-10	0.130354	0.00324069	3.5195
1156	1155	3.00075e-12	6.11302e-09	1.1295e-06	3.06217e-15	8.12942e-17	1.56829e-18	0.000242613	0.000714001	7.20844e-15	0.00404225	0.0803411	1.09706e-11	0.011415	5.0323e-10	0.130341	0.00324388	3.51893
1157	1156	3.00116e-12	6.1129e-09	1.12948e-06	3.06212e-15	8.12926e-17	1.56826e-18	0.000242631	0.000714056	7.2083e-15	0.00404218	0.0803285	1.09704e-11	0.0114244	4.96645e-10	0.130329	0.00324708	3.51836
1158	1157	3.00157e-12	6.11278e-09	1.12946e-06	3.06206e-15	8.12911e-17	1.56823e-18	0.00024265	0.000714111	7.20816e-15	0.0040421	0.0803159	1.09702e-11	0.0114338	4.90146e-10	0.130316	0.00325028	3.5178
1159	1158	3.00198e-12	6.11267e-09	1.12943e-06	3.062e-15	8.12895e-17	1.5682e-18	0.000242669	0.000714166	7.20803e-15	0.00404203	0.0803033	1.097e-11	0.0114432	4.83733e-10	0.130303	0.00325347	3.51723
1160	1159	3.0024e-12	6.11255e-09	1.12941e-06	3.06194e-15	8.1288e-17	1.56817e-18	0.000242688	0.000714221	7.20789e-15	0.00404195	0.0802907	1.09698e-11	0.0114526	4.77404e-10	0.130291	0.00325667	3.51667
1161	1160	3.00281e-12	6.11244e-09	1.12939e-06	3.06188e-15	8.12865e-17	1.56814e-18	0.000242707	0.000714276	7.20775e-15	0.00404188	0.0802781	1.09696e-11	0.011462	4.71159e-10	0.130278	0.00325986	3.51611
1162	1161	3.00322e-12	6.11232e-09	1.12937e-06	3.06183e-15	8.12849e-17	1.56811e-18	0.000242726	0.000714331	7.20762e-15	0.00404181	0.0802655	1.09694e-11	0.0114714	4.64996e-10	0.130266	0.00326306	3.51554
1163	1162	3.00364e-12	6.1122e-09	1.12935e-06	3.06177e-15	8.12834e-17	1.56808e-18	0.000242745	0.000714386	7.20748e-15	0.00404173	0.0802529	1.09692e-11	0.0114808	4.58915e-10	0.130253	0.00326625	3.51498
1164	1163	3.00405e-12	6.11209e-09	1.12933e-06	3.06171e-15	8.12818e-17	1.56805e-18	0.000242763	0.000714441	7.20734e-15	0.00404166	0.0802403	1.0969e-11	0.0114902	4.52913e-10	0.13024	0.00326945	3.51443
1165	1164	3.00446e-12	6.11197e-09	1.12931e-06	3.06165e-15	8.12803e-17	1.56802e-18	0.000242782	0.000714496	7.2072e-15	0.00404159	0.0802277	1.09688e-11	0.0114996	4.46991e-10	0.130228	0.00327265	3.51387
1166	1165	3.00488e-12	6.11185e-09	1.12928e-06	3.0616e-15	8.12787e-17	1.56799e-18	0.000242801	0.000714551	7.20707e-15	0.00404151	0.0802151	1.09686e-11	0.011509	4.41146e-10	0.130215	0.00327584	3.51331
1167	1166	3.00529e-12	6.11174e-09	1.12926e-06	3.06154e-15	8.12772e-17	1.56796e-18	0.00024282	0.000714606	7.20693e-15	0.00404144	0.0802025	1.09683e-11	0.0115185	4.35379e-10	0.130203	0.00327904	3.51275
1168	1167	3.00571e-12	6.11162e-09	1.12924e-06	3.06148e-15	8.12756e-17	1.56793e-18	0.000242839	0.000714661	7.20679e-15	0.00404136	0.0801899	1.09681e-11	0.0115279	4.29687e-10	0.13019	0.00328223	3.5122
1169	1168	3.00612e-12	6.11151e-09	1.12922e-06	3.06142e-15	8.12741e-17	1.5679e-18	0.000242858	0.000714716	7.20666e-15	0.00404129	0.0801773	1.09679e-11	0.0115373	4.2407e-10	0.130177	0.00328543	3.51165
1170	1169	3.00654e-12	6.11139e-09	1.1292e-06	3.06137e-15	8.12726e-17	1.56787e-18	0.000242876	0.000714771	7.20652e-15	0.00404122	0.0801647	1.09677e-11	0.0115467	4.18528e-10	0.130165	0.00328862	3.51109
1171	1170	3.00695e-12	6.11127e-09	1.12918e-06	3.06131e-15	8.1271e-17	1.56784e-18	0.000242895	0.000714826	7.20638e-15	0.00404114	0.0801521	1.09675e-11	0.0115561	4.13058e-10	0.130152	0.00329182	3.51054
1172	1171	3.00736e-12	6.11116e-09	1.12916e-06	3.06125e-15	8.12695e-17	1.56781e-18	0.000242914	0.000714881	7.20624e-15	0.00404107	0.0801395	1.09673e-11	0.0115655	4.0766e-10	0.13014	0.00329501	3.50999
1173	1172	3.00778e-12	6.11104e-09	1.12914e-06	3.06119e-15	8.12679e-17	1.56778e-18	0.000242933	0.000714936	7.20611e-15	0.004041	0.0801269	1.09671e-11	0.0115749	4.02334e-10	0.130127	0.00329821	3.50944
1174	1173	3.00819e-12	6.11092e-09	1.12911e-06	3.06114e-15	8.12664e-17	1.56775e-18	0.000242952	0.000714991	7.20597e-15	0.00404092	0.0801143	1.09669e-11	0.0115843	3.97077e-10	0.130114	0.0033014	3.50889
1175	1174	3.00861e-12	6.11081e-09	1.12909e-06	3.06108e-15	8.12648e-17	1.56772e-18	0.000242971	0.000715046	7.20583e-15	0.00404085	0.0801017	1.09667e-11	0.0115937	3.9189e-10	0.130102	0.0033046	3.50835
[truncated: 34,826 more rows]
