# Supplementary material for: Pd-catalyzed regiodivergent arylation of cyclic allylboronates
Source: Chem Sci. 2025 Oct 24;16(47):22656–65. doi: 10.1039/d5sc07577g (PMC12570269; doi:10.1039/d5sc07577g)
Supplement: SC-016-D5SC07577G-s001 [file SC-016-D5SC07577G-s001.zip › trajectory_500_intiso-to-b1c3.xyz]

174
# ORCA AIMD Position Step 0, t=0.00 fs, E_Pot=-6149.31011017 Hartree, Unit is Angstrom
 C     -3.5438795629     -6.5332795310     -1.2134536031
 C     -3.2521296401     -5.2094652891     -0.9171780489
 C     -2.5224976960     -7.4700771814     -1.2990298544
 H     -4.0513676742     -4.4849843189     -0.8204722896
 H     -2.7498658513     -8.5036697399     -1.5268375679
 C     -1.9359150812     -4.8015583447     -0.7114208425
 C     -1.2091751433     -7.0781566501     -1.0729410848
 H     -0.4072232398     -7.8032737943     -1.1302508739
 C     -0.9197240315     -5.7554430786     -0.7733425489
 H      0.1087497445     -5.4533553465     -0.6104503570
 H     -4.5724422302     -6.8349864565     -1.3659667411
 C     -1.6262330399     -3.3697829517     -0.4698979264
 C     -2.2981454275     -2.3590068565     -1.1005845842
 H     -3.0878291625     -2.6126934627     -1.7998784963
 C     -2.2421529557     -0.9531003810     -0.5407623023
 H     -1.2911201842     -0.4601123956     -0.7742435496
 H     -3.0203778881     -0.3419710282     -1.0121730778
 C     -0.5839060165     -2.9814160792      0.5009805350
 H      0.0380043199     -2.1097700502      0.2055370641
 H      0.0219297316     -3.7924081224      0.8921514897
 C     -2.4002222245     -1.0101786269      0.9871050531
 H     -2.1165240761     -0.0419307458      1.4096896449
 H     -3.4587070590     -1.1533964730      1.2329115948
 B     -1.5552314597     -2.2005457261      1.7360105841
 O     -0.6562214199     -1.7110613435      2.8472494867
 C     -1.2312938798     -2.1706798855      4.0867795803
 O     -2.4233439010     -3.1881417655      2.3715996176
 C     -1.9080209015     -3.5041696127      3.6557904504
 C     -0.8948051969     -4.6506308439      3.5517534125
 H     -1.3521523771     -5.4634783205      2.9846588571
 H      0.0130808259     -4.3370378534      3.0357598495
 H     -0.6153072470     -5.0292221382      4.5370443008
 C     -0.1396262598     -2.3305441474      5.1340825586
 H      0.2126070623     -1.3481084844      5.4534621413
 H     -0.5327471254     -2.8453968440      6.0137050774
 H      0.7058229951     -2.8979609306      4.7455470170
 C     -2.2520343716     -1.1366380906      4.5691159475
 H     -3.0699920317     -1.0359192681      3.8536612493
 H     -2.6683779320     -1.4141078985      5.5390959775
 H     -1.7577336230     -0.1686548653      4.6818264446
 C     -3.0588466189     -3.9369833751      4.5535981797
 H     -2.7285414725     -4.0513740063      5.5890005932
 H     -3.8746002949     -3.2166555937      4.5181055543
 H     -3.4417648266     -4.8995258943      4.2102979199
Pd     -0.0423769875     -2.6245813595     -1.8471507929
 C      1.9053021278     -2.7588642016     -2.2703630581
 C      2.7814983158     -1.6852217397     -2.1285838635
 C      2.4118595357     -3.9963347942     -2.6667600021
 C      4.1389007985     -1.8523887309     -2.3715300094
 C      3.7728298804     -4.1616477816     -2.9074072825
 C      4.6393707503     -3.0879880074     -2.7633975229
 H      2.4102358917     -0.7142159869     -1.8232483868
 H      1.7426707963     -4.8411936709     -2.8030145536
 H      4.8089396033     -1.0083957890     -2.2508051415
 H      4.1513478995     -5.1300810339     -3.2120528055
 H      5.6985267571     -3.2116615494     -2.9510301719
Li      0.1757370016     -0.0613059522      2.6817659802
Br      1.2215583430      0.6036350419      0.4967256075
Li      0.9786952685      2.9702507200      1.3301464300
 C     -3.7963990463      2.8099808299     -0.9897125382
 C     -3.1725517898      2.7028182645      0.2467728771
 C     -4.0899699780      4.0560997049     -1.5229946838
 H     -2.9567842430      1.7181719038      0.6390126337
 H     -4.5690187884      4.1421712546     -2.4898201700
 C     -2.8245432869      3.8351582632      0.9876418389
 C     -3.7630845435      5.1940535087     -0.7956379376
 H     -3.9815876955      6.1761023196     -1.1962843287
 C     -3.1398845261      5.0826736137      0.4372666367
 H     -2.8674620091      5.9869941219      0.9669916816
 H     -4.0537205661      1.9102240812     -1.5369525581
 C     -2.0902780173      3.7035431419      2.2808643223
 C     -2.1257306073      4.6833068914      3.1880183132
 H     -2.7372601022      5.5587777742      2.9871217199
 C     -1.3959966996      4.6905244815      4.5006959954
 H     -0.5354641519      5.3680729509      4.4061934650
 H     -2.0443443427      5.1463231283      5.2571161395
 C     -1.3018586000      2.4291431936      2.5152240018
 H     -0.9275635454      2.0625629222      1.5491725861
 H     -2.0031671260      1.6441782707      2.8363905398
 C     -0.9048525050      3.3095640148      4.9326699701
 H     -0.3067425030      3.4148394166      5.8403934454
 H     -1.7709630400      2.6957439823      5.2156140218
 B     -0.1700578946      2.5622245573      3.6927456597
 O      1.0730577031      3.2757414950      3.1701923419
 C      2.2012655425      2.8368381326      3.9330544136
 O      0.4335271456      1.2126670360      4.0459151650
 C      1.7678044249      1.4175006000      4.5257145312
 C      2.6309837043      0.2565937070      4.0257546094
 H      2.6623715092      0.1977377119      2.9381233375
 H      3.6551967308      0.3380447838      4.3920497099
 H      2.2226527410     -0.6808350229      4.4100664915
 C      3.4080073620      2.7633564393      2.9968200238
 H      3.2315130849      2.1071164950      2.1428938225
 H      3.6236759592      3.7664643110      2.6252706977
 H      4.2953152620      2.4062100015      3.5212962396
 C      2.5190984837      3.8892506426      4.9987897216
 H      2.7345134373      4.8326682577      4.4934926311
 H      1.6839323290      4.0560863252      5.6741880533
 H      3.3953519944      3.6106542965      5.5863432764
 C      1.7799163974      1.3583028446      6.0561005249
 H      2.7875423613      1.5111514417      6.4469051573
 H      1.1161100372      2.0921557762      6.5043929901
 H      1.4452041573      0.3689621429      6.3714085761
 H      3.1692627152      3.2133216464     -1.3938168482
 C      0.7222081623      2.6040193606     -2.4104810791
 H     -0.1489570831      2.0109630941     -2.1232656084
 H      1.5502794711      1.9177537354     -2.5855011055
 H      0.4896402704      3.1204029735     -3.3458868239
 C      1.0612690747      3.5893877636     -1.3300966211
 C      0.0533857697      4.3112536710     -0.6913622838
 C      0.3561527393      5.2111073583      0.3251548770
 C      1.6767432557      5.4074693723      0.7137627543
 C      2.6881192064      4.6972742631      0.0785962528
 C      2.3796309735      3.7920086901     -0.9293368261
 H     -0.9795505464      4.1541235900     -0.9806262948
 H     -0.4424987269      5.7360912854      0.8321503435
 H      1.9087433968      6.0871444596      1.5230537813
 H      3.7187253628      4.8316807166      0.3807059100
 P     -0.2868967832     -2.2093732947     -4.0374419628
 C      1.0771391599     -1.3552586698     -4.8663344675
 H     -4.0451039103     -0.0048133398     -3.3902676439
 H     -1.5800343358     -0.3436773605     -3.3546217156
 C      2.1359441321     -2.0625901432     -5.4379100212
 C      1.1716303095      0.0292714669     -4.7761309234
 H      2.1092321481     -3.1440342917     -5.4771333675
 C      3.2448747413     -1.3930311224     -5.9195156333
 H      4.0628797772     -1.9614053738     -6.3470944841
 C      3.3423878342     -0.0039732094     -5.8385916346
 C      4.5691321491      0.7040891252     -6.3426513055
 C      2.2894534680      0.6946184240     -5.2607442105
 H      5.4527913104      0.3821673348     -5.7879035758
 H      4.4760572907      1.7841962254     -6.2356004310
 H      4.7453061071      0.4792197930     -7.3956999831
 H      2.3439241782      1.7743958391     -5.1751643820
 H      0.3826136926      0.6034977862     -4.3042795308
 H      0.0504889338     -3.0075797827     -6.8929814589
 C     -1.7339539717     -1.0864008077     -4.1412664427
 C     -0.6550603909     -3.7100962530     -4.9845130767
 N     -2.3277909256     -1.4387240793     -6.4822778792
 C     -1.9420832730     -1.1704519226     -7.8492118361
 C     -2.0838948638     -0.4188407770     -5.4779115745
 H     -2.7111796010     -0.6620170711     -8.4463628301
 H     -1.0372374350     -0.5602568500     -7.8656859240
 H     -1.1947402810      0.1076086885     -5.8355040371
 C     -3.1536481931      0.7073388462     -5.2624739471
 C     -4.3462386901      0.2618985463     -4.4067932434
 C     -2.4758537647      1.8969549954     -4.5675603753
 C     -3.6693601246      1.1882401541     -6.6199736274
 H     -5.0640604493      1.0824350076     -4.3253468953
 H     -4.8717851241     -0.5889281385     -4.8416154561
 H     -1.6196785729      2.2559181447     -5.1463721902
 H     -2.1300216667      1.6572751596     -3.5588136750
 H     -3.1802205891      2.7266474332     -4.4678523561
 H     -4.3373236185      2.0415393786     -6.4818472899
 H     -4.2286655669      0.4083769496     -7.1375148373
 H     -2.8473716614      1.5075390772     -7.2649388684
 H     -2.5654780201     -1.6986244086     -3.7883727343
 C     -0.4110905521     -3.8243609445     -6.3547727002
 C     -1.2668673609     -4.7690279992     -4.3223172504
 C     -0.7689007574     -4.9746057795     -7.0319706489
 H     -0.5677120118     -5.0509438798     -8.0948082754
 C     -1.3901238564     -6.0395085007     -6.3735706887
 C     -1.6372617289     -5.9169464268     -5.0127927401
 C     -1.7629070135     -7.2859789109     -7.1272142175
 H     -2.1157390139     -6.7252303898     -4.4715989909
 H     -2.3426413375     -7.0441447157     -8.0192129551
 H     -0.8687787528     -7.8204412708     -7.4542322083
 H     -2.3520268375     -7.9612396995     -6.5081260432
 C     -3.4701896534     -2.3156456334     -6.3726919881
 H     -3.2596539780     -3.2376300439     -6.9223353532
 H     -4.3990259133     -1.8879549160     -6.7798661432
 H     -3.6546407927     -2.5969383269     -5.3357483929
 H     -1.7190672096     -2.1190792012     -8.3482535866
 H     -1.4590983747     -4.7051927603     -3.2576121054
174
# ORCA AIMD Position Step 50, t=50.00 fs, E_Pot=-6149.21318681 Hartree, Unit is Angstrom
 C     -3.4591409195     -6.6376051321     -1.2075165826
 C     -3.2037646119     -5.3380774378     -0.8349695197
 C     -2.3945510403     -7.5258418870     -1.4467744262
 H     -4.0177298082     -4.6644730274     -0.5968812551
 H     -2.4723841350     -8.6026732451     -1.7130985846
 C     -1.9075922396     -4.8887334867     -0.6875045910
 C     -1.1048783160     -7.0534237497     -1.3324308190
 H     -0.2913314875     -7.7321501554     -1.5011051505
 C     -0.8506777170     -5.7310753618     -0.9696649445
 H      0.1590264408     -5.3634111240     -0.8753883915
 H     -4.4568075580     -6.9462811509     -1.2882263615
 C     -1.6088968285     -3.4399959312     -0.5102693425
 C     -2.2656375106     -2.4687758302     -1.1715822281
 H     -3.0429820219     -2.7453769181     -1.8783245951
 C     -2.3152818409     -1.0500857340     -0.5915965326
 H     -1.4636589934     -0.4335966313     -0.8727928362
 H     -3.1769145304     -0.5764541231     -1.1063744416
 C     -0.6149621813     -2.9988932124      0.5264695004
 H      0.0159896378     -2.1323252508      0.1986384092
 H     -0.0358285894     -3.8350826662      0.9217927465
 C     -2.5087540509     -1.1105636878      0.9431037836
 H     -2.3379912706     -0.1759727806      1.4449284093
 H     -3.5720021465     -1.3602616671      1.1157973666
 B     -1.5551580500     -2.2757678109      1.6745831482
 O     -0.7300698160     -1.6581332364      2.8130336639
 C     -1.2199625586     -2.1568192211      4.0526657290
 O     -2.3442671153     -3.2620901857      2.3348312452
 C     -1.9069803809     -3.4861705807      3.6596354517
 C     -0.8442858611     -4.6653633660      3.7265563133
 H     -1.2528436246     -5.5468788286      3.2201028023
 H      0.0842418569     -4.4639415269      3.1744794666
 H     -0.5652100444     -4.9472136250      4.7654441862
 C     -0.0901082483     -2.2762964150      5.0370358085
 H      0.2456931406     -1.2568667837      5.3344253808
 H     -0.3702241882     -2.8230180495      5.9542342165
 H      0.7622209570     -2.7363179101      4.5236878315
 C     -2.2309600069     -1.0923850189      4.6607506368
 H     -3.1183022090     -0.9219110838      3.9976879772
 H     -2.6826223543     -1.4148932158      5.5803008892
 H     -1.7085380401     -0.1438950598      4.7161243855
 C     -3.1116930900     -3.8883682385      4.4525012010
 H     -2.8388011012     -3.9734630666      5.4911013284
 H     -3.9387325785     -3.2317773255      4.3268654539
 H     -3.3904077880     -4.8881810623      4.1162830859
Pd      0.1065579227     -2.6623753165     -1.8049320452
 C      2.0720242834     -2.7007276738     -2.2541924059
 C      2.9647418041     -1.6342805781     -2.1330350055
 C      2.5633254874     -3.9279993360     -2.6639885208
 C      4.3387910702     -1.8139455154     -2.3254789598
 C      3.9381861969     -4.1198899542     -2.8631491551
 C      4.8284413339     -3.0683334160     -2.6725556701
 H      2.5880169802     -0.6040065467     -1.8439433155
 H      1.8755749338     -4.7184756305     -2.9247790108
 H      5.0136645226     -1.0083942556     -2.1484640879
 H      4.3512681323     -5.0098967052     -3.1750472114
 H      5.8863673813     -3.2490564967     -2.7252606395
Li      0.0294959982      0.0234130380      2.6640968190
Br      0.9661440001      0.6417266362      0.5449976681
Li      0.9425024805      2.9753234547      1.3967020999
 C     -3.7865679222      3.0267546409     -1.0041260688
 C     -3.2311455375      2.8605750545      0.2428756722
 C     -3.9780074571      4.2801814635     -1.5339424114
 H     -3.0681956472      1.8638265520      0.6646265576
 H     -4.4358574361      4.4330252491     -2.5038864231
 C     -2.7952949337      3.9661239014      0.9695496723
 C     -3.5480084964      5.4004957503     -0.8386743902
 H     -3.6641742473      6.3996527349     -1.2441642864
 C     -2.9411038675      5.2445848325      0.4024648951
 H     -2.5795844818      6.0683333634      0.9093585987
 H     -4.0672038940      2.1381566676     -1.5721498319
 C     -2.0801213775      3.8094616252      2.3062804922
 C     -2.0755773896      4.7759861838      3.2130245373
 H     -2.5740670294      5.7341853592      3.0160668662
 C     -1.4208068564      4.6674892050      4.5440266939
 H     -0.6040870341      5.4038211527      4.4746926794
 H     -2.0575124173      5.1216999196      5.3382874522
 C     -1.3311614269      2.5006586844      2.5480986705
 H     -0.9291391555      2.1421383558      1.5681210376
 H     -2.0328341792      1.7016321201      2.8418206917
 C     -0.8964986275      3.2676442870      4.9781064884
 H     -0.3003528877      3.4445204024      5.9110002569
 H     -1.7560930862      2.6645992308      5.2700947348
 B     -0.1656536630      2.5758204301      3.7363066821
 O      1.0791333275      3.2568030550      3.2299459569
 C      2.2585472378      2.7751830380      3.8796725192
 O      0.4411735792      1.2126157519      4.0084573615
 C      1.7654277254      1.3650892052      4.4651348874
 C      2.6091971800      0.2037028294      3.9371615535
 H      2.6509325376      0.1841211980      2.8402594408
 H      3.6469781959      0.2425009481      4.1868295717
 H      2.1887236550     -0.7259106867      4.2051466452
 C      3.4189709361      2.6890691862      2.8888668649
 H      3.1219228526      2.0905721692      2.0705818974
 H      3.6888755248      3.7258590987      2.6026966495
 H      4.3055133659      2.2524130681      3.2939244688
 C      2.6575565532      3.7611129017      4.9915785931
 H      3.0066704005      4.7139874770      4.4865340910
 H      1.8590073356      4.0098022775      5.7013515825
 H      3.5450036819      3.3640827068      5.4955264641
 C      1.8446824362      1.2541136013      5.9739058930
 H      2.9033103760      1.3391405719      6.2946645894
 H      1.2484193888      1.9607174836      6.5269887522
 H      1.4427371137      0.2520990509      6.3431795330
 H      3.3297516824      3.3752582142     -1.2938690728
 C      0.8681442954      2.7326923722     -2.3621223907
 H      0.0825021746      2.0222564354     -2.1116496719
 H      1.7312504487      2.1359976237     -2.6069682935
 H      0.5224658178      3.3417666457     -3.1865367950
 C      1.1900917207      3.6283884919     -1.1978831601
 C      0.1531152987      4.3718073382     -0.6169366441
 C      0.4513796680      5.2975184546      0.3647026623
 C      1.7651947764      5.4983143218      0.8078044608
 C      2.7664128101      4.8178271401      0.1620165381
 C      2.4980316937      3.8948628653     -0.8191306246
 H     -0.8582508363      4.2603093599     -0.9323952591
 H     -0.3855411412      5.8506062283      0.7305642503
 H      2.0214581060      6.2258011975      1.6080525952
 H      3.8525367963      5.0329968813      0.4333048127
 P     -0.3022529531     -2.2495036078     -4.0286632034
 C      1.0237931842     -1.4074453164     -4.9131473333
 H     -4.1845802045     -0.3538637830     -3.5033301809
 H     -1.5148362485     -0.2917649928     -3.3895044705
 C      2.0280186949     -2.1008336570     -5.5787332744
 C      1.0889235479     -0.0363587424     -4.8063231365
 H      1.9390468103     -3.1580783123     -5.6669472282
 C      3.0998753506     -1.4130526217     -6.1068482939
 H      3.8912069982     -1.9449198301     -6.6427232116
 C      3.1973362937     -0.0195371461     -6.0131446258
 C      4.3741470001      0.7187295249     -6.5663634532
 C      2.2051971512      0.6600627946     -5.3149735557
 H      5.2362953807      0.0990611862     -6.5412120119
 H      4.5294734311      1.6462137473     -6.0166727339
 H      4.1922480952      1.0254342699     -7.6071822177
 H      2.3986825490      1.6980839808     -5.0640848441
 H      0.3639600605      0.4523970668     -4.1612869640
 H     -0.0900909919     -3.0341539596     -6.8860451574
 C     -1.7154647690     -1.0594177845     -4.1046143025
 C     -0.7487567502     -3.7396402889     -4.9830573430
 N     -2.4368695141     -1.5207711248     -6.4064562752
 C     -2.0874880946     -1.3557848099     -7.8133010626
 C     -2.1471763815     -0.4594108866     -5.4648172191
 H     -2.9650786149     -1.0033110385     -8.3632528342
 H     -1.2912267394     -0.6188283542     -7.9471818684
 H     -1.2899630693      0.1719947174     -5.8885614319
 C     -3.2344900280      0.6839757554     -5.2307507267
 C     -4.4343609181      0.2793414748     -4.3566529398
 C     -2.5068358595      1.9342162171     -4.6498590574
 C     -3.7746777747      1.1115562293     -6.6273992589
 H     -4.9303448874      1.2040870189     -4.0546573945
 H     -5.1874726880     -0.2348200332     -4.9152798700
 H     -1.5280547002      2.1184472362     -5.1531569086
 H     -2.3502713019      1.8871507650     -3.5927495885
 H     -3.1744747317      2.7828088096     -4.8063707253
 H     -4.5916423648      1.7742212394     -6.4391639279
 H     -4.1832189018      0.2779334143     -7.2058927821
 H     -2.9856745555      1.5669064272     -7.2789688902
 H     -2.6149994006     -1.6040595160     -3.7265754641
 C     -0.5197738069     -3.8966756900     -6.3657627776
 C     -1.3607857487     -4.7932449508     -4.3412014001
 C     -0.8456485000     -5.1204403555     -7.0117737861
 H     -0.6969997315     -5.2496946963     -8.0657937272
 C     -1.5160370484     -6.1201112489     -6.3196049679
 C     -1.7800335671     -5.9216348569     -4.9882124146
 C     -1.8522657236     -7.4226790622     -7.0134238520
 H     -2.3396975339     -6.6665033753     -4.4029373924
 H     -2.5318373665     -7.2496317856     -7.8523992381
 H     -0.9888717010     -7.9084885028     -7.3942195704
 H     -2.4139617230     -8.0489407205     -6.3244413843
 C     -3.7138624110     -2.2235403871     -6.2183658653
 H     -3.6513402084     -3.2689316162     -6.5344584228
 H     -4.5233855817     -1.7615543692     -6.8001777571
 H     -3.9750114995     -2.3182532810     -5.1524983504
 H     -1.7625516783     -2.3533662667     -8.1671209410
 H     -1.5494049494     -4.7125017508     -3.2757597900
174
# ORCA AIMD Position Step 100, t=100.00 fs, E_Pot=-6149.18378214 Hartree, Unit is Angstrom
 C     -3.2347118338     -6.7328984936     -1.1595257722
 C     -2.8938515594     -5.4439601460     -0.7801223274
 C     -2.2679634770     -7.5764797545     -1.6429788534
 H     -3.6719256346     -4.7539126580     -0.4918766608
 H     -2.4855610428     -8.6366525364     -1.9206045570
 C     -1.5869141132     -4.9809012107     -0.7968661941
 C     -0.9383784272     -7.1478840428     -1.6428954884
 H     -0.1611167659     -7.8158377843     -1.9662630381
 C     -0.5749863306     -5.8785875390     -1.1812355853
 H      0.4568770934     -5.5585303524     -1.2270323648
 H     -4.2173616661     -7.0663798011     -1.0453299642
 C     -1.3779468111     -3.5284626346     -0.5453347490
 C     -2.1472544095     -2.5831438562     -1.1802220131
 H     -2.8581587155     -3.0212301993     -1.8755293591
 C     -2.3063149985     -1.1898289993     -0.6562588247
 H     -1.3797021573     -0.5976371065     -0.7752355193
 H     -3.0678913506     -0.6285649364     -1.1717023819
 C     -0.5415220692     -3.0677086257      0.5163823353
 H     -0.0072251014     -2.1406612167      0.2222782140
 H      0.0528439911     -3.8484905800      0.9852160367
 C     -2.5522085515     -1.2928317470      0.8297613341
 H     -2.5169379926     -0.2439668693      1.2644886250
 H     -3.5692631981     -1.6379585807      1.0070277376
 B     -1.6007993034     -2.2795665817      1.6474757411
 O     -0.7716726946     -1.7274148816      2.7737076484
 C     -1.2635654634     -2.1742190312      4.0364747923
 O     -2.3962108872     -3.3751454029      2.3595602574
 C     -1.9400125919     -3.5522364428      3.7083417476
 C     -0.9256640083     -4.6513277442      3.7035021624
 H     -1.3434956761     -5.5481814587      3.2607208285
 H      0.0275801057     -4.5083430740      3.2193274893
 H     -0.6795724878     -4.9081691015      4.7268570137
 C     -0.1071445155     -2.2218038865      5.0187238982
 H      0.2949487218     -1.2458920160      5.2434238033
 H     -0.3954202185     -2.6931482783      5.9366416826
 H      0.6363974306     -2.8088339622      4.5096818654
 C     -2.3165954663     -1.1325807911      4.5268050406
 H     -3.1677600271     -1.0132090374      3.8558988056
 H     -2.7475394379     -1.4418270389      5.4925228052
 H     -1.8172945942     -0.1578636397      4.6384977823
 C     -3.0804524084     -3.8442406774      4.6291623766
 H     -2.7669295037     -3.8841820064      5.7096112143
 H     -3.7502076347     -2.9891827842      4.4624102552
 H     -3.6544327409     -4.7626895852      4.3847675761
Pd      0.2083438813     -2.6770386462     -1.8685810155
 C      2.1764292149     -2.7180635794     -2.2461738374
 C      3.0131647198     -1.6289417377     -2.0222245743
 C      2.7390502461     -3.9252441195     -2.6452252118
 C      4.4014281663     -1.7177141064     -2.1930120978
 C      4.1142053337     -4.0248541832     -2.7863598232
 C      4.9480685489     -2.9297164912     -2.6198892011
 H      2.5585591465     -0.6907693735     -1.5983123854
 H      2.1234068788     -4.7998524188     -2.7211943644
 H      5.0252032895     -0.8659548201     -2.0116308102
 H      4.5319280870     -4.9393706040     -3.0426229229
 H      5.9753840279     -2.9795643848     -2.8730965362
Li     -0.1882781530      0.0922353377      2.7708083227
Br      0.6531576820      0.6805473312      0.4943960003
Li      0.8344094692      3.1462155208      1.4013956909
 C     -3.7518177049      3.3255296863     -0.9433790693
 C     -3.1739424768      3.1227588314      0.2969712266
 C     -3.7407145646      4.5948095329     -1.5375500397
 H     -3.1017934452      2.1052531868      0.7286799923
 H     -4.1024059385      4.7361785256     -2.5508062987
 C     -2.6658024971      4.1666210087      1.0249323964
 C     -3.2294353366      5.6733125392     -0.7993863503
 H     -3.1796540053      6.6628850217     -1.2258368090
 C     -2.7675012286      5.4823633516      0.4943104124
 H     -2.4109691630      6.2970847611      1.0332647443
 H     -4.1592504867      2.4707359481     -1.4884390814
 C     -1.9986731550      3.8674515431      2.3670750834
 C     -2.0636129419      4.8244661824      3.3308207343
 H     -2.6461341322      5.7067900663      3.0987660770
 C     -1.3448222829      4.7366765501      4.6453740292
 H     -0.5028488847      5.4504520665      4.5760712358
 H     -1.9438021537      5.1347811802      5.4410989295
 C     -1.2906152751      2.5831880805      2.5585735103
 H     -0.9370073059      2.2234588715      1.6216701227
 H     -2.0523784432      1.8268728118      2.8483580664
 C     -0.8074158138      3.3437420360      4.9839292902
 H     -0.1679635095      3.5089268336      5.8210995786
 H     -1.6442167481      2.6854052697      5.3345218704
 B     -0.1479423579      2.6251481753      3.7362873559
 O      1.1068127839      3.2861278938      3.2382044142
 C      2.2758768759      2.7008853080      3.8226234466
 O      0.3731083323      1.2579153897      4.0328736794
 C      1.7478008745      1.3122914602      4.3873532431
 C      2.4497847300      0.1414687751      3.7545929260
 H      2.4339653611     -0.0336748726      2.6490448660
 H      3.5663976315      0.1326206509      3.9506614398
 H      2.0952858209     -0.8556545334      4.1661168092
 C      3.3136065933      2.5736690752      2.7617530558
 H      2.9977512582      1.9284955814      1.8885846915
 H      3.5648457146      3.6261126451      2.4518531522
 H      4.2358461336      2.1705668662      3.2296533888
 C      2.7938541959      3.6528194785      4.9649280024
 H      2.9489133798      4.6031365692      4.5114772963
 H      2.0596623117      3.7640414993      5.7366754372
 H      3.7267666987      3.3320217665      5.3749675539
 C      1.8973943962      1.1326828565      5.9108421256
 H      2.8805502437      1.2354455302      6.3087036383
 H      1.2600021261      1.8274707892      6.4064453574
 H      1.5484459889      0.1681243920      6.2218398166
 H      3.4978823334      3.5175298762     -1.1923023945
 C      1.0989162780      2.8318770309     -2.2700857428
 H      0.2373899264      2.1951990657     -1.9862840008
 H      1.9639494957      2.1542971115     -2.3975888630
 H      0.8492382234      3.4139023195     -3.1905962696
 C      1.3764732052      3.8423559199     -1.1799221536
 C      0.3488949826      4.5198067626     -0.5493765116
 C      0.5957422847      5.3838533607      0.4981574770
 C      1.9095055866      5.6268844338      0.9204898842
 C      2.9413287126      4.9538295300      0.2971043332
 C      2.6608453685      4.0456020496     -0.7092174960
 H     -0.6451976203      4.3960297210     -0.8835513700
 H     -0.2543611122      5.8306542170      0.9446509648
 H      2.0932824168      6.3912019231      1.7401450019
 H      4.0621803631      5.1125560397      0.5775065535
 P     -0.3403479924     -2.3088157189     -4.0185623919
 C      0.9837700611     -1.4560976503     -4.9368620003
 H     -4.0935364910      0.3870177564     -3.2471624727
 H     -1.6147847574     -0.3722162248     -3.2863881775
 C      1.9120743434     -2.1251895250     -5.7439253245
 C      1.1038871568     -0.0717779843     -4.7905055384
 H      1.8454476497     -3.1815440422     -5.7706879538
 C      2.9530736816     -1.4086320787     -6.3520294430
 H      3.7677042182     -1.9145278207     -6.8813619818
 C      3.0306407676     -0.0051420630     -6.2801223049
 C      4.1163091649      0.7467494185     -6.9845997023
 C      2.1450333021      0.6262741089     -5.4305079042
 H      4.5762137862      0.1139475801     -7.7618216912
 H      4.8838154137      1.0430011744     -6.2429782483
 H      3.7388347106      1.6780815133     -7.4296823890
 H      2.2169949560      1.7087339107     -5.3303759830
 H      0.3617892775      0.4437470291     -4.1726159931
 H     -0.0567302467     -3.2666931815     -6.8519204157
 C     -1.8230004457     -1.1676813213     -4.0291909120
 C     -0.8755814617     -3.8193669404     -4.8919591738
 N     -2.7614858240     -1.6563677607     -6.2942013366
 C     -2.3673119169     -1.5440136477     -7.6611144641
 C     -2.2757052793     -0.6049690946     -5.4014551937
 H     -2.9207245330     -0.7820522359     -8.2534501356
 H     -1.3222464555     -1.2481584547     -7.5828226318
 H     -1.4377333631     -0.1906032156     -5.8411637145
 C     -3.2787236385      0.7083271987     -5.2319903887
 C     -4.4455087318      0.3764037968     -4.3061268210
 C     -2.4939403162      1.8613268293     -4.5781714513
 C     -3.7852903357      1.0742217690     -6.6249788318
 H     -5.1918844214      1.1909343881     -4.3966193251
 H     -4.9574853359     -0.5769889084     -4.5032649640
 H     -1.7380768385      2.2728242468     -5.2416580531
 H     -2.0458976879      1.4896871585     -3.6300195146
 H     -3.1976718293      2.6426504349     -4.2717061216
 H     -4.2295236602      2.0876724458     -6.6020558728
 H     -4.5817103469      0.3890954989     -6.9142938578
 H     -2.9810167268      1.0742336927     -7.3514935194
 H     -2.6472556509     -1.7724374215     -3.6437128406
 C     -0.5852193762     -4.0187404330     -6.2434601326
 C     -1.6299966541     -4.7627749380     -4.2116472116
 C     -1.0380321620     -5.1526204262     -6.8779152002
 H     -0.8294100779     -5.2873216444     -7.9220058808
 C     -1.6394609368     -6.2028174886     -6.1518208372
 C     -1.9460331134     -5.9788450275     -4.8334345494
 C     -2.0232029497     -7.4518468613     -6.8788186905
 H     -2.4333012033     -6.8424459174     -4.3272568685
 H     -2.7164375622     -7.3106826968     -7.7251240239
 H     -1.0578042568     -7.8652403753     -7.2788606168
 H     -2.4776594873     -8.1767839215     -6.1786803759
 C     -3.9057764607     -2.4725555137     -5.9946306929
 H     -3.7814735047     -3.4622303853     -6.4550549435
 H     -4.8623596042     -2.0644126299     -6.3492572395
 H     -4.0048649708     -2.7247564249     -4.9332842854
 H     -2.4965367140     -2.4914730678     -8.1567532402
 H     -1.9279784414     -4.5380772218     -3.1951392728
174
# ORCA AIMD Position Step 150, t=150.00 fs, E_Pot=-6149.15542691 Hartree, Unit is Angstrom
 C     -2.9670348120     -6.9439149253     -1.1644857813
 C     -2.6850964488     -5.6425747976     -0.7253876785
 C     -1.9600034468     -7.7092630275     -1.6729917760
 H     -3.4147906443     -5.0504594374     -0.2087806465
 H     -2.2731713865     -8.6683179156     -2.0772946088
 C     -1.4174711466     -5.1260867458     -0.8115979449
 C     -0.6497978841     -7.1743795377     -1.7298657285
 H      0.1873939372     -7.7281147218     -2.1522697668
 C     -0.3819318224     -5.9126940527     -1.3286233057
 H      0.6255492325     -5.5086349001     -1.3565311446
 H     -3.9819052806     -7.3183990136     -1.1062653028
 C     -1.2641928862     -3.6621027487     -0.5027920993
 C     -2.0203635384     -2.8009711409     -1.2103490466
 H     -2.6894126490     -3.2165727972     -1.9539835281
 C     -2.1914880286     -1.3781271480     -0.7631846249
 H     -1.3828044067     -0.6871379760     -0.9896088425
 H     -3.1023557714     -0.9986379868     -1.2891900209
 C     -0.3730345951     -3.1583730597      0.6343236489
 H      0.1988038587     -2.2695425520      0.3185032232
 H      0.2749166181     -3.9295595774      1.0404651774
 C     -2.4998578663     -1.4273622277      0.7937117377
 H     -2.5637163630     -0.4131626314      1.1166125642
 H     -3.5363980825     -1.7838147278      0.8049641951
 B     -1.5253865657     -2.5226230719      1.6851037643
 O     -0.7411158377     -1.8356184620      2.7636513219
 C     -1.3410317236     -2.1942675399      4.0476660342
 O     -2.4468160472     -3.3821163071      2.3765289852
 C     -2.0104118672     -3.5370756517      3.7408980399
 C     -0.9400314307     -4.6985010588      3.7015827691
 H     -1.3832149834     -5.6247909778      3.2901488021
 H     -0.0387856726     -4.4525527563      3.1266417240
 H     -0.5219972690     -5.0532383317      4.6482522556
 C     -0.2990413777     -2.2654806471      5.1813265002
 H     -0.1060237324     -1.2281559688      5.4213683031
 H     -0.7534969966     -2.7685564961      6.0635401548
 H      0.6295474263     -2.7948397628      4.9146665567
 C     -2.3839245888     -1.0663635417      4.3419192614
 H     -3.1276668707     -1.0898211864      3.5876571214
 H     -2.7831887580     -1.0411538099      5.3747729222
 H     -1.8564987963     -0.1071109151      4.3266702912
 C     -3.1151582528     -4.0208377730      4.6456175095
 H     -2.7820969526     -3.8517365504      5.6459974576
 H     -4.1115407224     -3.5965831085      4.4827533387
 H     -3.1786433566     -5.0715320017      4.5195040763
Pd      0.2020252164     -2.7123121447     -1.9000952463
 C      2.1537431766     -2.6567635213     -2.3856990067
 C      2.9511990067     -1.5355767363     -2.0473095316
 C      2.8174870836     -3.8259196151     -2.7806865514
 C      4.3358122742     -1.5745534550     -2.0608633416
 C      4.2134658660     -3.8425064280     -2.7982546944
 C      4.9730297214     -2.7186677703     -2.4647241262
 H      2.4734780046     -0.6265715929     -1.8583456882
 H      2.2824375884     -4.7155036157     -3.1064818426
 H      4.8866449470     -0.6659917860     -1.7986781956
 H      4.6864428203     -4.8187450843     -3.0512021358
 H      6.0205078311     -2.7862613502     -2.3915877610
Li     -0.1618563453      0.0432831945      2.5868772107
Br      0.4149102153      0.7365166430      0.3227348546
Li      0.8391424614      2.9010281915      1.3484036764
 C     -3.4974051299      3.6692927481     -0.9732322959
 C     -3.0872520374      3.3745039806      0.3267178404
 C     -3.4973072145      4.9349194270     -1.4726169476
 H     -3.1529866243      2.3511641800      0.7205991295
 H     -3.8007274475      5.1373479393     -2.4961041723
 C     -2.5952241629      4.3650442386      1.1658547187
 C     -3.0409937482      5.9442297406     -0.6348117156
 H     -2.9954218253      6.9453230144     -0.9902255074
 C     -2.6047542012      5.6474497632      0.6268973904
 H     -2.2021704011      6.4942832979      1.2136605542
 H     -3.8402880308      2.8245968797     -1.5687806122
 C     -2.0109130862      4.0991161116      2.5874134707
 C     -1.9629434634      5.0634166024      3.4967235541
 H     -2.4142874890      6.0280986706      3.3885490230
 C     -1.1981127736      4.9016928312      4.8047951758
 H     -0.4008730756      5.6401665803      4.8570921532
 H     -1.9607144001      5.2457217206      5.5545892659
 C     -1.4220620907      2.7176075103      2.7633950882
 H     -1.1485602512      2.2743680792      1.7925717717
 H     -2.1649035490      2.0067942932      3.1819543257
 C     -0.7794373187      3.4811269897      5.0697789323
 H     -0.0770163376      3.4063567931      5.9360771118
 H     -1.6490413914      2.9070913597      5.3512482197
 B     -0.2033686731      2.6729021248      3.7771094645
 O      1.0832939888      3.2446595701      3.2019353837
 C      2.2497685590      2.6369369966      3.7812602402
 O      0.2941809001      1.2393922672      3.9911747435
 C      1.6989998981      1.2439404805      4.3345691051
 C      2.3556941167      0.0159652887      3.6250529059
 H      2.3489433073     -0.0036811144      2.5765853508
 H      3.3416390818     -0.2300977769      3.9427054167
 H      1.9095484994     -0.9430474325      3.9288107250
 C      3.3718676275      2.4816962868      2.7230818884
 H      2.9550971311      2.0497435722      1.8252416678
 H      3.7395885236      3.4044046456      2.4337830334
 H      4.1513806559      1.8500411435      3.1244001162
 C      2.8273376265      3.5692314349      4.8139166035
 H      3.1581078373      4.4539506714      4.2752189875
 H      2.1435139196      3.8651380050      5.6177075062
 H      3.7111895380      3.0507881265      5.2782665160
 C      1.9081270505      1.1076215982      5.7860863854
 H      2.9959751446      1.1121729560      6.0177912174
 H      1.4500089840      1.9242443103      6.3938456366
 H      1.6082030333      0.1332088639      6.1029566195
 H      3.7692159890      3.6640911038     -1.0854661639
 C      1.3279115144      3.0476722969     -2.2931609339
 H      0.3025927103      2.7563383909     -2.1902568089
 H      1.9543419126      2.1705260302     -2.1724577914
 H      1.5474488095      3.4911386238     -3.2389435990
 C      1.5988012959      4.0129565590     -1.1237238325
 C      0.5231985805      4.6218196903     -0.4529784152
 C      0.8116960017      5.5030987051      0.5905289444
 C      2.0959099802      5.8079563725      0.9718121592
 C      3.1482848028      5.0834381611      0.4176885939
 C      2.9104394660      4.2127839016     -0.6495374738
 H     -0.4736270203      4.3602341925     -0.7710087603
 H      0.0614637902      6.0317694883      1.1147350955
 H      2.2341516213      6.5761494135      1.7948490138
 H      4.1956509456      5.2478959206      0.7922771118
 P     -0.3505768908     -2.3126098997     -4.0081391597
 C      0.8848265540     -1.4471264601     -4.9951400286
 H     -4.1243530665      0.2740835040     -3.0569520174
 H     -1.4497361332     -0.4025765020     -3.2986137542
 C      1.7834853574     -2.1644470585     -5.8271237500
 C      0.9659433060     -0.0750958022     -4.9311520603
 H      1.7436716696     -3.2369635480     -5.8271725904
 C      2.7571606521     -1.4577016148     -6.5356753076
 H      3.4708482859     -2.0017528622     -7.1405481093
 C      2.8015325554     -0.0551029615     -6.5006571432
 C      3.7579238305      0.7063735070     -7.3458284024
 C      1.9661647344      0.6160793584     -5.6131707177
 H      3.3720969144      0.8897885090     -8.3772486068
 H      4.6898633977      0.1720288090     -7.4383585023
 H      3.8978757168      1.6613094136     -6.8960922289
 H      1.9359116397      1.7051250860     -5.5975058619
 H      0.1967253765      0.5219028734     -4.4448747185
 H     -0.1216272891     -3.3959278313     -6.8940851895
 C     -1.7970089787     -1.2067788497     -3.9853708131
 C     -0.8861219216     -3.8344580259     -4.8798291287
 N     -2.8208892853     -1.8100605172     -6.1486805346
 C     -2.6928235515     -1.8648082750     -7.5934737800
 C     -2.3484047289     -0.7023444519     -5.3263727421
 H     -3.5836538674     -1.5596865011     -8.1284363221
 H     -1.8336973810     -1.2905228509     -7.9396890345
 H     -1.3876807649     -0.3060005473     -5.8432491010
 C     -3.2275323945      0.5712522100     -5.0946956213
 C     -4.3910976576      0.2760383030     -4.0864914819
 C     -2.2713123332      1.6545575965     -4.5929291332
 C     -3.7663860478      1.0276795207     -6.4629700543
 H     -5.1034576808      1.0787282117     -4.1090360258
 H     -4.8851436429     -0.6646766218     -4.3798097588
 H     -1.4996414221      1.7715005122     -5.3169068222
 H     -1.8807778749      1.5007443618     -3.5688074095
 H     -2.8489338541      2.5788194716     -4.6393218589
 H     -4.3893581924      1.9383959088     -6.3047329884
 H     -4.3569081313      0.2754695525     -6.9733709698
 H     -2.9673709493      1.4165801125     -7.0471492695
 H     -2.5450566158     -1.7479208485     -3.4669903164
 C     -0.6767755326     -4.0792589548     -6.2511291963
 C     -1.6244319647     -4.7237261188     -4.1510064657
 C     -1.0885579247     -5.2559106766     -6.8095105882
 H     -0.7745566415     -5.4298983061     -7.8339085745
 C     -1.8916636702     -6.1678919581     -6.0790163228
 C     -2.2020073208     -5.8837104290     -4.7494614130
 C     -2.2792669233     -7.5075343817     -6.6514245323
 H     -2.8549763086     -6.5627373659     -4.1855487467
 H     -3.0214300768     -7.2706563581     -7.3783543936
 H     -1.4706186352     -8.1111300226     -7.0750199805
 H     -2.7483203847     -8.1184627549     -5.9040460095
 C     -3.9951437354     -2.5853102042     -5.7004198929
 H     -3.9296071249     -3.5626884448     -6.1861853278
 H     -4.9870836452     -2.1532052348     -5.9316666518
 H     -4.0417114040     -2.7490244662     -4.6370034520
 H     -2.5820241268     -2.9352552293     -7.8532968997
 H     -1.7742074833     -4.5454503905     -3.0926971120
174
# ORCA AIMD Position Step 200, t=200.00 fs, E_Pot=-6149.15928654 Hartree, Unit is Angstrom
 C     -2.6444212515     -7.3716175527     -1.1230432469
 C     -2.5858073253     -6.0314426042     -0.6542641791
 C     -1.5137452407     -7.9521813322     -1.6754439015
 H     -3.4792207990     -5.5447308465     -0.3030019004
 H     -1.5444845980     -8.9140889913     -2.0929166234
 C     -1.4060975058     -5.2930548237     -0.8066386598
 C     -0.2982115222     -7.2431824154     -1.6567816621
 H      0.5933397729     -7.7416123809     -2.0675941459
 C     -0.2304763901     -5.9544986325     -1.2008015765
 H      0.7152582375     -5.4055553606     -1.2396675372
 H     -3.6365942628     -7.9064698920     -1.0884182696
 C     -1.3448665667     -3.8074980080     -0.4307215983
 C     -2.1866117092     -2.9290361580     -1.0618400996
 H     -2.8780914347     -3.3923396993     -1.7546821459
 C     -2.3121750271     -1.5017187553     -0.5990845701
 H     -1.3727375131     -0.9990530402     -0.7714904182
 H     -3.0714038298     -1.0039015784     -1.1744078560
 C     -0.4056528153     -3.2331734802      0.5690491091
 H      0.1951790599     -2.3714129158      0.1482554510
 H      0.2777825183     -3.9710639685      0.9967088048
 C     -2.3905840656     -1.3635290302      0.9275411060
 H     -2.1076038559     -0.3092137941      1.2243120108
 H     -3.4326399823     -1.5610133114      1.2683760003
 B     -1.4952233342     -2.4592161310      1.6328873825
 O     -0.7124250545     -1.9032506959      2.8468240545
 C     -1.4304811000     -2.2007383584      4.0491283695
 O     -2.2807535599     -3.5593907026      2.3151743531
 C     -1.8950822956     -3.6595113819      3.6814951829
 C     -0.8099333509     -4.6724318732      3.8308195898
 H     -1.0001139158     -5.5814142531      3.2657624289
 H      0.1601953570     -4.2858927463      3.4985487835
 H     -0.6742410094     -5.0960331366      4.8383530719
 C     -0.5429896232     -2.1741440052      5.2912972631
 H     -0.2553700571     -1.1524889968      5.5340405726
 H     -1.1665438450     -2.6485360195      6.0651783625
 H      0.3341759538     -2.8368940112      5.2136994740
 C     -2.5896879350     -1.2944998219      4.2611457131
 H     -3.1791701010     -1.1780418035      3.3376706565
 H     -3.1646221674     -1.7377800027      5.0766412450
 H     -2.3222900767     -0.3149660905      4.6809534211
 C     -3.1608051444     -4.0396064937      4.4080007342
 H     -2.9877835668     -4.1918089117      5.4857879722
 H     -3.9351420492     -3.2667276374      4.2535202137
 H     -3.5603892652     -4.9669500115      3.9576181199
Pd      0.2226061089     -2.8079642366     -1.9075491446
 C      2.0898390734     -2.4787671803     -2.4078402582
 C      2.7957692212     -1.3314426358     -2.0520466137
 C      2.7683082784     -3.5853846443     -2.9267388987
 C      4.1715228314     -1.3282835332     -1.9861767400
 C      4.1546600977     -3.5778880717     -2.8448039911
 C      4.8610999869     -2.5035074402     -2.3360605036
 H      2.2790950222     -0.4810034145     -1.7106223293
 H      2.2545105646     -4.4744615747     -3.3383513402
 H      4.7116967198     -0.4528521788     -1.6104339882
 H      4.7064689823     -4.5080806236     -3.2518680111
 H      5.9426559218     -2.5607047507     -2.3105922636
Li     -0.1452048200     -0.0781504630      2.6770864074
Br      0.2555587257      0.8358400480      0.0949840345
Li      0.7571716443      3.1119948426      1.2379017993
 C     -3.2200401389      3.9728616341     -0.8841969118
 C     -2.8920568702      3.6714120340      0.4431427922
 C     -3.1977019804      5.2865134277     -1.3716071307
 H     -2.9040274134      2.6498534181      0.7905413228
 H     -3.4503537529      5.4731806385     -2.4026352513
 C     -2.4582879162      4.6407656704      1.3330317140
 C     -2.9046571958      6.2853850146     -0.4506698709
 H     -2.9375949097      7.3032401689     -0.7655204264
 C     -2.5298829852      5.9985741256      0.8478822221
 H     -2.2496531459      6.8563127232      1.5683556816
 H     -3.4834250267      3.1079774396     -1.4883809568
 C     -1.8769461158      4.2179993372      2.6492403280
 C     -1.6884191508      5.1523997888      3.6080995543
 H     -2.0708157582      6.1835678264      3.4954699368
 C     -0.9743723517      4.8953368852      4.8978951856
 H     -0.1060887840      5.5952290935      4.8795014080
 H     -1.6537445235      5.2682842356      5.6398037015
 C     -1.4681967892      2.8165301315      2.7975119819
 H     -1.2882412592      2.3299565625      1.8045969768
 H     -2.3036978470      2.2602732035      3.2640077125
 C     -0.5275703222      3.4839265365      5.1239449200
 H      0.2848873146      3.3523188801      5.8861596813
 H     -1.3424560549      2.8465997558      5.5597864402
 B     -0.1591980211      2.6636580913      3.8166790879
 O      1.0354347533      3.2127690897      3.0934528417
 C      2.1650748718      2.5657943716      3.6505100382
 O      0.2015114345      1.2379534363      3.9923457847
 C      1.6123822745      1.1824251337      4.2876769625
 C      2.1144838166     -0.0152410304      3.5593712525
 H      1.9056565780     -0.0358133811      2.4662454738
 H      3.1792776817     -0.2003596453      3.6827627446
 H      1.7587492966     -0.9372721759      3.9798183633
 C      3.2336439435      2.3578355590      2.5480604308
 H      2.9061444683      1.7412794477      1.7046330618
 H      3.4355142942      3.3474561470      2.1241247012
 H      4.1232857878      1.8933256885      3.0075712253
 C      2.7808988420      3.5197735700      4.7118761368
 H      2.9588275025      4.4886678358      4.2049363675
 H      2.0621982736      3.7348416864      5.5182912720
 H      3.6846364584      3.1000650599      5.1898247299
 C      1.8269810913      0.9958989679      5.7781570348
 H      2.9076871423      0.9512476596      6.0259951474
 H      1.3482723115      1.8068038334      6.4022077239
 H      1.3987322585      0.0046575338      6.0301164622
 H      3.8991906883      3.8846153219     -1.1592467057
 C      1.5913206630      3.2841920730     -2.2822761545
 H      0.5425329901      3.3825195435     -2.5867932487
 H      1.8892415148      2.2412028400     -2.1235138864
 H      2.2847852898      3.6619736396     -3.0530493439
 C      1.7904681836      4.1100580371     -1.0257910356
 C      0.7590855140      4.7635469976     -0.3776415440
 C      1.0102635610      5.6144971972      0.7132060737
 C      2.3304043169      5.8242493923      1.0935776706
 C      3.4088542734      5.2695904128      0.4340204792
 C      3.0979443279      4.3834072577     -0.5982994513
 H     -0.2530425421      4.5708344908     -0.8022025985
 H      0.2179303725      6.0693787300      1.2875544573
 H      2.4638200370      6.4923233295      1.9490090634
 H      4.3705042465      5.4864211128      0.7533966643
 P     -0.2718747926     -2.4087678256     -4.0623925728
 C      0.9463177611     -1.5045040059     -5.0474388384
 H     -3.8824109767     -0.2653860778     -3.0789090322
 H     -1.4518558505     -0.5912618523     -3.2049110741
 C      1.8220150449     -2.1733213632     -5.9000239409
 C      0.8569782515     -0.1121798713     -5.0861054395
 H      1.8472175800     -3.2613298640     -6.0051007993
 C      2.6156893126     -1.4539909105     -6.7320184085
 H      3.1929662441     -2.0238772100     -7.4278337567
 C      2.5247838545     -0.0362661714     -6.8107299065
 C      3.4749885612      0.6441838911     -7.7238540159
 C      1.6720222596      0.6118931016     -5.9485476081
 H      3.2462360290      1.7014490178     -7.7746337543
 H      3.4537029857      0.2290488581     -8.7294724446
 H      4.4826654974      0.5946394240     -7.2800243742
 H      1.6417554501      1.6958907594     -5.8903692688
 H      0.2508576529      0.4555398117     -4.3863581130
 H     -0.1232400491     -3.5453180300     -6.9236376766
 C     -1.7260797391     -1.3267806714     -3.9508100814
 C     -0.8869932950     -3.8984187213     -4.9376577611
 N     -2.9779524426     -1.9310810330     -5.9796079681
 C     -3.0052794999     -1.9432328900     -7.3973677723
 C     -2.3370194276     -0.8468818952     -5.2995827252
 H     -4.0147604403     -1.6348091034     -7.7923539013
 H     -2.2925431860     -1.2439531112     -7.8679452679
 H     -1.4904004791     -0.5841217823     -5.9083819336
 C     -3.1612552445      0.4831528337     -5.0579577806
 C     -4.2279844799      0.2937253292     -3.9622719107
 C     -2.2750002588      1.6594734878     -4.5876123053
 C     -3.8987853661      0.8258067972     -6.3163128369
 H     -4.5120530837      1.2832538481     -3.5357640292
 H     -5.1605270602     -0.1803995588     -4.3126827455
 H     -1.3387361567      1.7269560629     -5.2137609914
 H     -1.9642081679      1.5811980098     -3.5643126721
 H     -2.8464021440      2.5807601503     -4.7677421291
 H     -4.3690742306      1.7840904565     -6.1829443568
 H     -4.6650157236      0.0798756489     -6.5812861932
 H     -3.2108244315      0.9397407635     -7.2026009355
 H     -2.4261075929     -1.9497968852     -3.4559788477
 C     -0.6703675658     -4.2477074333     -6.2974502545
 C     -1.6785761585     -4.7472048176     -4.1493880433
 C     -1.2581366394     -5.4047934236     -6.7733267148
 H     -1.1151754967     -5.7188697056     -7.8145426071
 C     -2.0607192191     -6.2413300765     -5.9617946087
 C     -2.2729457605     -5.8539709898     -4.6696374617
 C     -2.7093960792     -7.4508256302     -6.5673656857
 H     -2.8118501109     -6.3974008138     -3.9442500980
 H     -3.3831810440     -7.2370522357     -7.4154384313
 H     -1.9089958838     -8.1022183460     -6.8656796822
 H     -3.1815043100     -8.0380450723     -5.7824075478
 C     -4.0585556984     -2.6505615606     -5.3397120086
 H     -3.9894095684     -3.7036677640     -5.6367044687
 H     -5.0635310262     -2.3187984089     -5.6581762475
 H     -4.0480292429     -2.5044550951     -4.2562185832
 H     -2.6948681718     -2.9306521299     -7.7930652732
 H     -1.8347838115     -4.6034955398     -3.0769730683
174
# ORCA AIMD Position Step 250, t=250.00 fs, E_Pot=-6149.12175420 Hartree, Unit is Angstrom
 C     -2.2735417600     -7.5351507760     -1.0459197292
 C     -2.3799630311     -6.2044389880     -0.7534859989
 C     -1.0318912665     -8.0503905103     -1.4081226962
 H     -3.3582506777     -5.8033480086     -0.4763882894
 H     -0.8348792448     -9.0263465790     -1.7337879072
 C     -1.2451613756     -5.4087711815     -0.6949417104
 C      0.0780671814     -7.2463654106     -1.4333236728
 H      1.0011176631     -7.7235935713     -1.7625879498
 C     -0.0057946656     -5.9266753608     -1.0220790798
 H      0.8568328379     -5.2813083636     -0.9170046980
 H     -3.2204963327     -8.1528700607     -1.0392775643
 C     -1.3226723696     -3.9200029874     -0.3989382043
 C     -2.2707824465     -3.1711117827     -0.9816923252
 H     -2.9254845882     -3.6236882106     -1.7231119074
 C     -2.5265837084     -1.7452845715     -0.5656614047
 H     -1.7531950951     -1.0626345181     -1.0083913263
 H     -3.4885673733     -1.4678276138     -1.0432564407
 C     -0.3387330281     -3.2084474592      0.5163871326
 H      0.1710981346     -2.2724157309      0.1413390642
 H      0.4333917677     -3.8684930955      0.9343155792
 C     -2.4169005129     -1.5196004279      0.9189966134
 H     -2.1303752308     -0.4963985297      1.0573941048
 H     -3.4183009773     -1.5792099379      1.2716953569
 B     -1.3055705840     -2.5770250252      1.7310278018
 O     -0.7657508025     -1.9056032860      2.9038868233
 C     -1.5914712130     -2.2858240859      4.0557738444
 O     -2.0751444413     -3.7008383964      2.2572989465
 C     -1.8741122706     -3.7866741635      3.6400049631
 C     -0.7758967719     -4.7316644026      4.0016885782
 H     -1.1026632264     -5.6976301322      3.6527917443
 H      0.1683410534     -4.6224119507      3.4975640262
 H     -0.6089074554     -4.8693164441      5.0701471745
 C     -0.6701413551     -2.1573551930      5.2865604299
 H     -0.5558698233     -1.0815849959      5.4806668620
 H     -1.1114115501     -2.6399107552      6.1287766987
 H      0.3068282229     -2.5658205265      5.1218246908
 C     -2.7909886299     -1.3349181597      4.1756339274
 H     -3.6902562563     -1.6721005813      3.5881441079
 H     -3.0871136430     -1.1915747871      5.1874417584
 H     -2.4833179553     -0.4056020171      3.7199720660
 C     -3.1916229822     -4.4186851879      4.2738785251
 H     -3.4021891265     -4.2375347177      5.3551414980
 H     -4.0402181355     -4.0850019037      3.6934178938
 H     -3.0696869638     -5.5202440148      4.1211833611
Pd      0.0965758571     -2.8986846473     -1.8876898924
 C      2.0373899706     -2.5161223255     -2.2501804009
 C      2.6081332423     -1.3104964415     -1.8322264983
 C      2.8241840047     -3.4762332927     -2.8094697209
 C      3.9776099325     -1.0851526294     -1.9337543220
 C      4.2024994852     -3.2484951367     -2.9314197405
 C      4.7806797830     -2.0620011137     -2.5094498864
 H      1.9813945604     -0.5448530267     -1.3168004115
 H      2.4237892079     -4.4507826462     -3.1683316457
 H      4.4059351111     -0.1468385975     -1.6048957143
 H      4.8670241083     -3.9954112374     -3.4468869153
 H      5.8851037183     -1.9173654239     -2.7207718553
Li     -0.4840800591     -0.0032872315      2.5032957388
Br      0.1664912203      1.0225327105     -0.0866749097
Li      0.8996789416      3.2538266055      1.1184353211
 C     -3.0106263856      4.3881529173     -0.8570505702
 C     -2.5918328053      3.9659181556      0.3887975581
 C     -3.0409911095      5.7125551833     -1.1893165042
 H     -2.5310622975      2.9386030285      0.6552243716
 H     -3.3729431280      6.0767991835     -2.1424523709
 C     -2.2963493943      4.8650100656      1.3882907669
 C     -2.6624161805      6.6468298762     -0.2294268406
 H     -2.7301416019      7.7121361115     -0.4780583899
 C     -2.3296869139      6.2003931343      1.0494812813
 H     -2.0936738858      7.0668431795      1.7408674964
 H     -3.3059869854      3.6193971247     -1.5472908950
 C     -1.7410044893      4.3897287768      2.6954388502
 C     -1.4385439953      5.2868768861      3.6390107631
 H     -1.6015291592      6.3768821718      3.5601125866
 C     -0.6854518094      4.8775572874      4.9107113304
 H      0.2915386621      5.2970406813      4.7135050377
 H     -1.1001635861      5.4377882164      5.7841230992
 C     -1.5151221791      2.9196256861      2.8831401969
 H     -1.1970188960      2.4220553288      1.9947974150
 H     -2.3786495185      2.3645571481      3.2531960388
 C     -0.6137969947      3.3956269961      5.2528975253
 H     -0.0271490441      3.2736534852      6.1190621734
 H     -1.6004455366      3.0960083022      5.5446441476
 B     -0.2038441346      2.6195817193      3.8322209023
 O      0.9966521855      3.1481786562      3.1047515082
 C      2.1478228858      2.4525619190      3.5286122656
 O      0.1767666418      1.1394338411      3.9405928074
 C      1.5835181872      1.0868517820      4.1612054627
 C      2.1269690557     -0.1437934633      3.5359363032
 H      2.0476332557     -0.1864086488      2.3942259345
 H      3.2373178705     -0.2550005903      3.7533975061
 H      1.5669008544     -1.0096990731      3.9213923148
 C      3.1627385892      2.1690457400      2.3801578291
 H      2.7087947073      1.5798085761      1.5525939234
 H      3.6108622822      3.1958702455      2.0813855863
 H      3.9763323413      1.5165883865      2.7279957746
 C      2.8715768432      3.3323895912      4.5631643805
 H      3.0428351609      4.2994327256      4.1098404913
 H      2.1347900473      3.4967960431      5.3512113823
 H      3.7492440320      2.9433942288      4.9701547388
 C      1.8934723140      0.9544032331      5.7037093264
 H      2.9264575955      0.9392465158      5.8500370570
 H      1.4255374786      1.7165647737      6.2771203823
 H      1.4208370793      0.0371658974      6.0560847309
 H      4.1460724305      4.2254469898     -1.1855315474
 C      1.7562285860      3.4936836432     -2.2501302014
 H      0.7573026761      3.7184396988     -2.6804404480
 H      1.8312146513      2.4091749959     -2.0919648148
 H      2.4471435027      3.8119653431     -3.0721617800
 C      2.0163988006      4.3214110957     -1.0389480983
 C      0.9162379959      4.9755877771     -0.3989096938
 C      1.1959547864      5.6720752156      0.7938621941
 C      2.4969945935      5.8108028618      1.3049829838
 C      3.5634659728      5.3546757850      0.5403040530
 C      3.3243623522      4.6057837474     -0.6263151392
 H     -0.1229640726      4.8754981221     -0.7883887537
 H      0.3055761075      6.0567093642      1.3224898018
 H      2.6365784845      6.2014241400      2.2472827898
 H      4.4758593035      5.5515395167      0.9391111520
 P     -0.2481505359     -2.5126729300     -4.1104350952
 C      0.8971077361     -1.6332610676     -5.2791023914
 H     -3.7300359168      0.3969729950     -2.7930680547
 H     -1.2320271046     -0.5098632019     -3.3819743392
 C      1.8674069770     -2.2434294777     -6.1214958293
 C      0.8354654639     -0.2508414353     -5.3527593660
 H      2.0586410029     -3.3407230262     -6.0977092405
 C      2.6476141856     -1.5011655733     -6.9769696732
 H      3.3632014795     -2.0853140506     -7.5253956343
 C      2.4674859040     -0.1181855236     -7.1236552506
 C      3.1264674178      0.7772260083     -8.1676410239
 C      1.5972209848      0.4952752911     -6.2335593299
 H      3.9014260685      1.3838626950     -7.7290690586
 H      2.3242625505      1.4577962384     -8.5130623381
 H      3.5591393472      0.2550140450     -9.0769419503
 H      1.5456996291      1.5766813325     -6.1587260668
 H      0.2491159517      0.3706889125     -4.7017151159
 H     -0.0919721831     -3.7891663609     -6.8480385900
 C     -1.6572063291     -1.3115676306     -3.9772937891
 C     -0.8251571298     -4.0741801034     -4.8445245061
 N     -3.1552123894     -2.0375418694     -5.7491544650
 C     -3.2318803488     -2.0936747264     -7.1721397709
 C     -2.4496226136     -0.9043835655     -5.1753215805
 H     -3.9145834879     -1.4112769666     -7.6249730195
 H     -2.2476446522     -1.8528847549     -7.5537808928
 H     -1.7264413301     -0.6056040347     -5.9511469417
 C     -3.2651401807      0.4142626619     -4.9384514504
 C     -4.2526842899      0.3859904130     -3.7689325756
 C     -2.3368533815      1.5870331086     -4.7103895210
 C     -4.0716719537      0.7945957119     -6.1841604956
 H     -4.9891307271      1.1789896496     -3.9025890399
 H     -4.8879284019     -0.4682364798     -3.7388712391
 H     -1.8314380394      1.9017390760     -5.6444104357
 H     -1.5344338735      1.3965817710     -3.9921752195
 H     -2.8660879982      2.4261946535     -4.2765149149
 H     -4.5217323037      1.7634751460     -6.0713250326
 H     -4.9089188041      0.1256266512     -6.3828963206
 H     -3.4435471289      0.7123344947     -7.0802711308
 H     -2.4066442279     -1.7224045014     -3.2248096090
 C     -0.6790350078     -4.4117350300     -6.2045535399
 C     -1.6037308726     -4.9061466614     -4.0672873133
 C     -1.4452715929     -5.4229872033     -6.7524770643
 H     -1.4614655451     -5.5266685022     -7.8475771336
 C     -2.2592087378     -6.2221495606     -5.9429463395
 C     -2.2951575132     -6.0056339593     -4.5770609423
 C     -3.0654753744     -7.3563429916     -6.5224826213
 H     -2.8687989390     -6.5632739882     -3.9138177327
 H     -3.7057579759     -6.9626802827     -7.3600021967
 H     -2.4767157098     -8.1806825861     -6.9506025398
 H     -3.7346734112     -7.7418630463     -5.7209091207
 C     -4.2915726078     -2.6839120051     -5.0879012475
 H     -4.3414432996     -3.7000981602     -5.4789823675
 H     -5.2158422199     -2.1805352466     -5.3948709387
 H     -4.1400046360     -2.6888324507     -3.9959113977
 H     -3.4080420773     -3.0704619653     -7.5690776988
 H     -1.7928097521     -4.7452067628     -2.9898693980
174
# ORCA AIMD Position Step 300, t=300.00 fs, E_Pot=-6149.08481893 Hartree, Unit is Angstrom
 C     -1.8683022065     -7.5917170811     -0.9940692697
 C     -1.9811797115     -6.2613880649     -0.6041083555
 C     -0.6056799159     -8.1275373551     -1.1861731093
 H     -2.9646320193     -5.8091283809     -0.3784078004
 H     -0.4328792218     -9.1811755138     -1.4232369654
 C     -0.8988044443     -5.4102226795     -0.5253327608
 C      0.5343855212     -7.3227915261     -0.9645629411
 H      1.5329526518     -7.7189155007     -1.0438726087
 C      0.4198765066     -5.9541340677     -0.6854666110
 H      1.2610644631     -5.2865747671     -0.6689450060
 H     -2.7709677577     -8.1906724812     -1.0613478879
 C     -1.1965612416     -3.9424094109     -0.4325295097
 C     -2.2307056320     -3.3339217148     -1.1167488472
 H     -2.8837405439     -3.9664305558     -1.7247546493
 C     -2.7207046335     -1.9247965550     -0.6847518072
 H     -2.1426154290     -1.1007698318     -1.0598037157
 H     -3.7026102649     -1.8208019071     -1.1356168795
 C     -0.3343560410     -3.1660236892      0.4731616209
 H      0.0048394893     -2.1794585243      0.0895640666
 H      0.5390053424     -3.6641301638      0.8789500737
 C     -2.6787542943     -1.8204571520      0.8604711390
 H     -2.5994513639     -0.7680370787      1.2636078388
 H     -3.7068266548     -2.2007393821      1.1768666601
 B     -1.5667522174     -2.7086790233      1.6162653589
 O     -0.8956233925     -1.9617476854      2.8225237532
 C     -1.6140489487     -2.4196859776      3.9585290012
 O     -2.0443548113     -3.9284120246      2.2862342631
 C     -1.8561250706     -3.9260945996      3.6503850149
 C     -0.6436261062     -4.7577552756      4.0662968656
 H     -0.4653142036     -5.6309695903      3.3942666529
 H      0.2328096957     -4.1440840722      3.7739507374
 H     -0.4865187167     -5.0131810601      5.1177857480
 C     -0.8392389482     -2.1474984536      5.2420598662
 H     -0.7909557933     -1.0337644216      5.2751638400
 H     -1.3351932247     -2.3873631394      6.2171710169
 H      0.2017533823     -2.4634104915      5.1826176599
 C     -2.9404120682     -1.6848331011      4.0902048069
 H     -3.5444306265     -1.7459725218      3.1826772317
 H     -3.5776444310     -2.0385404772      4.8980163962
 H     -2.6708917068     -0.6206208584      4.1919715488
 C     -3.1200221535     -4.3374051078      4.3778731570
 H     -2.8568661504     -4.3100521868      5.4108921193
 H     -4.0128211294     -3.7932387393      4.2041536464
 H     -3.2477896383     -5.3662580428      4.1508401927
Pd      0.0296603471     -2.9131767449     -1.8783724037
 C      1.9408342625     -2.5160285833     -2.2036219910
 C      2.3929277179     -1.3147593821     -1.6615785204
 C      2.8715178805     -3.3839178593     -2.7922845831
 C      3.6648867755     -0.8342314942     -1.9407706869
 C      4.1640449611     -2.9066296472     -3.0221289775
 C      4.5302124533     -1.6198002607     -2.6833737093
 H      1.5861713620     -0.5928978725     -1.2461884800
 H      2.4922933441     -4.3348674297     -3.1834837542
 H      3.9533729515      0.1604118340     -1.6309553542
 H      4.8957195859     -3.5183884718     -3.4615507020
 H      5.5792639364     -1.1927381635     -2.8655696562
Li     -0.4038624120     -0.1474908385      2.5361729518
Br      0.0718881085      1.2745794490     -0.1789541151
Li      0.9570744902      3.2646636858      1.1109906038
 C     -2.8040222059      4.8644466036     -0.9160076238
 C     -2.4922502139      4.2718072191      0.2691492944
 C     -2.8561289291      6.2711996501     -1.0715660016
 H     -2.5199912915      3.2240952496      0.3845403195
 H     -3.2297943710      6.6599623444     -2.0049192696
 C     -2.0679006042      5.0119225269      1.3763806052
 C     -2.5165888964      7.0151037952      0.0214630312
 H     -2.5546815300      8.1342443275     -0.0702905575
 C     -2.0557417117      6.4425577664      1.2011988919
 H     -1.7389676975      7.1630292192      1.9555799644
 H     -3.1067972551      4.2740554384     -1.7488486741
 C     -1.5497080019      4.4358393954      2.6693090048
 C     -1.0098059050      5.2307518931      3.6208192269
 H     -1.0479323420      6.3292787038      3.5432341481
 C     -0.4570981661      4.7960490983      4.9182420210
 H      0.5722349602      5.2417557218      4.9254596248
 H     -0.9558833712      5.3458160924      5.7175423476
 C     -1.4777274451      2.9666227401      2.7806060235
 H     -1.3677502837      2.3446473573      1.8926664539
 H     -2.4453358375      2.6526989250      3.2942208430
 C     -0.3871639656      3.2691300798      5.1980278262
 H      0.4309521334      3.1795888347      5.9408138936
 H     -1.3526689126      2.8562926969      5.6369450042
 B     -0.1881139951      2.5308479240      3.7859340724
 O      1.1069365008      3.0739070474      3.0967009930
 C      2.1813913661      2.3173784157      3.5467053609
 O      0.1294417807      1.0579375132      3.8504898380
 C      1.5343680208      0.9564989585      4.1008103855
 C      2.0267664608     -0.3344163441      3.4150776753
 H      1.7513879197     -0.2168346235      2.4242567415
 H      3.0770088409     -0.4604704867      3.3935234986
 H      1.4235312539     -1.1778346971      3.7402306572
 C      3.0108352323      2.0621041226      2.2185384878
 H      2.3629626959      1.5161544889      1.5852452844
 H      3.2042830068      3.0161468000      1.8092069801
 H      3.9518622819      1.6024470892      2.2799535670
 C      3.0715562416      3.1343217555      4.4702733323
 H      3.4808348232      3.9715941554      3.8661568598
 H      2.5356534572      3.5537779537      5.3329773354
 H      3.9791048483      2.5231625290      4.7765289706
 C      1.8077755000      0.7553821896      5.6108263588
 H      2.9405880639      0.5950096725      5.6541723911
 H      1.4685705702      1.5365081373      6.2214153663
 H      1.2778746395     -0.1709002131      5.9135988548
 H      4.2659315030      4.3150230439     -0.9729183638
 C      1.9643289755      3.9109670670     -2.3774372807
 H      0.9795530924      3.9945930295     -2.7866842606
 H      2.0873204674      2.8542552086     -2.2474019827
 H      2.6107738654      4.2502326336     -3.1400902650
 C      2.1480051386      4.5751621385     -1.0612903633
 C      1.1156590352      5.0661111172     -0.2978080956
 C      1.3321662625      5.7218504967      0.8823467132
 C      2.6383499689      5.8796148887      1.3696998170
 C      3.6865957952      5.3129578560      0.6913668895
 C      3.4214105337      4.7299439102     -0.5313889753
 H      0.0877249033      4.9477338684     -0.5842278301
 H      0.4356613525      6.0500991402      1.4506643556
 H      2.7634229900      6.3505893327      2.2576963550
 H      4.6816890353      5.2818893501      1.1094342119
 P     -0.2381944032     -2.5704224953     -4.0886019745
 C      0.8687799470     -1.7674084105     -5.2972279450
 H     -3.3562272668      0.1329632313     -2.6542044648
 H     -1.4164506152     -0.6218922153     -3.3108526704
 C      1.7759917704     -2.3878421053     -6.1865652816
 C      0.7424604337     -0.3763477678     -5.4142507721
 H      2.0505446166     -3.4398218945     -5.9915970839
 C      2.3602174081     -1.6313801552     -7.1935322789
 H      3.1648441124     -2.0329986579     -7.8218067039
 C      2.1670503507     -0.2339769631     -7.3047839372
 C      2.9197622114      0.4713952568     -8.4708113946
 C      1.3449715564      0.3648525238     -6.3921506935
 H      3.7177669060     -0.1733834291     -8.8421695422
 H      3.3941677060      1.4120312827     -8.2129826545
 H      2.2288008823      0.6944743076     -9.2508732985
 H      1.0720592303      1.4090275683     -6.4671960482
 H      0.0800403574      0.1778392921     -4.7787412658
 H     -0.5876286784     -3.6650802638     -7.0450363176
 C     -1.7115517082     -1.4486216350     -3.9874788904
 C     -0.8728525722     -4.0858984560     -4.9164052369
 N     -3.2730696307     -2.0610712716     -5.6715072328
 C     -3.4271454293     -2.4562368513     -7.0393064350
 C     -2.5480209985     -0.9072784305     -5.1849980677
 H     -4.3464412594     -2.0278721727     -7.5820441395
 H     -2.5230191404     -2.2381277466     -7.6417411697
 H     -1.9161519385     -0.5866223124     -6.0804932935
 C     -3.3429538876      0.3257506127     -4.8030016050
 C     -4.0763622803      0.2740593398     -3.4575596587
 C     -2.3531057905      1.5360624163     -4.8291355563
 C     -4.3226700060      0.6255955839     -5.9527005893
 H     -4.6471407963      1.1904067656     -3.2881375253
 H     -4.7898176859     -0.5348952293     -3.3953143762
 H     -1.6244608258      1.4093962662     -5.5785085408
 H     -1.8089886622      1.7100773788     -3.8567522695
 H     -2.8504438264      2.4914065154     -5.0028036911
 H     -4.9167881176      1.5826652418     -5.8155015490
 H     -5.0762897830     -0.1511051409     -6.0067460097
 H     -3.8324515437      0.6297473919     -6.8983223270
 H     -2.4409098119     -2.0010039487     -3.3263178782
 C     -0.9987971752     -4.3042960484     -6.3094996138
 C     -1.4408043983     -5.0174674426     -4.0653145969
 C     -1.6241713008     -5.4066099264     -6.7496043242
 H     -1.6305451838     -5.5997569605     -7.8115149879
 C     -2.3700495564     -6.2703309086     -5.9056086674
 C     -2.2973687717     -6.0528731632     -4.5562732516
 C     -3.3504429506     -7.2296224425     -6.5384897282
 H     -2.9528163260     -6.6921749147     -3.9618263608
 H     -3.8834577608     -6.7696948798     -7.3172429244
 H     -2.8503755190     -8.0657483919     -7.0332306161
 H     -4.1013632149     -7.5526401777     -5.8454357702
 C     -4.4433669761     -2.5632168874     -4.8629722670
 H     -4.6177817429     -3.5644434555     -5.2252448536
 H     -5.3145595690     -1.9097012993     -4.9482666323
 H     -4.1139302962     -2.7177198310     -3.8401802468
 H     -3.6357932970     -3.5582162909     -7.1233197972
 H     -1.2642472242     -4.8998396745     -2.9878605360
174
# ORCA AIMD Position Step 350, t=350.00 fs, E_Pot=-6149.09133756 Hartree, Unit is Angstrom
 C     -1.3890110348     -7.8433944735     -0.8443164256
 C     -1.7588382030     -6.4835080127     -0.6799431817
 C     -0.0902243757     -8.1729066486     -0.7598203833
 H     -2.8215221111     -6.2037526915     -0.7328539766
 H      0.1641797621     -9.2653833142     -0.8208102700
 C     -0.8199644254     -5.5180989246     -0.3583658081
 C      0.8943035570     -7.1856726738     -0.5824868104
 H      1.9355545241     -7.4198938961     -0.5573087680
 C      0.5405191797     -5.8929601340     -0.3617251174
 H      1.3222141883     -5.1737830887     -0.1853794583
 H     -2.0481360166     -8.6225997696     -0.9902739107
 C     -1.1439977269     -4.0673109280     -0.3491391632
 C     -2.1651930160     -3.5176722029     -1.0772096954
 H     -2.8091226853     -4.2105553153     -1.6108126469
 C     -2.7198782507     -2.1767587717     -0.7319930052
 H     -2.0669275540     -1.2865705885     -0.8751917304
 H     -3.5991697089     -2.0261942614     -1.3783987855
 C     -0.4620389997     -3.1860554859      0.5915874886
 H     -0.2122121985     -2.2054864578      0.1478810648
 H      0.3496017817     -3.5307367301      1.2118531149
 C     -2.9838186816     -2.1942138872      0.7684548532
 H     -3.2007594385     -1.1933198837      1.0678829938
 H     -3.8859119035     -2.7230933368      0.9318491738
 B     -1.7032502987     -2.7914516672      1.6528926621
 O     -1.1979975329     -1.8690905018      2.7583599669
 C     -1.7536409608     -2.3912009995      3.9786625466
 O     -2.1652972243     -3.9905804908      2.3361114082
 C     -1.8346687858     -3.9693716903      3.7398906109
 C     -0.5237022060     -4.6678956441      3.8956674513
 H     -0.6935657734     -5.7251022295      3.6797611743
 H      0.3373415908     -4.3834461216      3.3012513169
 H     -0.1961329965     -4.5354472041      4.9190579682
 C     -0.8667578153     -2.0557372486      5.1327130671
 H     -0.8639171560     -1.0159936681      5.3930666975
 H     -1.3284837087     -2.4508928573      6.0400752194
 H      0.1488071847     -2.4159907656      4.9793422014
 C     -3.0432547933     -1.6788962045      4.1368093025
 H     -3.7939169136     -2.0114316680      3.4710911823
 H     -3.4083443191     -1.6461797685      5.1976330030
 H     -2.7988090011     -0.6324128728      3.8949676275
 C     -2.9226495208     -4.8040136241      4.4559023767
 H     -2.9913492958     -4.5616171351      5.5545151502
 H     -3.8507943904     -4.4673294214      3.8988104363
 H     -2.7900538736     -5.8995744202      4.3418301593
Pd      0.0882302341     -2.9232878604     -1.9128987820
 C      1.8374584872     -2.2002683513     -2.3431915904
 C      2.1986628463     -0.9268052516     -1.8779513568
 C      2.7749501313     -2.9932647696     -3.0026292857
 C      3.5540453217     -0.5251965483     -1.9837973733
 C      4.0834542318     -2.5755677713     -3.1510198608
 C      4.4619521338     -1.3387476713     -2.6175875115
 H      1.4657892608     -0.3425690369     -1.2527030367
 H      2.5186790285     -3.9901641957     -3.2720259441
 H      3.8560983772      0.4639263646     -1.5996925299
 H      4.7403094951     -3.1655938501     -3.6826544061
 H      5.4583717237     -0.9321626347     -2.8227746876
Li     -0.4061510678     -0.0974777301      2.4615312743
Br     -0.0386851109      1.5173362314     -0.2210623183
Li      0.9095819465      3.5042983329      1.2745221188
 C     -2.6879024261      5.2879266547     -0.8700119411
 C     -2.2291301822      4.6186540463      0.2414015203
 C     -2.6695751831      6.6561349114     -0.9276089031
 H     -2.1829200838      3.5676785448      0.3094560809
 H     -2.9565508971      7.1404574373     -1.8646593754
 C     -1.8320315850      5.2799856326      1.4131717700
 C     -2.2918030293      7.3641768104      0.2113633059
 H     -2.3058390591      8.4742752339      0.3062780899
 C     -1.9393453812      6.6527120064      1.3840964105
 H     -1.7513936444      7.2916354033      2.1886073465
 H     -3.0027144688      4.6014151973     -1.6376718237
 C     -1.3453425136      4.5107306219      2.6373882476
 C     -0.8382270719      5.2481527401      3.6706417969
 H     -0.7981825140      6.3266829408      3.5985664783
 C     -0.2071776880      4.7868386296      4.9336220458
 H      0.8067741113      5.1621432300      4.9536378277
 H     -0.6683527036      5.3607262975      5.7621551276
 C     -1.3840035685      3.0049292357      2.7000695707
 H     -1.4040001702      2.4660431927      1.7206615265
 H     -2.2615503095      2.7049262413      3.2132794501
 C     -0.3941428453      3.2636156849      5.1211008028
 H      0.3307596773      2.9734613569      5.9122014065
 H     -1.3684580449      3.0633536728      5.4778769752
 B     -0.0851460596      2.5075670006      3.6169065790
 O      1.2660693136      2.9561279668      2.9663122159
 C      2.3307485852      2.0155104024      3.3617487950
 O      0.1511019729      1.0201467545      3.7277734079
 C      1.5524156362      0.7733282957      3.8652420594
 C      1.9986614518     -0.5123138053      3.1832926574
 H      1.7837447850     -0.5056131954      2.0151771954
 H      3.0629674286     -0.5169716564      3.3839719997
 H      1.4624962833     -1.3549517229      3.6988621418
 C      3.1143486239      1.7866600642      2.0824938852
 H      2.5183522491      1.4389624156      1.1958860741
 H      3.6182125201      2.7181565061      1.7926458365
 H      4.0008873778      1.0993756892      2.3687209912
 C      3.1876553702      2.7426683524      4.3808970989
 H      3.5612109875      3.6820647651      4.0086715776
 H      2.5481962635      2.9749398316      5.1961990322
 H      4.0403465191      2.1763739193      4.8180445455
 C      1.8175041029      0.5320204013      5.3985142897
 H      2.8619235538      0.1963815595      5.5990328832
 H      1.6316771516      1.4516442506      5.8766306915
 H      1.1205656473     -0.2455771285      5.6948298396
 H      4.4385391279      4.2795318246     -0.9175621147
 C      2.0654113686      4.2483663006     -2.4147914716
 H      1.0119967305      4.3310448758     -2.7256509379
 H      2.2699319505      3.1570214141     -2.5881761822
 H      2.6862486420      4.7802205347     -3.1635079849
 C      2.2891747074      4.7878563852     -1.0510598641
 C      1.2123973911      5.2767680359     -0.2860447935
 C      1.4687001390      5.7551769269      0.9846476361
 C      2.7388235134      5.8516833733      1.5568584726
 C      3.7973796909      5.2751821637      0.8167629076
 C      3.5747553052      4.6914600853     -0.4451890575
 H      0.2587910047      5.2803136078     -0.7388141874
 H      0.6093582171      6.1442641842      1.5551383285
 H      2.8711635711      6.2834652261      2.5558446663
 H      4.8816218016      5.2038808413      1.1411700476
 P     -0.3612352666     -2.6361572680     -4.0647618817
 C      0.6303130524     -1.7462056485     -5.2874975991
 H     -3.1678345641     -0.0353765922     -2.6028174469
 H     -1.5139121120     -0.6112640000     -3.4247534727
 C      1.4675129359     -2.5143080279     -6.0696898771
 C      0.6388693347     -0.3738207214     -5.4373402897
 H      1.5136199920     -3.5683118040     -5.8394678348
 C      2.0762495562     -1.9731746876     -7.1806503274
 H      2.6059595863     -2.5952462359     -7.9346077772
 C      2.0027380598     -0.6128944803     -7.4057281448
 C      2.5882567949      0.0956711151     -8.6458630525
 C      1.2664871039      0.1844531747     -6.5501410273
 H      2.0455787046     -0.1475914979     -9.6096873935
 H      3.6369850062     -0.1666287671     -8.8647051575
 H      2.5414107724      1.1538668917     -8.4423783047
 H      1.2702051672      1.2414501051     -6.7759925538
 H      0.1245346748      0.2613639242     -4.7397495816
 H     -0.6812287132     -3.4451475499     -6.8953088978
 C     -1.7890702644     -1.5376669067     -3.9072440556
 C     -0.8845705117     -4.1781952408     -4.9275205946
 N     -3.4598508602     -2.3269030803     -5.4882095338
 C     -3.7932899646     -2.3271253440     -6.8997330621
 C     -2.6837717536     -1.1602795128     -5.1263627278
 H     -4.6345427702     -1.7392644754     -7.1950987219
 H     -2.9580245252     -1.9058961122     -7.4412993054
 H     -2.0867015632     -1.0314375366     -5.9600441305
 C     -3.3605142966      0.2116746052     -4.7998812803
 C     -3.8602029668      0.3381045307     -3.3484445166
 C     -2.3618427325      1.3813478072     -4.9237359454
 C     -4.5417409860      0.4447978391     -5.7346608477
 H     -3.9300340080      1.3862501715     -3.0238310192
 H     -4.7937263544     -0.2805886048     -3.2433320582
 H     -1.9671056624      1.5265613820     -5.9583931213
 H     -1.4974279193      1.1729822075     -4.3013123683
 H     -2.7859435626      2.3664830211     -4.6363720977
 H     -5.0811642410      1.3404339004     -5.4403979522
 H     -5.2245542334     -0.4067655380     -5.7535409741
 H     -4.2152727390      0.6870823870     -6.7637041439
 H     -2.3604008337     -2.0613882562     -3.2116762992
 C     -1.1345714348     -4.2022996204     -6.3159749859
 C     -1.3729880110     -5.1829905126     -4.1553673027
 C     -1.9927124153     -5.1749867026     -6.8484180708
 H     -2.2074134609     -5.2493793292     -7.8950077127
 C     -2.5250009352     -6.1571207525     -6.0110747581
 C     -2.2053322013     -6.1694144453     -4.6806417170
 C     -3.4486767647     -7.2562216048     -6.4987870492
 H     -2.5044139138     -7.0600471492     -4.0486253510
 H     -4.2209743160     -7.0142924137     -7.2617445251
 H     -2.8031161857     -8.0551496944     -6.9272456616
 H     -4.0049071372     -7.7157370900     -5.6758419139
 C     -4.5807087781     -2.7483859160     -4.6502184668
 H     -4.6355818512     -3.8529356030     -4.6324945684
 H     -5.5471175440     -2.2961000709     -4.9368940030
 H     -4.4119443442     -2.4757196677     -3.6057545423
 H     -3.9334967039     -3.3434053433     -7.2498962947
 H     -1.1690230761     -5.2016024195     -3.0821459434
174
# ORCA AIMD Position Step 400, t=400.00 fs, E_Pot=-6149.07742197 Hartree, Unit is Angstrom
 C     -0.9367952865     -8.0214957609     -0.6355568473
 C     -1.4390798625     -6.7012411012     -0.6791146460
 C      0.4212424027     -8.2388538906     -0.3667344119
 H     -2.4900292673     -6.5928221295     -0.8788370150
 H      0.8246732128     -9.2840423276     -0.3476404158
 C     -0.5873674362     -5.6219340898     -0.4746206814
 C      1.2335319266     -7.1261853116     -0.1079873894
 H      2.2461855542     -7.2923325560      0.1681402693
 C      0.7448707244     -5.8528138611     -0.1393387222
 H      1.3842894262     -4.9946701220      0.0456292204
 H     -1.6151690037     -8.8167739953     -0.7868659313
 C     -1.1150691327     -4.1795830753     -0.4600960542
 C     -2.1538597275     -3.6997249044     -1.1958049729
 H     -2.5509647942     -4.3041451626     -2.0034427699
 C     -2.8046207954     -2.3735826831     -0.7904513500
 H     -2.1591073018     -1.5214250183     -1.0015582745
 H     -3.7047933808     -2.2196277880     -1.3799963593
 C     -0.5878385145     -3.2606065934      0.6025260337
 H     -0.3341391900     -2.2321158249      0.1619605245
 H      0.2796207471     -3.6574767967      1.1456163297
 C     -3.0911240742     -2.2671012544      0.7325859772
 H     -3.2698136132     -1.1651061718      0.9579569400
 H     -4.1138538298     -2.6936732727      0.8862768334
 B     -1.9103145405     -2.8901877735      1.6592580757
 O     -1.4513014516     -1.8587841008      2.7107018901
 C     -1.8747715701     -2.4573459334      3.9994978113
 O     -2.2860583600     -4.0552140478      2.4120782120
 C     -1.8561484496     -3.9222262310      3.7845559655
 C     -0.3557686885     -4.4586674529      3.7724698376
 H     -0.2645344650     -5.2895203746      3.0881245656
 H      0.4296894471     -3.7038163885      3.5777362193
 H     -0.1108521818     -4.8416280324      4.7885847728
 C     -0.9849543121     -1.9677766554      5.0745143080
 H     -1.2048831662     -0.9052645212      5.2198270739
 H     -1.2077765792     -2.4334015292      6.0250376316
 H      0.0882256298     -2.1159847162      4.9089784165
 C     -3.3184520642     -2.0683654400      4.3203167432
 H     -3.9838835739     -2.4090859184      3.5356940268
 H     -3.5821278792     -2.5139599039      5.2819542280
 H     -3.4535836546     -1.0112467315      4.5218339361
 C     -2.7112241823     -4.7147043730      4.6960995512
 H     -2.2864489531     -4.6656308605      5.6693544537
 H     -3.7607391016     -4.4507844616      4.6596601767
 H     -2.6141604138     -5.7168413112      4.2936551036
Pd      0.1125979997     -2.9427801924     -1.9015751264
 C      1.8660129698     -1.9465599224     -2.4671674943
 C      2.1524042666     -0.6640445639     -2.0543636607
 C      2.8637815926     -2.6610548597     -3.1528911168
 C      3.4433809624     -0.1838830057     -2.1761608410
 C      4.1627589244     -2.1876190301     -3.2310470434
 C      4.4993738003     -0.9689571904     -2.6514897289
 H      1.4484538724      0.0285398079     -1.6967989893
 H      2.6384483552     -3.5321407493     -3.7056889508
 H      3.6698919010      0.7983673579     -1.7119448910
 H      4.9260168132     -2.7808567739     -3.7030299727
 H      5.4741010432     -0.6886979308     -2.5454215792
Li     -0.9205865100     -0.1272184097      2.2399179587
Br     -0.1347340757      1.7149248038     -0.2689526445
Li      0.9128892101      3.4918881027      1.2426812503
 C     -2.4371089713      5.5590656393     -0.7855530314
 C     -2.0929151551      4.8537779336      0.3313605593
 C     -2.4682024882      6.9844064800     -0.7709082881
 H     -2.0338563166      3.7857226602      0.2840925137
 H     -2.6797045694      7.4967792088     -1.7221928059
 C     -1.7134633438      5.4941699234      1.5320991243
 C     -2.2004305277      7.5835795944      0.4206699923
 H     -2.2189747677      8.6568926114      0.4153165217
 C     -1.8378742055      6.9303812881      1.5529418870
 H     -1.6812956274      7.5767299198      2.3559954410
 H     -2.6310617590      4.9860369549     -1.7111702156
 C     -1.1441961045      4.6792619678      2.7169349114
 C     -0.6369537694      5.3282130564      3.7722746404
 H     -0.6966602930      6.3640889674      3.8845228553
 C      0.0552426756      4.6387427815      4.9813567885
 H      1.1327274825      4.9047826085      4.8292096653
 H     -0.1790355358      5.1279537698      5.9317464470
 C     -1.1545479911      3.1884288868      2.5762592697
 H     -1.2223514727      2.8708777853      1.5313805200
 H     -2.1124569553      2.7311358373      3.0303597301
 C     -0.0538072282      3.1510979159      5.0327880518
 H      0.6474039545      2.6797968351      5.6629138135
 H     -1.0789144005      2.8237352781      5.4345493435
 B      0.0511359468      2.5174520308      3.5210950150
 O      1.4569364375      2.8858848757      2.8791073328
 C      2.4226203851      1.8619668549      3.2589917262
 O      0.1625412725      0.9888311371      3.4171964218
 C      1.5510923088      0.6503290202      3.7084297833
 C      1.7807318310     -0.6428545127      2.8789407546
 H      1.7698355991     -0.3457006814      1.8975324239
 H      2.7501012969     -1.0765940075      3.1375645354
 H      1.0112745299     -1.3048122321      3.1805457254
 C      3.2504597968      1.5846285754      1.9694184410
 H      2.6600731687      1.2435729061      1.1117334877
 H      3.7676046010      2.4958369062      1.6111056960
 H      3.9978798737      0.8172115698      2.1556248009
 C      3.3311686193      2.5152312319      4.2426029427
 H      3.8149788550      3.3667921942      3.7666284965
 H      2.9254268573      2.8661757917      5.1868845605
 H      4.0952183914      1.8474195526      4.5634549985
 C      1.8189558286      0.2291563193      5.1670449045
 H      2.8492739554      0.1307971194      5.2507041285
 H      1.5116614533      1.0304544327      5.8724970601
 H      1.3505267875     -0.7198993928      5.3319649197
 H      4.4195987264      4.2573299718     -0.9630570229
 C      2.1323896760      4.4395943892     -2.3863005374
 H      1.0675334955      4.3778486360     -2.6233342501
 H      2.4921723985      3.4217887255     -2.5129849535
 H      2.6725914550      5.0203112177     -3.1520774232
 C      2.3551035479      4.9230364888     -0.9623041211
 C      1.4254829633      5.6360738508     -0.2421304525
 C      1.6642567841      6.0179616376      1.0624356719
 C      2.8189043773      5.6153623697      1.6517481168
 C      3.8535212158      5.0747972954      0.9556118743
 C      3.5930343076      4.7173412695     -0.3578338914
 H      0.5182539472      5.8768981784     -0.7666279451
 H      0.9364191595      6.6170664595      1.6081091532
 H      2.9568083200      5.9643584112      2.7782199823
 H      4.8796556044      4.9576381431      1.4272311408
 P     -0.4849406711     -2.6951509350     -4.0570259779
 C      0.5438370883     -1.9905586128     -5.3701337760
 H     -3.3166545526      0.9353757149     -2.5967888620
 H     -1.6530969148     -0.6419070907     -3.4167293237
 C      1.3078819253     -2.7665137158     -6.2109197620
 C      0.6605077438     -0.6114407215     -5.4500028104
 H      1.2110918513     -3.8215810227     -6.1623085389
 C      1.9457057129     -2.1953084405     -7.2795131424
 H      2.3478722727     -2.8334295063     -8.0821084463
 C      1.8816373005     -0.8271174275     -7.5348097164
 C      2.4143170360     -0.3256505509     -8.8494470129
 C      1.2233875551     -0.0198882353     -6.6011764195
 H      2.0587660041      0.6791482116     -9.0303463194
 H      2.0039868272     -0.9764841290     -9.6267954112
 H      3.5264336972     -0.3521303751     -8.9770046985
 H      1.2614445463      1.0424223221     -6.8044911950
 H      0.3114667433     -0.0139479417     -4.6212596928
 H     -1.4305836337     -3.0844695793     -6.6541017145
 C     -1.9617839072     -1.6167011050     -3.8399432341
 C     -1.1912610745     -4.1638639186     -4.8350949322
 N     -3.8490884435     -2.2292036894     -5.3736183077
 C     -4.3104160089     -2.3991133332     -6.7977380998
 C     -2.9156128833     -1.1433688750     -4.9985175552
 H     -5.2356258485     -1.7704305133     -7.0642337245
 H     -3.5270599290     -1.9488543172     -7.4305646354
 H     -2.1955345038     -1.0377698415     -5.9383585460
 C     -3.4963337786      0.2683631586     -4.6907206762
 C     -4.0386930515      0.4184290370     -3.2120479205
 C     -2.3977757818      1.2515626722     -5.0291998323
 C     -4.7377835176      0.5665275799     -5.5848870797
 H     -4.8822178302      1.0998405606     -3.2481276412
 H     -4.2803656270     -0.5253917592     -2.7360159218
 H     -1.9339422756      1.0214540539     -6.0146354213
 H     -1.6136698462      1.3227225535     -4.3272956942
 H     -2.8597997080      2.2146309442     -5.1439066110
 H     -4.9715559932      1.6008854028     -5.5839296474
 H     -5.5881338303     -0.0477692558     -5.2646080645
 H     -4.5162103533      0.2737374031     -6.6444268381
 H     -2.4949663231     -2.1196998893     -3.1059137319
 C     -1.6104602568     -4.0325408334     -6.1687899839
 C     -1.3759821219     -5.3785386603     -4.1540079715
 C     -2.2598683601     -5.1059835164     -6.7626263539
 H     -2.7145627607     -5.0817334084     -7.7253339367
 C     -2.5660457522     -6.2482430859     -5.9927090361
 C     -1.9887695354     -6.4391095442     -4.7624568706
 C     -3.4116647502     -7.2562719504     -6.7095016724
 H     -2.1664872914     -7.3501777961     -4.1500419148
 H     -4.1232029638     -6.6707938295     -7.3575266650
 H     -2.9530171810     -8.0309409089     -7.2939138753
 H     -4.0329177598     -7.7995919516     -5.9809207888
 C     -4.5561809015     -3.0467957065     -4.4607136033
 H     -4.7227351610     -4.0776627181     -4.7603059761
 H     -5.5938774283     -2.7158077039     -4.2078091681
 H     -4.0931253556     -3.0445964157     -3.4823284611
 H     -4.3722855753     -3.4479996329     -7.0357405643
 H     -0.9479797600     -5.5036997451     -3.1717153733
174
# ORCA AIMD Position Step 450, t=450.00 fs, E_Pot=-6149.06217702 Hartree, Unit is Angstrom
 C     -0.5623101850     -7.9756488626     -0.4947202066
 C     -1.1110289735     -6.7255117001     -0.6164954834
 C      0.7466138671     -8.1321946284     -0.0203408891
 H     -2.1357347316     -6.6393412385     -0.8576658709
 H      1.2689635596     -9.0664924203      0.1295773688
 C     -0.3164180411     -5.5790626327     -0.3926268797
 C      1.5048420897     -7.0100692543      0.2546391995
 H      2.5471057761     -7.1374490937      0.5125215576
 C      0.9745498187     -5.7436156255      0.0523444986
 H      1.5262857747     -4.8203250796      0.2382204577
 H     -1.2471627298     -8.7933803879     -0.7976885219
 C     -0.9555692245     -4.2017180966     -0.3353910367
 C     -1.9759589950     -3.9034083282     -1.1893675797
 H     -2.2626137150     -4.6461946565     -1.9230699472
 C     -2.8301955467     -2.7210187073     -0.8943462078
 H     -2.2209899777     -1.8179635724     -1.0472389796
 H     -3.6661981428     -2.6701509963     -1.5987322261
 C     -0.6056882890     -3.1631495321      0.7494384942
 H     -0.4164143978     -2.1745556569      0.2874612676
 H      0.3458711534     -3.4960996509      1.1601859390
 C     -3.2245067703     -2.5435561771      0.6104560359
 H     -3.6658807191     -1.5871476726      0.7425686775
 H     -3.9777162378     -3.3083869031      0.8575348219
 B     -1.9889171215     -2.9295406928      1.5729557232
 O     -1.6673642826     -1.8626992086      2.7621247775
 C     -2.0263650656     -2.4628791331      3.9952396011
 O     -2.3301343275     -4.1041112410      2.4326224783
 C     -1.7635130306     -3.9597959786      3.7353281116
 C     -0.2806511585     -4.3104179060      3.6928904009
 H     -0.2774975677     -5.3593841956      3.3447791935
 H      0.1808852362     -3.6722701213      2.9326201723
 H      0.2814756097     -4.3209912223      4.6450589810
 C     -1.2499007959     -1.8373081676      5.1011172956
 H     -0.9848027399     -0.7771678358      4.9347365628
 H     -1.6106040447     -2.0717620791      6.1126225709
 H     -0.3000446867     -2.3877744054      5.1942172642
 C     -3.4939517850     -2.0845089449      4.2448707798
 H     -4.2361800860     -2.5588878994      3.5307536381
 H     -3.7967396197     -2.2688542959      5.2565502217
 H     -3.5553378786     -0.9944675703      4.1292889297
 C     -2.3541822351     -4.9317699436      4.6838296846
 H     -2.1264561995     -4.5268065840      5.6813830325
 H     -3.4079889479     -4.9741536166      4.5515578508
 H     -1.9088152983     -5.9092578931      4.5303679245
Pd      0.1759432192     -2.8747559149     -1.9442792617
 C      1.8088051959     -1.9854105461     -2.4235170591
 C      1.8902068474     -0.6762235565     -1.9805147247
 C      2.9123825006     -2.6293582805     -2.9923915091
 C      3.0665151976      0.0201123968     -2.2260595665
 C      4.0970675747     -1.9264141088     -3.2632404850
 C      4.1216334265     -0.5652096437     -2.9309407041
 H      1.1500566824     -0.2234137107     -1.4424857592
 H      2.8802888941     -3.7018609132     -3.2382727302
 H      3.1112939059      1.0450091893     -1.9106361991
 H      4.9880160863     -2.4356327305     -3.7018085680
 H      5.0110849861     -0.0435243135     -3.1314715929
Li     -1.0393455528     -0.1936517135      2.5501303749
Br     -0.1924558655      1.8258821568     -0.4076690208
Li      1.2481089289      3.4804108486      0.9852916784
 C     -2.2148220474      5.8210789103     -0.6557253259
 C     -1.9037668033      5.0434831840      0.4656692426
 C     -2.3330905488      7.1992674338     -0.4806476643
 H     -1.7556068929      3.9629455818      0.4209202084
 H     -2.5990373092      7.8194345381     -1.3716103717
 C     -1.6030372420      5.6429072752      1.6890189365
 C     -2.0382369972      7.8355394565      0.7298209768
 H     -2.0714220589      8.8771717110      0.8009129234
 C     -1.6463895530      7.0065268389      1.8014042543
 H     -1.3365267952      7.5180154744      2.6749592030
 H     -2.3052227538      5.2846666183     -1.6278513819
 C     -0.9984565565      4.8032144121      2.8111835688
 C     -0.3706212641      5.4286252569      3.8471691363
 H     -0.1527363097      6.4961446212      3.8840029759
 C      0.3096188900      4.7138411549      4.9919456329
 H      1.3494568448      4.9848433142      4.8739576138
 H     -0.0468183486      5.2205336641      5.8943670968
 C     -1.0555886872      3.2953368350      2.7753217162
 H     -1.2182267369      3.0628109411      1.7572754165
 H     -1.9250513925      2.9406143986      3.2656474951
 C      0.2249438809      3.1918479578      5.0173170903
 H      1.0563656990      2.7606734338      5.6362201073
 H     -0.6463283626      2.7546600066      5.4453833588
 B      0.2880199352      2.5783625753      3.4241930146
 O      1.5582696540      2.8125641496      2.6855375639
 C      2.4740866392      1.7275495176      2.9656000552
 O      0.2258036677      1.0445236751      3.3430154329
 C      1.5594947591      0.5619487770      3.4093685397
 C      1.6007541523     -0.6617992124      2.4091722314
 H      1.2032080660     -0.2204760129      1.4766458882
 H      2.6357593664     -1.0448649298      2.2218714137
 H      0.9832584988     -1.4378087784      2.8747997756
 C      3.3262993748      1.4797278148      1.7423854118
 H      2.7049139937      1.3711093579      0.8788345114
 H      4.0190972755      2.3033597946      1.5703915058
 H      3.8593120357      0.5732124279      1.7618486033
 C      3.3895731877      2.1463378553      4.1039906416
 H      3.8265199266      3.1786880526      3.9915538609
 H      2.9200254413      2.1629414042      5.1363371595
 H      4.2510854188      1.4959273048      4.2617434722
 C      1.7998054367      0.0208984861      4.8243318954
 H      2.8763943116     -0.2728527898      4.9592724728
 H      1.5007677175      0.8042560748      5.6255867790
 H      1.0988381239     -0.7958297324      5.0210233758
 H      4.2587862218      3.8103792021     -0.8432752827
 C      2.1216425424      4.6915447097     -2.3293264112
 H      1.0498189099      4.7330926712     -2.4942803502
 H      2.5007096563      3.7516729822     -2.6545876956
 H      2.5371335351      5.4642043663     -2.9574229882
 C      2.4159247975      4.9457330266     -0.8460998800
 C      1.4942623530      5.7889140559     -0.1563679036
 C      1.8249851580      6.2018213280      1.1534617770
 C      2.9770383829      5.6620503944      1.8193349480
 C      3.8187421138      4.8105284345      1.1005668507
 C      3.5447181727      4.4560734845     -0.2267034217
 H      0.6337893888      6.1764129192     -0.7229670345
 H      1.2067047639      6.9572744583      1.6246160981
 H      3.2305206431      6.0279927011      2.9011514331
 H      4.7112875783      4.5585282782      1.7148114805
 P     -0.6541993204     -2.7075360049     -4.0326864584
 C      0.3933059537     -2.1340836094     -5.3774852166
 H     -3.1509959598      0.1656994376     -2.5930562346
 H     -1.5259881082     -0.4930475365     -3.7377474195
 C      0.9943684409     -3.0437040445     -6.2778366996
 C      0.6039874032     -0.7685134701     -5.5808962925
 H      1.0086096591     -4.0803367003     -6.0172821606
 C      1.5916860995     -2.5505310785     -7.4590327898
 H      2.0254599618     -3.2904613575     -8.1039591837
 C      1.8007057721     -1.1687071988     -7.6645015264
 C      2.3711514475     -0.5568362069     -8.8895842469
 C      1.2740843484     -0.3264580453     -6.7110546723
 H      3.4012422274     -0.3178526238     -8.7317539608
 H      1.8217968005      0.3170375274     -9.2019600645
 H      2.2403210295     -1.2637649698     -9.7217127315
 H      1.3464742772      0.7548636787     -6.8199638043
 H      0.2001633075     -0.0032179758     -4.9267784904
 H     -2.1489733917     -3.0786064497     -6.4435116763
 C     -1.9970327316     -1.4750043058     -3.8742494526
 C     -1.3405796241     -4.2450650849     -4.7727718688
 N     -4.0868902157     -2.1327781690     -5.1695345726
 C     -4.7744052944     -2.3426202640     -6.5064734286
 C     -3.0357820747     -1.1565090756     -5.0440695664
 H     -5.8008272552     -2.2590846737     -6.3366794996
 H     -4.3996863528     -1.6638963902     -7.2880727489
 H     -2.5352971985     -1.0756980446     -5.9369940323
 C     -3.6451177014      0.2887999129     -4.7080451089
 C     -4.0703831547      0.3096294139     -3.2035507732
 C     -2.6629925814      1.4368312097     -4.9490898030
 C     -4.8337154645      0.5668996682     -5.6370155430
 H     -4.6000318905      1.2433693371     -3.0041452508
 H     -4.7874293240     -0.4620558178     -2.9730705732
 H     -2.3708064357      1.4556846764     -5.9922537103
 H     -1.7210055803      1.3346697754     -4.3196246903
 H     -3.0686039261      2.4016428402     -4.6323978545
 H     -5.2245932767      1.5465959996     -5.2343845956
 H     -5.6822136715     -0.1017279057     -5.6201655493
 H     -4.4354188709      0.7205671718     -6.6289966010
 H     -2.5561486256     -1.6802438212     -2.9787110809
 C     -2.0518778227     -4.0466932833     -5.9678895261
 C     -1.2449536366     -5.5534402444     -4.2725284271
 C     -2.6190950006     -5.0983652826     -6.6537609920
 H     -3.0020597656     -4.8364172668     -7.6163962479
 C     -2.6587542290     -6.3761586004     -6.1174392658
 C     -1.9838843526     -6.6097414476     -4.8998790396
 C     -3.2961806544     -7.5336799643     -6.7879585632
 H     -1.9613163286     -7.5833778243     -4.5040990434
 H     -3.9965049020     -7.3279917089     -7.5498794664
 H     -2.4273955661     -7.9241769730     -7.3121512278
 H     -3.5680387170     -8.3654403442     -6.1571455531
 C     -4.5233227974     -3.0808996134     -4.2126213201
 H     -5.0148338289     -3.9692013362     -4.6245892646
 H     -5.2503976593     -2.7535147554     -3.4479834513
 H     -3.6822142798     -3.3868163419     -3.5946570924
 H     -4.6575561864     -3.4148593245     -6.7996926695
 H     -0.7471887078     -5.7306039943     -3.3265611851
174
# ORCA AIMD Position Step 500, t=500.00 fs, E_Pot=-6149.05832882 Hartree, Unit is Angstrom
 C     -0.2084654646     -7.8456561785     -0.2860009747
 C     -0.8153653105     -6.6168282338     -0.4136822230
 C      1.1073647527     -7.9705392309      0.1559046365
 H     -1.8260611005     -6.5843086514     -0.7167630809
 H      1.6393869380     -8.8697306664      0.1180825254
 C     -0.1451621955     -5.4379587743     -0.1088516420
 C      1.7813152805     -6.8137417816      0.4362792270
 H      2.8380857732     -6.8161569869      0.7531150480
 C      1.1516318244     -5.5608584007      0.4043154561
 H      1.6924253000     -4.6610757731      0.6919205495
 H     -0.7408391829     -8.8080328284     -0.5914396998
 C     -0.8708737327     -4.1009134215     -0.2761686689
 C     -1.9113944675     -3.8960387840     -1.1424033772
 H     -2.2923934256     -4.7287059722     -1.7239954193
 C     -2.8585005183     -2.7336783072     -0.8537485874
 H     -2.4441637020     -1.7242199162     -1.0389786735
 H     -3.7726549027     -2.7869483144     -1.4519004227
 C     -0.5319558269     -2.9765068972      0.5883604343
 H     -0.6970833265     -1.9804896547      0.1905076666
 H      0.3778919460     -3.1000091309      1.1677297025
 C     -3.2182555644     -2.9340009633      0.6446025853
 H     -3.8549899382     -2.0423155560      0.8819621545
 H     -3.8815733270     -3.7766107857      0.5927570032
 B     -1.9143238893     -2.9863708333      1.6772949539
 O     -1.7614105218     -1.9096620503      2.6596714807
 C     -2.1019031081     -2.4896909616      3.8987989336
 O     -1.9958146928     -4.2881470526      2.4229839442
 C     -1.6629747175     -3.9388617136      3.7212886314
 C     -0.1317527776     -4.1084127845      3.8559876032
 H      0.1956020418     -4.8151812853      3.0913176311
 H      0.4310428581     -3.1801686783      3.8404283413
 H     -0.0773056063     -4.6497393612      4.7804915671
 C     -1.5358994913     -1.7762029917      5.0589376728
 H     -1.9435102055     -0.7879146103      5.0467694719
 H     -1.7456447790     -2.3355457766      5.9676922325
 H     -0.4579448536     -1.6753042438      5.0551037017
 C     -3.6662458899     -2.3933077531      4.0094328751
 H     -4.1339216773     -2.9390151323      3.1735424789
 H     -3.9975101819     -2.8555086808      4.9206534328
 H     -4.0269542825     -1.3686138809      3.9632805222
 C     -2.4428834551     -4.9292214864      4.6707361786
 H     -2.3120049219     -4.8037526028      5.7956325961
 H     -3.5098480362     -4.7818143060      4.4850509883
 H     -2.1458747740     -5.9436782621      4.3209824472
Pd      0.0590601853     -2.9763210936     -1.9274690543
 C      1.6608121695     -1.8639072142     -2.5059988953
 C      1.6486115683     -0.5136118842     -2.1792045373
 C      2.8555235442     -2.3785078369     -3.1120529342
 C      2.7929246747      0.2577559898     -2.4293732370
 C      3.9619431227     -1.5859215488     -3.3521429970
 C      3.9265852370     -0.2559741528     -3.0031479981
 H      0.7685783817     -0.1149515813     -1.7141954112
 H      2.9495107360     -3.4982186009     -3.2004625632
 H      2.8123645915      1.2517783788     -2.1262850606
 H      4.8868142427     -2.0705030141     -3.7571608715
 H      4.7913895787      0.4427503047     -3.2488742071
Li     -1.0356225750     -0.0914464167      2.5828096842
Br     -0.2168872854      1.9263945417     -0.6086985920
Li      1.1615937488      3.2266859142      0.8680390345
 C     -2.1057338934      6.0717164291     -0.4208559544
 C     -1.6397806376      5.2401969614      0.5517533324
 C     -2.1993299913      7.4511891782     -0.2068581299
 H     -1.3785382910      4.1789525050      0.4559599269
 H     -2.4701594645      8.0755348479     -1.0618044075
 C     -1.3528033063      5.7470393759      1.8340629821
 C     -1.8843979796      7.9771711146      1.0256816989
 H     -1.9092227089      9.0297049789      1.0954349598
 C     -1.5387736740      7.1366319838      2.0957571476
 H     -1.3606396371      7.5201531581      3.1207786153
 H     -2.3572420079      5.7585413990     -1.4458259425
 C     -0.7529922786      4.8946458934      2.9067678544
 C     -0.0180598533      5.4064576852      3.8834172606
 H      0.2512832979      6.4863298912      3.9336718899
 C      0.7260895116      4.6519501251      4.9977609535
 H      1.8099487278      4.8044619768      4.7378666703
 H      0.5246822584      5.1242728936      5.9757874104
 C     -0.8766957129      3.3564532646      2.8240658550
 H     -1.1001039385      3.0150884989      1.8336987110
 H     -1.8211580882      3.1459097677      3.4642476678
 C      0.5284718458      3.1558714450      5.0259054990
 H      1.4388792609      2.7463560285      5.5471523210
 H     -0.3804610700      2.7677003906      5.5740003230
 B      0.3747483713      2.6405854900      3.5099628871
 O      1.6114129393      2.7802672759      2.5902989210
 C      2.4281733119      1.6871380305      2.7479068831
 O      0.2873955376      1.0691687714      3.4720773496
 C      1.5263310719      0.4927844293      3.1558732135
 C      1.3541298751     -0.5504189341      2.0179880516
 H      1.0993575720     -0.1380400117      0.9761118046
 H      2.2149098672     -1.1989148764      2.0217502815
 H      0.4843241627     -1.1967474680      2.2667852626
 C      3.2201697310      1.3286194078      1.5335204127
 H      2.5869472059      1.0778386245      0.6206442063
 H      3.9918917869      2.0769476771      1.2720898431
 H      3.8030849809      0.3102144029      1.6951850752
 C      3.5720220245      2.0337662336      3.8040752922
 H      4.2601213514      2.7280871780      3.4049800229
 H      3.1552806445      2.5351334130      4.7019710839
 H      4.2571221262      1.2496059382      4.1372758526
 C      1.9963824373     -0.3435897276      4.3442197258
 H      3.0261782132     -0.7403029691      4.3044571690
 H      1.9355691005      0.2944211110      5.2196539439
 H      1.2989040645     -1.1216396716      4.5981404002
 H      3.8779809735      3.5379667691     -0.6054342421
 C      2.0625027136      4.7349896594     -2.1990127153
 H      0.9669482980      4.6811073803     -2.3638161353
 H      2.6221687973      3.7822527813     -2.4324743028
 H      2.4181621443      5.5628271614     -2.8536705174
 C      2.3744835168      5.0580386534     -0.7531932443
 C      1.6556910701      5.9672368126      0.0131141559
 C      1.9843181743      6.2765707304      1.3151338228
 C      3.1328784569      5.6996028499      1.8333143555
 C      3.7844711976      4.7063045649      1.1879292778
 C      3.3400583241      4.3338262620     -0.0751148717
 H      0.8038409849      6.4789061911     -0.4856093846
 H      1.3767279904      6.9896359666      1.8505404410
 H      3.4687876653      6.0328505865      2.7648505559
 H      4.6557145830      4.2377436691      1.6666275026
 P     -0.7862368682     -2.7797910701     -4.1333744019
 C      0.2602166998     -2.2592530418     -5.5084182843
 H     -3.7096139251      0.0876072456     -2.3624944576
 H     -1.4435219433     -0.5472559094     -3.7464156745
 C      0.6231383913     -3.1878411489     -6.4885772103
 C      0.5872114188     -0.9027405468     -5.6607222438
 H      0.4090071313     -4.2360864491     -6.3341032327
 C      1.3497880385     -2.7321903861     -7.5921335791
 H      1.6880942616     -3.5134931980     -8.2149389147
 C      1.7340385317     -1.3819318379     -7.7491930730
 C      2.4735286405     -1.0700740643     -8.9768369079
 C      1.2539401788     -0.4530670824     -6.7665480119
 H      2.6457656328     -2.0146598735     -9.5744299841
 H      3.4516335292     -0.5803462213     -8.7236454837
 H      1.9065912406     -0.3641669881     -9.5706250079
 H      1.3533098696      0.6281684331     -6.8111819380
 H      0.2996196175     -0.1426267356     -4.9315474388
 H     -2.4334836314     -3.2688582706     -6.5884917933
 C     -2.0050899443     -1.4406586649     -3.9220997657
 C     -1.5050031565     -4.2866165651     -4.8791043962
 N     -4.0195372794     -2.2385984298     -5.0551017211
 C     -5.1014012597     -2.1709929238     -6.0773369049
 C     -3.1433660986     -1.0988305285     -4.9524369728
 H     -6.0479625151     -1.7210763608     -5.6581283801
 H     -4.6790387315     -1.6992659619     -6.9553893340
 H     -2.6093503056     -0.9081338820     -5.9995619034
 C     -3.8135092436      0.3146390941     -4.5983272907
 C     -4.4002573902      0.4063477119     -3.1782925969
 C     -2.6768122943      1.3435128125     -4.7533451751
 C     -4.9935755616      0.7261455058     -5.5621421678
 H     -4.6884309991      1.4665596354     -3.0402588777
 H     -5.3703296948     -0.1202295306     -3.1027842312
 H     -2.2666648509      1.3489592742     -5.7379433213
 H     -1.8638971008      1.2459934764     -4.0127175060
 H     -3.0852554812      2.3425972634     -4.4929186923
 H     -5.2726326391      1.7844309313     -5.3816712330
 H     -5.8332374250      0.1355640739     -5.2517262744
 H     -4.7902200397      0.5674227088     -6.5995799240
 H     -2.5367190487     -1.6466986303     -2.9357501740
 C     -2.2938937817     -4.1892849928     -6.0185486088
 C     -1.3831994855     -5.5357055599     -4.2536061388
 C     -2.8700702556     -5.3121701124     -6.5590393151
 H     -3.5184873532     -5.1546813169     -7.4264860329
 C     -2.5691230503     -6.6094733794     -6.0652711043
 C     -1.7555888736     -6.6800001999     -4.9301004889
 C     -3.0103656608     -7.7968633958     -6.8042784434
 H     -1.5593101046     -7.6080403438     -4.5094365668
 H     -3.9327651007     -7.5117924593     -7.2825500795
 H     -2.3715134427     -8.2088617351     -7.6529817345
 H     -3.2807227340     -8.5839286652     -6.0837170102
 C     -4.4350798927     -2.9587317118     -3.9439153938
 H     -5.1833626768     -3.7038403284     -4.2363564832
 H     -4.8277242591     -2.3065438550     -3.1231048765
 H     -3.6166094846     -3.5705937317     -3.5101794614
 H     -5.3627224036     -3.1884576144     -6.3171902902
 H     -0.8367631810     -5.6192248425     -3.3489715085
174
# ORCA AIMD Position Step 550, t=550.00 fs, E_Pot=-6149.06444327 Hartree, Unit is Angstrom
 C      0.1509014581     -7.7787042944     -0.1400931903
 C     -0.6394140628     -6.6377094340     -0.2618409935
 C      1.4471016342     -7.7089242195      0.3341063083
 H     -1.6542761176     -6.7165339637     -0.6435187967
 H      1.9131446523     -8.6333852028      0.5503594123
 C     -0.0957284979     -5.3694625462     -0.0447715863
 C      1.9887653895     -6.4369828653      0.6466357996
 H      3.0219142633     -6.2603332696      1.0153985802
 C      1.2219987694     -5.3038600977      0.4038876106
 H      1.7036569438     -4.3453410018      0.5326601944
 H     -0.1822754652     -8.8163740514     -0.3310708998
 C     -0.8879860269     -4.1656012250     -0.2792989337
 C     -2.0168691303     -4.0536360519     -1.0455308250
 H     -2.4486476932     -4.8778500914     -1.6111653287
 C     -2.9166559867     -2.9136994444     -0.7221453181
 H     -2.4742238024     -1.9709691063     -1.0434908770
 H     -3.8432712028     -2.9986479377     -1.2689597407
 C     -0.5281494767     -3.0098044276      0.6164359171
 H     -0.5007130632     -2.0973929105     -0.0527283092
 H      0.3932020823     -3.1033985665      1.1786340681
 C     -3.1122395372     -2.8202240642      0.7876747525
 H     -3.7534366561     -1.9591772202      1.0660190192
 H     -3.6858307560     -3.7514369449      1.0381410548
 B     -1.7818113249     -2.9771203500      1.6258509064
 O     -1.7679736222     -1.8233577066      2.7080865013
 C     -2.2444103546     -2.5092546764      3.9052379440
 O     -1.6522805457     -4.2004991242      2.4335970402
 C     -1.5977097955     -3.8947816398      3.8131944282
 C     -0.1012745589     -3.9483759677      4.3604126777
 H      0.1804062198     -4.9958262568      4.2992004846
 H      0.3419025917     -3.4720494044      3.4973501743
 H      0.1742294947     -3.4252050032      5.3139346250
 C     -1.9307244334     -1.6336884975      5.1222108442
 H     -2.6697213940     -0.8015593509      5.2472865858
 H     -2.0056916510     -2.2017741020      6.0569195418
 H     -0.9480652905     -1.1895792816      4.9337866377
 C     -3.7514092736     -2.7287761222      3.8272164214
 H     -4.0537571589     -3.5020934802      3.1758911898
 H     -4.2304558001     -2.8539059635      4.8308298397
 H     -4.1007746858     -1.7963417727      3.3658625196
 C     -2.2773720982     -5.0439981856      4.4856248768
 H     -2.4814415772     -4.7862300325      5.4729955786
 H     -3.2378549220     -5.2687971506      4.0144325911
 H     -1.6824664301     -5.9305656120      4.4905147069
Pd     -0.0242615562     -3.0012081799     -2.0785376130
 C      1.3798729896     -1.7751943884     -2.7666083125
 C      1.2563344951     -0.4542988698     -2.4470571377
 C      2.5777564285     -2.2570254948     -3.2903618998
 C      2.3594083818      0.3872857359     -2.6382702373
 C      3.6986117353     -1.4484491514     -3.4414081536
 C      3.5787950603     -0.1102933327     -3.0709349409
 H      0.2735986470     -0.0578838795     -2.1003479937
 H      2.5283625950     -3.2799480538     -3.7274966227
 H      2.2216852564      1.4387929283     -2.4016200373
 H      4.6669546105     -1.8663985317     -3.7809426432
 H      4.4846864533      0.5902898194     -2.9054755999
Li     -1.0761431536     -0.1161880152      2.8052912904
Br     -0.2727337711      2.0828991045     -0.8083017554
Li      1.1203821480      3.5713201055      1.0184700928
 C     -1.9211228759      6.3147658760     -0.2083913380
 C     -1.4609335771      5.4355367911      0.7711724007
 C     -2.0646210358      7.6498007832      0.1182121397
 H     -1.4056606791      4.3456417319      0.5805228696
 H     -2.3641378102      8.3462850325     -0.6315331196
 C     -1.0689747288      5.8544090568      2.0383558389
 C     -1.8660626871      8.1043661342      1.3897889430
 H     -2.0949864167      9.1511116265      1.6547066001
 C     -1.3111499808      7.1873259283      2.3400721096
 H     -1.1089845018      7.6462942545      3.3547401597
 H     -2.1285192236      6.0256455546     -1.2311605339
 C     -0.4848467320      4.8545587283      2.9869833490
 C      0.4088069310      5.3255617903      3.8997958125
 H      0.4937802760      6.4305581355      3.9747281349
 C      1.2339870614      4.5297373606      4.8776389164
 H      2.2352782583      4.6051444283      4.4950777212
 H      1.2531132469      4.9961767285      5.8588365383
 C     -0.7345150020      3.3522778323      2.8457955541
 H     -1.0359326289      3.1097369635      1.7835619240
 H     -1.5754018222      3.0887103373      3.4034394851
 C      0.7347088866      3.0436784335      4.9429188904
 H      1.4414465119      2.5472249902      5.5441805462
 H     -0.2252906719      3.0414001918      5.4866508449
 B      0.5124927905      2.5184966939      3.4019878199
 O      1.6437017657      2.6152395833      2.4447475265
 C      2.4996447902      1.5018345230      2.5823212012
 O      0.3759305889      0.9980704252      3.4863590169
 C      1.5733457443      0.3188349956      2.9768004142
 C      1.0748643479     -0.5573683322      1.7366563324
 H      0.4769831091      0.0324095683      1.0952895086
 H      1.8487319965     -0.9584917144      1.1330712577
 H      0.5289356675     -1.4074743000      2.0634963440
 C      3.2266588049      1.3052908541      1.2524587514
 H      2.4649711840      1.4026315012      0.5203570381
 H      3.9547560663      2.0462587692      1.0809984812
 H      3.7033496669      0.4203454246      1.1019303217
 C      3.5725790703      1.8373284116      3.6026590556
 H      3.9725938121      2.8191287453      3.3569718782
 H      3.2897070825      1.8571462991      4.6403601608
 H      4.4540582298      1.1929231050      3.3987770191
 C      2.2053557205     -0.5292247327      4.0196781909
 H      3.0990113866     -1.0043428648      3.6180603291
 H      2.5619990248     -0.0269889566      4.8617065927
 H      1.5516445571     -1.3660078833      4.3272418685
 H      3.9503089609      3.5905375379     -0.5571750184
 C      1.7705515792      4.7287744825     -1.9982701946
 H      0.7125877292      4.6271786143     -1.8624607923
 H      2.1194817037      3.7600494193     -2.3533803715
 H      1.9987029419      5.5177528064     -2.6815300043
 C      2.3064844799      5.0567838726     -0.6570737645
 C      1.7087360237      6.1029660180      0.1001659849
 C      2.1689509412      6.3922770338      1.3535107753
 C      3.1905521938      5.6957205675      1.9766966094
 C      3.7983750587      4.6831894665      1.2101560473
 C      3.4256818771      4.3779879797     -0.1147872951
 H      0.8183733923      6.5849863770     -0.3388877956
 H      1.6676675583      7.1816821525      1.8874110230
 H      3.4498375872      5.8862906496      2.9264368323
 H      4.6010213125      4.0968288019      1.5659004867
 P     -0.9456819328     -2.7883322351     -4.1354629883
 C      0.1020867926     -2.3214369850     -5.6035221777
 H     -3.8305353087      0.3519360185     -2.2091889208
 H     -1.5133403136     -0.5959805911     -3.7986890590
 C      0.4026289706     -3.2733122459     -6.5534513454
 C      0.6167242363     -1.0287382218     -5.7824085102
 H     -0.0405264204     -4.2608185543     -6.5601505416
 C      1.1999482814     -2.9893852880     -7.6662632797
 H      1.2122512389     -3.7980753590     -8.3711657984
 C      1.7148049529     -1.6801356701     -7.9058173660
 C      2.5955424251     -1.2578980579     -9.0523322869
 C      1.3934937020     -0.7551003272     -6.9082352502
 H      1.9835776230     -0.7572694817     -9.8008394181
 H      3.1248185836     -2.1161892947     -9.4398880464
 H      3.2855170607     -0.5010831714     -8.7427414983
 H      1.8594769231      0.2310751575     -6.9521366571
 H      0.5143702039     -0.2275708357     -5.0475702914
 H     -2.6660170366     -3.3714772104     -6.3851906458
 C     -2.1545869705     -1.4628406602     -3.8844644877
 C     -1.6489701669     -4.3522645612     -4.7673473848
 N     -4.3136239321     -2.1441491455     -4.7662910668
 C     -5.2096270461     -2.2883737524     -5.9202894034
 C     -3.3016791045     -1.0417481804     -4.7737703502
 H     -6.2378640144     -1.9100037293     -5.7600951865
 H     -4.8101685176     -1.7352569811     -6.7565436867
 H     -2.8679890737     -0.9451119140     -5.7198031572
 C     -3.8352692577      0.3936569401     -4.3818982216
 C     -4.5030569323      0.4433355153     -3.0292482115
 C     -2.6191106250      1.4558636839     -4.4613613297
 C     -4.7677629274      0.8438067124     -5.5210735767
 H     -4.9515388056      1.4061625960     -2.8406767074
 H     -5.2342046338     -0.3633430632     -2.9800830979
 H     -1.7959606893      1.1772996823     -5.1829186663
 H     -2.1411613632      1.5832007144     -3.5347329587
 H     -3.0064128561      2.4164077103     -4.7948649438
 H     -4.9637914215      1.8713519830     -5.3536314348
 H     -5.6938132751      0.2456375345     -5.5603582203
 H     -4.3082648934      0.7753476646     -6.5494910226
 H     -2.5223378973     -1.5853732380     -2.8095423375
 C     -2.3923477319     -4.3308081315     -5.9379801776
 C     -1.3331130217     -5.5882789790     -4.2052789255
 C     -2.7159117179     -5.5638643437     -6.5874636910
 H     -3.2297441436     -5.5326482163     -7.5755235866
 C     -2.3860199628     -6.7759092671     -6.0173498650
 C     -1.7236771649     -6.7670107364     -4.7739635622
 C     -2.8523975537     -8.0739347173     -6.6455486549
 H     -1.3743121519     -7.6700252682     -4.3007982848
 H     -3.9328215948     -8.1096349705     -6.9325562497
 H     -2.2858241398     -8.2454350785     -7.5290509687
 H     -2.6728579696     -8.8934157148     -5.9579502333
 C     -4.6988260957     -2.9337568882     -3.6047777308
 H     -5.1610526841     -3.8288386089     -3.9835411048
 H     -5.2532417976     -2.3188025729     -2.9004844135
 H     -3.7947216465     -3.3305315776     -3.1487354314
 H     -5.1910357915     -3.3435042626     -6.2111624268
 H     -0.7781343630     -5.6809938628     -3.2935235815
174
# ORCA AIMD Position Step 600, t=600.00 fs, E_Pot=-6149.04939673 Hartree, Unit is Angstrom
 C      0.4329271200     -7.7250645137      0.0982771386
 C     -0.3729198837     -6.6497166659     -0.2961200584
 C      1.7276208484     -7.5315358407      0.5684288311
 H     -1.4412852204     -6.8853951185     -0.5006364728
 H      2.3116595403     -8.4233195522      0.8700222425
 C      0.0886828573     -5.2994494923     -0.1006879246
 C      2.2354311613     -6.2710951208      0.5981971987
 H      3.2141493345     -6.0428821982      1.0052631981
 C      1.4302927214     -5.1861861831      0.2470284918
 H      1.8487223664     -4.2017829462      0.3839690739
 H      0.0251421897     -8.6971370602      0.0944062116
 C     -0.7898001682     -4.1313501287     -0.2994506480
 C     -2.0148862068     -4.1887257864     -0.9271605285
 H     -2.3661793346     -5.0164388890     -1.5349065283
 C     -3.0117159286     -3.0451495236     -0.5776007331
 H     -2.7621992501     -2.0561791505     -1.0277431940
 H     -3.9574624396     -3.3578104054     -1.0044706668
 C     -0.5910918850     -2.8708195547      0.5322641530
 H     -0.7171295521     -1.9595817692     -0.0542658957
 H      0.3837923876     -2.8837484218      0.9924254972
 C     -3.1168480404     -2.8498147552      0.9284592790
 H     -3.6882925810     -1.9838302987      1.1643265635
 H     -3.6996959668     -3.6879234029      1.2674888111
 B     -1.7243030836     -2.9468679998      1.7733914913
 O     -1.7648468421     -1.9055247648      2.8655196551
 C     -2.3584937219     -2.5478433622      3.9942253470
 O     -1.4179670378     -4.1510095329      2.5539305455
 C     -1.5466796579     -3.8752623888      3.9062107758
 C     -0.1247627061     -3.7058004296      4.4488291798
 H      0.3785830957     -4.6497850974      4.3045910633
 H      0.4068647014     -2.8904793249      3.9720555483
 H     -0.3739236886     -3.4344882604      5.4770592310
 C     -2.2342766650     -1.6038313526      5.2230016894
 H     -2.9792487888     -0.8045443595      5.1332772209
 H     -2.6446056275     -2.1139707363      6.0936062232
 H     -1.2209551711     -1.2016701455      5.3586929552
 C     -3.8635978368     -2.6886404525      3.8289108960
 H     -4.1515635423     -3.4187580654      3.1275939798
 H     -4.1978422164     -3.0565425134      4.8138889863
 H     -4.3741486421     -1.7407153785      3.6247479894
 C     -2.1544579865     -5.0156369134      4.7215811715
 H     -2.2545018045     -4.8818878934      5.8487407246
 H     -3.1355211101     -5.3445726934      4.2935727428
 H     -1.5131108230     -5.9046433309      4.5826485216
Pd     -0.1698337891     -3.0169488066     -2.2464883137
 C      1.1679076053     -1.8132676218     -2.9579619524
 C      0.9092360146     -0.4770062117     -2.6488763768
 C      2.4065969030     -2.2403648891     -3.4117325225
 C      1.9733433647      0.4134656477     -2.8107917811
 C      3.4317535450     -1.3525606131     -3.5977720841
 C      3.2161769082     -0.0169668002     -3.2688629309
 H     -0.0280474794     -0.1133689474     -2.0807060596
 H      2.6235743305     -3.2885371566     -3.5412135571
 H      1.8448208914      1.4870469927     -2.4331114440
 H      4.3871744952     -1.5779775260     -4.0494188772
 H      3.9649233745      0.7142283830     -3.5446737844
Li     -1.0243524264     -0.2852528130      3.2318790496
Br     -0.3620999639      2.3474442131     -0.9069332932
Li      0.9716381922      3.6465846327      0.9967087134
 C     -1.8524556059      6.5333859184      0.0546938330
 C     -1.3560962839      5.5153772442      0.8462023917
 C     -1.9779556076      7.9001407963      0.5044898703
 H     -1.2748388029      4.5042908075      0.4130074461
 H     -2.4085167535      8.6304880853     -0.1204594003
 C     -0.9267802153      5.7781048449      2.1724067255
 C     -1.6502186000      8.0870047269      1.8678666002
 H     -1.8146402165      9.1063149325      2.3345188693
 C     -1.1106174153      7.0743941093      2.6359900537
 H     -0.9036432412      7.3312235757      3.7162952584
 H     -2.2420123886      6.2479644019     -0.8944233130
 C     -0.2958293694      4.7682142242      3.0447007939
 C      0.7422416985      5.1530974481      3.8144449716
 H      1.0283004056      6.1975150797      3.8205523607
 C      1.6081737145      4.3689911073      4.7420430398
 H      2.6592862782      4.4548333845      4.3216553513
 H      1.7277575979      4.9256639618      5.7029386086
 C     -0.6654122758      3.2557180557      2.9500913085
 H     -1.0593319190      3.0706167841      1.9482820853
 H     -1.6023965449      2.9851524712      3.5793101513
 C      1.0381777878      2.9656911394      4.9147266864
 H      1.7750923402      2.3416762428      5.5015013444
 H      0.1598587051      3.0669452106      5.5576701155
 B      0.6763712489      2.4223562042      3.4604486096
 O      1.7170832089      2.5860162590      2.3486285604
 C      2.5568850134      1.4122170946      2.3797707179
 O      0.4276861612      0.9118670195      3.3105509510
 C      1.6057784743      0.2280371209      2.7739749499
 C      1.1454770021     -0.4055868323      1.4854703674
 H      0.8857766122      0.2494682028      0.6378955499
 H      1.9814571075     -1.0927610964      1.0470291030
 H      0.3615146313     -1.1538130772      1.6830278826
 C      3.1823563603      1.1959829362      1.0434062098
 H      2.5680274842      1.2973772102      0.1185840005
 H      4.0109042021      1.9262540982      0.9419923526
 H      3.7177261417      0.1722738122      1.0829599928
 C      3.7228132813      1.6035029879      3.4153079656
 H      4.2869075632      2.5514318657      3.0875467046
 H      3.3584210622      1.7454382726      4.3858052777
 H      4.3773688735      0.7212539824      3.4371199638
 C      2.1800784723     -0.7936736908      3.7417298048
 H      3.2064479728     -1.1570193902      3.4824115478
 H      2.4000850518     -0.4191380426      4.7830305393
 H      1.6368302697     -1.7777824710      3.7597485347
 H      3.7759928929      3.7192150357     -0.6898722916
 C      1.6651117177      4.9014771771     -1.9665878170
 H      0.5896488653      4.9318470410     -2.0772595682
 H      1.9593706165      3.9464921460     -2.3268089756
 H      2.1980148202      5.7009257394     -2.5107601607
 C      2.1367146525      5.1188853708     -0.5585058885
 C      1.7212733624      6.1579220299      0.2234766285
 C      2.3408739009      6.5669667639      1.3844948909
 C      3.4227619161      5.8042945157      1.8479391908
 C      3.9489666884      4.7877696556      1.0458308447
 C      3.2998735575      4.4642661670     -0.1496554894
 H      0.9001176160      6.7859444107     -0.1388671048
 H      1.9352260316      7.3737906911      1.9470256292
 H      3.8388794795      5.9863214296      2.8507002086
 H      4.7192314933      4.1999614545      1.3338397439
 P     -1.0023001152     -2.8481169931     -4.2438554823
 C     -0.0814307453     -2.4530607073     -5.7091703607
 H     -4.0788434802     -0.1160854258     -2.1467129731
 H     -1.4987603593     -0.7311568455     -3.7349787575
 C      0.3211761561     -3.4241688511     -6.6353458098
 C      0.4466752775     -1.1827357745     -5.8848442578
 H     -0.0782525498     -4.4283623880     -6.5220748033
 C      1.1616271163     -3.1050009557     -7.6684462770
 H      1.3870238888     -3.9267159773     -8.3876639211
 C      1.6671347776     -1.8386679670     -7.8611926645
 C      2.5861632065     -1.5955241041     -9.0548017970
 C      1.4127817408     -0.9001377654     -6.8565013042
 H      3.2481196986     -0.7544584810     -8.9084176257
 H      2.0200724947     -1.5129266906     -9.9819576420
 H      3.2745294200     -2.4955070499     -9.1607625851
 H      1.9035574809      0.0670709882     -6.9769236731
 H      0.1918011084     -0.3961743397     -5.1829961782
 H     -2.8424844933     -3.5569589433     -6.3882192072
 C     -2.1869309586     -1.5657399743     -3.8661394686
 C     -1.7854044723     -4.3616016181     -4.6941470054
 N     -4.5525913162     -1.9299886300     -4.6663294084
 C     -5.1239989326     -2.2768125932     -5.9292005666
 C     -3.4114857936     -1.0999147772     -4.7304094921
 H     -6.2257443589     -2.1864358329     -5.9179497955
 H     -4.8435138272     -1.6228909334     -6.7660125092
 H     -2.9878258807     -1.1107906017     -5.8339261375
 C     -3.7921759618      0.3823735076     -4.3192335722
 C     -4.5140446198      0.4571687356     -3.0154254631
 C     -2.5606870573      1.2965343688     -4.2111869240
 C     -4.6720947478      0.9394540351     -5.4180480588
 H     -4.5206374413      1.4812854492     -2.5836144091
 H     -5.5473564658      0.1055852318     -3.1592034124
 H     -1.9276357913      1.2964305038     -5.1149022793
 H     -1.9166539006      0.9904186207     -3.3553420768
 H     -2.8480601255      2.3294339224     -4.0577069490
 H     -5.1372630842      1.8970766517     -5.1193345639
 H     -5.5464763578      0.2616245557     -5.5580094053
 H     -4.1947007937      1.0409924150     -6.3850847308
 H     -2.4695618324     -1.8002467583     -2.8474570385
 C     -2.5066529062     -4.4816531037     -5.8828422449
 C     -1.2968487764     -5.5589817191     -4.0709634528
 C     -2.7699083563     -5.7339986375     -6.4032987931
 H     -3.3331761648     -5.8372998262     -7.3312322465
 C     -2.3678454276     -6.9048493824     -5.7710078094
 C     -1.6256281281     -6.8000284450     -4.5944923958
 C     -2.5633841761     -8.2703954276     -6.4563323147
 H     -1.3447548887     -7.7641249755     -4.1221576851
 H     -3.6319205365     -8.5746905610     -6.4521666127
 H     -2.1864464780     -8.1804724081     -7.4620392365
 H     -1.9931298699     -9.0923821897     -6.0189481249
 C     -4.7949899233     -2.8345983187     -3.5571804164
 H     -5.3358373140     -3.7100930270     -3.9798843978
 H     -5.4127608543     -2.3672371962     -2.7862110867
 H     -3.8618481288     -3.1845598252     -3.1197380320
 H     -4.9616697646     -3.3457276810     -6.2350080764
 H     -0.6057782435     -5.4271335519     -3.2389616455
174
# ORCA AIMD Position Step 650, t=650.00 fs, E_Pot=-6149.05648826 Hartree, Unit is Angstrom
 C      0.5992740402     -7.6028689617      0.2534062077
 C     -0.2678388220     -6.5921358416     -0.0524727052
 C      1.9953803181     -7.3137210855      0.4947818216
 H     -1.3312815645     -6.8613122993     -0.2215043136
 H      2.6786418388     -8.1207462096      0.8869865889
 C      0.2267453710     -5.2500189611     -0.1122294989
 C      2.4638759397     -6.0334147851      0.4607939451
 H      3.4912660325     -5.8611608223      0.6702520879
 C      1.5665674245     -5.0109450089      0.1447512776
 H      1.8923137498     -3.9851118436      0.1028997067
 H      0.1836342166     -8.5511104134      0.3648064298
 C     -0.7701372124     -4.1307286450     -0.1796530173
 C     -1.8849072083     -4.2395578729     -0.9302440930
 H     -2.1886274289     -5.1385943536     -1.4386788526
 C     -2.9958166580     -3.2732413012     -0.5777203253
 H     -2.7760555767     -2.2640547985     -0.9137108809
 H     -3.8951692729     -3.5900656777     -1.1123588344
 C     -0.6325370645     -2.9632465399      0.7674487682
 H     -0.7789704102     -1.9303474522      0.3543771772
 H      0.2856759851     -3.0356716860      1.3488138341
 C     -3.2202927732     -3.3182497525      0.9170668285
 H     -4.1335498547     -2.6355972103      1.1514994008
 H     -3.6114812446     -4.3168528377      1.1876601735
 B     -1.9251752784     -3.0661414974      1.8773556122
 O     -1.8885319415     -1.9242557584      2.8626011424
 C     -2.3393714212     -2.5064405844      4.1220470434
 O     -1.6571781701     -4.2265838179      2.7205283336
 C     -1.5618799147     -3.8288577490      4.1134712900
 C     -0.1178487456     -3.6572310386      4.5812170367
 H      0.3782983941     -4.1521766814      3.7359924668
 H      0.1699172053     -2.5893573952      4.5758306329
 H      0.0714271395     -4.1283373332      5.5330536296
 C     -1.9917763245     -1.5849240822      5.2825635783
 H     -2.5966945401     -0.6894043054      5.3149296364
 H     -2.2697068215     -2.2133621267      6.1393631466
 H     -0.9334670223     -1.3602255176      5.4479290044
 C     -3.8318646591     -2.7778541390      3.9780154847
 H     -3.9296300617     -3.6661966325      3.3626405275
 H     -4.3747899806     -2.9829680921      4.8794365893
 H     -4.2795690365     -1.9346932086      3.4428694908
 C     -2.2652747697     -4.9239709515      4.8541584782
 H     -2.3327314976     -4.6701310780      5.9152702575
 H     -3.2418418828     -5.1610819584      4.5129110917
 H     -1.7495714733     -5.8772748893      4.7922443194
Pd     -0.3085540845     -3.0436245119     -2.1857134974
 C      1.0178361449     -1.7301149388     -3.0039113536
 C      0.8588970433     -0.3973936033     -2.6747703798
 C      2.2597959293     -2.1508820007     -3.5457302692
 C      1.8324951241      0.5320282063     -3.0315997996
 C      3.2656872642     -1.2148449295     -3.8550354180
 C      3.0316821663      0.1311575399     -3.6229808119
 H     -0.0903171807      0.0371812860     -2.2856636310
 H      2.4234564751     -3.1563557618     -3.8049533468
 H      1.5627615085      1.6374878881     -2.9057811965
 H      4.2017148028     -1.5532549718     -4.2210346331
 H      3.7563570714      0.8323787041     -3.8162420232
Li     -1.0769547194     -0.1934742275      3.2034005018
Br     -0.4545623126      2.5694940617     -0.9244772533
Li      1.3446136613      3.5444615564      0.9108715129
 C     -1.9417833827      6.6585530832      0.4253869189
 C     -1.3675128597      5.5867687023      1.0868584652
 C     -1.8730536183      7.9230460994      0.9730003978
 H     -1.4265026842      4.6608817652      0.5586823173
 H     -2.2864740423      8.6919812484      0.3764874988
 C     -0.8813703546      5.7248883530      2.3948673656
 C     -1.4159199998      8.1052912595      2.2280350645
 H     -1.5186375684      9.0882956357      2.7746952620
 C     -0.9945094178      6.9934134346      2.9604900132
 H     -0.7809733535      7.2141294878      3.9927037060
 H     -2.3314847532      6.4507803682     -0.5472518231
 C     -0.1263195749      4.6809636129      3.0674626245
 C      0.9567876952      5.0225172503      3.7520231386
 H      1.2450260993      6.0370533375      3.7385988738
 C      1.8259204117      4.1371645193      4.6421542313
 H      2.8173045394      4.0711799321      4.2367431869
 H      1.9853624304      4.7269269101      5.5339307867
 C     -0.4970660615      3.2424826608      2.9509948955
 H     -0.8199510146      3.1246415654      1.9204208092
 H     -1.3904269277      3.0834538147      3.4803869539
 C      1.2985145517      2.7211452461      4.8057829828
 H      2.0333404390      2.1161669992      5.3338267960
 H      0.3855461994      2.7057988311      5.4607303561
 B      0.7537757779      2.3499649844      3.3427289522
 O      1.9075368010      2.5918016322      2.3405941565
 C      2.7426839298      1.4175935003      2.2272652953
 O      0.6268739883      0.8253683422      3.2488559431
 C      1.7248100415      0.1945119420      2.5546202159
 C      1.0428464828     -0.3699905583      1.3126052864
 H      0.6064330934      0.4374628558      0.7161701639
 H      1.6491477544     -0.9058851260      0.6153236111
 H      0.2397232084     -1.0196322355      1.6627353607
 C      3.3944006926      1.2991042389      0.8200552024
 H      2.6498073780      1.3420472061      0.0084589291
 H      4.1428981868      2.0877680666      0.6602716365
 H      3.8235416613      0.2721770885      0.7745078227
 C      3.8841845240      1.5238025246      3.2229313912
 H      4.2880021979      2.5099575905      3.0676400413
 H      3.5506087058      1.4119085511      4.2313611319
 H      4.5361971092      0.6826197255      3.0326838586
 C      2.3311913316     -0.8678481450      3.4033474214
 H      3.1454481782     -1.4232825151      3.0103982891
 H      2.6215134043     -0.5210267099      4.4060197036
 H      1.6419857493     -1.6620596875      3.6202585490
 H      3.4336016106      3.5929417182     -0.8065338269
 C      1.5560031812      5.2443864262     -2.0258801526
 H      0.5359199979      5.7208954941     -2.0378910028
 H      1.4373990835      4.2230609260     -2.3908039816
 H      2.1735613233      5.8868954422     -2.7067205767
 C      2.2007766020      5.3332805760     -0.6601200915
 C      1.8251005887      6.4182833936      0.1916462274
 C      2.5260306673      6.6495031934      1.3757281811
 C      3.6697576339      5.9163312381      1.6711777359
 C      3.9797437042      4.8401496215      0.8848784713
 C      3.2389292145      4.5025831458     -0.2580703208
 H      0.9452115228      6.9834836080     -0.0367873987
 H      2.1488295718      7.4083845590      2.0217678644
 H      4.2528837475      6.1265069781      2.6450569535
 H      4.7788875349      4.2767145897      1.2918505588
 P     -1.1346205104     -2.8998124591     -4.2974862839
 C     -0.1356679865     -2.5285996342     -5.7416654551
 H     -3.8365433719     -0.0393717383     -2.2166472258
 H     -1.4820112967     -0.7456295089     -3.7525126443
 C      0.2430293181     -3.5183552565     -6.6071197240
 C      0.3111234140     -1.2211718062     -6.0528263707
 H     -0.0599195176     -4.5310784734     -6.3113991158
 C      1.1921018280     -3.3036520071     -7.6247657029
 H      1.7504057143     -4.1219104803     -8.1450594532
 C      1.5884135507     -2.0215671524     -7.9234963310
 C      2.7051164866     -1.7687835747     -8.9706701052
 C      1.1530899531     -1.0118435041     -7.1259511711
 H      3.5251056685     -2.4871108334     -8.8033775275
 H      3.1374820492     -0.7597964042     -8.8499477751
 H      2.3959480752     -1.8833155962    -10.0224765048
 H      1.4990614438     -0.0231748750     -7.3930111387
 H     -0.0526221321     -0.3610461337     -5.5166521378
 H     -3.0806640608     -3.9414077100     -6.3965727607
 C     -2.2834489702     -1.4936372736     -3.9693384845
 C     -1.9293478520     -4.5161463541     -4.6771153302
 N     -4.4853533259     -1.9674493197     -4.9168993871
 C     -5.2810651868     -2.2799083806     -6.0540826096
 C     -3.4220101398     -0.9630298125     -4.8270590576
 H     -6.3707466006     -2.0571295264     -5.9473405256
 H     -4.9625692508     -1.7100629563     -6.9417299605
 H     -3.0385914320     -0.8814416244     -5.7990836976
 C     -3.7908787840      0.4590558520     -4.2817547089
 C     -4.4961594248      0.3831714068     -2.9629972276
 C     -2.5265841099      1.3029837130     -4.1457097856
 C     -4.7163590541      1.1766803534     -5.3141881620
 H     -4.8373967674      1.3587165528     -2.6047117922
 H     -5.3953150694     -0.1894002183     -2.9718879768
 H     -1.8254644756      1.1041158016     -4.9164810983
 H     -2.0427380192      1.2789012833     -3.1228555628
 H     -2.8200873703      2.3579667008     -4.2461479335
 H     -5.0269907344      2.1831604936     -4.9512346592
 H     -5.6918221817      0.7280973237     -5.4025425420
 H     -4.2716391434      1.2241206930     -6.2804773082
 H     -2.6546167179     -1.7358018791     -3.0272174505
 C     -2.6849429042     -4.7594556299     -5.7751343981
 C     -1.3561186367     -5.6312255764     -4.0339280732
 C     -2.9612225485     -6.0598387154     -6.2138650452
 H     -3.6211161190     -6.1760686838     -7.0260852671
 C     -2.3558748531     -7.1625519785     -5.6481065655
 C     -1.5402408632     -6.9411019214     -4.5317719556
 C     -2.4551051388     -8.5713876693     -6.2712307746
 H     -1.0353019258     -7.8538636307     -4.1237071226
 H     -3.3689764852     -8.9856227029     -5.8971650210
 H     -2.4977948406     -8.5539704121     -7.4132574884
 H     -1.5838681345     -9.2062858821     -6.0494996194
 C     -4.8590470467     -2.7723770607     -3.7895190449
 H     -5.9471851954     -2.8534825938     -3.8067641534
 H     -4.7239332858     -2.3030717303     -2.7997695762
 H     -4.3227606028     -3.7282960903     -3.6763883977
 H     -5.3114651749     -3.2994495760     -6.3418580443
 H     -0.7316201637     -5.4183943188     -3.1329113925
174
# ORCA AIMD Position Step 700, t=700.00 fs, E_Pot=-6149.04339846 Hartree, Unit is Angstrom
 C      0.9278411470     -7.5597430540      0.4088354787
 C     -0.0957444569     -6.6344270718      0.3392190841
 C      2.2653506527     -7.1744969796      0.2928246821
 H     -1.1207166784     -6.9077161974      0.5333645746
 H      3.0649111266     -7.9387002700      0.2006414758
 C      0.2301808133     -5.3057633362      0.0567661975
 C      2.6342152100     -5.8325944901      0.1724530483
 H      3.6435635648     -5.4996701465      0.1592438202
 C      1.5585660948     -4.9111795297      0.0792639309
 H      1.8218523941     -3.8557866854      0.0038996433
 H      0.7330974742     -8.6156824561      0.5152858495
 C     -0.8351168811     -4.2353601650     -0.1118516550
 C     -2.0055530616     -4.3547055649     -0.8347593879
 H     -2.1702951759     -5.2974517654     -1.3672183885
 C     -3.1710043488     -3.4618709245     -0.4868403953
 H     -2.8441595485     -2.4802858767     -0.9181321424
 H     -4.0913741020     -3.7581451747     -1.0215662701
 C     -0.7765924539     -3.0622263091      0.8616910026
 H     -0.9437231380     -2.1623425096      0.2859896074
 H      0.2575280923     -2.9811964885      1.1997985823
 C     -3.3409589727     -3.3800107984      1.0754955815
 H     -3.9823561653     -2.5976912224      1.2980323432
 H     -3.8355906092     -4.2702955216      1.4572131681
 B     -1.9715243554     -3.2222427914      1.8931034762
 O     -1.9965843559     -2.0708339454      2.7874337943
 C     -2.3814516405     -2.4952623594      4.1031747905
 O     -1.8373226640     -4.3691479098      2.8952730806
 C     -1.6551265136     -3.8766028688      4.1838845202
 C     -0.1375059609     -3.9276619112      4.4616253123
 H      0.2096084255     -4.9708917257      4.5515885120
 H      0.2811665701     -3.3756142368      3.6104661384
 H      0.0596729160     -3.4598463491      5.4362464537
 C     -1.8700312955     -1.5107182745      5.2216717818
 H     -2.4518459741     -0.5660777996      5.0777703216
 H     -1.7331897390     -1.8410356754      6.2517861900
 H     -0.8500312940     -1.1597737659      4.9748796815
 C     -3.9025059187     -2.5057843101      4.3195518563
 H     -4.4849313275     -3.1506657771      3.5930104893
 H     -4.1211273826     -2.8854585990      5.3238682680
 H     -4.2929295369     -1.4822021048      4.2254610687
 C     -2.2353563579     -4.8722034211      5.1710605817
 H     -2.3414068627     -4.4410751093      6.1532820181
 H     -3.1649756097     -5.3578645912      4.9467431535
 H     -1.5168940799     -5.6924865207      5.2963724003
Pd     -0.2863079262     -2.8058802396     -2.0910400241
 C      0.9162411449     -1.6125185373     -2.9696681573
 C      0.7338874992     -0.2570781707     -2.7324009108
 C      2.0013997265     -2.1416051331     -3.6776655188
 C      1.6744687322      0.6098748356     -3.2210076836
 C      2.9464748782     -1.2572200704     -4.1686008389
 C      2.7698481220      0.1203924211     -3.8985655241
 H     -0.1298125977      0.0521404058     -2.2234371006
 H      2.0753673507     -3.1892088639     -3.8587522817
 H      1.5497171028      1.6564032256     -3.0511208204
 H      3.7250580497     -1.6477741391     -4.7493130605
 H      3.4836704808      0.7928407765     -4.2956354274
Li     -0.6844095767     -0.4672678224      2.6602994151
Br     -0.4845073759      2.5738769208     -0.9242652065
Li      1.3445697748      3.6659325340      0.8103929485
 C     -1.9432130448      6.7157890438      0.7707054346
 C     -1.4597531193      5.5930593793      1.4100901953
 C     -1.9720506911      8.0057338555      1.3667943880
 H     -1.4405274283      4.6516026490      0.9434956251
 H     -2.4930934426      8.8291902633      0.8791048625
 C     -0.7174967033      5.7667911636      2.6252820993
 C     -1.3602067128      8.1174304563      2.6211734426
 H     -1.3497098754      9.0508805433      3.1735327164
 C     -0.7066979815      7.0365339010      3.1761529077
 H     -0.2507681988      7.1922960378      4.0998548243
 H     -2.4179673399      6.5925857895     -0.2017414139
 C      0.0563045553      4.7252770998      3.1835733429
 C      1.0959125141      5.0547768751      3.9774388863
 H      1.3798179987      6.0829780615      4.0862952448
 C      2.0070495117      4.0765749745      4.6735313644
 H      3.0189702826      3.9973136357      4.1770279413
 H      2.1580142340      4.5859636437      5.6584330395
 C     -0.2864201684      3.2130988245      2.9533483059
 H     -0.6338654085      3.1528863665      1.8768086170
 H     -1.2419657156      3.1402818297      3.5795894127
 C      1.4658497391      2.6613635309      4.7693206675
 H      2.2003200007      2.0714695082      5.2856477500
 H      0.5792809883      2.6609693472      5.3834452931
 B      0.9709644759      2.1982909864      3.3194828736
 O      1.9690616068      2.4390735545      2.1835821636
 C      2.8186679830      1.3258417964      2.0269602932
 O      0.8132628175      0.6169045512      3.1681881408
 C      1.8202365123      0.1329557414      2.2789446539
 C      1.2102012529     -0.2877340125      0.9175789273
 H      0.7070513476      0.5098727241      0.3813415789
 H      1.8655854273     -0.8441978293      0.2718301788
 H      0.4199245044     -0.9961185767      1.1704773914
 C      3.4053756288      1.2380854736      0.5967575357
 H      2.6340759340      1.4372853231     -0.1120588939
 H      4.1816332827      1.9776135214      0.5237059745
 H      3.8019833625      0.2929389268      0.4229095669
 C      4.0008492573      1.4171164746      3.0491349445
 H      4.4684738062      2.3425793743      2.8251799004
 H      3.5609851388      1.4096519425      4.0990637506
 H      4.6268109350      0.5367337462      2.8352258331
 C      2.5360258541     -1.0670260257      2.9516467841
 H      3.4515123601     -1.3806821194      2.4045430939
 H      2.6842594533     -1.0041789571      4.0100356309
 H      1.9732475483     -1.9883745453      2.9390215394
 H      3.4063417861      4.0186601370     -1.3625919793
 C      1.4125211997      5.5480897479     -2.0834791684
 H      0.4074531937      5.9136890551     -1.9048735087
 H      1.3586581961      4.4669695459     -2.2666973844
 H      1.7314825461      5.9930288296     -2.9782195731
 C      2.2828047233      5.7412849345     -0.8425844291
 C      1.9774724782      6.6827529200      0.1348680434
 C      2.7165724526      6.7702323217      1.3427430961
 C      3.7144223983      5.8186338923      1.5613436977
 C      3.9464287069      4.8066880175      0.6550627200
 C      3.2658345089      4.7955283105     -0.5558109541
 H      1.1161580815      7.2476640617     -0.0692163528
 H      2.3709120329      7.4579382417      2.1040185090
 H      4.2249855013      5.8354480959      2.5840236130
 H      4.7049592416      3.9994787610      0.9876893300
 P     -1.2738240689     -3.0433273559     -4.2857449019
 C     -0.2419518974     -2.6615800489     -5.7248680938
 H     -3.8922188370     -0.2296242294     -2.2816825119
 H     -1.3493465711     -0.8732111033     -3.9449940866
 C      0.3127587509     -3.7183291668     -6.4351741341
 C     -0.0661685859     -1.3838040150     -6.2090095719
 H     -0.0134098999     -4.7264428633     -6.1342821552
 C      1.2199546167     -3.4953217026     -7.4536430629
 H      1.7211131083     -4.2906353737     -8.0138892810
 C      1.5389907899     -2.2014183431     -7.8225960102
 C      2.6060763769     -1.8888471685     -8.9030657931
 C      0.8799862281     -1.1405600268     -7.1752544845
 H      2.4070013319     -2.2718700331     -9.9079609703
 H      3.5627668307     -2.3847053574     -8.6458146893
 H      2.7416275594     -0.8492843886     -8.9759577262
 H      1.2035548104     -0.1479767047     -7.4533707137
 H     -0.4795008423     -0.5058772458     -5.7442680311
 H     -3.2953477529     -4.0654820399     -6.0557064026
 C     -2.2837714037     -1.4901243088     -3.9815809627
 C     -1.8772491048     -4.7064137510     -4.6367573014
 N     -4.4195221282     -2.0229467037     -5.1354587266
 C     -5.2554663540     -1.8236823961     -6.2977606634
 C     -3.4212766687     -0.9591945945     -4.8266973495
 H     -6.0984485612     -1.1466526769     -6.1698097581
 H     -4.6417556105     -1.4661614859     -7.1276184587
 H     -2.9557044542     -0.9029482099     -5.8950357077
 C     -3.8419775142      0.4409491815     -4.3258980289
 C     -4.5042197123      0.3377777699     -2.9636742156
 C     -2.6619976573      1.4389888873     -4.3207184695
 C     -4.8492454603      1.0207628196     -5.3079114923
 H     -4.7030988943      1.3485930085     -2.5839537888
 H     -5.4912874281     -0.1589519387     -2.9144699470
 H     -2.1337471455      1.4835248403     -5.3139360593
 H     -1.9617921022      1.1308876507     -3.5781346262
 H     -3.0165781880      2.4207760652     -3.9834678327
 H     -5.1634126122      1.9999742084     -4.9465149681
 H     -5.7486254900      0.4688512859     -5.5309630827
 H     -4.3216102568      1.2535787195     -6.2891296110
 H     -2.5949185559     -1.5399068541     -2.9031842055
 C     -2.7921549809     -4.9138640078     -5.6231803814
 C     -1.1771133461     -5.7767399318     -4.0956481389
 C     -3.0257124534     -6.2272869424     -6.0939087119
 H     -3.6089363674     -6.3975690450     -6.9497725142
 C     -2.3182842105     -7.2983258368     -5.5738383463
 C     -1.4570429092     -7.0321769235     -4.4761039878
 C     -2.5706771911     -8.7327363877     -5.9285780361
 H     -0.9400448994     -7.8759619962     -3.9800479389
 H     -3.2463652876     -9.2180260934     -5.2460624568
 H     -3.0625315629     -8.7728525165     -6.9070083248
 H     -1.5905643492     -9.1871888319     -6.0116213906
 C     -5.1107743382     -2.6662630588     -3.9930515492
 H     -5.8265498221     -2.0494911245     -3.4504862336
 H     -4.4068443808     -3.0713633361     -3.2640639485
 H     -5.6539249560     -3.5507923460     -4.3497236060
 H     -5.6508114970     -2.8535865205     -6.6295347594
 H     -0.3681966375     -5.6489608322     -3.3632484062
174
# ORCA AIMD Position Step 750, t=750.00 fs, E_Pot=-6148.99498049 Hartree, Unit is Angstrom
 C      1.2080430058     -7.4357982160      0.4542869320
 C      0.0866883813     -6.6302120936      0.3610554142
 C      2.4863029920     -6.9544094071      0.2504818198
 H     -0.9207524433     -6.9082171727      0.4783921167
 H      3.2625066215     -7.6696753025      0.3883045180
 C      0.2698148858     -5.2823769230      0.0585591880
 C      2.6692228020     -5.6765329727     -0.2624032212
 H      3.5851905844     -5.3181190522     -0.6780543062
 C      1.5820904019     -4.8302496366     -0.2661177116
 H      1.6985849632     -3.7769289301     -0.5604047684
 H      1.2460804650     -8.5327255688      0.6938959273
 C     -0.8890366004     -4.3284483729      0.0434193366
 C     -1.9631833573     -4.5209746414     -0.7258009362
 H     -1.9269466058     -5.3286907589     -1.4606367422
 C     -3.1977844187     -3.5935748105     -0.5215001299
 H     -2.9625350901     -2.7155098109     -1.0945960451
 H     -4.1000853810     -3.9888755817     -0.9633926394
 C     -0.8614483203     -3.1889847369      0.9476972459
 H     -1.1821537590     -2.1875501607      0.5460013314
 H      0.0645551281     -3.0895032731      1.5287247717
 C     -3.5098430937     -3.3936657958      0.9890034877
 H     -4.2405394173     -2.4949824393      0.9711914935
 H     -4.1299280599     -4.2745328437      1.2762921818
 B     -2.1755365055     -3.2607584124      2.0003294379
 O     -1.9000443245     -2.0515263508      2.8784968965
 C     -2.1559297362     -2.4044082411      4.2170290902
 O     -2.1660983147     -4.2927347438      2.9969816777
 C     -1.6604406431     -3.8513374243      4.2613704138
 C     -0.1629713092     -3.9067691925      4.2982744491
 H     -0.0095583680     -4.9378852068      4.5576517925
 H      0.2837401531     -3.5768144011      3.4011804171
 H      0.2434436369     -3.4021882710      5.1864767147
 C     -1.4788595667     -1.3988302919      5.1577395328
 H     -1.9007237931     -0.4023266034      5.1263687590
 H     -1.7248635481     -1.8051228089      6.1299961947
 H     -0.4031216779     -1.2577680769      5.1275978403
 C     -3.6696354388     -2.4054641422      4.4810613181
 H     -4.1095472105     -3.2242236497      3.9001390967
 H     -4.0261593861     -2.3837594209      5.5045242908
 H     -4.0392624282     -1.5253576016      3.9994023873
 C     -2.3469285290     -4.6743122537      5.3523226763
 H     -2.0358581622     -4.4807171350      6.4319184730
 H     -3.4387033968     -4.4080761602      5.3332793188
 H     -2.2565415675     -5.7708742004      5.2103576980
Pd     -0.4055228149     -2.8167888943     -1.9841137989
 C      0.8795694367     -1.4933180682     -3.0284111227
 C      0.7475457172     -0.0963778420     -2.9218374918
 C      1.9257651677     -2.0028509337     -3.8323819674
 C      1.6932235648      0.7817681980     -3.5053354630
 C      2.7992010432     -1.1117601996     -4.4748609184
 C      2.6986394716      0.2389996696     -4.2970014588
 H      0.0540634365      0.2974157809     -2.2410268702
 H      2.0869310302     -3.0750608344     -4.0082194892
 H      1.6643789233      1.7727770606     -3.3374219330
 H      3.5120765887     -1.5143973615     -5.1484821123
 H      3.3742177638      0.9097534930     -4.8939061032
Li     -0.5560586639     -0.6334519268      2.9050508594
Br     -0.4508237373      2.6203455865     -0.8724917453
Li      1.4928222434      3.8171738932      0.9768718655
 C     -2.0711780448      6.7326488929      1.1376603902
 C     -1.2787520872      5.6841503333      1.6381903409
 C     -2.1085516349      7.9797238637      1.7942781250
 H     -1.3685417201      4.7506235016      1.1136239895
 H     -2.7168495480      8.8002100163      1.3406961558
 C     -0.5397071248      5.7483734161      2.8145340839
 C     -1.3088820101      8.1579917538      2.8730745076
 H     -1.2244775258      9.0810938680      3.3236584712
 C     -0.5895607365      7.0032093539      3.4206081452
 H     -0.0077694690      7.2068228048      4.2671328024
 H     -2.6577507512      6.6926393103      0.2130964204
 C      0.2989236519      4.5776717882      3.2930743173
 C      1.3471657166      4.7876187132      4.0508443672
 H      1.6107940296      5.8141535583      4.3533762717
 C      2.2244708736      3.7753204506      4.7458442746
 H      3.1936115400      3.9101940168      4.3073748175
 H      2.2506539192      4.1038019424      5.7711452662
 C     -0.1325416772      3.1113295731      2.9777446778
 H     -0.6449987293      3.0965908218      2.0615027520
 H     -0.8352137314      2.7857845981      3.7149725844
 C      1.6906362069      2.3229731475      4.5895157104
 H      2.4373161268      1.5263931976      5.0044907692
 H      0.8536959911      2.3606273357      5.3511941335
 B      1.1436727832      2.0998287138      3.0939992122
 O      2.1723108644      2.4594096281      1.9889596563
 C      2.9730246927      1.3175067370      1.7549537097
 O      0.8367994058      0.6584583689      2.8290743323
 C      1.8659177213      0.1351604424      1.8941447108
 C      1.2163844619     -0.2451060338      0.6423055926
 H      0.7265587520      0.6600545977      0.2506385867
 H      2.0273320994     -0.6933319345     -0.0645508366
 H      0.4943540755     -1.0557894093      0.7722321441
 C      3.5821734279      1.3647455224      0.3763410550
 H      2.7337107828      1.5921332890     -0.3597591701
 H      4.3800566653      2.1458420373      0.4207280041
 H      4.1816858921      0.3507628117      0.2087304855
 C      4.1813010894      1.2031537038      2.8288599311
 H      4.5495445591      2.2377414448      2.8185155528
 H      3.6746993060      0.9341305084      3.7931645707
 H      4.9336476594      0.5350727559      2.4462554349
 C      2.5404582445     -1.1118455760      2.4522859238
 H      3.2973139894     -1.5451332948      1.7127911974
 H      3.0161587694     -0.9389402543      3.4307253923
 H      1.7788033334     -1.9540066218      2.6248979377
 H      3.3359968851      4.0900505862     -1.5668817577
 C      1.3429743011      6.0357008071     -2.1558281239
 H      0.3720157662      6.4506189435     -1.9686539758
 H      1.2955863186      5.1848319007     -2.8650311607
 H      1.9221670925      6.7835983960     -2.7867703658
 C      2.1154149466      5.8471383863     -0.8894132682
 C      1.9077707636      6.7210698604      0.1655468511
 C      2.7074180931      6.6956880332      1.2830768605
 C      3.6748126985      5.7340518506      1.4245941499
 C      3.9009610140      4.8540120308      0.3583187605
 C      3.0979626535      4.8580674223     -0.7644416259
 H      1.1591927201      7.4620495195      0.0120813109
 H      2.6057708267      7.4360055396      2.0894672583
 H      4.3168204352      5.6927155128      2.3202228228
 H      4.7576543363      4.0369086490      0.4106725851
 P     -1.2566992237     -3.0149319596     -4.0412993749
 C     -0.2514909495     -2.7863994417     -5.5365410756
 H     -3.8182692569     -0.1993134497     -2.2882882505
 H     -1.9784153600     -1.0396284749     -3.1757295511
 C      0.4302491269     -3.8595091959     -6.1543439675
 C     -0.2983000642     -1.5342212051     -6.1557606833
 H      0.2774606054     -4.9096814934     -5.8708042786
 C      1.2694434769     -3.6064403532     -7.2016017238
 H      1.6814912058     -4.4549927173     -7.6904051800
 C      1.4037695241     -2.2950759020     -7.7266130258
 C      2.4312096255     -2.0393092684     -8.8308644086
 C      0.5636130493     -1.3010499121     -7.2541782121
 H      2.4959446533     -0.9612803024     -9.0626740118
 H      2.1150662869     -2.5189698232     -9.7720282155
 H      3.4778673092     -2.3542293894     -8.5285521212
 H      0.6355458657     -0.3018066649     -7.6755112261
 H     -0.8182035652     -0.6733770810     -5.7345832897
 H     -3.4011909371     -4.2039484725     -5.8118442914
 C     -2.5630137401     -1.6690851163     -3.7690393811
 C     -1.8708399041     -4.6691080612     -4.4034301468
 N     -4.4231542414     -2.0313580390     -5.4612892545
 C     -5.1566949880     -1.7773730436     -6.6979369459
 C     -3.4867760046     -1.0513234558     -4.9391374221
 H     -6.1039483018     -1.2470221561     -6.4568266944
 H     -4.5654180847     -1.1539990598     -7.3443356061
 H     -2.9210861359     -0.9241523583     -5.7997863140
 C     -3.9115290961      0.4178487508     -4.4102532907
 C     -4.4529807865      0.4335366408     -2.9800762781
 C     -2.6924714911      1.3118519935     -4.4473257008
 C     -5.1077668290      1.0222211678     -5.2728857548
 H     -4.3757615651      1.4558986636     -2.5751329964
 H     -5.4701693987     -0.0272077749     -2.9295236215
 H     -2.3174087055      1.3091830245     -5.4852517107
 H     -1.9243574195      0.9611659238     -3.7976516751
 H     -3.0220846838      2.2973779112     -4.1709034893
 H     -5.1488397993      2.0838197013     -5.2070984989
 H     -5.9935731729      0.5103649517     -4.9168568589
 H     -5.0748902655      0.8333807675     -6.3584589020
 H     -3.2663910211     -2.2029944076     -3.0738912594
 C     -2.8391889236     -4.9530845196     -5.3671486245
 C     -1.1166908750     -5.7856071750     -3.8897445906
 C     -3.0778840789     -6.2914020370     -5.7472749663
 H     -3.9299335446     -6.4534091252     -6.3894325898
 C     -2.3294235777     -7.3652501809     -5.3105213820
 C     -1.3208553766     -7.0792649998     -4.3560766191
 C     -2.7394383110     -8.7615967581     -5.7094872651
 H     -0.6719966757     -7.7937085274     -3.9062391205
 H     -3.1041153081     -9.1858455598     -4.7011514127
 H     -3.6140070531     -8.7282429612     -6.2865308684
 H     -1.9505720514     -9.4056177232     -6.0830779897
 C     -5.3117017686     -2.5271644915     -4.3660368952
 H     -6.1116860291     -1.8210138013     -4.0520791251
 H     -4.7611573218     -3.0010223449     -3.5565331507
 H     -5.9737045938     -3.2532077799     -4.8340351788
 H     -5.2720625527     -2.7248725098     -7.1177919321
 H     -0.3683145255     -5.6570122184     -3.1425106337
174
# ORCA AIMD Position Step 800, t=800.00 fs, E_Pot=-6149.02288475 Hartree, Unit is Angstrom
 C      1.4336905578     -7.2590196200      0.4358417167
 C      0.2661596192     -6.4669007200      0.4219793268
 C      2.6577713970     -6.8198744217     -0.0255984286
 H     -0.6599356945     -6.8328184236      0.7970531182
 H      3.4708839149     -7.4775055627      0.0650945091
 C      0.3189934165     -5.2148138323     -0.1593958560
 C      2.7582823959     -5.5212840020     -0.5356076330
 H      3.7069214154     -5.0966063687     -0.8564381037
 C      1.5746869102     -4.7456890390     -0.5665592441
 H      1.6481038367     -3.7709937616     -1.0315793689
 H      1.2883236512     -8.3091837966      0.8405624979
 C     -0.8515645969     -4.3486968713     -0.1621051267
 C     -2.0651155047     -4.3352768902     -0.8068366058
 H     -2.3682194047     -5.1479837925     -1.4684534810
 C     -3.1984565131     -3.4435246310     -0.4127582663
 H     -3.0878529489     -2.4449459964     -0.9170580886
 H     -4.0570587903     -3.8904640552     -0.9546319645
 C     -0.7042837575     -3.2434867505      0.8909927043
 H     -0.8557978037     -2.2678206460      0.4197113355
 H      0.2625658556     -3.2898558384      1.3855446809
 C     -3.3682589233     -3.3314413807      1.0662827890
 H     -4.1143407546     -2.5833346573      1.2383746188
 H     -3.6633720535     -4.2640183495      1.4951107793
 B     -2.0471750200     -3.1587312020      1.9994837322
 O     -1.8921675953     -1.9229443800      2.8700880149
 C     -2.0958981124     -2.2352692673      4.2774468611
 O     -2.2021687681     -4.1523163853      3.0465663073
 C     -1.7414896594     -3.7845946999      4.2951731718
 C     -0.1547840247     -4.0592231827      4.1890630712
 H     -0.0349231708     -4.8181261635      3.3761749223
 H      0.3231437554     -3.1145096823      3.8601448430
 H      0.3547435669     -4.3476645766      5.1298992470
 C     -1.1837225850     -1.4191060600      5.1723210998
 H     -1.4635705110     -0.3467332670      5.1843598250
 H     -1.3306699635     -1.6365750273      6.2526508356
 H     -0.1317124763     -1.5676897704      4.8588358028
 C     -3.5215272294     -1.8244566877      4.4881335749
 H     -4.0988839397     -2.3139270554      3.7422597948
 H     -3.8804794629     -2.1710910284      5.4824578159
 H     -3.6910842558     -0.7329202638      4.4956130171
 C     -2.2636622665     -4.5417087814      5.4482481403
 H     -1.9384687994     -4.1572196265      6.3683922859
 H     -3.3358774357     -4.7366567354      5.4727567563
 H     -1.7777269698     -5.4661994017      5.3527303363
Pd     -0.3852474185     -2.8109930606     -1.9327386105
 C      0.7814125746     -1.5640937922     -2.9724555163
 C      0.5605876638     -0.2002959084     -2.9206724431
 C      1.8246679063     -2.0943382371     -3.6684490470
 C      1.3019803429      0.6858352824     -3.6878857908
 C      2.6417093221     -1.2230133684     -4.4072122965
 C      2.3021465857      0.1404572524     -4.5047583687
 H     -0.3322172076      0.1734989109     -2.4215090886
 H      1.9852866356     -3.1942872146     -3.7581886405
 H      1.0482984368      1.7631076879     -3.6658971953
 H      3.5536395053     -1.5310740026     -4.9745764439
 H      3.0163179726      0.8469467565     -5.0272080037
Li     -0.7079741460     -0.3099920245      2.8614210471
Br     -0.3763294917      2.7687844004     -0.8108675202
Li      1.4381172511      3.6330716213      0.7026891016
 C     -2.0285001866      6.6294116934      1.5250565508
 C     -1.2515662508      5.5468971794      1.8226414180
 C     -2.0231494221      7.8027340223      2.2443393537
 H     -1.2059060958      4.6475687522      1.1782305680
 H     -2.6243019111      8.6836960422      1.9448522711
 C     -0.3324791844      5.5779104578      2.9377290887
 C     -1.1501921378      7.8733267400      3.3341218774
 H     -1.0928835852      8.7841979663      3.8580177668
 C     -0.3521066127      6.7555689939      3.6704325512
 H      0.2266962585      6.8045866446      4.5860987721
 H     -2.7098224711      6.6391551341      0.6668692037
 C      0.4877027703      4.4009185310      3.2776644248
 C      1.5352162984      4.5981656778      4.1339861727
 H      1.6523759077      5.6412782360      4.4674473934
 C      2.4280702840      3.5300476284      4.7044424997
 H      3.3715060057      3.5044003947      4.0991971860
 H      2.6781587352      3.6887104079      5.7877232622
 C      0.0732109381      3.0188608356      2.7792063897
 H     -0.2762259719      3.0475034221      1.7326493555
 H     -0.8914765550      2.7117592972      3.3174471153
 C      1.7785348136      2.1506728841      4.4794601027
 H      2.4685779329      1.4849259396      4.8995523102
 H      0.9846739377      2.1156761736      5.1978463781
 B      1.2800373261      1.9907800407      2.9619564871
 O      2.3420571533      2.4124468290      1.8907692418
 C      3.0865008605      1.2672538423      1.5167479920
 O      0.9018421440      0.5922249801      2.4689257234
 C      1.9479691155      0.1061908257      1.6318506874
 C      1.3853221346     -0.1451793299      0.1950090210
 H      1.2618799214      0.7539526197     -0.3433124725
 H      2.0284021249     -0.8035374193     -0.3053903170
 H      0.4622623371     -0.6514965876      0.3632563259
 C      3.6056933041      1.4524502029     -0.0004060997
 H      2.9452297791      2.0333111102     -0.5585221871
 H      4.5081878483      2.0369591724      0.1024295270
 H      3.8215688126      0.5752211390     -0.4889936186
 C      4.2749761450      1.0241029590      2.4222507722
 H      4.8475925162      1.9498900236      2.3257870765
 H      3.9819235718      0.7671885887      3.4341197531
 H      4.7889516532      0.2408585719      1.9141588410
 C      2.4316950307     -1.2261717204      2.1966112761
 H      3.2595710567     -1.4568460106      1.6073009802
 H      2.8108849618     -1.2027401517      3.2123748972
 H      1.6805240307     -1.9363278907      1.9860519459
 H      3.1017284571      4.3814584731     -1.8436539316
 C      1.1853545079      6.3366322566     -2.1822766431
 H      0.1656767938      6.6513117763     -1.9951786717
 H      1.1054775183      5.4884417967     -2.8447875074
 H      1.6928278860      7.1210120969     -2.7735847205
 C      1.8719014967      5.9846817192     -0.9097330018
 C      1.7467922049      6.7335404349      0.2442075112
 C      2.5690764951      6.5232640413      1.3228583890
 C      3.5907907557      5.5863155361      1.2950985007
 C      3.8263282854      4.9455824674      0.0696279726
 C      2.9256470825      5.0424389677     -0.9857224550
 H      0.9785214608      7.5290363658      0.3264643123
 H      2.4058961903      7.2000447906      2.1898991554
 H      4.2399790180      5.4779955202      2.1105686292
 H      4.7554403546      4.3244678683     -0.1791394385
 P     -1.3626567704     -3.0014606296     -3.9169800418
 C     -0.4507267101     -2.7106531691     -5.4143658146
 H     -3.4216147605      0.4826191108     -2.3330789151
 H     -2.1942341546     -1.0745581450     -3.2144553925
 C      0.4445916811     -3.7412505266     -5.8267785340
 C     -0.3313855424     -1.4548156651     -6.0444101365
 H      0.5203513276     -4.6783008358     -5.2913367776
 C      1.2902939925     -3.5878915962     -6.8647190405
 H      1.9643493998     -4.3929150145     -6.9568092249
 C      1.2458952539     -2.4200539478     -7.6614147306
 C      2.0782831858     -2.2390057202     -8.8671552951
 C      0.4487245805     -1.3788578547     -7.1966480382
 H      3.1141927411     -2.4781366034     -8.6704878700
 H      2.0500181669     -1.2136437856     -9.1281515218
 H      1.6920508572     -2.8112900026     -9.7471477519
 H      0.3187216635     -0.4652980648     -7.7804390047
 H     -0.9156998695     -0.5752093280     -5.8165549961
 H     -3.5516376273     -4.1069824540     -5.3075626377
 C     -2.7671531774     -1.7989753258     -3.7930983853
 C     -1.8915310257     -4.7078026251     -4.0831250341
 N     -4.6705034181     -2.0032972843     -5.6005483840
 C     -4.7834439129     -1.8902825229     -7.0034971365
 C     -3.5969243737     -1.1808711876     -4.9097726893
 H     -5.3525348110     -1.0231690928     -7.3567165367
 H     -3.7375190344     -1.7738057140     -7.3535838356
 H     -2.9121979390     -1.0683888002     -5.7652405608
 C     -3.9416143882      0.2510360989     -4.4293543822
 C     -4.3209003609      0.3172991132     -2.9009978677
 C     -2.7197037182      1.2287566030     -4.7252763378
 C     -5.0690229194      0.8271008903     -5.3204337118
 H     -4.8629914926      1.2117655864     -2.7264925936
 H     -4.8814781062     -0.5347386312     -2.6415731310
 H     -2.5009281695      1.2609819955     -5.7640319701
 H     -1.8612460970      0.8221666025     -4.0962642475
 H     -2.9716753951      2.2490188123     -4.3870848668
 H     -5.4866422644      1.7573045923     -4.8140279176
 H     -5.9422100097      0.1476001193     -5.4937769811
 H     -4.6098479261      1.1254010302     -6.2250799343
 H     -3.4800495378     -2.2175248987     -3.1074816355
 C     -2.9557180820     -4.9355430855     -4.9487372378
 C     -1.0965282939     -5.7852873693     -3.6052016498
 C     -3.2868885014     -6.2003920456     -5.3047719936
 H     -4.1794546923     -6.2682843598     -5.9336719812
 C     -2.5115628195     -7.3055138224     -4.8994931437
 C     -1.4436093223     -7.0800681830     -4.0015711689
 C     -2.6841605892     -8.7223659860     -5.3775982978
 H     -0.8985649033     -7.8954362058     -3.6404564167
 H     -2.6384798251     -9.5110086194     -4.6367270355
 H     -3.5951305441     -8.7315487071     -5.9722172657
 H     -1.8508845342     -8.9413605217     -6.0844540807
 C     -5.8673556416     -2.5387362990     -4.8414949298
 H     -6.7850184755     -2.0262568295     -5.0259890324
 H     -5.6839246220     -2.5856461104     -3.7583236804
 H     -6.1099476969     -3.5474891072     -5.2356653580
 H     -5.2483731942     -2.8256616000     -7.4175015029
 H     -0.2979875092     -5.5269152735     -2.9605373844
174
# ORCA AIMD Position Step 850, t=850.00 fs, E_Pot=-6149.01230855 Hartree, Unit is Angstrom
 C      1.4460713612     -7.1071884111      0.3065913044
 C      0.2659343778     -6.3938606087      0.3048722263
 C      2.6618724875     -6.6051350406     -0.2539956079
 H     -0.5829241454     -6.8546368578      0.8171502875
 H      3.5563626754     -7.1793585792     -0.2783857659
 C      0.3207229676     -5.0744626044     -0.1489899362
 C      2.6376908791     -5.3834169457     -0.8615689948
 H      3.5906935110     -5.1156293596     -1.3328943575
 C      1.4923990026     -4.6395800903     -0.7860047674
 H      1.6304791042     -3.6060715440     -1.0466910645
 H      1.4227410648     -8.0848543277      0.8018152886
 C     -0.7631598761     -4.1779612213      0.0046032294
 C     -1.8958208728     -4.1664255387     -0.6965773724
 H     -2.1441147266     -5.0120541632     -1.3280757755
 C     -2.9995456330     -3.0458330831     -0.4105425120
 H     -2.6706648637     -2.0951279742     -0.7743521612
 H     -3.7737647518     -3.3127701804     -1.1300956207
 C     -0.6665726194     -3.0738606255      0.9975664613
 H     -0.7359882718     -2.2050615145      0.2886037473
 H      0.3232461895     -3.1146074153      1.4298950812
 C     -3.4087218097     -2.9953093747      1.0635956494
 H     -3.9949713512     -2.0906762699      1.3139590270
 H     -3.9270046050     -3.9324212217      1.3869683910
 B     -1.9937796199     -3.0071382519      2.0071575853
 O     -1.6620658652     -1.7542390160      2.7675174670
 C     -1.7647968837     -2.0966940793      4.2182667044
 O     -2.0331135460     -4.0634501795      2.9729705740
 C     -1.5239200912     -3.6167654401      4.2287872104
 C     -0.0457460377     -3.8887563901      4.3643440467
 H     -0.0454321878     -4.9754216305      4.3424272797
 H      0.6370344812     -3.6415082793      3.5300120970
 H      0.3390840151     -3.4533002043      5.2468554360
 C     -0.8344335510     -1.2413036502      5.0917972916
 H     -1.1904480120     -0.2023806271      5.0900922723
 H     -0.9175861250     -1.5415194954      6.1394590512
 H      0.2056946940     -1.3175097724      4.7777623098
 C     -3.2103545735     -1.8485197019      4.6352911203
 H     -3.9694328591     -2.4946259192      4.2101424184
 H     -3.3504509709     -1.8692056160      5.7267478741
 H     -3.3435670680     -0.7942050930      4.2771482694
 C     -2.3401773949     -4.3356477698      5.3300372221
 H     -2.1774071801     -3.8686653294      6.3347688501
 H     -3.3970377720     -4.3056040471      5.0670595812
 H     -2.1138810860     -5.4463116890      5.3730403536
Pd     -0.3703781339     -2.7443136919     -1.7514958288
 C      0.7044169687     -1.5312202998     -2.8549604113
 C      0.2136586997     -0.2594511806     -3.1712318255
 C      1.8760512937     -2.0066170309     -3.4152350457
 C      0.9641512484      0.6191426416     -3.9288044012
 C      2.5636648655     -1.1484729128     -4.2166249206
 C      2.1368607466      0.1328328061     -4.5012589074
 H     -0.7011234493      0.1141855133     -2.5893354258
 H      2.3624407029     -2.9531342214     -3.0905849523
 H      0.5899498771      1.7393438776     -4.0790420007
 H      3.5635610160     -1.4353176528     -4.6897676958
 H      2.5847671304      0.7376125244     -5.2962426560
Li     -0.5371070572     -0.2155849088      2.1317934117
Br     -0.2887727047      2.8311391628     -0.8594493576
Li      1.7323832124      3.4964461271      0.5093741174
 C     -1.9745028406      6.5851611681      1.7877047718
 C     -1.1933683868      5.4445534593      2.1015899823
 C     -1.8817134611      7.7189172299      2.6502780287
 H     -1.2948238957      4.5473645615      1.4040785389
 H     -2.5037212169      8.5560015929      2.3814317204
 C     -0.2737239368      5.4605563127      3.1342355225
 C     -1.0744529034      7.6831845311      3.7581708162
 H     -1.0633523469      8.4707166989      4.5485491816
 C     -0.2333441358      6.5831688666      3.9614074030
 H      0.5069871150      6.5705058621      4.7779290718
 H     -2.5469770567      6.5895313192      0.8593684736
 C      0.6069190710      4.2622398414      3.3978461170
 C      1.7105423342      4.3677773975      4.1136378892
 H      2.1593995383      5.3408747994      4.2769507071
 C      2.5676420061      3.2289453365      4.5319079644
 H      3.5393186075      3.2423957374      4.0588834255
 H      2.8006129798      3.4260763459      5.5675978293
 C      0.1239502116      2.8811472465      2.8351816973
 H     -0.3338257515      3.0205676904      1.7986979275
 H     -0.7391409831      2.5728337036      3.3747019462
 C      2.0107493165      1.7773262225      4.2040492371
 H      2.8639603650      1.0678073056      4.3356446077
 H      1.2509481163      1.3539208712      4.9524878800
 B      1.3851601004      1.8687388142      2.7623527897
 O      2.4680328142      2.3180802231      1.7762019820
 C      3.1580649358      1.1431031123      1.2423757687
 O      1.0011068897      0.5279838703      2.1233674239
 C      2.0509317941     -0.0478033242      1.2959838737
 C      1.3975257144     -0.3343418410     -0.0504536063
 H      1.0312786284      0.5919396106     -0.4782078021
 H      2.1583876889     -0.7663546789     -0.7054426318
 H      0.5572760787     -1.0486772182      0.1415361746
 C      3.6028704380      1.3850665444     -0.1915948593
 H      2.7825456547      1.5878467223     -0.9585231558
 H      4.2852265715      2.2622182311     -0.2896881732
 H      4.0899369843      0.4268514647     -0.5259276157
 C      4.3748905907      0.8175371778      2.1108920100
 H      4.9709000809      1.7412250395      2.1585414049
 H      4.0425902638      0.6659554269      3.0807847080
 H      4.9458131911     -0.0661395593      1.7323629884
 C      2.6074896469     -1.3270249195      1.9090037570
 H      3.4731992639     -1.8025540451      1.3708478692
 H      2.9837736308     -1.0068201644      2.9153387305
 H      1.7142337748     -1.9489318775      1.9975406810
 H      3.1468983416      5.0635972041     -2.1415646801
 C      0.7309318912      6.4406335189     -2.0688539898
 H     -0.2370112249      6.8118247052     -1.6569861011
 H      0.4609927837      5.5190637618     -2.5596065004
 H      1.0213574686      7.1885928205     -2.7537671106
 C      1.7751224670      6.2187673415     -1.0227287028
 C      1.5184176316      6.5827764900      0.2932900066
 C      2.3537581801      6.2989477000      1.3629274783
 C      3.4336359771      5.4287732567      1.1651375541
 C      3.6808971857      4.9482292438     -0.1270560681
 C      2.8544563202      5.3409758200     -1.1768582098
 H      0.6126236442      7.2003812935      0.5663725705
 H      2.0041713673      6.7309762060      2.3143569902
 H      4.0553362273      5.1347914184      1.9375497227
 H      4.4938854354      4.3312648175     -0.2455317186
 P     -1.5018390503     -3.0014747578     -3.7938368618
 C     -0.5407583145     -2.7249940319     -5.3437360463
 H     -3.6764244090      0.3928236378     -2.3785087184
 H     -2.7656035226     -1.3175341416     -2.8151988296
 C      0.3928552813     -3.6976530615     -5.7026491572
 C     -0.4211770928     -1.5125116569     -5.9817299790
 H      0.5781928604     -4.5183020976     -5.0458971323
 C      1.1253274975     -3.5811926099     -6.8795731313
 H      1.7560557632     -4.4217630322     -7.1392743848
 C      1.0951782283     -2.4186139853     -7.6563583005
 C      1.8552221663     -2.4074617796     -8.9174941321
 C      0.3731400250     -1.3536832360     -7.1133894367
 H      1.5323019323     -3.2482469433     -9.5490483519
 H      2.9508679333     -2.6234948866     -8.7584119751
 H      1.7770780613     -1.4463578524     -9.3768096802
 H      0.3563268268     -0.3471049312     -7.5343852019
 H     -0.8808956194     -0.6039653930     -5.6528613208
 H     -3.9306023346     -4.2075764298     -5.0975983221
 C     -2.9825152984     -1.9537263273     -3.7641088559
 C     -2.1127608249     -4.7199520417     -3.9532341037
 N     -4.5004559862     -2.2295451464     -5.6603230867
 C     -4.4376054243     -2.2378111139     -7.0880307471
 C     -3.5839733922     -1.2694342310     -5.0119518276
 H     -4.8296670891     -1.3107589296     -7.5194778016
 H     -3.4061135112     -2.3329644282     -7.4355995225
 H     -2.7036933513     -1.0453568883     -5.7411270551
 C     -4.0627764129      0.1630152900     -4.5538590182
 C     -4.5463995346      0.3321838236     -3.0511390620
 C     -2.8302526810      1.0446266879     -4.7695825373
 C     -5.2487492788      0.7104403998     -5.3745637353
 H     -5.1131119961      1.3091818189     -3.0716225321
 H     -5.3230742445     -0.4163540767     -2.7839713956
 H     -2.7201514751      1.1606221421     -5.8552294196
 H     -1.9254599790      0.6376602129     -4.3149086842
 H     -3.0041433558      2.0440224149     -4.3563488043
 H     -5.2435132414      1.7942905254     -5.3706038953
 H     -6.1717257102      0.5351715579     -4.8224367663
 H     -5.3146838342      0.2995017536     -6.3664264044
 H     -3.7704946335     -2.6256459043     -3.4659565748
 C     -3.2528185534     -5.0299369618     -4.6788572377
 C     -1.2240615096     -5.6748945348     -3.5159055025
 C     -3.4691394528     -6.3791551698     -4.9619168672
 H     -4.2940851641     -6.7060057272     -5.6407157780
 C     -2.6286172455     -7.3884980821     -4.4988683709
 C     -1.5143855329     -7.0281976356     -3.7227606565
 C     -2.8152396906     -8.7852170679     -5.0468763350
 H     -0.8544234354     -7.7381238557     -3.3328971158
 H     -2.4371200714     -9.4992694823     -4.3760155157
 H     -3.8572291088     -9.0629188444     -5.4079476054
 H     -2.1986323338     -8.8937957449     -5.9475240733
 C     -5.9038259868     -2.1717548939     -5.1685003516
 H     -6.4446146957     -1.3834464089     -5.7813717178
 H     -6.0766072635     -1.8428819935     -4.1429368885
 H     -6.3312040749     -3.1700493860     -5.2525886188
 H     -5.1117339904     -3.0061281554     -7.5469093094
 H     -0.3551088448     -5.3684453836     -2.9324704715
174
# ORCA AIMD Position Step 900, t=900.00 fs, E_Pot=-6149.04387960 Hartree, Unit is Angstrom
 C      1.4221985442     -7.1540575010      0.0630224262
 C      0.2874662899     -6.3511299939      0.3523010947
 C      2.4892810025     -6.6596379919     -0.6666517874
 H     -0.5885071750     -6.8120131610      0.8524415602
 H      3.3544579812     -7.3313079988     -0.8387461120
 C      0.2878833563     -5.0172157999     -0.0704719858
 C      2.5952864767     -5.3013905537     -0.9164776018
 H      3.4834499868     -4.7934338297     -1.3231359841
 C      1.5017804958     -4.5176609382     -0.5645127568
 H      1.6889179819     -3.4413361618     -0.7701197809
 H      1.3800749275     -8.1439696544      0.3785494355
 C     -0.8455759601     -4.0304969659      0.0807007537
 C     -2.0521346158     -3.9784927104     -0.5820573255
 H     -2.2759285686     -4.8340476390     -1.1965479141
 C     -3.1507479126     -2.9612864096     -0.2231550452
 H     -2.8743002571     -2.0522359975     -0.8438770945
 H     -4.0956905624     -3.2967140912     -0.6630157585
 C     -0.5081852253     -2.8302223595      0.8511839155
 H     -0.9603568002     -1.9357386084      0.3706487761
 H      0.4425902962     -2.7578379186      1.3622963022
 C     -3.2655122562     -2.6223046464      1.2298791063
 H     -3.6704366772     -1.5753637510      1.2860403715
 H     -3.9909017881     -3.2203911486      1.7848878634
 B     -1.7697925582     -2.8043476116      2.0320684833
 O     -1.5738055056     -1.5904572667      2.8884659737
 C     -1.6205914221     -1.8511956568      4.2939696789
 O     -1.6807746023     -3.9089742048      3.0234922953
 C     -1.3231882200     -3.4500640059      4.3288445869
 C      0.0928141064     -3.8470104662      4.5156602744
 H      0.2814932216     -4.8772413255      4.2157092333
 H      0.7142213465     -3.2107603174      3.8845001117
 H      0.4109076887     -3.6153406499      5.5654765435
 C     -0.5960501365     -1.0118952945      4.9544449032
 H     -1.0095533270     -0.0117961423      4.8619396989
 H     -0.4536482300     -1.2441386383      6.0008276753
 H      0.3628467822     -0.9970771625      4.4600951836
 C     -3.1065190095     -1.5020650905      4.7380499996
 H     -3.7999795582     -2.0551663254      4.0702500830
 H     -3.3513718286     -1.8125922566      5.7321446757
 H     -3.2644314876     -0.4645548106      4.5621012749
 C     -2.1793934983     -4.2267762482      5.3387000812
 H     -1.8275990592     -4.1688109383      6.3835564885
 H     -3.2019940759     -3.9324945604      5.2523099308
 H     -2.1165103895     -5.2629564837      4.9460742151
Pd     -0.4908689384     -2.6561442247     -1.7436823951
 C      0.6384201988     -1.3180495876     -2.8285628945
 C      0.1920095576     -0.0296946554     -3.2081668537
 C      1.8973016931     -1.7318141842     -3.2975279298
 C      0.8962952564      0.8004912014     -4.1041486699
 C      2.6408263245     -0.8507560854     -4.0945757659
 C      2.1231801616      0.3473336245     -4.5350114413
 H     -0.8274419959      0.2644043690     -2.8095912031
 H      2.2596732057     -2.7468650525     -3.1996134779
 H      0.4391545492      1.7781177848     -4.3877620799
 H      3.6284210510     -1.2403280683     -4.4297429987
 H      2.7434022083      1.0557340448     -5.0668311960
Li     -0.5157256696     -0.1453972246      1.9587395331
Br     -0.1962541945      2.7987068771     -0.9934918461
Li      1.5159717032      3.4689908035      0.5944310392
 C     -1.8747763948      6.5293820978      2.1712877959
 C     -1.0913698519      5.3978531768      2.2459243298
 C     -1.7466268940      7.5639002459      3.0233512392
 H     -1.2339952694      4.6352799545      1.4030326731
 H     -2.2980982013      8.4667126077      2.8810979631
 C     -0.2569195817      5.2200713294      3.3852768253
 C     -0.8669938704      7.4187184359      4.1092431190
 H     -0.6861781607      8.3496382208      4.7611528002
 C     -0.2059061331      6.2768430712      4.2892070987
 H      0.3359827525      6.2078224432      5.2553105121
 H     -2.6269429147      6.5312091585      1.3964980634
 C      0.6220080414      3.9860902374      3.5679947262
 C      1.7706086270      4.0831865789      4.2612478849
 H      2.0783934010      5.0162767855      4.6849082485
 C      2.7258101403      2.9239195038      4.3927127093
 H      3.5606821670      3.1179209517      3.6594191446
 H      3.2955452445      3.0165505000      5.3496671084
 C      0.3158561306      2.7205464386      2.7610821644
 H     -0.1195426085      3.1665505030      1.8840119149
 H     -0.6056505025      2.1976484841      3.2169097687
 C      2.2351604766      1.5688513918      4.0249538648
 H      3.0399118083      0.7898462481      4.0377452616
 H      1.5116377674      1.2779317051      4.7194120373
 B      1.5422745206      1.6597134793      2.5678697127
 O      2.5240411725      2.1411382599      1.5064011169
 C      3.2402962780      1.0555911438      0.9609560206
 O      1.2116730918      0.2916130800      1.9788164114
 C      2.2400275019     -0.2022909033      1.1286742185
 C      1.6773266313     -0.4989191691     -0.2667126898
 H      1.0314516622      0.3109006462     -0.6512202029
 H      2.5314616529     -0.7435454332     -0.9929924570
 H      1.0163558262     -1.4156354645     -0.1595064822
 C      3.7241976084      1.3972354531     -0.4355102408
 H      2.9465459720      1.7252780007     -1.1601815905
 H      4.4609033707      2.1817286380     -0.3935919826
 H      4.2972928408      0.5777664490     -1.0013944700
 C      4.5785969000      0.9356616720      1.7769200132
 H      5.1229377329      1.8992843337      1.7611561053
 H      4.5054926166      0.6978308940      2.8371296666
 H      5.2479100076      0.1560735187      1.2786367966
 C      2.8429639201     -1.4696361119      1.8453909762
 H      3.5377368036     -1.8746447055      1.0860401026
 H      3.3035771161     -1.2052963194      2.7790896014
 H      2.0391401125     -2.1778903674      2.1068379046
 H      2.7360844437      5.2198937402     -2.3373301466
 C      0.4374914899      6.5387124818     -2.0366468140
 H     -0.4020475891      7.1885120150     -1.6730854583
 H     -0.0153502559      5.5476033182     -2.2928355946
 H      0.8692280066      7.0628595562     -2.9316372661
 C      1.4653548233      6.2516584258     -0.9653325567
 C      1.2203041044      6.4502789608      0.3976934869
 C      2.1967967431      5.9891211624      1.3551931803
 C      3.4025491626      5.4106519249      0.9378561616
 C      3.5712970949      5.1489861134     -0.4067953099
 C      2.6262225615      5.5501124298     -1.3593145387
 H      0.2588988736      6.8999656410      0.7382472883
 H      2.0556088318      6.1362194588      2.4238600685
 H      4.1425097259      5.1171534652      1.6435979929
 H      4.4234897757      4.6814893448     -0.6327683086
 P     -1.4992631878     -3.0056009201     -3.6673858394
 C     -0.6071995201     -2.8188173150     -5.2592992612
 H     -4.1290849622      0.1404921295     -2.4374094788
 H     -2.6484280547     -1.0681199397     -2.9976006779
 C      0.1150906738     -3.8918792960     -5.7481556378
 C     -0.5039100648     -1.5873888491     -5.9173294644
 H     -0.0439431689     -4.8067386180     -5.2523472772
 C      0.8681635486     -3.8008226512     -6.9210355736
 H      1.4347926605     -4.6398255152     -7.3725286640
 C      0.9601494720     -2.5679990553     -7.5843264779
 C      1.7227805944     -2.3519116416     -8.8494418967
 C      0.1381343978     -1.5446078913     -7.1458209083
 H      1.3488168202     -1.4087198389     -9.2978459707
 H      1.4565712077     -3.1265319186     -9.6031514290
 H      2.8042628797     -2.2849808085     -8.7242282697
 H      0.2613479478     -0.5882989956     -7.6443523318
 H     -0.8949125635     -0.7021706701     -5.4405611427
 H     -3.8504164477     -4.2680672978     -4.8679958106
 C     -2.9857679512     -1.8479828424     -3.7122232215
 C     -2.0187808615     -4.7463362097     -3.8526388167
 N     -4.6057133308     -2.1000073007     -5.6667892123
 C     -4.1202415737     -2.5742607366     -6.9399821775
 C     -3.7063521522     -1.2352248009     -4.9922552289
 H     -4.4390351775     -1.9825213332     -7.8431240051
 H     -3.0555844390     -2.6873349321     -6.9860831308
 H     -2.8746810660     -0.9953110890     -5.6566754768
 C     -4.2586060400      0.2637646855     -4.6691038580
 C     -4.8038693195      0.4224298403     -3.2515995195
 C     -3.0756951752      1.1942520200     -4.7641858650
 C     -5.2587981053      0.7024888803     -5.7205462555
 H     -5.1611729399      1.4408091149     -3.1719562754
 H     -5.6924304489     -0.2165456968     -3.1170246558
 H     -2.6209157509      1.1896622070     -5.8004496687
 H     -2.2822351283      0.9684610057     -4.1162122066
 H     -3.3796720394      2.2094654367     -4.5341197724
 H     -5.3543925187      1.7649492602     -5.5761089887
 H     -6.2593576616      0.2919567826     -5.7078012799
 H     -4.8654536081      0.4859683148     -6.7782309217
 H     -3.7465657113     -2.3983705761     -3.1522222689
 C     -3.2299868188     -5.1258022588     -4.4818202156
 C     -1.2478765966     -5.8144403221     -3.4255463324
 C     -3.6127989582     -6.4755427850     -4.6465638879
 H     -4.5412823285     -6.8212968834     -5.0866419104
 C     -2.7443195599     -7.5297066257     -4.2744943537
 C     -1.5446076760     -7.1445458353     -3.7243270017
 C     -3.0275611844     -8.9948749960     -4.5089307960
 H     -0.8006471817     -7.8987800510     -3.4228900481
 H     -2.5013468652     -9.6415045754     -3.7765491139
 H     -4.0949604108     -9.1894880619     -4.2724165051
 H     -2.9214500370     -9.4114607338     -5.4990560150
 C     -6.0083401596     -2.3475694786     -5.4523123464
 H     -6.6116389492     -1.7511780938     -6.1209564165
 H     -6.3060588832     -2.1155311030     -4.4486859082
 H     -6.1812169745     -3.4215025747     -5.6211378181
 H     -4.5583772950     -3.5076911528     -7.1321666309
 H     -0.2838034933     -5.6341627636     -2.9138832688
174
# ORCA AIMD Position Step 950, t=950.00 fs, E_Pot=-6149.03625805 Hartree, Unit is Angstrom
 C      0.9625460641     -7.0876545227     -0.3047886091
 C      0.0033962223     -6.2014139610      0.0202439155
 C      2.2138771956     -6.6778805886     -0.7526391680
 H     -0.9778261169     -6.4256849605      0.4556664744
 H      2.8894164177     -7.5374184419     -1.0208595146
 C      0.2571699211     -4.8553165439     -0.1132255698
 C      2.5064256799     -5.3022341896     -0.8544986292
 H      3.4493270360     -4.8620742972     -1.1304938921
 C      1.5416187675     -4.3886667494     -0.5225970228
 H      1.7312658058     -3.2926897233     -0.5126439191
 H      0.8038110220     -8.1118233906     -0.1757907624
 C     -0.8408127533     -3.8840673952      0.1692449595
 C     -2.0969266650     -4.1474457937     -0.2629947214
 H     -2.2352763023     -5.0594441750     -0.8169503306
 C     -3.2573306496     -3.2542708382     -0.0865679029
 H     -3.0881252252     -2.5169703097     -0.8308057796
 H     -4.1847498299     -3.7851325704     -0.3099154226
 C     -0.4918422596     -2.5728229246      0.8332417048
 H     -0.7113490330     -1.6878663900      0.2089013482
 H      0.5867750560     -2.5170719820      1.1134051630
 C     -3.2245072213     -2.6409242714      1.4023176984
 H     -3.7565741373     -1.7141716638      1.3130796367
 H     -3.8500993624     -3.2096687450      2.0862396175
 B     -1.6749688130     -2.4470560435      2.0903823801
 O     -1.3409656990     -1.3095670377      3.0180197849
 C     -1.4469446732     -1.6171119236      4.4131299402
 O     -1.5982589674     -3.5810769710      3.0284697988
 C     -1.1461775686     -3.1673937744      4.2705982297
 C      0.3752704262     -3.4919826951      4.4933935156
 H      0.4108336699     -4.5889004445      4.3898023083
 H      0.9153996581     -3.0298809935      3.6749416500
 H      0.9317130488     -3.3718615315      5.4538088517
 C     -0.4200530493     -0.8492527552      5.2944411535
 H     -0.5154938485      0.2556967712      5.2082351046
 H     -0.5117119374     -1.1719098600      6.3611901521
 H      0.6140957715     -1.0876873646      4.9815164187
 C     -2.8335613041     -1.2659525359      4.8374018252
 H     -3.6090287689     -1.7305643106      4.1916085157
 H     -2.9715147300     -1.4446225684      5.9218081516
 H     -2.9037583141     -0.1962202454      4.5863859656
 C     -1.9776602866     -4.0190773928      5.2659525081
 H     -1.8944846138     -3.4418354263      6.1638000139
 H     -3.0136092844     -4.1417745962      4.9606107789
 H     -1.4924068623     -4.9344381106      5.4535100198
Pd     -0.5999563118     -2.5026830245     -1.8724636269
 C      0.4279654840     -1.2477870249     -2.9983058410
 C      0.0607700372      0.0795746804     -3.1837746916
 C      1.6679540638     -1.7340413652     -3.4617778991
 C      0.8557717080      0.9619351519     -3.8152999356
 C      2.4997396846     -0.7974522645     -4.0554778999
 C      2.1297227289      0.5547219763     -4.2348229812
 H     -0.8624605117      0.4094614008     -2.7701262542
 H      1.9484078212     -2.7618583292     -3.4008585321
 H      0.5837385812      1.9429281470     -3.8802833730
 H      3.4608727254     -1.0780021905     -4.4034406599
 H      2.8020200970      1.2142036059     -4.7314501888
Li     -0.1725638901      0.0015415885      2.4337586027
Br     -0.1315006725      2.7807078772     -1.1353432801
Li      1.6430205813      3.4989571713      0.4503591377
 C     -1.7930755784      6.3402258459      2.4978642076
 C     -1.1327930318      5.0892930198      2.6342883636
 C     -1.5467560643      7.3772979896      3.4337308972
 H     -1.3571199554      4.3676018715      1.8700512381
 H     -2.0326443211      8.3386478038      3.3563944417
 C     -0.2209213650      4.8363408603      3.5886428724
 C     -0.7612172093      7.0431348151      4.5312665198
 H     -0.6311291592      7.6737619503      5.4722851369
 C     -0.1092724464      5.8198368425      4.6247876148
 H      0.5945347994      5.6692789794      5.4593901501
 H     -2.4046249533      6.4555422578      1.6123075886
 C      0.6778209497      3.6260647309      3.5576117457
 C      1.8491356869      3.7677118385      4.1947149356
 H      1.9802022541      4.6827370949      4.7670557700
 C      2.9172081370      2.7152356391      4.3802115416
 H      3.8390315054      2.9963354452      3.8732350225
 H      3.1761899255      2.6790196122      5.4270387960
 C      0.3963771259      2.4529419798      2.6423191309
 H     -0.0331379067      2.7249164659      1.6614202690
 H     -0.2857875550      1.8556378970      3.1888856617
 C      2.4136097898      1.3579593869      3.9525464932
 H      3.1601527397      0.6180726006      3.9454035508
 H      1.5985180475      1.1609774414      4.7576695368
 B      1.7922258419      1.5992826581      2.4782542393
 O      2.6706221711      2.2240115343      1.4421075382
 C      3.4406265548      1.1481420878      0.8491104094
 O      1.4517478700      0.2567607588      1.8526556736
 C      2.5579292836     -0.1904079154      1.0494761354
 C      2.0996758587     -0.7032674355     -0.3034798308
 H      1.5500277566      0.0255771137     -0.7953109836
 H      2.9402967819     -0.9639988784     -0.9230857041
 H      1.4629969381     -1.5739869425     -0.2371700618
 C      3.6823235483      1.5001312656     -0.5804951052
 H      2.7668087416      1.5351050548     -1.0625748327
 H      4.2002746386      2.4242407754     -0.7240330000
 H      4.2833222585      0.8875185207     -1.1587287204
 C      4.8038326585      1.0840009891      1.5535628952
 H      5.3567469283      1.9882989562      1.3379997496
 H      4.8291947324      0.9354438597      2.6734704826
 H      5.4669612550      0.3355987751      1.1957654928
 C      3.4072692883     -1.3115706331      1.6682874704
 H      4.2488647697     -1.4462935535      1.0445741448
 H      3.5863282858     -1.1140875408      2.6857276053
 H      2.8050804119     -2.2234747806      1.6172402338
 H      2.4730302040      5.5328588846     -2.5945420285
 C      0.1079542185      6.6649535938     -1.8690438610
 H     -0.2010080729      7.5409661180     -1.4026151380
 H     -0.6995184738      5.9600297644     -1.9406541162
 H      0.4595017340      6.8364025421     -2.8933210873
 C      1.2018432750      6.1154908491     -1.0114841244
 C      1.1308655415      6.2615760817      0.3555808018
 C      2.1175069111      5.8676365395      1.2207942073
 C      3.2671394976      5.3641667146      0.6912092011
 C      3.4922930579      5.2847871180     -0.7031594075
 C      2.4181370769      5.6315808883     -1.5246088938
 H      0.2014498206      6.7470766498      0.6422391980
 H      2.0406430095      5.9167858937      2.2834577894
 H      4.0126010272      5.0319131464      1.4322678456
 H      4.3956868165      4.8131314885     -1.1488536247
 P     -1.6910220137     -3.0807599029     -3.7629231651
 C     -0.7590566571     -2.9801936002     -5.3207666645
 H     -4.6230916412      0.3920056172     -2.6975690962
 H     -2.4157931914     -0.9387741384     -3.3776569469
 C     -0.1322968074     -4.0886493253     -5.9453547092
 C     -0.5715748506     -1.7179656948     -5.8494372125
 H     -0.2211771025     -5.0269683620     -5.4469013514
 C      0.5870338640     -3.8793058696     -7.1283716132
 H      1.0193192043     -4.7288588285     -7.6923741276
 C      0.8111510705     -2.6059319576     -7.6072016542
 C      1.6490139472     -2.4584017718     -8.8602453492
 C      0.1433492331     -1.5091420346     -7.0586157577
 H      2.7231873120     -2.4277406241     -8.6596521323
 H      1.3255116167     -1.6825996800     -9.4941147678
 H      1.5125784791     -3.3838760618     -9.4688755576
 H      0.2203086864     -0.6262377173     -7.6727184988
 H     -1.0703981668     -0.9214792425     -5.3152439660
 H     -4.1262055190     -4.4957482140     -4.4691606955
 C     -2.9807470623     -1.7279475387     -3.7481134684
 C     -2.1162375546     -4.8076379042     -3.7759509408
 N     -4.4369780667     -2.3770676989     -5.5119540015
 C     -3.9810427212     -2.9149448213     -6.8411464295
 C     -3.6482989200     -1.2134740014     -5.0072049565
 H     -4.2623296017     -2.3501392505     -7.7198131289
 H     -2.8816446922     -3.0160641264     -6.8380681189
 H     -2.9117652498     -1.0310971602     -5.7005556502
 C     -4.3910940788      0.1677593848     -4.8370769003
 C     -5.2475706966      0.3272793308     -3.5867283471
 C     -3.2638806432      1.2431822324     -4.6996714702
 C     -5.1355672833      0.5595245908     -6.0647426743
 H     -5.6866766501      1.3014315465     -3.6581304039
 H     -6.0052236554     -0.3902890618     -3.3504764806
 H     -2.5322152451      1.3169114722     -5.4964737572
 H     -2.6639085202      1.2033416256     -3.7643434914
 H     -3.7363848110      2.2353815827     -4.6436231791
 H     -5.4560584298      1.6234573176     -6.0197262143
 H     -6.0140106747     -0.0482900933     -6.2571705255
 H     -4.5437785331      0.5795565540     -6.9724428073
 H     -3.7232358709     -1.9702575116     -2.9463400820
 C     -3.3689948153     -5.1798840907     -4.2388701986
 C     -1.2294120190     -5.7471166567     -3.3074734964
 C     -3.6507802735     -6.5143486337     -4.3631927734
 H     -4.6193272197     -6.8086184002     -4.7347258708
 C     -2.7536196458     -7.4858294709     -3.9817479226
 C     -1.5825058323     -7.1217803620     -3.3876308298
 C     -3.3148783703     -8.8659983096     -3.9552989601
 H     -0.8826051656     -7.9454994526     -3.0501277702
 H     -2.5858083138     -9.6415716049     -3.5483828314
 H     -4.2229983664     -9.0521797424     -3.4740846682
 H     -3.4816690931     -9.1715875343     -4.9940363174
 C     -5.8407510231     -2.5136043069     -5.4151456724
 H     -6.4770012370     -2.2876873175     -6.3596544311
 H     -6.1330894598     -1.9275007062     -4.5425204666
 H     -6.0819039661     -3.5839433361     -5.2560628664
 H     -4.3325756059     -3.9905210596     -6.9554040600
 H     -0.2919279034     -5.3999549615     -2.8669329087
174
# ORCA AIMD Position Step 1000, t=1000.00 fs, E_Pot=-6149.02861460 Hartree, Unit is Angstrom
 C      0.6584146582     -7.0699314268     -0.6397212991
 C     -0.2125489708     -6.0690588590     -0.3018348755
 C      1.9862678819     -6.7868836670     -0.8738102955
 H     -1.2416897035     -6.2766426801     -0.0339530396
 H      2.7202762902     -7.5782849398     -1.1311984968
 C      0.2309818624     -4.7586030985     -0.2178017578
 C      2.4446963246     -5.4979082810     -0.7934324781
 H      3.4662037151     -5.2697336040     -1.0100944594
 C      1.5432812999     -4.4594688933     -0.4123364363
 H      1.9603972342     -3.4358435360     -0.3157708077
 H      0.3295989493     -8.1126524839     -0.7218256585
 C     -0.8580515498     -3.6625569493      0.1405704013
 C     -2.1253316289     -3.7522191014     -0.3768774969
 H     -2.3357267415     -4.6624784039     -0.9221254754
 C     -3.4056052660     -3.0476571241      0.3251620278
 H     -3.9380797883     -2.4328064156     -0.4599280517
 H     -4.0376826948     -3.8986615261      0.5973244078
 C     -0.5849185740     -2.3762049965      0.8499980676
 H     -0.8155261051     -1.4941648800      0.1749014801
 H      0.4862380246     -2.2295747373      0.9555927859
 C     -3.1423773534     -2.2505416581      1.6187730300
 H     -3.2982390429     -1.1626835952      1.3384272510
 H     -3.9418298890     -2.4987145707      2.3834510337
 B     -1.6221900974     -2.3862612300      2.1054058436
 O     -1.2236995590     -1.1208671428      2.9807471996
 C     -1.3636264092     -1.5239519236      4.3714428780
 O     -1.4437620948     -3.4569311396      3.0594331158
 C     -0.9492470003     -2.9996184683      4.2855268854
 C      0.5308003422     -3.2201337326      4.3821955967
 H      0.8916350577     -4.2334113344      4.1681923407
 H      1.1604399402     -2.4820816095      3.8627234687
 H      0.7497260773     -3.1370929588      5.4159266250
 C     -0.3835455464     -0.6848735686      5.2226850434
 H     -0.8113627562      0.2932882522      5.3458504844
 H     -0.2641252061     -1.0541242479      6.2307065668
 H      0.6211416376     -0.6187779203      4.7991684315
 C     -2.8164648103     -1.2604673358      4.8742378285
 H     -3.4449509111     -1.8754292840      4.2859368524
 H     -2.8646497163     -1.4536769543      5.9566336838
 H     -3.1015614494     -0.2012751834      4.7395158926
 C     -1.5799329205     -3.6892842907      5.5280850136
 H     -1.1578895742     -3.4185032507      6.5380920522
 H     -2.6746653347     -3.4693279447      5.3870544905
 H     -1.4397182292     -4.7800306397      5.3352604732
Pd     -0.7203112542     -2.4914970560     -1.8539356988
 C      0.2567395951     -1.2277396579     -3.1166698067
 C     -0.0129497097      0.1122902150     -3.1152589345
 C      1.4398273389     -1.7080235149     -3.6656178651
 C      0.9567319074      1.0555490336     -3.5335337079
 C      2.4025673246     -0.7723419499     -4.1503554888
 C      2.1489991749      0.5773752692     -4.0567723213
 H     -0.8162666628      0.4516238594     -2.6045825498
 H      1.8182309906     -2.7129661646     -3.5877059470
 H      0.7332983448      2.0473610490     -3.5740001903
 H      3.2838872640     -1.0963146453     -4.5805608214
 H      2.8738843643      1.2127179970     -4.4988383273
Li      0.1253450196     -0.0999467404      2.3731918180
Br     -0.0858824982      2.8531875806     -1.1757670405
Li      1.8946810487      3.2123239786      0.2348121092
 C     -1.7709058609      6.0631547036      2.8969685603
 C     -1.0517325107      4.8893669765      2.8062682653
 C     -1.6231827112      6.9623359215      3.8750517521
 H     -1.1460199220      4.2745808612      1.9882961577
 H     -2.1158516016      7.9276961309      3.9878807724
 C     -0.0933158502      4.5376530023      3.7538518279
 C     -0.7502989362      6.6004149181      4.9147293717
 H     -0.6904724147      7.2537889443      5.7674519915
 C     -0.0009938418      5.4376017010      4.8459259488
 H      0.4776506354      5.0610367929      5.7472363972
 H     -2.4998362894      6.2636514434      2.1274037459
 C      0.8722163917      3.4203564499      3.6249418406
 C      2.0129862320      3.5192598361      4.2940387850
 H      2.1687830753      4.4637617626      4.8418103468
 C      3.1274990691      2.6185838408      4.4606916914
 H      3.9998144899      3.0541758873      3.9318611008
 H      3.3833785192      2.6300006494      5.5500053870
 C      0.5944872559      2.1996547381      2.7914029407
 H      0.0693212966      2.2708368887      1.8036223248
 H      0.0167540643      1.5392221186      3.5308252152
 C      2.7766940545      1.2004445007      3.9075666436
 H      3.6976553004      0.5882626933      3.9318112541
 H      2.0670731162      0.7506230948      4.5601612653
 B      2.0212545005      1.4451085341      2.4433822023
 O      2.7520933966      2.1991656802      1.4066685260
 C      3.6723739734      1.3393494131      0.7368915834
 O      1.8102023012      0.1607037218      1.6938494310
 C      2.9562589697     -0.0800977823      0.8912812890
 C      2.4646241130     -0.5992431955     -0.4749331935
 H      1.8878933322      0.0926767087     -1.1206365598
 H      3.2785462513     -0.9736475331     -1.0716547009
 H      1.8627915479     -1.4692769908     -0.2894712665
 C      3.7644051665      1.8378991984     -0.6978365428
 H      2.8543280932      2.0990366065     -1.3377632995
 H      4.4585769060      2.8047467815     -0.7022930135
 H      4.3909595185      1.1663782819     -1.3577297999
 C      5.1101511819      1.4636340556      1.3093296833
 H      5.4290084404      2.5078420098      1.3693820097
 H      5.2925214360      1.0220611032      2.3279648433
 H      5.9251578543      0.9956857992      0.7762630174
 C      3.7919687430     -1.1724662478      1.6092553565
 H      4.6271122566     -1.5137329460      0.9403432932
 H      4.2019338882     -0.6726452751      2.5272980667
 H      3.1449100935     -2.0233918591      1.8795275343
 H      2.3275870759      5.8941173484     -2.8304673505
 C     -0.1649747030      6.5755602574     -1.8407656785
 H     -0.2888390643      7.6616431466     -1.5965374786
 H     -1.0702756377      6.0093093782     -1.5511263897
 H      0.0246608685      6.3760094500     -2.8924889067
 C      1.0536624086      6.1623314374     -1.0037698479
 C      1.0049686154      6.2304116329      0.3815703460
 C      2.1402157747      5.7639892873      1.0558323373
 C      3.2513943346      5.2305031894      0.4143435963
 C      3.2736333354      5.3021577707     -0.9721215294
 C      2.2140633267      5.8331026230     -1.7108311055
 H      0.1366860914      6.5463003596      0.9125323509
 H      2.1247071428      5.6990295995      2.1156187796
 H      4.0348486422      4.6832884146      1.0109944588
 H      4.2384500158      4.9606283203     -1.5842150099
 P     -1.7381329507     -2.9300237391     -3.8254664220
 C     -0.8388942004     -2.8361513487     -5.4508453756
 H     -5.4185810279     -0.4191549257     -2.9812123795
 H     -2.7995092994     -0.8103223489     -3.3332567967
 C     -0.4489350382     -3.9879777538     -6.0873092059
 C     -0.4068631429     -1.5787309564     -5.9691523948
 H     -0.7591819414     -4.9606180403     -5.6874685174
 C      0.2461188761     -3.9629298089     -7.3007906810
 H      0.5154656489     -4.8704193862     -7.8378914127
 C      0.7476734835     -2.7338188951     -7.7506363006
 C      1.5598251083     -2.5975927094     -8.9822048335
 C      0.3751749350     -1.5621887240     -7.1225248547
 H      1.5407417992     -3.5274295764     -9.5783544533
 H      2.5947574383     -2.2538562414     -8.7404991821
 H      1.2622444311     -1.7116273124     -9.5658369688
 H      0.6631684540     -0.6646652187     -7.6628889082
 H     -0.7384286286     -0.6788088510     -5.4701518604
 H     -4.3682495906     -4.5503817006     -4.4203393803
 C     -3.1319315436     -1.8144090822     -3.7367258404
 C     -2.3428886935     -4.6851742297     -3.6963321232
 N     -4.4048783847     -2.5259102699     -5.6317655172
 C     -4.0259915014     -3.0663302717     -6.9671756977
 C     -3.7120694896     -1.4094649413     -5.0940849058
 H     -4.5558432119     -2.5383872736     -7.7758957092
 H     -2.9408078091     -3.0414938915     -7.1283012960
 H     -2.8729261134     -1.2686238392     -5.8549947549
 C     -4.4427465728     -0.0528099547     -4.9762257684
 C     -5.5575102678      0.0625300578     -3.9730797341
 C     -3.3924000281      1.0223880644     -4.7078383597
 C     -5.0346123606      0.1927896420     -6.3856392066
 H     -5.8267139312      1.1247276356     -3.6481048565
 H     -6.4423074639     -0.3648368435     -4.4800857934
 H     -2.5891256785      1.0344709420     -5.4084502640
 H     -2.9193215750      1.0394997160     -3.6879401017
 H     -3.7920547714      2.0440602546     -4.7947638517
 H     -5.3850728785      1.2192092403     -6.5826898178
 H     -5.9551949005     -0.4047843670     -6.4862700859
 H     -4.3971132222      0.0275190747     -7.2150566675
 H     -3.8312178292     -2.2799158421     -3.0267692610
 C     -3.6378890387     -5.1713517988     -4.0617204091
 C     -1.4929776557     -5.6139589862     -3.1375172457
 C     -3.9503359338     -6.5112234477     -4.0013161612
 H     -4.9481169800     -6.7701425880     -4.2510202442
 C     -3.0228699773     -7.4525551008     -3.4581584395
 C     -1.8040858578     -6.9336827831     -3.0661181516
 C     -3.1903609480     -8.9532430093     -3.4794694432
 H     -1.1165126115     -7.6221332654     -2.4870269870
 H     -2.2654135210     -9.5211884419     -3.4840271680
 H     -3.7268148964     -9.2108195083     -2.5343790263
 H     -3.7736341124     -9.4071475784     -4.2934130919
 C     -5.7308192259     -2.8184031932     -5.2648192833
 H     -6.4468260879     -2.1626282317     -5.6943786679
 H     -5.8166730515     -2.7769317902     -4.1678811401
 H     -5.9847275500     -3.8266092144     -5.5856994341
 H     -4.2754823342     -4.1300932038     -6.9237842065
 H     -0.5771422502     -5.2271810533     -2.7164839038
174
# ORCA AIMD Position Step 1050, t=1050.00 fs, E_Pot=-6149.05012772 Hartree, Unit is Angstrom
 C      0.3596795106     -7.0477117110     -0.6981340885
 C     -0.4848743084     -6.0538992451     -0.2862791386
 C      1.7433637988     -6.7044002435     -0.9129156009
 H     -1.5177460870     -6.1826052389     -0.0556070257
 H      2.4896257818     -7.4335709257     -1.1522377174
 C     -0.0147404229     -4.7306550545     -0.1920436954
 C      2.2110185883     -5.4238716434     -0.6942432975
 H      3.2868935641     -5.3648584240     -0.7699938437
 C      1.3311524212     -4.4053206552     -0.3751784009
 H      1.6344469690     -3.3728091002     -0.1958124805
 H      0.0307212252     -8.1355295483     -0.7032876122
 C     -0.9794173406     -3.6892522693      0.1682429988
 C     -2.2812702903     -3.7193438648     -0.2241514000
 H     -2.5726984593     -4.5455704077     -0.8823938582
 C     -3.3543036856     -2.8705814813      0.3168692497
 H     -3.9616396669     -2.4427546426     -0.4671952518
 H     -4.0272523201     -3.5766437839      0.8184327835
 C     -0.4251258987     -2.5480271616      0.9142966844
 H     -0.2727716649     -1.6557305391      0.2366019987
 H      0.5825823593     -2.7153130918      1.3051018789
 C     -2.7755065222     -1.8841479046      1.3187778569
 H     -2.4936889303     -1.0360684201      0.7313129805
 H     -3.6194663449     -1.5704620401      1.8453892302
 B     -1.4581093990     -2.2233498941      2.1621417782
 O     -1.0009041326     -0.9145199043      2.9938225293
 C     -1.2155296642     -1.3411678117      4.4095354338
 O     -1.3900328340     -3.2759434192      3.1804927485
 C     -0.7667913154     -2.8545735001      4.3915288307
 C      0.7391126447     -2.9774010057      4.2132370098
 H      0.9331819967     -4.0224438432      3.9619451137
 H      1.1409896901     -2.4216746621      3.3440300506
 H      1.4012538890     -2.6474560242      5.0417665141
 C     -0.3996079146     -0.3245418027      5.2256240090
 H     -0.8454154968      0.6849651318      5.2210450606
 H     -0.4985523101     -0.6503516132      6.2701026912
 H      0.6664872865     -0.3305137038      5.0413054492
 C     -2.7280097141     -1.1959038502      4.7405015665
 H     -3.2782079973     -2.0180943515      4.3208834431
 H     -2.8529927719     -1.1460209934      5.8172147163
 H     -3.0478639619     -0.2302135665      4.3728451290
 C     -1.1675014278     -3.8361094395      5.4628924667
 H     -1.0241879782     -3.2742035083      6.3373910850
 H     -2.1787308395     -4.1761219123      5.3646063459
 H     -0.5223467334     -4.7078581918      5.4439959725
Pd     -0.8199026218     -2.4547776965     -1.8297995555
 C      0.3332649063     -1.2894544205     -2.9073126410
 C      0.1065656641      0.0953529666     -2.8867745194
 C      1.5600675572     -1.7981025246     -3.4251501953
 C      0.9041307927      0.9261949781     -3.6747328211
 C      2.3961609832     -0.9434210157     -4.1093370044
 C      2.0508250088      0.4164471895     -4.2912075801
 H     -0.8502361092      0.4091835011     -2.5057297779
 H      1.7293502532     -2.8872035433     -3.5247996681
 H      0.6931227516      1.9585696844     -3.6586354704
 H      3.3464528409     -1.2601201637     -4.5023513735
 H      2.7066995828      1.0997918433     -4.7865170230
Li      0.3487280208     -0.3709074800      1.7581604956
Br     -0.0986974117      3.0065573672     -1.0495187063
Li      1.7634319152      3.4068337960      0.4630366704
 C     -1.7703411980      5.6647579786      3.1087427437
 C     -0.7689016436      4.6775396325      2.9535935031
 C     -1.8255869378      6.4169190700      4.2430359576
 H     -0.7737814471      4.1361063227      2.0035359673
 H     -2.6691187428      7.1291596691      4.4086487990
 C      0.0647922008      4.3269694714      3.9665678604
 C     -0.8959733988      6.1625693263      5.2520107561
 H     -0.9841020233      6.7078519528      6.1170692337
 C     -0.0206322057      5.0902454912      5.1743482379
 H      0.7292700129      4.9332790102      5.9205619737
 H     -2.4810903853      5.8224271320      2.3133762082
 C      1.1463475484      3.3089188721      3.8499347548
 C      2.3302660898      3.4781136824      4.4998577222
 H      2.4717085595      4.4249244518      5.0442820042
 C      3.4923458498      2.5300777667      4.4236449926
 H      4.2618662491      3.0122063612      3.7848993382
 H      3.8808436235      2.3695768552      5.4180414181
 C      0.8865727080      2.2072307248      2.9116008776
 H      0.4236820173      2.5112957778      2.0001507605
 H      0.1411082503      1.5602252341      3.3291907709
 C      3.2075604470      1.1743797690      3.7527875552
 H      4.2158131699      0.6436559731      3.5980730029
 H      2.6415799086      0.4526499722      4.3898654409
 B      2.3059880389      1.4226737336      2.4573701117
 O      2.9015755731      2.2859988955      1.3796157177
 C      3.8958764103      1.5285434688      0.6844204990
 O      2.1265754761      0.1440907889      1.6000901006
 C      3.3053990139      0.0321523050      0.7279026554
 C      2.7480660257     -0.5546213233     -0.5873313258
 H      1.8812732725      0.1271471589     -0.9822666776
 H      3.4487912719     -0.5898656247     -1.4758468829
 H      2.3395901890     -1.5507636388     -0.5246699714
 C      3.9153467563      1.9907784182     -0.7990141469
 H      2.9158582310      2.0030801100     -1.1805630494
 H      4.2271737029      2.9557248890     -0.9851030603
 H      4.5013278094      1.2785402852     -1.3741498550
 C      5.2659974703      1.5891405189      1.2249163158
 H      5.7789467925      2.5462111806      1.0821411515
 H      5.4603053239      1.3934233333      2.2648297397
 H      5.9567122377      0.8581124129      0.6984810946
 C      4.2762327432     -1.0474851282      1.2388114073
 H      5.2096071272     -1.0390883194      0.6849567085
 H      4.5494343668     -0.9395624981      2.3247663979
 H      3.7646149019     -1.9669733433      1.1079011321
 H      1.9314081381      5.8044666152     -2.9202117380
 C     -0.4239810114      6.6531203148     -1.7070561733
 H     -0.5845823085      7.7589037821     -1.6627295568
 H     -1.1922225695      6.1355119000     -1.1188568690
 H     -0.4249879610      6.3133414788     -2.7235349675
 C      0.9050536407      6.2306556588     -1.0873960155
 C      0.9818045090      6.0784916076      0.2760675465
 C      2.0928274124      5.6217856296      0.9203072066
 C      3.2619966012      5.3770719689      0.1354931034
 C      3.1624509690      5.4298664485     -1.2328007757
 C      2.0160758486      5.8383110189     -1.7800217310
 H      0.1186698621      6.2185931946      0.8448294792
 H      1.9879629737      5.5014856955      1.9815752709
 H      4.2414458074      5.1156002724      0.5962717136
 H      4.0595678447      5.0901896514     -1.8589830485
 P     -1.8106276338     -2.9299804962     -3.7866809320
 C     -0.9746236991     -2.8307045307     -5.4746532558
 H     -5.6140228367     -0.7169958943     -3.5172797630
 H     -3.1416288765     -0.9586547506     -3.3380021137
 C     -0.8197783655     -3.9855572639     -6.2534941721
 C     -0.3915972861     -1.6633081453     -5.9400130824
 H     -1.3267421576     -4.9326528290     -5.9480844525
 C      0.0198139753     -3.9475991417     -7.3667144813
 H      0.1133328751     -4.8552410268     -7.9233391748
 C      0.5430702952     -2.7642926866     -7.8354984779
 C      1.3941153125     -2.8828120830     -9.0379230719
 C      0.2866245472     -1.5892456053     -7.1037138440
 H      0.9950788782     -2.3051733220     -9.8540962521
 H      1.4095371364     -3.9575453980     -9.3642392926
 H      2.4006210329     -2.5813312902     -8.8494247323
 H      0.7661644428     -0.6269735710     -7.2912758717
 H     -0.3752176157     -0.7467684216     -5.3703800600
 H     -4.3256414281     -4.4668180881     -4.4225589130
 C     -3.3623194436     -1.9690041666     -3.8212507032
 C     -2.3212276111     -4.6856239265     -3.5941845474
 N     -4.5439988477     -2.7495720576     -5.7769559644
 C     -4.3278125125     -2.9573828361     -7.1986562229
 C     -3.9073082733     -1.5653610744     -5.2470821058
 H     -5.2492477534     -2.7247431527     -7.7610660464
 H     -3.5077800106     -2.3476111320     -7.5572033851
 H     -3.0922900384     -1.5051442079     -5.9968848990
 C     -4.6336785222     -0.2171848362     -5.3302006384
 C     -5.8201261686     -0.0947496505     -4.3645438032
 C     -3.5976237026      0.9426383241     -4.9254160573
 C     -4.9706187827      0.1350749442     -6.7849233001
 H     -5.9186533005      0.9150123306     -4.0189491739
 H     -6.7931304317     -0.3672752173     -4.7625143119
 H     -2.5408035823      0.8726418260     -5.3333472472
 H     -3.4789490070      1.0015365963     -3.8590957979
 H     -3.9631609638      1.9344190516     -5.1848827941
 H     -5.6166573060      1.0029491035     -6.8091934959
 H     -5.5372005079     -0.6410549215     -7.3409037941
 H     -4.0120597798      0.2929470012     -7.3989597599
 H     -4.0098754209     -2.4876587639     -3.1795974978
 C     -3.6528581469     -5.1091793413     -3.9400394583
 C     -1.3963170458     -5.5925847901     -3.1525619082
 C     -4.0303908786     -6.4284399816     -3.6137062355
 H     -4.9935435377     -6.8022946961     -3.8779046145
 C     -3.0595703687     -7.3223281170     -3.1126844770
 C     -1.7430480306     -6.9261465991     -2.9951694016
 C     -3.4729436204     -8.7983118704     -2.9028873926
 H     -0.8838064837     -7.5664470347     -2.8194753684
 H     -2.7648522725     -9.3208981348     -3.4816808039
 H     -3.4808144462     -9.2204503444     -1.8519959818
 H     -4.4140843818     -9.0401453450     -3.4048966215
 C     -5.8419069348     -3.1624504814     -5.3569963165
 H     -6.6466822997     -2.4201135002     -5.7094292142
 H     -5.9636961630     -3.0743577649     -4.2528276938
 H     -6.0659714689     -4.2151297112     -5.5801071422
 H     -4.0952500568     -3.9934741954     -7.3796125093
 H     -0.3470021100     -5.3619587087     -2.9816851804
174
# ORCA AIMD Position Step 1100, t=1100.00 fs, E_Pot=-6149.04932305 Hartree, Unit is Angstrom
 C      0.4442707575     -7.2689820586     -0.3434578374
 C     -0.4725388487     -6.2214459668     -0.0453725485
 C      1.6586559878     -6.9124217608     -0.8597090293
 H     -1.4276393449     -6.4887323066      0.3435173798
 H      2.3263761491     -7.7004402375     -1.0413678837
 C     -0.0904229068     -4.8415982558     -0.1126724823
 C      2.0645689575     -5.6066206073     -0.9500733076
 H      3.1181252127     -5.4132801632     -1.2011162607
 C      1.2053363110     -4.5681144817     -0.5401672020
 H      1.5866671874     -3.5904360072     -0.5330338508
 H      0.0872596005     -8.3298856738     -0.2197653551
 C     -0.9943756149     -3.6509271887      0.1822088324
 C     -2.3445803290     -3.5543079408     -0.0153505190
 H     -2.8173471910     -4.4227084705     -0.4924420707
 C     -3.3771690867     -2.6040871808      0.5064441822
 H     -4.0183761784     -2.3080801428     -0.3570198984
 H     -4.0730998772     -3.2584961241      1.0553142799
 C     -0.3433657035     -2.3612228060      0.7621020277
 H     -0.3251105733     -1.5019589781      0.0337640538
 H      0.6864464689     -2.4256008987      1.1610346349
 C     -2.7256608829     -1.4222581417      1.3379142326
 H     -2.5567929146     -0.5802790094      0.5863221804
 H     -3.5699237862     -1.0705604481      2.0175277257
 B     -1.3639641352     -1.8582836263      2.0470625490
 O     -0.8208619718     -0.7462638222      2.8559376556
 C     -1.0319007135     -1.1946236215      4.2294455791
 O     -1.3522580653     -3.0847408046      2.9566716717
 C     -0.6222211808     -2.6505190764      4.1313514712
 C      0.9220511687     -2.7323847976      3.8779086711
 H      1.2723320208     -3.5200751853      3.2268946522
 H      1.3648256169     -1.8478383491      3.4631205658
 H      1.5050316963     -2.6927101002      4.8292984641
 C     -0.3054316729     -0.4142927201      5.2741838436
 H     -0.6125054262      0.6511984096      5.2840918175
 H     -0.3587944243     -0.8064540172      6.3109742517
 H      0.7419155302     -0.3526526757      4.9893311977
 C     -2.4742714040     -1.1008698059      4.5549191306
 H     -3.0673666331     -1.8471119826      3.9644175709
 H     -2.5757916994     -1.4675680978      5.5854368270
 H     -2.8735776381     -0.0825864268      4.4459209872
 C     -1.0437376062     -3.3839607225      5.4168579691
 H     -0.5547645589     -2.9176608181      6.3255930786
 H     -2.1034554489     -3.3955931325      5.5850193966
 H     -0.7573986916     -4.4254796525      5.2410452542
Pd     -0.8883462526     -2.4038610315     -1.7358658665
 C      0.3583477385     -1.2879321886     -2.8301114815
 C      0.0473170035      0.0082323795     -3.1393748741
 C      1.5192816428     -1.8822602675     -3.3468685962
 C      0.9543829986      0.7667676549     -3.8601439216
 C      2.3761742589     -1.1443020849     -4.1161836503
 C      2.1119030172      0.1982950929     -4.3267974847
 H     -0.8267392943      0.5212507187     -2.5618517131
 H      1.8188492441     -2.8995959864     -3.0781530356
 H      0.6109328316      1.8188032490     -4.0711497617
 H      3.2328664985     -1.6097841362     -4.6788502299
 H      2.7033965846      0.8630475730     -4.9338545110
Li      0.7556233551     -0.1469614185      2.1439536755
Br     -0.1661714120      3.0455254934     -0.8384619524
Li      1.8088377686      3.5192367660      0.5377504650
 C     -1.7211872935      5.3041900073      3.2869993034
 C     -0.6575534330      4.3795704296      3.1561827648
 C     -2.0117106621      5.8178522527      4.5437194938
 H     -0.5212860304      3.8773942483      2.1557993810
 H     -2.8827437548      6.4595093622      4.7573919240
 C      0.2400517866      4.1294215996      4.1747348038
 C     -1.0908981163      5.4902516130      5.6194150763
 H     -1.2192539730      5.9358992128      6.5771424982
 C      0.0201107332      4.7814791750      5.3940402792
 H      0.7009071127      4.5965635401      6.1775871373
 H     -2.3533355588      5.4084075653      2.4069547994
 C      1.4570686520      3.2814990643      3.9097917966
 C      2.6067491920      3.4732785954      4.5217214411
 H      2.7735926187      4.2438597445      5.2402728832
 C      3.8056941839      2.5187630363      4.3783063752
 H      4.5075782540      3.0424316014      3.7412870921
 H      4.2896969707      2.4216465335      5.3735578353
 C      1.2566459347      2.1513283539      2.9205814459
 H      0.6502756351      2.5417263002      2.0092279042
 H      0.5199513547      1.4146038692      3.2816801519
 C      3.5036864900      1.1831759413      3.7823037804
 H      4.3402585235      0.5898822537      3.5808325660
 H      2.9118812512      0.6118158087      4.5303318456
 B      2.6474903394      1.4657312327      2.3973464929
 O      3.2246922115      2.3771094312      1.3148257061
 C      4.0783796188      1.5698124794      0.4749357914
 O      2.5084231221      0.1705551640      1.6284910936
 C      3.4734121855      0.1028977239      0.5697626269
 C      2.7558931332     -0.3766609106     -0.6657488316
 H      2.0560288026      0.2815119152     -1.0448771016
 H      3.4002323655     -0.6053185139     -1.4863017399
 H      2.2682304827     -1.2900829826     -0.3966226753
 C      4.1014299247      2.1141329324     -0.9902981945
 H      3.0999439715      2.1542788568     -1.4953975350
 H      4.4694596268      3.1768536734     -0.9894698068
 H      4.7710449178      1.4269169043     -1.5355455501
 C      5.5153232176      1.7558558841      1.0230871580
 H      5.8319796044      2.7633458822      1.2085248588
 H      5.6386939094      1.2885070984      1.9471310543
 H      6.2839507354      1.3492837625      0.3886443027
 C      4.5231066511     -0.9951076818      1.0341415919
 H      5.2684055512     -1.1849965223      0.2857518670
 H      5.0941061164     -0.6494525794      1.9029461610
 H      4.0293981487     -1.9323584300      1.3338196254
 H      1.6079052833      6.0894071828     -3.0185871103
 C     -0.6153898205      6.6934641617     -1.6258886986
 H     -0.7020808192      7.7439719410     -1.6509216850
 H     -1.3990799352      6.2565215356     -1.0382156684
 H     -0.6541002641      6.3802611413     -2.6672363803
 C      0.7538449042      6.3066616459     -1.0340848914
 C      0.9057832887      6.1157832122      0.3571249340
 C      2.2007229476      5.7306646405      0.8020999670
 C      3.2844912854      5.5315456906     -0.0347831456
 C      3.0494163561      5.6101522030     -1.3953976282
 C      1.7951821952      5.9979073878     -1.9184301426
 H      0.1480237276      6.3539253874      1.0667208229
 H      2.2330823683      5.7135926803      1.8921754133
 H      4.2573417299      5.2870791064      0.3907685891
 H      3.8493643115      5.4441023961     -2.0612425023
 P     -1.8944039969     -2.9794259352     -3.6975295001
 C     -1.0576513356     -2.9147335911     -5.3228061886
 H     -5.9934501768     -0.2729789879     -3.7170622611
 H     -3.0809202233     -1.0045578156     -3.8705860405
 C     -1.0799114763     -4.0489649493     -6.1498208119
 C     -0.4610009556     -1.7412721439     -5.8530528079
 H     -1.5448781340     -5.0122228490     -5.8527300146
 C     -0.4665712385     -4.0718243384     -7.3997172495
 H     -0.4438114456     -5.0454610336     -7.8493988611
 C      0.2202607638     -2.9355447301     -7.8368705855
 C      1.0959476252     -2.8927641864     -9.0295288930
 C      0.2278073481     -1.8043211112     -7.0146464656
 H      2.0352643167     -2.3691527309     -8.7635499424
 H      0.5949631841     -2.4423118541     -9.8692460040
 H      1.4732971378     -3.8977383337     -9.2809774599
 H      0.8263380825     -0.9050375101     -7.1828115393
 H     -0.3672516297     -0.8101039564     -5.3121995610
 H     -4.3818400144     -4.3315559531     -3.6951379504
 C     -3.4257224335     -1.9545487999     -4.1355894483
 C     -2.2807861003     -4.7201557390     -3.5373040348
 N     -4.7332855239     -2.7517126930     -6.1095825132
 C     -4.5990082061     -3.1144746909     -7.5334944290
 C     -3.9779348538     -1.6399034053     -5.5213166134
 H     -5.2577988755     -2.6335012187     -8.2628355603
 H     -3.5565538034     -2.8864756897     -7.8073204695
 H     -3.1891615159     -1.5168501251     -6.1985203724
 C     -4.7569908610     -0.2491889456     -5.5488574839
 C     -6.1225922614     -0.1167896182     -4.8013916327
 C     -3.7938566224      0.8150215482     -4.9895292316
 C     -5.1172500077      0.0359926764     -7.0810191116
 H     -6.6105595119      0.8104585328     -5.1038366126
 H     -6.7952996204     -0.9348530795     -5.0697688999
 H     -2.7935512799      0.6363893856     -5.4014655906
 H     -3.6671989493      0.7771117117     -3.9153513589
 H     -4.1326866299      1.8220057401     -5.2200801371
 H     -5.4436997880      1.0571440787     -7.2209821406
 H     -5.9190809379     -0.6235392527     -7.3229623639
 H     -4.3584072776     -0.3267500741     -7.7385744361
 H     -4.2015134283     -2.1877045456     -3.3565047227
 C     -3.6562637978     -5.0598658612     -3.5271716931
 C     -1.3203207524     -5.7327680293     -3.4405080635
 C     -4.0450466374     -6.3305919940     -3.3626862795
 H     -5.0859405184     -6.6597610696     -3.3635600502
 C     -3.0976775583     -7.3132350270     -2.9873503193
 C     -1.7277528539     -7.0486317929     -3.1623722060
 C     -3.6352621719     -8.5701504113     -2.4042155458
 H     -1.0296156610     -7.8134324741     -3.1024115644
 H     -3.4096424024     -9.5064676581     -2.9902953145
 H     -3.1196029469     -8.7032377820     -1.4810970736
 H     -4.6793498904     -8.3897147389     -2.1987602611
 C     -5.9772322999     -3.1379600612     -5.5301974685
 H     -6.8692081082     -2.7435744184     -5.9382737956
 H     -6.0425326724     -2.9147082568     -4.4811269302
 H     -6.1375002646     -4.2223707474     -5.5755317718
 H     -4.8000961544     -4.2261641964     -7.7374718605
 H     -0.2714237147     -5.5070165748     -3.5990273596
174
# ORCA AIMD Position Step 1150, t=1150.00 fs, E_Pot=-6149.04059251 Hartree, Unit is Angstrom
 C      0.1828254080     -7.1546270462      0.0721893409
 C     -0.4808790933     -5.9680239952      0.3501830518
 C      1.3894908036     -7.0348176451     -0.6475048110
 H     -1.3896218981     -6.0086848546      0.9397934523
 H      1.9042412905     -7.9516872182     -0.8412910673
 C     -0.0569901015     -4.6885264920     -0.1371370056
 C      1.8389769013     -5.7783313248     -1.1398722433
 H      2.7413236560     -5.6780448560     -1.7580815276
 C      1.1570748577     -4.6269882651     -0.8985864798
 H      1.5959531928     -3.7514312790     -1.2706753834
 H     -0.0570099494     -8.1377819462      0.4715339787
 C     -0.8516175872     -3.5173081029      0.1620979854
 C     -2.2043697243     -3.6691525035     -0.1508482241
 H     -2.4832859807     -4.6566166654     -0.5022649488
 C     -3.2755805250     -2.6388464747      0.5257035872
 H     -3.9392580609     -2.3162303548     -0.2917112759
 H     -3.9014200473     -3.2219828395      1.2053842614
 C     -0.1769130645     -2.1898203805      0.5769918165
 H     -0.3896215509     -1.3675453648     -0.1782754021
 H      0.8947225567     -2.3369864489      0.7166905797
 C     -2.6519107719     -1.3918561095      1.1843889468
 H     -2.6226191616     -0.6264155599      0.4463621547
 H     -3.3608521696     -1.0302636131      1.9888107653
 B     -1.1887411961     -1.6886917644      1.8609452692
 O     -0.6198359899     -0.5709164982      2.7139790676
 C     -0.7609279482     -0.9589866895      4.0307769051
 O     -1.2740051508     -2.7889096391      2.8214459437
 C     -0.4977127143     -2.4918447506      3.9473951465
 C      0.9841978492     -2.7702110184      3.7562033779
 H      1.0141685494     -3.8529733795      3.4982951571
 H      1.5720681181     -2.2802047081      2.9586835210
 H      1.5734517141     -2.7059477878      4.6596377132
 C      0.0863683666     -0.1850020094      5.0039993296
 H     -0.1480570562      0.8563826267      5.0438733695
 H     -0.1807048659     -0.6036017306      5.9650501321
 H      1.1634816736     -0.1413220103      4.8547401783
 C     -2.2586758705     -0.5858252089      4.4995366995
 H     -3.0155406113     -1.3751196195      4.3025217046
 H     -2.3767083377     -0.3196256325      5.5375220010
 H     -2.4776681750      0.2284814149      3.8355421272
 C     -0.9750723148     -3.5282654429      5.0464079925
 H     -0.4863818103     -3.3966214253      6.0583383211
 H     -2.0440272124     -3.3206140560      5.2443620438
 H     -0.8079992228     -4.5615624648      4.7336816660
Pd     -0.9984559853     -2.3620207480     -1.6902647426
 C      0.2113441948     -1.2044007103     -2.8282895657
 C      0.0666604168      0.1294555349     -3.1285364268
 C      1.3054779903     -1.9350815602     -3.3120074158
 C      1.0705937387      0.7298238747     -3.9693733605
 C      2.3000934076     -1.3447961254     -4.0947024922
 C      2.2025224761      0.0197542126     -4.3669791816
 H     -0.8516012491      0.7051888742     -2.7966719499
 H      1.4190287723     -2.9919018136     -3.2179476826
 H      0.9354333206      1.8689676799     -4.1278766883
 H      3.2268505190     -1.9138399686     -4.4163782924
 H      2.9782139841      0.5364246620     -4.9849193739
Li      0.8657021182      0.1087243075      2.0987402897
Br     -0.2160237205      2.9305711975     -0.5852864630
Li      2.1333628668      3.5077933497      0.0289525665
 C     -1.8115691438      4.8402947613      3.6063839177
 C     -0.5578364972      4.3020683430      3.2382229012
 C     -2.0324382375      5.1719945982      4.9000125609
 H     -0.4257059343      4.1083252359      2.1131509137
 H     -2.8891333284      5.7218798766      5.1984781651
 C      0.3859894117      3.9843382739      4.2141551752
 C     -1.0913083629      4.8864791044      5.8449874151
 H     -1.3534820152      5.1055060948      6.9262033131
 C      0.0601796401      4.2238316041      5.5807930596
 H      0.6976657941      3.9055062815      6.3693074560
 H     -2.4826062430      5.1502962983      2.7976814036
 C      1.6555736941      3.2614973786      3.8263863111
 C      2.7645023169      3.5185299008      4.5707761560
 H      2.6947816192      4.2663768327      5.3386603898
 C      4.0506558617      2.8266592462      4.4209443221
 H      4.8037738759      3.5321238747      3.9666485009
 H      4.4933073353      2.6919063488      5.4197001834
 C      1.5343698467      2.1125271029      2.8837115516
 H      0.7411771052      2.3225838751      2.2171091980
 H      1.2504000640      1.2715245116      3.5662112953
 C      3.9936065679      1.5342314942      3.6281198568
 H      4.9857619061      1.1938971216      3.2297842944
 H      3.5939999873      0.7005147497      4.2288587284
 B      2.9669003322      1.5915396556      2.3711824343
 O      3.4974168854      2.4955069268      1.2310433001
 C      4.2302129735      1.5701272865      0.4008263079
 O      2.7336784628      0.2497133842      1.7213792708
 C      3.5670487480      0.1452784608      0.5422312766
 C      2.7550702445     -0.2031741237     -0.6885329421
 H      1.9590141843      0.5702088163     -0.8231076408
 H      3.3630828499     -0.1235036766     -1.5917544195
 H      2.2966285298     -1.2657044570     -0.7254392364
 C      4.1298486273      2.2198127172     -1.0487712905
 H      3.0652857799      2.2373187967     -1.3167358935
 H      4.7114947998      3.1977579402     -0.9114966646
 H      4.6214001614      1.5790121856     -1.7712088296
 C      5.7414630533      1.7186223058      0.8000846883
 H      6.0521548752      2.7888726657      0.6043962173
 H      5.8528901744      1.5340549925      1.8610835211
 H      6.5038168386      1.1323091511      0.2791996028
 C      4.6974965696     -0.9028137478      0.7703824020
 H      5.4122760976     -0.9033132167     -0.0808678304
 H      5.2419718619     -0.8065871291      1.6677721965
 H      4.2412990740     -1.9396839454      0.7565022002
 H      1.4973220790      6.3575207255     -2.8653382755
 C     -0.7619350822      6.7033023430     -1.3914927330
 H     -0.9457023718      7.8203357002     -1.3700538707
 H     -1.4641349576      6.1640774459     -0.7232434519
 H     -1.0480045438      6.3470774353     -2.4315080855
 C      0.6333712820      6.3559262048     -0.9628807804
 C      0.9988504267      6.3592426217      0.3693336662
 C      2.2461777326      6.0112874700      0.8249874184
 C      3.1733127029      5.6220453206     -0.1157956628
 C      2.9491990348      5.7371244719     -1.5031840776
 C      1.6932555383      6.1519242632     -1.8707326483
 H      0.1532988454      6.6279478601      1.0292737464
 H      2.6165408889      5.9877979209      1.8740277664
 H      4.1369625236      5.4032843499      0.2647222655
 H      3.6881576021      5.6133594745     -2.1779128369
 P     -2.0643940605     -2.9577453351     -3.7687748757
 C     -1.1194052166     -3.0503046250     -5.3566900566
 H     -5.9751720291     -0.7409034229     -3.9576761084
 H     -3.1670092512     -0.8809699587     -3.8456934411
 C     -1.2446521046     -4.1421747590     -6.2240359169
 C     -0.4543048218     -1.8753177145     -5.8001592405
 H     -1.7374687801     -5.0910816218     -6.0072288519
 C     -0.6277804032     -4.1350625045     -7.4413036236
 H     -0.6963669483     -5.0594662056     -8.0173861007
 C      0.0066365630     -2.9870678699     -7.9240029277
 C      0.6991025399     -3.0252797832     -9.2386686057
 C      0.1913916139     -1.8779406716     -7.0481395293
 H      0.9527156133     -4.0880265148     -9.4726881701
 H      1.5538570438     -2.3648475055     -9.2342203247
 H      0.0409513452     -2.7006626795    -10.0846715203
 H      0.6849052380     -0.9862891317     -7.4197560730
 H     -0.5035412665     -0.9363673599     -5.2504247201
 H     -4.7000260433     -4.4005539357     -3.2354794399
 C     -3.5222800087     -1.8690359203     -4.1033630567
 C     -2.6440089176     -4.7006262032     -3.5748175225
 N     -4.7622872278     -2.9311821235     -6.0621647488
 C     -4.4931673564     -3.2059704413     -7.4838779057
 C     -4.0876667343     -1.7125185508     -5.6029965018
 H     -4.8186591204     -2.4511199263     -8.2041840830
 H     -3.4656206278     -3.3941462329     -7.7338090298
 H     -3.1510057450     -1.6860458031     -6.2473735548
 C     -4.7738648004     -0.2990438203     -5.7787062256
 C     -6.1149048382     -0.2765866612     -4.9545144870
 C     -3.8844313786      0.9459965137     -5.3771957023
 C     -5.0633759989     -0.0817415299     -7.2733674054
 H     -6.5148462406      0.7734781565     -4.8670754787
 H     -6.8193959129     -0.9056792258     -5.4975980905
 H     -2.9250041590      0.7928924259     -5.8186158940
 H     -3.8121606242      0.9893244973     -4.2537436661
 H     -4.3563637609      1.8800181476     -5.7460343068
 H     -5.5340621207      0.9499182964     -7.3931336114
 H     -5.6548628390     -0.9108405509     -7.6796353983
 H     -4.0855855086     -0.0510820940     -7.7505496415
 H     -4.3002060813     -2.1179329157     -3.3195410751
 C     -3.9242225870     -5.0658480865     -3.1976982104
 C     -1.6667537049     -5.6414969552     -3.4448029609
 C     -4.2244803861     -6.3290614437     -2.7288768082
 H     -5.2614491173     -6.5295761767     -2.3639344124
 C     -3.2592635399     -7.3361386202     -2.6912451325
 C     -1.9949892130     -6.9926581422     -3.0416843538
 C     -3.4349849744     -8.7348586518     -2.1734485636
 H     -1.2176659385     -7.6508269251     -2.8471027264
 H     -3.4070735291     -9.4487949259     -3.0411807662
 H     -2.5825396908     -8.9565083228     -1.5392194224
 H     -4.3786727009     -8.7964989482     -1.6247440088
 C     -6.0881518148     -3.4079248218     -5.6341831960
 H     -7.0054109394     -3.0674558262     -6.2750473136
 H     -6.2593621842     -3.1987987459     -4.5761954902
 H     -6.1438125637     -4.5024337096     -5.7358888692
 H     -5.0252469943     -4.0969377591     -7.7086464605
 H     -0.6464115674     -5.3139233752     -3.5707303025
174
# ORCA AIMD Position Step 1200, t=1200.00 fs, E_Pot=-6149.06860692 Hartree, Unit is Angstrom
 C      0.1095828270     -7.0585349500      0.4418104942
 C     -0.3831943076     -5.7804519589      0.6694366593
 C      1.0677834748     -7.1808966972     -0.5442738027
 H     -1.1031000381     -5.6704980169      1.4955298485
 H      1.4660209841     -8.1561554712     -0.8600945873
 C     -0.0020914069     -4.6656747859     -0.0701211768
 C      1.6077272950     -6.0541330997     -1.1879965229
 H      2.3587326583     -6.1361656336     -1.9537473196
 C      1.1039889034     -4.7513566047     -0.8999461891
 H      1.5054717816     -3.9394602597     -1.5136760755
 H     -0.3042652049     -7.8800367562      0.9149587811
 C     -0.9053892972     -3.4828647466      0.0008168578
 C     -2.2399280087     -3.5607011005     -0.1315199958
 H     -2.6958760487     -4.4739719103     -0.4825604239
 C     -3.2215348717     -2.5574614318      0.5000401262
 H     -4.0641066912     -2.5623661431     -0.1688562846
 H     -3.5177743930     -3.1309150952      1.3934121319
 C     -0.2526237246     -2.1274167740      0.3624019470
 H     -0.4126355168     -1.2974434748     -0.3773190820
 H      0.8025284136     -2.3800871083      0.4239449377
 C     -2.5530792886     -1.2997609026      1.0143387488
 H     -2.2289216265     -0.5125847122      0.2615638374
 H     -3.1301205630     -0.7375578004      1.6902556567
 B     -1.0629661234     -1.6327716781      1.7332550911
 O     -0.3681347998     -0.5509910441      2.4534398037
 C     -0.5888185861     -0.8854515714      3.8730982188
 O     -1.1993778014     -2.7337779723      2.6918451374
 C     -0.5062775312     -2.4432220523      3.8427636265
 C      0.9912743258     -2.8904389854      3.6621048718
 H      1.2334398929     -3.9163512275      3.3735310631
 H      1.2682559859     -2.1707624473      2.8641648922
 H      1.6493742183     -2.7632511137      4.5116052727
 C      0.5400140343     -0.3168205360      4.6879193317
 H      0.4843056778      0.7766351619      4.8576974907
 H      0.6506131150     -0.7517647116      5.6927097080
 H      1.4913691670     -0.5528205453      4.1292284632
 C     -1.9231579899     -0.4229334637      4.3715596094
 H     -2.6860160251     -0.8466257643      3.7477930808
 H     -1.9912245665     -0.8429571627      5.3791558913
 H     -2.0442723829      0.6639123492      4.4286774598
 C     -1.1097686175     -3.1128054028      5.0457129910
 H     -0.5879018177     -2.9757183146      5.9257205180
 H     -2.1789876779     -2.8887128854      5.1797658609
 H     -1.0116705675     -4.1707930507      4.8570699259
Pd     -1.1453131025     -2.2714864498     -1.9052515585
 C      0.1029091749     -1.2048027415     -2.9781624010
 C      0.1772278043      0.1621838824     -3.0456135561
 C      1.2081467544     -1.9765298164     -3.4514001283
 C      1.1746550827      0.7234107220     -3.7683636848
 C      2.2487065469     -1.4064582852     -4.1137890680
 C      2.1559569454     -0.0416608334     -4.3976443912
 H     -0.5595015386      0.7506364178     -2.5749186785
 H      1.2319294291     -3.0402951780     -3.3391404355
 H      1.2120742176      1.7948729475     -3.9373499270
 H      3.1125432496     -1.9175259267     -4.5232626882
 H      3.0689512892      0.4782549431     -4.8344074152
Li      1.0659757812      0.4136677671      1.4039225223
Br     -0.1688679638      2.7861496784     -0.3217229966
Li      2.1320839460      3.6816923285      0.3728277993
 C     -1.8001833635      4.5767521183      3.8304079292
 C     -0.5285854793      4.1522154321      3.5063859640
 C     -2.1892558078      4.6320431539      5.1732272474
 H     -0.2444833876      4.1950412156      2.4675177498
 H     -3.1559139362      4.9177138038      5.5130809037
 C      0.4580720261      3.8347057141      4.4091056730
 C     -1.2119927813      4.2372794418      6.1371935845
 H     -1.4096998997      4.3281357724      7.2566625769
 C      0.0886751267      3.8717133548      5.7625053354
 H      0.9101527207      3.6001997151      6.4405250754
 H     -2.4652075176      4.8564710487      3.0005507577
 C      1.8284624855      3.2956404199      3.9468645123
 C      2.9634846836      3.7094085550      4.5148930034
 H      2.8580852587      4.5751924148      5.1924365876
 C      4.3557115007      3.1946219310      4.2354298955
 H      4.9610055159      3.8208770090      3.6035619337
 H      4.9626626997      3.1283383337      5.1428443417
 C      1.7602798349      2.3440279557      2.7813113821
 H      1.3033503296      2.9376321725      1.9614352992
 H      1.0532736658      1.5657761715      2.9787474250
 C      4.2198867663      1.7995162698      3.6293242801
 H      5.2758868330      1.4448155091      3.4577358040
 H      3.7087753168      1.0859633722      4.2913438577
 B      3.2113793863      1.7971410821      2.2905085448
 O      3.6441361210      2.5820642534      0.9718260962
 C      4.3960697832      1.7109070253      0.1434316324
 O      3.0536123148      0.4040315004      1.6832853718
 C      3.7367051293      0.2699010649      0.4317852227
 C      2.6915773335     -0.1296550699     -0.6224080614
 H      1.8749498958      0.6378715745     -0.6975913207
 H      3.1578070049     -0.3895385009     -1.5772413484
 H      2.1574193511     -0.9874953243     -0.2528405666
 C      4.2327171076      2.2380490976     -1.3846697852
 H      3.2056067014      2.1537508509     -1.6188901270
 H      4.6424462797      3.1829670466     -1.3773084644
 H      4.8027582893      1.5827132366     -2.0077809219
 C      5.8329887055      1.8185364613      0.4611746672
 H      6.1290921394      2.8748495955      0.5114950224
 H      6.0382116009      1.3098527403      1.4391351389
 H      6.3834086719      1.2706448609     -0.3325630373
 C      4.7446849827     -0.8824954313      0.5290307948
 H      5.2408306502     -1.0035429191     -0.4567506312
 H      5.5187183646     -0.6826329874      1.2445011929
 H      4.3222474376     -1.8376764860      0.7704978150
 H      1.2241336470      5.9923252133     -2.8106214183
 C     -0.8108935438      6.7779928673     -1.1897200138
 H     -1.0150481911      7.8197682931     -0.9612791931
 H     -1.5747981098      6.1998425310     -0.6966200020
 H     -1.0025480864      6.6074546234     -2.2187872641
 C      0.5771846128      6.3831366695     -0.8122991959
 C      0.9591556932      6.4055357077      0.5397867494
 C      2.3081841682      6.0942088251      0.8616319596
 C      3.2719700841      5.8360976066     -0.1400074985
 C      2.8401917102      5.7699575235     -1.4843605630
 C      1.4759151150      6.0322266217     -1.8243981974
 H      0.2348300833      6.6838264456      1.3594543440
 H      2.7238310318      6.0858696774      1.8941800751
 H      4.2722623757      5.6830644932      0.1154111130
 H      3.5699482632      5.6241735455     -2.2484305428
 P     -2.2682287216     -2.9285803990     -3.7123239482
 C     -1.2912530733     -3.1341937054     -5.3766378446
 H     -5.8487117531     -0.2868726714     -4.0672670821
 H     -3.5351251126     -0.8439890396     -3.4917865514
 C     -1.4391470341     -4.2347367663     -6.2282378249
 C     -0.6695311160     -1.9964054654     -5.8967425572
 H     -2.1386388923     -4.9880221532     -5.9331089943
 C     -0.7613637599     -4.2736375791     -7.4686824050
 H     -0.8552843123     -5.1204630855     -8.1776573891
 C     -0.1321027741     -3.1457690039     -7.9634156468
 C      0.3602163323     -3.0548652923     -9.4239463672
 C     -0.0720682751     -2.0064762696     -7.1473835930
 H     -0.4588487270     -2.8873425678    -10.0791926552
 H      0.7643922358     -4.0609762029     -9.6950518519
 H      1.0747390449     -2.2809658548     -9.5979279859
 H      0.4185489281     -1.1295353047     -7.5500644117
 H     -0.6120450377     -1.0933273153     -5.2864493430
 H     -4.8654442257     -4.2758482278     -2.6673944518
 C     -3.6856019344     -1.8348234451     -4.0598246447
 C     -2.8482224053     -4.6005113707     -3.2697793973
 N     -4.4872809561     -3.0392999347     -6.0225698902
 C     -4.1749921190     -3.5892205154     -7.3350482342
 C     -4.0322580106     -1.7038858323     -5.5492121424
 H     -5.0462120750     -3.4460558708     -8.0357333884
 H     -3.3443178972     -3.0270219257     -7.8016491421
 H     -3.0744844203     -1.5170496253     -6.0411215184
 C     -4.8262486432     -0.4412520077     -5.9048220178
 C     -6.1251213470     -0.1992488809     -5.0858614708
 C     -3.8518858347      0.6982700023     -5.4931192509
 C     -5.2299517947     -0.3135843613     -7.3999757162
 H     -6.3682457658      0.8321045711     -5.1512479861
 H     -6.9665961454     -0.8019155075     -5.3456926413
 H     -2.9129223965      0.5024076444     -6.0386169498
 H     -3.7334230700      0.7256778402     -4.4181656778
 H     -4.2596541776      1.6421134258     -5.8507351704
 H     -5.5943953552      0.6716388196     -7.5668279755
 H     -6.0180213501     -1.0641009546     -7.5893862282
 H     -4.3105044557     -0.3399360880     -8.0070158390
 H     -4.5260764012     -2.2501794730     -3.6279981211
 C     -4.1123908980     -5.0170447879     -2.7744479657
 C     -1.8278031129     -5.5328846826     -3.1942678279
 C     -4.2723546705     -6.3319431431     -2.2933386387
 H     -5.1946502305     -6.6811557176     -1.8232895589
 C     -3.2787455421     -7.3214148362     -2.4213843844
 C     -2.0162252267     -6.8251877699     -2.7914169986
 C     -3.5405888755     -8.7331582076     -2.0249643291
 H     -1.1177322699     -7.4847647225     -2.7086730190
 H     -3.7852653926     -9.1972206243     -2.9219025756
 H     -2.6344796214     -9.1814247677     -1.5543640630
 H     -4.4207301837     -8.8341179586     -1.3842948298
 C     -5.8170595070     -3.2753916056     -5.5491183048
 H     -6.4827944172     -2.7749944857     -6.1954982697
 H     -5.9427863430     -2.8183035203     -4.5582797485
 H     -6.0064237656     -4.3460144800     -5.5091849139
 H     -3.8613692535     -4.6365902754     -7.2634326373
 H     -0.8385846241     -5.1469375091     -3.3865701333
174
# ORCA AIMD Position Step 1250, t=1250.00 fs, E_Pot=-6149.06167408 Hartree, Unit is Angstrom
 C      0.0552917474     -7.0329982611      0.6836863174
 C     -0.6065482286     -5.8304503003      0.6809075470
 C      1.1036873050     -7.2448166662     -0.2233132543
 H     -1.5123344224     -5.6720255156      1.2888439016
 H      1.6990911878     -8.1794289172     -0.3423006706
 C     -0.2650824566     -4.7662567879     -0.1597681328
 C      1.3557839163     -6.2542561484     -1.1472586076
 H      2.0660283121     -6.5253145859     -1.8928252306
 C      0.7485458538     -5.0005938729     -1.1067532929
 H      1.0370240896     -4.1009483250     -1.7487908715
 H     -0.2249908461     -7.7773963236      1.3643608723
 C     -0.9781988820     -3.4451208707     -0.0572254159
 C     -2.3282328097     -3.3583071663     -0.0844295825
 H     -2.8115036369     -4.3376048203     -0.1370058845
 C     -3.1992647108     -2.3004347025      0.4620640315
 H     -3.9697349981     -1.9789311405     -0.3172205308
 H     -3.7611218126     -2.8387235721      1.2192169296
 C     -0.2162864956     -2.2066702424      0.2521839435
 H     -0.1310948603     -1.3660385812     -0.4773386228
 H      0.7907682126     -2.4470812137      0.5920264317
 C     -2.4790341923     -1.0924379818      0.9454130641
 H     -2.3688082496     -0.3210738000      0.2156331113
 H     -3.1695799657     -0.5936394773      1.6979711324
 B     -1.0670013826     -1.5338865696      1.5262879028
 O     -0.1050839538     -0.5060021700      2.2447433918
 C     -0.2348231946     -0.8424659631      3.6611283366
 O     -1.1904875834     -2.6221424300      2.5343773636
 C     -0.3537210084     -2.3710644628      3.6570940816
 C      0.9289379278     -3.1851712491      3.5232661451
 H      0.5076303636     -4.1432895875      3.2437879015
 H      1.6626851660     -2.8971441419      2.7855056922
 H      1.4177439157     -3.3606729804      4.5059209760
 C      1.0058758292     -0.2733790236      4.4148197273
 H      0.7319529359      0.7412045214      4.6820683442
 H      1.1135949966     -0.8268328017      5.3524832619
 H      1.9677472888     -0.4503096557      3.9955322580
 C     -1.4107938084     -0.0023878706      4.2046740987
 H     -2.3852733784     -0.4173389439      4.0419472693
 H     -1.2467571548      0.4112412735      5.2221375503
 H     -1.3236078151      0.9252578956      3.5843083141
 C     -1.1384140978     -2.8899536938      4.9281709681
 H     -0.8437561644     -2.2286460317      5.8211450703
 H     -2.2271993498     -2.8062121629      4.7485833320
 H     -0.9723551447     -3.9383547256      5.3077919326
Pd     -1.2169116313     -2.2450919047     -2.0012479741
 C      0.1064728851     -1.2364492472     -3.2361787720
 C      0.1291804253      0.1376869741     -3.2443720495
 C      1.1550688899     -1.9539915401     -3.8306801050
 C      1.3166847642      0.7897448073     -3.6935947131
 C      2.2968922089     -1.2686965275     -4.4147201701
 C      2.3756359251      0.1073212131     -4.2438990194
 H     -0.5798904586      0.6347264845     -2.6817963381
 H      1.2050432428     -3.0444089896     -3.8157040461
 H      1.3590639857      1.7957337383     -3.4402551195
 H      3.0534886336     -1.8858597917     -4.7740467979
 H      3.1857108892      0.6525935812     -4.7334470154
Li      1.1135056920      0.6540504866      1.5613065079
Br     -0.0326801950      2.6109439160     -0.0667950593
Li      2.1699695802      3.7290783658      0.5673826735
 C     -1.8114398753      4.2757471041      4.1288011359
 C     -0.5116211118      4.1169484974      3.6473721239
 C     -2.1160118537      4.0402477294      5.4429072963
 H     -0.3772970298      4.1137303955      2.6225672386
 H     -3.0564103616      4.2198806884      5.9058201774
 C      0.5108156665      3.7375749991      4.5321993432
 C     -1.0995798784      3.6397547447      6.2934884108
 H     -1.3188475487      3.4365478774      7.3460646565
 C      0.2249440846      3.5411983415      5.8706447939
 H      1.0410301906      3.3153167538      6.6186007201
 H     -2.6651074572      4.5612120006      3.5226807401
 C      1.9093720442      3.4534432711      4.0236995982
 C      3.0585781644      3.8352688835      4.5807174897
 H      3.0063712135      4.4600835100      5.4791254155
 C      4.3576533148      3.5641676727      3.9260545611
 H      4.3553617292      4.3552629542      3.1206096827
 H      5.2391036589      3.7342418387      4.5893574412
 C      1.8513991757      2.6184833608      2.7780312420
 H      1.1583197027      3.1126972009      2.0305189182
 H      1.2304306045      1.7465013178      3.0354908819
 C      4.4347429889      2.1446943521      3.2563914166
 H      5.4186427897      2.0071567377      2.9363882791
 H      4.2417591880      1.3522940958      3.9922543607
 B      3.2908754516      2.0335178121      2.0890610860
 O      3.6912319726      2.7813993180      0.7719272864
 C      4.4309999399      1.8354938508     -0.0364757100
 O      3.0037831834      0.6563429060      1.5287539409
 C      3.7469077628      0.4530457060      0.2996120380
 C      2.6613592113      0.0042455097     -0.6849889653
 H      1.8590405234      0.7052136557     -0.7273403713
 H      3.1003035083     -0.1429806744     -1.6668984622
 H      2.2217344749     -0.8906847282     -0.3417655562
 C      4.1424462870      2.1664797696     -1.5088639729
 H      3.0133180383      2.3636684418     -1.6295393036
 H      4.7679351167      3.0624703684     -1.6834314407
 H      4.5450146489      1.2519437643     -2.0423033569
 C      5.9906866392      1.8655994068      0.2082147562
 H      6.2811585311      2.8677279959      0.1078924228
 H      6.2162497134      1.6030149884      1.2681448443
 H      6.4730340931      1.1566996740     -0.4382366698
 C      4.7770439531     -0.6847797166      0.3741259555
 H      5.3158241374     -0.8707625080     -0.5499825281
 H      5.5713117833     -0.5522788878      1.1806249373
 H      4.2448342995     -1.5922057341      0.5960502432
 H      1.0185551778      5.8602263263     -2.6488157733
 C     -0.8814540935      6.6719654448     -0.9064091411
 H     -1.2387378563      7.5696515670     -0.4224289067
 H     -1.5361752027      5.9086959867     -0.4435562301
 H     -1.1206561253      6.7183435782     -1.9499827951
 C      0.5312936609      6.4199604443     -0.6600415474
 C      1.0520485486      6.3897114960      0.6465155530
 C      2.3575912457      6.1038082771      0.9380035696
 C      3.2251069062      5.8308040850     -0.1270891458
 C      2.7495512269      5.6820378253     -1.3892106866
 C      1.4241337454      5.9908420047     -1.6272777667
 H      0.4251440538      6.6063419909      1.5418968960
 H      2.6640199823      6.1458954794      1.9692946081
 H      4.2582503941      5.6490825529      0.0470249776
 H      3.4240814197      5.2529727960     -2.1710404851
 P     -2.2945459435     -3.0123975773     -3.7383608328
 C     -1.4167550723     -3.2373559365     -5.2650752473
 H     -5.8319334199      0.1056537331     -3.9796061335
 H     -3.1686668704     -0.7869466365     -3.6915309949
 C     -1.4087075322     -4.4137076110     -5.9832981448
 C     -1.0374128356     -2.0272360580     -5.9134005630
 H     -1.7623192200     -5.2527633634     -5.4574436836
 C     -0.9656572064     -4.4361476854     -7.3221343923
 H     -0.9505661908     -5.2706627130     -8.0302025309
 C     -0.5219537238     -3.2728086393     -7.8604139966
 C      0.0177338479     -3.2667607559     -9.2630662928
 C     -0.5244397820     -2.0724296811     -7.1815878119
 H      0.5841925449     -2.3298680576     -9.3880009741
 H     -0.7526507018     -3.2540754090    -10.0891780264
 H      0.7954006822     -4.0462423271     -9.3647234239
 H     -0.0452169307     -1.2231440081     -7.6295482527
 H     -1.1426299150     -1.1100241590     -5.3403976935
 H     -4.7962214650     -4.0621898650     -2.7527075791
 C     -3.6207629277     -1.7491715478     -4.0178215549
 C     -2.7043172740     -4.6431243482     -3.1734918746
 N     -4.6065962069     -3.0443047096     -5.9432255081
 C     -4.2212167664     -3.5113349122     -7.2507054088
 C     -4.1098214498     -1.7269485187     -5.4909424530
 H     -4.9302769298     -3.2172888463     -7.9890111549
 H     -3.2233366894     -3.1050830710     -7.4865466798
 H     -3.1892851500     -1.6209044589     -5.9962946840
 C     -4.8104314257     -0.4143836439     -5.9380580757
 C     -6.0456834730     -0.1416166422     -5.0639024433
 C     -3.9373036019      0.7889063912     -5.9276442455
 C     -5.2271142992     -0.6651087391     -7.3978232391
 H     -6.6232039113      0.7244159157     -5.4693639502
 H     -6.7456572762     -1.0312390093     -5.1138528852
 H     -2.9621880309      0.6077281915     -6.4347610248
 H     -3.7414371268      1.1301619929     -4.9294593839
 H     -4.4762070566      1.5354234455     -6.4749480312
 H     -5.7224385577      0.1966252377     -7.8240476244
 H     -5.9016386208     -1.5192570143     -7.4681988717
 H     -4.2785346355     -0.8499777590     -7.9275479859
 H     -4.4753705784     -1.9297157840     -3.3213108421
 C     -4.0073418208     -4.8497820872     -2.7244117764
 C     -1.6904103338     -5.5976404361     -3.0742971548
 C     -4.3299260629     -6.1357313156     -2.1917315592
 H     -5.2994797586     -6.3065458201     -1.7958524532
 C     -3.3301617109     -7.0984087698     -2.1027392999
 C     -2.0184597380     -6.8154887524     -2.4884946929
 C     -3.6999352317     -8.5309928973     -1.7893046530
 H     -1.1815550832     -7.6045873204     -2.4390902718
 H     -4.1835621354     -9.0994747719     -2.6375816608
 H     -2.7821469345     -9.0125690224     -1.3981268395
 H     -4.3745092479     -8.5590905571     -0.9187121856
 C     -5.8944788018     -3.6866469049     -5.5629918258
 H     -6.6985507429     -3.3422687840     -6.3042128442
 H     -6.2019464881     -3.5262513655     -4.5272014241
 H     -5.6389491024     -4.7260805775     -5.7742254356
 H     -4.1938888476     -4.6412307426     -7.3048878570
 H     -0.7016735965     -5.4223155917     -3.5055594790
174
# ORCA AIMD Position Step 1300, t=1300.00 fs, E_Pot=-6149.06304495 Hartree, Unit is Angstrom
 C     -0.1246185694     -6.8823288007      0.8538421701
 C     -0.8885865037     -5.6822252583      0.6924130772
 C      0.9104636654     -7.1606186783     -0.0085717875
 H     -1.6485847140     -5.3462009459      1.3894032846
 H      1.4880557684     -8.0878214466      0.0396168399
 C     -0.5654232614     -4.8218613639     -0.3185482994
 C      1.2388734194     -6.2253530016     -0.9721212783
 H      2.1379254063     -6.3672508792     -1.5669301075
 C      0.5002069272     -5.0756146452     -1.1255811468
 H      0.7066489673     -4.3263212026     -1.9137259078
 H     -0.4604621131     -7.6249453058      1.6150487526
 C     -1.1756924029     -3.4738166668     -0.2920152232
 C     -2.4991711648     -3.1653091917     -0.3319105721
 H     -3.0893945916     -3.8978021780     -0.8773786233
 C     -3.1381938628     -1.9415842081      0.3489876394
 H     -3.8748652229     -1.4173995588     -0.1967613590
 H     -3.6470298905     -2.4485537632      1.2010501075
 C     -0.1793545954     -2.4473840931      0.1800444636
 H      0.0370520861     -1.5833107409     -0.5831493618
 H      0.8390024277     -2.8280007248      0.2202426699
 C     -2.0775007539     -0.8216566229      0.7746231440
 H     -1.8063785314     -0.2235195933     -0.1396025612
 H     -2.6474840175     -0.1529839821      1.4266423883
 B     -0.8423417699     -1.5807266948      1.4236729663
 O      0.1599841187     -0.6130086062      2.0714234561
 C      0.1011749633     -0.7381972729      3.5113586608
 O     -1.3422044468     -2.3510981393      2.5892784288
 C     -0.3535066468     -2.1986160495      3.6649778869
 C      0.8334740502     -3.1189246576      3.4420312771
 H      0.6421801296     -4.1881299272      3.2597028001
 H      1.3394285593     -2.7485783190      2.5575114917
 H      1.5168831202     -2.8659873610      4.2592067033
 C      1.5187664080     -0.5436216832      4.1028709298
 H      1.7207937575      0.5305857997      4.0501841487
 H      1.6256641636     -0.9673675969      5.1201358369
 H      2.2965559592     -1.0519706832      3.5439721438
 C     -0.9074773045      0.2282358646      4.0657942735
 H     -1.8931657802     -0.1503533833      3.7546969380
 H     -0.8936346708      0.2333641631      5.1577248390
 H     -0.8048781038      1.2345416119      3.7158193843
 C     -1.0780739526     -2.5672750929      4.9577792944
 H     -0.4583786996     -2.5639265272      5.8635050877
 H     -1.9604204821     -2.0271974208      5.1681276483
 H     -1.4143433664     -3.5565393089      4.7526350747
Pd     -1.0172077908     -2.2279850518     -1.9748129004
 C      0.1709956620     -1.2123593857     -3.1187639433
 C      0.1956102528      0.1887728633     -3.0897015691
 C      1.1393857413     -1.8694506535     -3.9199703546
 C      1.1686249202      0.8609567035     -3.7558206481
 C      2.1856613288     -1.2064032079     -4.4562795335
 C      2.2385842710      0.1623548222     -4.3600047990
 H     -0.6291547228      0.6751634384     -2.5584894315
 H      1.0376452627     -2.9506485620     -4.1153801190
 H      1.2297736537      1.9235501682     -3.7833399573
 H      2.9440503275     -1.7113806475     -5.0182495195
 H      3.1024416053      0.6925318068     -4.5234442602
Li      1.1908522454      0.6001885762      1.2161678939
Br      0.0797810961      2.4348505221      0.0960563755
Li      2.1791994517      3.6101246673     -0.0218190211
 C     -1.7793490570      3.9367659032      4.4330480209
 C     -0.4816505722      4.0517399887      3.9585491238
 C     -1.9591242879      3.4993287237      5.7628347548
 H     -0.3426512600      4.5639008175      3.0238226037
 H     -2.9720386665      3.3708207818      6.1459824975
 C      0.6531627207      3.5915953165      4.6636210321
 C     -0.8653888655      3.1321522414      6.5225486176
 H     -0.9767547667      2.8380549322      7.5188650018
 C      0.4074427950      3.1453343385      5.9646242591
 H      1.2803477503      2.7429372508      6.5127136650
 H     -2.6372860142      4.2036404589      3.8661338280
 C      1.9493415127      3.5833086117      3.9579830178
 C      3.0516014216      4.1928237361      4.4390279680
 H      2.9731370168      4.6811999760      5.4047198808
 C      4.4418153362      3.8454833595      3.8061351104
 H      4.6607339169      4.6600810659      3.1426242550
 H      5.1507557267      3.8902146814      4.5983546776
 C      1.9713953044      2.9201692283      2.6051759277
 H      1.5479182038      3.6047587172      1.9414343272
 H      1.2003197204      2.1198630359      2.5870469254
 C      4.5819687306      2.4626558158      3.1183344849
 H      5.6479405564      2.2191376106      2.7488340107
 H      4.4319046597      1.6899788323      3.9177518452
 B      3.3948022885      2.2998296859      1.9749488593
 O      3.6733718268      2.9570725808      0.6094003128
 C      4.3363079799      1.9840508920     -0.2506292137
 O      3.0910588511      0.8668640021      1.4963178338
 C      3.7052565672      0.5678128683      0.2443533926
 C      2.6668060392      0.0424818289     -0.7544882434
 H      1.9964413995      0.8334624827     -1.1021426670
 H      3.0725290324     -0.4310008198     -1.6912949868
 H      2.1645940942     -0.8221755274     -0.1157630580
 C      4.0207238510      2.4428608111     -1.6803366178
 H      2.9816367413      2.5350702457     -1.7595897335
 H      4.4320589747      3.4695669113     -1.7129252705
 H      4.4795332576      1.7972166684     -2.3852176031
 C      5.8687874192      2.0187829363     -0.0523282730
 H      6.1380666346      3.1275888768     -0.1237758074
 H      6.2299547389      1.6613199829      0.9115198617
 H      6.2660155060      1.3806774027     -0.8454022023
 C      4.6723671700     -0.5437884102      0.5716992236
 H      5.3264050197     -0.7711590969     -0.2487603021
 H      5.3321966867     -0.2759261518      1.4323680423
 H      4.1243720748     -1.4784230394      0.8075363289
 H      0.8922068429      5.8256734165     -2.5775172539
 C     -0.9475582800      6.4423732611     -0.5851446585
 H     -1.4430480223      7.1706163627      0.0962291584
 H     -1.5233898893      5.5044706712     -0.4100288441
 H     -1.1780385201      6.8058125792     -1.6290938188
 C      0.5014351297      6.2484159026     -0.4066703110
 C      1.0810436895      6.4056408401      0.8663163113
 C      2.4466056719      6.1404149014      1.0509682123
 C      3.2791762071      5.7238554832     -0.0194878960
 C      2.6893048407      5.6451655936     -1.2722605264
 C      1.3282099625      5.9418212726     -1.4776856743
 H      0.5225313072      6.6574283775      1.7401389969
 H      2.7670480718      6.1737610276      2.0495360892
 H      4.3137157282      5.3820366596      0.1388268960
 H      3.2679414299      5.3603984549     -2.2160503025
 P     -2.3484689867     -2.9562325171     -3.7851736457
 C     -1.5540124291     -3.1998246768     -5.3850545785
 H     -5.7651609087      0.0261140585     -4.0922039346
 H     -3.5974579566     -0.9413851014     -3.7189028362
 C     -1.3054820466     -4.4209040778     -5.9424868721
 C     -1.2279409551     -2.0535432556     -6.1301413433
 H     -1.4693451817     -5.3161101749     -5.4048190385
 C     -0.8095015232     -4.5507146432     -7.2340668060
 H     -0.4639910678     -5.4989993821     -7.6001794077
 C     -0.6377036319     -3.4741508133     -8.0123061372
 C     -0.1698865948     -3.6193779474     -9.3879239591
 C     -0.8159262903     -2.1751516313     -7.4587188226
 H      0.6678777320     -4.3274756802     -9.5561430389
 H      0.1417700796     -2.6868215733     -9.7624725903
 H     -0.9905625753     -4.0132502139     -9.9980508508
 H     -0.6957150168     -1.3406810462     -8.1414548386
 H     -1.3408138995     -1.0722445365     -5.6787434947
 H     -5.1499862590     -4.3366817533     -2.9568510589
 C     -3.7861863959     -1.8483249336     -4.1679179947
 C     -2.9001514127     -4.6044715545     -3.1079999779
 N     -4.5977142996     -3.2045793926     -5.9717010607
 C     -4.4248952050     -3.6347522654     -7.3021468755
 C     -4.1792172886     -1.8590466322     -5.6821639762
 H     -5.2614621196     -3.4011604664     -8.0170828773
 H     -3.4691369698     -3.2996969913     -7.6689751116
 H     -3.2666511032     -1.6802855058     -6.2270156607
 C     -5.0432768048     -0.5795963273     -6.0443758182
 C     -6.1544881764     -0.2254294336     -5.0628986998
 C     -3.9966674374      0.5413369640     -6.0832295327
 C     -5.6678224025     -0.6894746053     -7.3944322964
 H     -6.7385786600      0.6148381806     -5.4350420729
 H     -6.9148682381     -0.9525339364     -4.8226014453
 H     -3.2868923104      0.3067591179     -6.8628488222
 H     -3.3134446140      0.5682311501     -5.1946509891
 H     -4.3848046488      1.5734567465     -6.2467736003
 H     -6.0799494002      0.3747763715     -7.5696439967
 H     -6.5201674175     -1.3422880696     -7.5145244852
 H     -5.0058257781     -1.0325504407     -8.1793377417
 H     -4.6716881651     -2.2692289018     -3.5690003118
 C     -4.2062929761     -4.9547228345     -2.7645634907
 C     -1.9053881434     -5.6016669557     -2.9835407707
 C     -4.4891671603     -6.1398239965     -2.1636841819
 H     -5.5181479000     -6.3790702362     -2.0193940215
 C     -3.4895997148     -7.1215674340     -1.9299237973
 C     -2.1943465186     -6.8151139584     -2.4215789384
 C     -3.8311401922     -8.4060733622     -1.1806829414
 H     -1.4136955538     -7.6219311155     -2.3623017277
 H     -4.3328787992     -9.0762438876     -1.9274832433
 H     -3.0309532139     -8.9739689137     -0.8000271594
 H     -4.4967852731     -8.2309699766     -0.3603813342
 C     -5.9423773021     -3.5264088444     -5.3294524486
 H     -6.8035266357     -3.3802873072     -5.9388502779
 H     -6.0624269200     -2.9720015339     -4.4202439074
 H     -5.9328024486     -4.5822504624     -5.0720592745
 H     -4.4435718649     -4.6980242260     -7.2960552436
 H     -0.8895368922     -5.3493512869     -3.3286875887
174
# ORCA AIMD Position Step 1350, t=1350.00 fs, E_Pot=-6149.06196840 Hartree, Unit is Angstrom
 C     -0.4625885857     -6.9286654754      0.9150600685
 C     -1.1640652315     -5.7314478762      0.7901905686
 C      0.6390974382     -7.2303087444      0.1886445510
 H     -2.0498057628     -5.5845916994      1.3672624412
 H      1.1041261603     -8.1635420504      0.4212789032
 C     -0.6679895040     -4.7587624545     -0.0621554321
 C      1.0556701412     -6.2875549770     -0.7807958166
 H      1.8126400885     -6.5687794030     -1.5431828342
 C      0.4304658843     -5.0944990704     -0.8856673510
 H      0.7722182343     -4.3688259866     -1.5423134673
 H     -0.7392554154     -7.6582510814      1.7687919163
 C     -1.1311882981     -3.3492438475     -0.1060682000
 C     -2.4415465433     -2.9584304671     -0.2818598210
 H     -3.1448612519     -3.7843235074     -0.3965546489
 C     -2.9661611865     -1.5763108366      0.0725575749
 H     -3.4109325249     -1.1343374674     -0.8982190123
 H     -3.8442308000     -1.8150714031      0.6510900652
 C     -0.0819654160     -2.2982753112      0.2443484995
 H      0.2079470152     -1.6104960470     -0.6487739673
 H      0.8940733881     -2.7831174512      0.3770641950
 C     -1.9849105388     -0.4999663871      0.6463775501
 H     -1.4304732572     -0.0817964402     -0.1871395003
 H     -2.4969924725      0.2563248063      1.2233298236
 B     -0.7710604066     -1.3572387012      1.4573306233
 O      0.4173301437     -0.6210645296      1.9985236584
 C      0.4511562058     -0.7403611689      3.4137357648
 O     -1.2651191774     -2.1655674116      2.6473726926
 C     -0.2757169725     -2.1556812039      3.6040308499
 C      0.6253330624     -3.4682128191      3.4022367280
 H     -0.1605831532     -4.1619102929      3.0685126270
 H      1.3179262801     -3.3759094739      2.5490455612
 H      1.1163294139     -3.8073705374      4.2939348389
 C      1.8989601444     -0.5896821123      3.9323903771
 H      2.4359643406      0.3335332047      3.6903936242
 H      1.7386697507     -0.6594404211      5.0151393515
 H      2.5919507292     -1.3650282732      3.5231570043
 C     -0.3804995632      0.4133633913      3.8679020582
 H     -1.4411309784      0.3794731001      3.5181292144
 H     -0.4267508556      0.4619814746      4.9421527106
 H      0.0024575039      1.3190021053      3.4392961793
 C     -0.8573893860     -2.3137175146      4.9598318726
 H      0.0260271602     -2.1293731647      5.5686711208
 H     -1.5035759338     -1.4849555190      5.2699867578
 H     -1.3320115773     -3.2767570475      5.2260357275
Pd     -0.9681290703     -2.2799797013     -2.0284302632
 C      0.2905742917     -1.1529317686     -3.1861336661
 C      0.2199233630      0.2481102929     -3.1483046962
 C      1.3072181030     -1.7379808900     -3.8654081472
 C      1.1438758078      1.0024570034     -3.9128177601
 C      2.1870449251     -0.9931872758     -4.7087566882
 C      2.0908666790      0.4032315537     -4.7301888338
 H     -0.5217345814      0.8455266075     -2.4962661355
 H      1.5249793622     -2.8258449403     -3.8532275314
 H      1.0367596768      2.1121109254     -3.8133914125
 H      3.0233762849     -1.4393318920     -5.2622800603
 H      2.6278072243      1.0230537476     -5.3887196504
Li      1.2786673926      0.7182898917      1.2450310627
Br      0.0286022615      2.3054844854      0.0416311324
Li      2.0732612955      3.7487178832      0.0408072916
 C     -1.6306351453      3.6741806257      4.8534868103
 C     -0.4540604118      3.9140221282      4.1459480045
 C     -1.6207640433      2.9766585207      6.0623737268
 H     -0.5821454330      4.4005642208      3.1377449420
 H     -2.5853249833      2.7595053294      6.5402073960
 C      0.8017717434      3.5263904030      4.7287485238
 C     -0.3920680123      2.5950248542      6.6092890101
 H     -0.3392256475      1.9302526128      7.4117373776
 C      0.8134564466      2.9564854701      5.9687986507
 H      1.7759931837      2.7241465002      6.3779674900
 H     -2.5070602622      4.0647665075      4.4359746024
 C      2.0346128215      3.7526442185      3.9850566556
 C      3.1876312104      4.0594092206      4.5026338522
 H      3.3091812317      4.3171681614      5.5369185999
 C      4.4465193296      4.0595988816      3.6748506780
 H      4.4598851144      4.7824399108      2.8005899974
 H      5.2778782494      4.3718740281      4.3610350453
 C      1.9852381574      3.2906810630      2.5503877234
 H      1.5693476926      4.0871361858      1.8956444139
 H      1.1996850297      2.5514662952      2.4734089423
 C      4.5556593353      2.6951311302      3.0595423523
 H      5.5246444318      2.5241825297      2.6483270203
 H      4.3583100760      1.8819229843      3.7180163024
 B      3.3660100734      2.5554733335      1.8834263251
 O      3.7289335707      3.1841235258      0.5047759618
 C      4.2965135737      2.1538644562     -0.2763142392
 O      3.1413524981      1.0684739049      1.5512272090
 C      3.7823243138      0.7287153400      0.3295319158
 C      2.8083472102     -0.0347670652     -0.6410874439
 H      1.9100308844      0.4844176212     -0.9376876245
 H      3.3471502350     -0.2011666808     -1.5260872621
 H      2.6246030415     -0.9563651394     -0.2569232938
 C      3.8853454906      2.2495986664     -1.7135720216
 H      2.7504961124      2.1860991041     -1.7389424244
 H      4.2153919290      3.2344236389     -2.1152615393
 H      4.3562178767      1.4297936556     -2.2694787908
 C      5.8236879491      2.2490800476     -0.2859715425
 H      6.0498918638      3.2091793623     -0.7746571995
 H      6.3021919258      2.0796757848      0.6399173446
 H      6.1195883984      1.4927081613     -1.0004828257
 C      4.9189554754     -0.2419840456      0.5765415663
 H      5.3321117379     -0.6925084451     -0.3396501757
 H      5.6532714738      0.1266418427      1.2194059775
 H      4.4719891792     -1.0701612551      1.1568974504
 H      0.7635649416      5.6401457540     -2.2608097038
 C     -1.0353206210      6.1690360284     -0.2352350600
 H     -1.4081435125      6.6583796026      0.6461753450
 H     -1.5773333977      5.2916768670     -0.4392040203
 H     -1.2825752019      6.8662560921     -1.0381475360
 C      0.4766512140      5.9835186419     -0.1278151062
 C      1.1439275846      6.2739259901      1.0581193739
 C      2.5274217093      6.2580311474      1.1401802851
 C      3.2690500974      6.0150245371      0.0030234905
 C      2.6281935921      5.8598833895     -1.2150795502
 C      1.2669427954      5.7942349740     -1.2539366038
 H      0.5809171165      6.4584965497      1.9183997142
 H      3.0901235396      6.3545519609      2.0198438949
 H      4.3920571921      5.9068351487      0.1096988981
 H      3.1879844122      5.6787079243     -2.1874199976
 P     -2.3206187799     -3.0291066969     -3.8203431272
 C     -1.4852734714     -3.2786185953     -5.4894261865
 H     -5.8602486887     -0.2594479222     -3.8041424483
 H     -3.2384503051     -0.8532555206     -4.0329907971
 C     -1.2327450388     -4.5256864879     -5.9830943193
 C     -1.0909825754     -2.1646524056     -6.2773404649
 H     -1.3842557161     -5.4190636347     -5.4231297899
 C     -0.7581850818     -4.7607317112     -7.2571731089
 H     -0.6702997910     -5.7917682416     -7.4980872613
 C     -0.5921887854     -3.6951408208     -8.1685125677
 C     -0.3288534001     -3.8534182218     -9.6226490584
 C     -0.7728580401     -2.3987099702     -7.6058369762
 H     -1.1298198703     -4.5051891076     -9.9961145149
 H      0.5985921266     -4.4036701315     -9.8514422104
 H     -0.3333491174     -2.9165467731    -10.1970110117
 H     -0.5556361579     -1.5063086954     -8.2075859222
 H     -1.1635461441     -1.1539068227     -5.8643830908
 H     -5.2919903771     -4.2723236093     -3.1574841545
 C     -3.7014525967     -1.8776027729     -4.2921366773
 C     -3.0947356346     -4.6133940629     -3.3115000762
 N     -5.0405776651     -3.3000904351     -5.8965341239
 C     -4.7584509711     -3.9581385159     -7.1854312222
 C     -4.4092294461     -1.9583852447     -5.6408139232
 H     -5.5126691629     -3.8791359227     -7.9773588514
 H     -3.8646876672     -3.4964143989     -7.5869591503
 H     -3.6002423538     -1.9586227318     -6.4025854827
 C     -5.2140665162     -0.6559863897     -5.9449939090
 C     -6.1977845794     -0.2751896453     -4.8320499455
 C     -4.2615464070      0.5268232226     -6.2524578891
 C     -5.9937957130     -0.8447035937     -7.2778359841
 H     -6.5914220419      0.7287011312     -4.9982774029
 H     -7.1065633579     -0.8565942123     -4.8236740331
 H     -3.7676259635      0.4834111450     -7.2115465005
 H     -3.5555311485      0.8722919693     -5.5032136818
 H     -4.9302301438      1.4000887040     -6.3447081247
 H     -6.4359464316      0.0439041566     -7.6640401854
 H     -6.7786415069     -1.5941794243     -7.2082803203
 H     -5.3934749638     -1.2425866743     -8.1020204523
 H     -4.4859795832     -1.9856963025     -3.5979289306
 C     -4.3791663481     -4.8869026662     -2.9106343835
 C     -2.1543723140     -5.5999175374     -3.0804197337
 C     -4.6957337470     -6.0334937816     -2.1612930280
 H     -5.7451446206     -6.1879397434     -1.8476606860
 C     -3.7107172838     -6.8920654557     -1.7889619375
 C     -2.4483278652     -6.7310205437     -2.3381815757
 C     -3.8944160449     -8.0867672800     -0.8444206364
 H     -1.6018622166     -7.3105327733     -2.0890444159
 H     -4.3362499026     -8.9548614455     -1.2743212182
 H     -2.9402830001     -8.4863488954     -0.4606035057
 H     -4.5011704451     -7.7688971711      0.0355798506
 C     -6.3428280489     -3.6651763015     -5.4400554716
 H     -7.2205018510     -3.2514933964     -6.0470168433
 H     -6.6034323542     -3.4228195681     -4.3930546557
 H     -6.4723190057     -4.7740058366     -5.5079555536
 H     -4.5220051471     -5.0295095098     -6.9930821927
 H     -1.0792956836     -5.4667440613     -3.3159913547
174
# ORCA AIMD Position Step 1400, t=1400.00 fs, E_Pot=-6149.05538977 Hartree, Unit is Angstrom
 C     -0.9400030498     -6.9498709684      0.9955888715
 C     -1.3587827821     -5.6032994054      0.9284806977
 C      0.1417026206     -7.4055818275      0.2489615520
 H     -2.1707715442     -5.3050616303      1.5663586896
 H      0.3859900403     -8.4468198092      0.2299512642
 C     -0.6749295466     -4.7230634452      0.1066715247
 C      0.8999964432     -6.4927474270     -0.5106198914
 H      1.8441413776     -6.6915167066     -1.0487564798
 C      0.4895582723     -5.1795014622     -0.5345410530
 H      1.0119843513     -4.5413980594     -1.2092051167
 H     -1.5894971764     -7.6686799126      1.5510538216
 C     -1.1412782569     -3.2784692086     -0.1630248908
 C     -2.4214036238     -2.9022320177     -0.3107088534
 H     -3.1723133871     -3.6830774999     -0.3037238845
 C     -2.8312266790     -1.4367367387     -0.0408036276
 H     -3.1068077875     -1.0707453598     -0.9952630946
 H     -3.8167907133     -1.4703800263      0.4465071443
 C     -0.1092154285     -2.2605104226      0.0673180545
 H      0.0538291769     -1.4136074860     -0.6495149848
 H      0.8469449177     -2.6819589901      0.3672216516
 C     -1.9569910447     -0.5051506519      0.7602683443
 H     -1.4629196747      0.2506519957      0.1866680077
 H     -2.5125118517     -0.0595962793      1.6417786102
 B     -0.6662179698     -1.3035367675      1.4049761558
 O      0.6925998136     -0.7077022243      1.9008135911
 C      0.6739534752     -0.8235858354      3.3528461352
 O     -1.1875575674     -2.0191524570      2.5216536437
 C     -0.1792377752     -2.0437719855      3.5515615015
 C      0.6515974209     -3.3293662451      3.2709859751
 H      0.0756854777     -4.2301654164      3.3945258025
 H      1.0337816853     -3.1854622681      2.2556042970
 H      1.4512004828     -3.3388122488      4.0037601878
 C      2.0865591177     -0.9589613796      3.8577880599
 H      2.6466390112     -0.0247675495      3.7591905616
 H      2.0596329858     -1.1544891496      4.9087141287
 H      2.5657392436     -1.6423825677      3.1606450340
 C     -0.0477257857      0.4169219239      3.9999271936
 H     -1.1307305700      0.3425154625      3.8950877781
 H      0.1411556633      0.4510704873      5.0709970351
 H      0.2202307331      1.3906949449      3.5536117319
 C     -0.8170694240     -2.0512023707      4.9881268591
 H     -0.3979041813     -1.5725697652      5.8873643274
 H     -1.7748589655     -1.4941679958      4.7573734233
 H     -1.1043013419     -3.1104040177      5.1831132638
Pd     -0.9850611351     -2.3299553769     -2.1787434069
 C      0.2148348829     -1.2735210710     -3.4531574258
 C      0.0256643356      0.1120798660     -3.3908729173
 C      1.3334801346     -1.7056657060     -4.1617184652
 C      0.8403726378      0.9995111890     -4.0781772875
 C      2.1748578242     -0.8345397234     -4.8223390571
 C      1.9218007731      0.5119032802     -4.8491876625
 H     -0.7719742994      0.5004996353     -2.6917272908
 H      1.6093550307     -2.7699687666     -4.1559243237
 H      0.5991492644      2.1053181337     -4.0002587850
 H      2.9832631891     -1.2423051419     -5.4527388300
 H      2.5252234946      1.2567718323     -5.4477330707
Li      1.3366025928      0.8882759926      1.4793489887
Br     -0.0806621611      2.3256470437     -0.1742574492
Li      1.9105998100      3.8753482561      0.2524386914
 C     -1.4220020657      3.3522721700      5.2286264445
 C     -0.3241681521      3.7837206550      4.4946585408
 C     -1.2116451878      2.6128733784      6.4030468238
 H     -0.5837900519      4.3082694897      3.5417139630
 H     -2.0770874930      2.2512726107      6.9502517102
 C      0.9950832043      3.4487608118      4.8813201948
 C      0.0391960972      2.3201793006      6.8191702617
 H      0.2262935936      1.9006698392      7.8050106325
 C      1.1072993085      2.7353811703      6.0745600772
 H      2.0544435273      2.4752406873      6.4016610495
 H     -2.4520107924      3.4536861749      4.8962314984
 C      2.1933859533      3.6503529236      4.0337607821
 C      3.3356445608      4.2252925438      4.4854529741
 H      3.3016432183      4.7031676315      5.4673756467
 C      4.6225860395      4.1762328763      3.7040568253
 H      4.8401639721      5.0891930271      3.2111543831
 H      5.4190869173      4.1203458684      4.4422585138
 C      2.0950345076      3.2272430103      2.5635863422
 H      1.9276850189      4.2352873881      2.0416085758
 H      1.1966978175      2.6738480612      2.3964790750
 C      4.7428150064      2.9368043229      2.7861681792
 H      5.6886293409      2.9553982445      2.2660794290
 H      4.7158202078      1.9947891818      3.4678815202
 B      3.4715195115      2.6310315992      1.8535018242
 O      3.6339159587      3.2439639764      0.3703086868
 C      4.2670703433      2.2204294358     -0.4289611201
 O      3.2949615519      1.1724603996      1.5080122857
 C      4.0394077155      0.7672033561      0.3162943735
 C      3.0301445136     -0.1791381936     -0.4432500005
 H      2.0501867120      0.3445011796     -0.6890549678
 H      3.3820170272     -0.8211988330     -1.2828476745
 H      2.7067170837     -0.9032662959      0.4026437523
 C      3.6799059175      2.3317571159     -1.7791069374
 H      2.5399976569      2.1958789095     -1.8634271500
 H      3.8973295978      3.3157452887     -2.1645909438
 H      4.1329408664      1.5974048133     -2.5189382693
 C      5.7794866605      2.5836262379     -0.5399336737
 H      5.8248988054      3.4592240631     -1.1299889664
 H      6.0957512648      2.7308661639      0.4627728704
 H      6.4665609164      1.8681421516     -1.0383992831
 C      5.2644829946      0.0658849496      0.8715515084
 H      6.0384698892     -0.2435589474      0.1164562124
 H      5.6795859225      0.7238777699      1.6100871424
 H      4.9651997594     -0.7910032599      1.4627294432
 H      0.5743208393      5.4353100580     -1.8829297519
 C     -1.0375442418      5.6931536267      0.1464333206
 H     -1.3760198894      5.5967153044      1.1831470128
 H     -1.1931209112      4.7594829867     -0.4651970357
 H     -1.6332283522      6.4602055611     -0.3349002431
 C      0.4754449647      6.0229962391      0.0704105208
 C      1.1795820913      6.3850569187      1.2207506570
 C      2.5599476908      6.5942973709      1.1444987691
 C      3.2323444581      6.4273782316     -0.0304228578
 C      2.5505373666      6.0039116056     -1.1756510708
 C      1.1483123609      5.8134278079     -1.1310773973
 H      0.6271288180      6.4789303740      2.1349923534
 H      3.1496832285      6.8600639826      2.0189651635
 H      4.3533692510      6.5920801637     -0.0124157513
 H      3.0751459225      5.7768510555     -2.1161958947
 P     -2.2273793097     -3.0359734533     -3.9297277010
 C     -1.4930537721     -3.4821089378     -5.5136403472
 H     -5.6612013781      0.2961429018     -3.9784841160
 H     -3.2264776120     -0.8810416879     -4.2466935643
 C     -1.3781884308     -4.7986472089     -6.0407383087
 C     -1.0611852749     -2.3649934991     -6.2739541587
 H     -1.7671164998     -5.6625957941     -5.5167071266
 C     -1.0365974895     -4.9149250922     -7.4055329129
 H     -1.1488454330     -5.9192931140     -7.7855082739
 C     -0.6147918859     -3.8272954119     -8.1658897506
 C     -0.2922367601     -4.0127975444     -9.6532469044
 C     -0.6574868910     -2.5424811265     -7.5642451997
 H     -0.4985738464     -3.1408940897    -10.2353397985
 H     -0.9442246766     -4.8553871024    -10.0745578917
 H      0.7654930641     -4.3284122766     -9.7527190740
 H     -0.4110323777     -1.5771860585     -8.0171082834
 H     -0.9800353811     -1.3747581041     -5.8442331830
 H     -4.8113317858     -3.7764084883     -3.1796655922
 C     -3.6979282066     -1.8968905875     -4.3073661793
 C     -2.8375769166     -4.5696768784     -3.3565538796
 N     -5.2278570737     -3.3485643607     -5.7237539512
 C     -4.9536341749     -4.1082981606     -6.9412881635
 C     -4.5303684808     -2.0742582247     -5.6695389652
 H     -5.2949450390     -3.4798393410     -7.7734835305
 H     -3.8924272210     -4.3821438580     -7.1496000248
 H     -3.7985367867     -2.1523269779     -6.4821034931
 C     -5.4763947638     -0.8098353929     -5.9126345347
 C     -6.2793908019     -0.3311456949     -4.6782472143
 C     -4.4887463291      0.3506805293     -6.2322582834
 C     -6.3345335332     -1.0891364916     -7.1503658383
 H     -7.0720410665      0.4120448070     -4.9321880043
 H     -6.7978710858     -1.1448028531     -4.1219196412
 H     -3.6406754821     -0.0313728635     -6.8615103710
 H     -4.1462466535      0.7808414211     -5.3056939628
 H     -4.8391597601      1.1921242280     -6.8016870075
 H     -6.9502261273     -0.2461533150     -7.4301050257
 H     -7.0265018752     -1.9473184652     -7.0384862968
 H     -5.7350955506     -1.1280638536     -8.0892347616
 H     -4.3560489850     -1.9862432930     -3.4295554074
 C     -4.1588278044     -4.6522023238     -2.9710389643
 C     -1.9672210748     -5.6089820058     -2.8779793190
 C     -4.6217929960     -5.6602884744     -2.1838609674
 H     -5.6319838091     -5.6817726315     -1.6959525732
 C     -3.8235557703     -6.6718403082     -1.7425533966
 C     -2.4641715238     -6.5944080493     -2.1237772840
 C     -4.3159918808     -7.6732009557     -0.7434070351
 H     -1.7880068129     -7.2934928963     -1.7777156960
 H     -4.9016338313     -8.4813737106     -1.1947876348
 H     -3.5002632661     -8.2130800820     -0.1689305280
 H     -5.0130863438     -7.1823291579     -0.0280590250
 C     -6.5835635181     -3.5456531427     -5.2982025457
 H     -7.2889871358     -3.4565931491     -6.1040153495
 H     -6.9159661135     -2.8567920948     -4.5297314877
 H     -6.6916107345     -4.5149094013     -4.8546346991
 H     -5.5342472149     -5.0495254064     -6.8842110207
 H     -0.8980685894     -5.5345519712     -3.0420670859
174
# ORCA AIMD Position Step 1450, t=1450.00 fs, E_Pot=-6149.05838758 Hartree, Unit is Angstrom
 C     -1.4555279253     -6.7144035173      1.0082341743
 C     -1.6582983589     -5.3826072430      0.8265823032
 C     -0.2867505060     -7.3650907397      0.5768807451
 H     -2.6359556256     -4.9622384904      1.0809528207
 H     -0.0290432689     -8.4083759978      0.7100469054
 C     -0.7302087889     -4.6587512840      0.0767747424
 C      0.6161322299     -6.6620807834     -0.1870140374
 H      1.4543509753     -7.1428158745     -0.6549415271
 C      0.3823087345     -5.3371029131     -0.4437208221
 H      1.1487108117     -4.7134408891     -0.9988652728
 H     -2.1843613080     -7.2442491287      1.5180027142
 C     -1.0000292655     -3.2448302697     -0.3091506317
 C     -2.3163972196     -2.8501629145     -0.3914748525
 H     -2.9980190927     -3.6664273291     -0.6148580435
 C     -2.8361001090     -1.5200527311     -0.0144920988
 H     -3.4265364639     -1.0885796023     -0.8989258723
 H     -3.6724215991     -1.7767967015      0.6793049738
 C      0.0277774900     -2.1600640000      0.0557388364
 H      0.1273866850     -1.4643893532     -0.8365872988
 H      1.0207100095     -2.5607549042      0.2749133384
 C     -1.8520548862     -0.6106649387      0.6662727999
 H     -1.4234399720      0.1374413448     -0.0035135807
 H     -2.2569963227     -0.0458963069      1.4648393457
 B     -0.5738442894     -1.3849674353      1.3299353286
 O      0.5267653657     -0.4955873810      1.8900598225
 C      0.7332060075     -0.8581064139      3.2381968822
 O     -0.9717977163     -2.2564909738      2.4798302347
 C     -0.0443482871     -2.1808331368      3.5077019073
 C      0.8251099497     -3.5396466730      3.5038068626
 H     -0.0200107695     -4.1973958531      3.3055541020
 H      1.5272533578     -3.5370398196      2.6835658870
 H      1.3222907336     -3.8112943478      4.4707685919
 C      2.2227509589     -1.0591610627      3.6071604030
 H      2.7267151275     -0.0896639881      3.7060612158
 H      2.3097489013     -1.6236355247      4.5853630532
 H      2.5591855255     -1.6978481777      2.7936950709
 C      0.1679259967      0.3750555904      4.0478731984
 H     -0.7743225747      0.7256866652      3.6945287226
 H      0.1317961866      0.2828629024      5.1467063494
 H      0.9289549026      1.1646895849      3.9210719269
 C     -0.8552791413     -2.2983077600      4.8512673645
 H     -0.0427529920     -2.5124245310      5.5137967374
 H     -1.3518515830     -1.4265972489      5.1958000117
 H     -1.4981143684     -3.1231781907      4.9013761471
Pd     -0.9259762086     -2.3686487485     -2.3305702947
 C     -0.0252362698     -1.2896264946     -3.6279264604
 C     -0.3436944498      0.0821725521     -3.6337303883
 C      1.1211006680     -1.7885278743     -4.2764767996
 C      0.5285049634      0.9428658306     -4.2537786392
 C      1.9670850897     -0.8518874282     -4.8813418104
 C      1.6911817169      0.4941516124     -4.7963834081
 H     -1.2504513685      0.3786258414     -3.2598768238
 H      1.2275668182     -2.8205732155     -4.5360188929
 H      0.2996811450      2.0138482474     -4.2401166774
 H      2.8724970479     -1.2434975283     -5.3865904866
 H      2.5010867338      1.2577237983     -5.1740709474
Li      1.3926882030      0.8990757657      1.0827813173
Br     -0.0733576401      2.4149247562     -0.4100590133
Li      1.8828016308      3.8183482813     -0.2435643738
 C     -1.0804578130      3.1124892314      5.5114382424
 C     -0.0591900111      3.5272861042      4.6760625805
 C     -0.8362809380      2.5119347606      6.7464519673
 H     -0.2421105956      3.9659052775      3.7273956200
 H     -1.6107464194      2.2534407483      7.4330205593
 C      1.2592271109      3.2684723743      5.0841655970
 C      0.5201766979      2.2986177361      7.1723644072
 H      0.8140762127      1.7822489006      8.1343259515
 C      1.5484962785      2.6056179701      6.2650818480
 H      2.5777294703      2.4313486468      6.4805539888
 H     -2.1653730396      3.3134969601      5.2375604125
 C      2.3736513140      3.5667682961      4.1420091864
 C      3.5378732630      4.0283290150      4.5749432180
 H      3.6655909387      4.0827676741      5.6704180643
 C      4.6699526834      4.3700813180      3.6358932653
 H      4.2604641845      5.2831439902      3.0623293191
 H      5.6307259036      4.6927938111      4.0334071306
 C      2.1708119633      3.4429043013      2.6533720924
 H      2.1274876954      4.4082971282      2.2752918583
 H      1.2099547419      2.9240585243      2.4185689962
 C      4.8570716136      3.1276699950      2.7254310348
 H      5.7000770677      3.4051661099      2.0108167583
 H      5.2188305744      2.4002487112      3.3676635006
 B      3.4602164023      2.7742633138      1.8540037228
 O      3.5338748638      3.3468320014      0.4379169877
 C      4.1494998189      2.3285019378     -0.3799925282
 O      3.2995407593      1.2936515215      1.5500609667
 C      4.1277954561      0.9639244409      0.4867334626
 C      3.5250837126     -0.1851994827     -0.3654456567
 H      2.5564936819     -0.0283180959     -0.7422274507
 H      4.1737374494     -0.3206861582     -1.2359097268
 H      3.5575713823     -1.1836663622      0.1131145653
 C      3.3889921257      2.2013827145     -1.7366351365
 H      2.3806259966      1.9397636999     -1.6740691434
 H      3.4085426305      3.1637021542     -2.2805456998
 H      3.7366993611      1.5283126755     -2.4836276108
 C      5.5649057982      2.7424954806     -0.7341996530
 H      5.5378033713      3.8260612857     -1.0538241599
 H      6.4077066844      2.6243159233     -0.0232379635
 H      5.8025055389      2.2018075683     -1.6898722860
 C      5.5644665097      0.4821791410      0.8824457535
 H      6.1780304886      0.2578435488      0.0201924267
 H      6.2038297657      1.1684574370      1.5202123399
 H      5.3724796469     -0.4245135802      1.4501306537
 H      0.5065416578      5.3270075004     -1.6955533499
 C     -0.9835330416      5.5736629378      0.5429639094
 H     -0.8520087020      4.7108830437      1.2222183171
 H     -1.4538798028      5.1269957795     -0.3916103424
 H     -1.5879149863      6.3861104519      0.9429995067
 C      0.4475974243      6.0361116672      0.2450260687
 C      1.1656081764      6.5709463449      1.3088492781
 C      2.4753236632      6.9976369217      1.1195661510
 C      3.0905789107      6.8166632060     -0.1317586641
 C      2.4213494269      6.1519962760     -1.1292380659
 C      1.0887678668      5.7709583339     -0.9629404477
 H      0.6670500269      6.6454040598      2.3078822613
 H      3.0514388984      7.4849345411      1.9525902295
 H      4.1211647176      7.1487941657     -0.3504530959
 H      2.9104395775      5.9862831757     -2.0372959617
 P     -2.2045287442     -3.0520588026     -4.0403617174
 C     -1.5925341969     -3.3773747880     -5.6817160035
 H     -5.6386257413     -0.3166357861     -3.7296046179
 H     -3.1136203798     -1.0393347577     -4.6442335757
 C     -1.7125985207     -4.6535571441     -6.1923699217
 C     -0.9516289461     -2.3836967050     -6.4658627924
 H     -2.1134320037     -5.5011654719     -5.6067310422
 C     -1.2738987314     -4.9638240411     -7.4809640844
 H     -1.4110538568     -5.9788191419     -7.9039889949
 C     -0.6069967205     -4.0019403924     -8.2436130512
 C     -0.1521272080     -4.2587765677     -9.6797310697
 C     -0.5668256353     -2.6801108035     -7.7432599888
 H      0.9566636923     -4.2713298335     -9.6877790304
 H     -0.4615150372     -3.4761775502    -10.3270484465
 H     -0.5079810005     -5.2157803038    -10.0112437760
 H     -0.1499987079     -1.8754947247     -8.3468496858
 H     -0.9103215204     -1.3415153366     -6.1579395922
 H     -4.8837427413     -3.6752952414     -3.0407842477
 C     -3.6028711892     -1.9039665768     -4.3801390262
 C     -2.9120340858     -4.5536794253     -3.2770242718
 N     -5.2358411408     -3.4733973083     -5.5051398469
 C     -5.1293562193     -4.3057515985     -6.7367864900
 C     -4.5509968937     -2.1475704781     -5.5792917980
 H     -5.7544320289     -3.9075887331     -7.5702570845
 H     -4.0930644018     -4.4436266004     -7.0353718621
 H     -3.8889308894     -2.2407085362     -6.4246667115
 C     -5.4595464617     -0.8563526432     -5.8026353943
 C     -6.2586145488     -0.3596761069     -4.6116837422
 C     -4.5009060570      0.2711571555     -6.2747139861
 C     -6.4235827702     -1.1268138471     -6.9767669208
 H     -6.6136894587      0.6224915278     -4.8356002452
 H     -7.0620036948     -1.0830022688     -4.3893041996
 H     -4.1166512608      0.0579365822     -7.2803667955
 H     -3.6400278002      0.4773542074     -5.6020604028
 H     -5.0951627501      1.1954902344     -6.3295986455
 H     -6.9060767236     -0.1566374414     -7.3351337287
 H     -7.2798562589     -1.7301952366     -6.6302136147
 H     -5.9510312750     -1.5826442953     -7.8345693877
 H     -4.0154762440     -1.7755477567     -3.3090852001
 C     -4.1973771719     -4.5202310410     -2.8542707432
 C     -2.0845442861     -5.5169229749     -2.7000088082
 C     -4.7605970006     -5.5313461972     -1.9957156134
 H     -5.8217508741     -5.3959345422     -1.6855753019
 C     -4.0082237537     -6.5705070105     -1.5631648429
 C     -2.6246137455     -6.5639140361     -1.8917327637
 C     -4.6147249405     -7.6441994201     -0.6455948602
 H     -1.9810161123     -7.3095039660     -1.5125537174
 H     -5.2589931024     -8.2966287715     -1.2684952115
 H     -3.8839204138     -8.1792013153     -0.0852859459
 H     -5.3361976086     -7.2711327326      0.0276917723
 C     -6.4766688321     -3.7605685402     -4.7711842186
 H     -7.3982881128     -3.4323193112     -5.3217041251
 H     -6.4385526171     -3.2575927059     -3.7944320402
 H     -6.5773990864     -4.8455584828     -4.5540852401
 H     -5.4906481621     -5.2557937966     -6.4800168118
 H     -1.0304017274     -5.4438294020     -2.8978959918
174
# ORCA AIMD Position Step 1500, t=1500.00 fs, E_Pot=-6149.02057261 Hartree, Unit is Angstrom
 C     -1.7086475175     -6.5306674175      1.3471403346
 C     -1.8302039925     -5.2401188420      0.8323792859
 C     -0.6492373663     -7.3472478343      0.9912984866
 H     -2.6459323170     -4.5998579101      1.2039438779
 H     -0.6018087470     -8.3822442556      1.3305379787
 C     -0.8427452590     -4.7307154412     -0.0028687658
 C      0.3290204249     -6.8961443239      0.1145673412
 H      1.1115459584     -7.5470127211     -0.1850902831
 C      0.2686143978     -5.5266227551     -0.2868578148
 H      0.9356458018     -5.0774618617     -1.0892272430
 H     -2.5023318865     -6.9199249175      1.8934960586
 C     -1.0202156012     -3.2562289419     -0.4399697292
 C     -2.3013953739     -2.8151777927     -0.5146027873
 H     -3.0065487061     -3.6231774269     -0.7390212198
 C     -2.7859471971     -1.5239754317      0.0827132457
 H     -3.4294586501     -0.9395822960     -0.5261169708
 H     -3.4035089555     -1.9106935724      0.8857489425
 C      0.0833838225     -2.3177057096     -0.0639274147
 H      0.2694014650     -1.5028053529     -0.7809977982
 H      1.0172450602     -2.8182424637      0.1905397220
 C     -1.6837369945     -0.6053083290      0.6295087230
 H     -1.3961201723      0.1109154034     -0.1862645743
 H     -2.1504021271      0.1075691998      1.3797042645
 B     -0.5112573555     -1.4555387847      1.2683744663
 O      0.5555257629     -0.6123693039      1.8727872767
 C      0.8396109473     -1.0385244949      3.1831828509
 O     -0.9333695183     -2.4042802195      2.2896945772
 C      0.0123371779     -2.4410264839      3.4123743048
 C      0.9523960826     -3.6328790157      3.3260039704
 H      0.5724503273     -4.6165477722      3.6241755517
 H      1.3019244568     -3.6928701350      2.3044840476
 H      1.7851352251     -3.2371487754      3.8705007866
 C      2.3724644757     -1.0318517968      3.4086406134
 H      2.6559465695     -0.0289263711      3.0958736467
 H      2.6237020935     -1.3413523484      4.4124362048
 H      2.8226202480     -1.8397250952      2.8504660927
 C      0.3449800632      0.0227853852      4.1881519850
 H     -0.7396476369     -0.0346051246      4.2609654022
 H      0.7463166899     -0.1412693226      5.1971239031
 H      0.6051743938      1.0540349503      3.9327852288
 C     -0.8776827396     -2.4442452526      4.6318213265
 H     -0.3826364923     -2.2329297707      5.6461847700
 H     -1.7188506753     -1.8142951768      4.3986634859
 H     -1.4098368906     -3.4524205141      4.6348765075
Pd     -0.9478545742     -2.4427911676     -2.3779352077
 C     -0.0562413682     -1.2287343881     -3.7272677911
 C     -0.4470929444      0.0798725717     -3.9386776881
 C      1.1316490354     -1.6472224047     -4.3577908255
 C      0.3547502939      1.0453087597     -4.5467635726
 C      1.9557253090     -0.7053653556     -5.0242883744
 C      1.5972257573      0.6515974487     -5.0594102928
 H     -1.3493756459      0.4108627059     -3.4743089654
 H      1.5289461670     -2.6116536376     -4.1747627467
 H      0.0084115421      2.0355208515     -4.6758244679
 H      2.8304359235     -1.0988411938     -5.5575816579
 H      2.1911829931      1.3491655733     -5.6942075585
Li      1.4917957584      0.9412338477      1.2336577634
Br      0.0060974967      2.4673846493     -0.6392166952
Li      1.8619667556      4.0104732468     -0.0515395655
 C     -0.7520409686      3.0313190475      5.9579408450
 C      0.1940614078      3.2175539832      4.9744682495
 C     -0.3802486221      2.4981034033      7.1641093035
 H     -0.1434531343      3.6442182074      4.0719204628
 H     -1.1410825932      2.2878446392      7.9044239941
 C      1.5398842684      3.1101641190      5.2474820949
 C      0.9179390424      2.2568787544      7.4781934554
 H      1.1878855859      1.7868381892      8.4519706816
 C      1.8987180210      2.6144000316      6.5615944144
 H      2.9837520687      2.3221384768      6.6502030674
 H     -1.8380352747      3.2849226814      5.8348284019
 C      2.5519503854      3.5032486721      4.1899264649
 C      3.7336764918      4.0573727437      4.5305566929
 H      3.9855456415      4.1690257946      5.5818714448
 C      4.7517428332      4.4827513945      3.5559850673
 H      4.4110682111      5.3334041100      3.0163829986
 H      5.6874570095      4.7782539421      4.0748092705
 C      2.2192621549      3.4031127112      2.6785657466
 H      2.0357063090      4.4960967217      2.3129182362
 H      1.2983977569      2.8243003975      2.5336664067
 C      4.9878715807      3.3246876730      2.5947202722
 H      5.6907916446      3.6568753927      1.8378159173
 H      5.4902475155      2.4374515896      3.1496567805
 B      3.5493103321      2.8916310995      1.8505752164
 O      3.5374939221      3.3910680001      0.3635136428
 C      4.1274465088      2.4357073393     -0.5488526936
 O      3.2979135286      1.4379790325      1.4753978121
 C      4.2341574186      1.1049204276      0.4353278387
 C      3.8232430941     -0.2018704398     -0.1847901080
 H      2.8267252917     -0.1068032504     -0.6842045335
 H      4.4735796411     -0.5434050642     -0.9778864304
 H      3.8002480204     -0.9652132670      0.5286549007
 C      3.2577729246      2.2435991760     -1.7075021984
 H      2.3398000877      1.7315181156     -1.6262407490
 H      2.9303991914      3.1706545607     -2.2813587245
 H      3.7501011571      1.7260203983     -2.5433515376
 C      5.4364233529      3.0631053883     -1.0649117640
 H      5.2807262058      3.8447374241     -1.7933868731
 H      5.8798203104      3.6827482020     -0.2549908964
 H      6.1662540490      2.4213252718     -1.4143205772
 C      5.6644090128      0.8239007886      0.9693164221
 H      6.2740087981      0.6437901285      0.1119199017
 H      6.0982210245      1.8202186605      1.2766209273
 H      5.7872957427      0.0412503473      1.7294106467
 H      0.2503631203      5.4293717540     -1.5713509481
 C     -0.9843626988      5.6826157621      0.8854686919
 H     -1.0697213809      4.6427132029      0.6797138419
 H     -1.6625730750      6.1329550205      0.2246863306
 H     -1.1915267841      6.0379239734      1.8833176544
 C      0.3960097186      6.1503215278      0.4923187586
 C      1.1873611040      6.8708128309      1.3850585524
 C      2.4340809696      7.3401246993      1.0222756973
 C      2.9555820957      7.0618236061     -0.2250350808
 C      2.1264817443      6.4588441974     -1.1749752320
 C      0.9001906691      5.9631100609     -0.7731960810
 H      0.8460169784      7.1620942924      2.4227252122
 H      3.0004921886      7.9395716409      1.8046121784
 H      3.8937360538      7.3922099018     -0.5841901549
 H      2.4260457180      6.3948764725     -2.1557803583
 P     -2.3154828600     -3.1274708891     -4.0141238477
 C     -1.7258438065     -3.4803040405     -5.7586858046
 H     -5.6283373521     -0.4474599683     -3.6021530971
 H     -3.0943925303     -0.8844102081     -4.3408888801
 C     -1.8443348447     -4.7185569610     -6.3278164666
 C     -1.0774441372     -2.5595707155     -6.5329695131
 H     -2.3188839452     -5.5781227439     -5.8206793825
 C     -1.3824017164     -5.0068886136     -7.5980612477
 H     -1.4349898232     -6.0429379911     -8.0149412875
 C     -0.6792552957     -4.1202717556     -8.3555817481
 C     -0.0381357039     -4.5958525455     -9.6642429440
 C     -0.5933997564     -2.8350870593     -7.8314602665
 H     -0.2915252080     -5.6833403795     -9.8766229113
 H      1.0367109606     -4.4147538370     -9.6532862717
 H     -0.4021338315     -3.9286025229    -10.4713017537
 H     -0.1503281831     -2.0883197231     -8.4698139968
 H     -0.8708058649     -1.5923990779     -6.0863958060
 H     -4.9914027024     -3.4634668758     -2.7386166537
 C     -3.6277461963     -1.9039163401     -4.1845871749
 C     -3.1387879524     -4.5485059240     -3.1783651058
 N     -5.2388791044     -3.4560892973     -5.2837246410
 C     -5.3597574626     -4.3166199674     -6.5254505102
 C     -4.5193390482     -2.1863760315     -5.4102764775
 H     -6.3434386373     -4.7402114205     -6.7167662503
 H     -4.9686550142     -3.7418244049     -7.3545498521
 H     -3.8647097981     -2.2978120867     -6.2963217648
 C     -5.3998837780     -0.9492029317     -5.7146842834
 C     -6.1792483697     -0.3981691868     -4.5269207673
 C     -4.5539127763      0.1677052778     -6.3967823079
 C     -6.3927425302     -1.3154994297     -6.8576127230
 H     -6.5137025470      0.5790394500     -4.9020207005
 H     -7.0379114472     -1.0345817875     -4.4042829626
 H     -4.0395759121     -0.1306668466     -7.2679463600
 H     -3.7920577674      0.5430348861     -5.7253470156
 H     -5.2928448809      0.9672788585     -6.5549117833
 H     -7.0310942884     -0.4720834627     -6.9883549116
 H     -7.0713372195     -2.0999286534     -6.6173770790
 H     -5.8731762169     -1.6520646032     -7.7326660814
 H     -4.0923625803     -1.8861330022     -3.2227891676
 C     -4.3540447195     -4.3763186570     -2.5447166825
 C     -2.3797743335     -5.7269084453     -2.9793667356
 C     -4.8817083174     -5.3936636021     -1.7929361606
 H     -5.8904784058     -5.3589344839     -1.4284906939
 C     -4.1392104205     -6.5337724460     -1.4586148844
 C     -2.8825502680     -6.6901487250     -2.1569996532
 C     -4.6419664127     -7.6652674973     -0.6485957143
 H     -2.3066050672     -7.5831051812     -1.8746072766
 H     -5.3529900614     -8.3048950595     -1.1962992569
 H     -3.8371541799     -8.1571753887     -0.1374436050
 H     -5.2980860109     -7.2561304042      0.1866085158
 C     -6.4105320549     -3.4890762243     -4.5378666245
 H     -7.3018536916     -3.4763533594     -5.1548186155
 H     -6.4661889038     -2.6411107451     -3.8742117162
 H     -6.4833988988     -4.4218220154     -3.9535756327
 H     -4.6538930149     -5.2116734185     -6.4251472528
 H     -1.4336033818     -5.7342202553     -3.4668192840
174
# ORCA AIMD Position Step 1550, t=1550.00 fs, E_Pot=-6149.00763023 Hartree, Unit is Angstrom
 C     -1.8647974447     -6.5538194063      1.6215379942
 C     -1.9361142127     -5.2352368249      1.1498070589
 C     -0.8310488760     -7.4137712808      1.2869039894
 H     -2.6827959656     -4.5055739455      1.4503841181
 H     -0.8807200658     -8.4131559194      1.6888198871
 C     -1.0500128308     -4.8219321327      0.1420064473
 C      0.0674198976     -6.9625425630      0.3368580090
 H      0.7624110416     -7.6381076806     -0.1321707328
 C     -0.0659708135     -5.7424364625     -0.2199635872
 H      0.6006928180     -5.3611592189     -0.9462131954
 H     -2.5297047190     -6.9358795634      2.4194342479
 C     -1.1210384349     -3.3764557173     -0.4008855488
 C     -2.3907228759     -2.8944296064     -0.4381453698
 H     -3.1510484189     -3.6712824091     -0.3343303136
 C     -2.7220504229     -1.4603769146     -0.1097092947
 H     -3.0554261030     -0.9055535995     -1.0412384600
 H     -3.6084549467     -1.5818452403      0.5819046374
 C      0.1453542397     -2.4163977796     -0.2344351207
 H      0.2904606968     -1.7103737940     -1.0749296492
 H      1.0269060486     -3.0684939161     -0.2758931123
 C     -1.6120448781     -0.5941280798      0.6143223843
 H     -1.2688188503      0.1336716532     -0.0865631632
 H     -2.1344612916     -0.0422102616      1.3716559116
 B     -0.3357813953     -1.4868461155      1.1299684799
 O      0.7912481027     -0.6742343217      1.7997717543
 C      0.8721377187     -1.1752832167      3.1993163363
 O     -0.8085678085     -2.3876395517      2.1584593529
 C      0.0954811396     -2.5231840159      3.2313599934
 C      1.0228214191     -3.7633746267      2.9387708206
 H      0.2187622982     -4.4346805138      2.5897440833
 H      1.7258624859     -3.7427346866      2.0829732912
 H      1.4250931919     -4.2178704115      3.8511733801
 C      2.4260417156     -1.4851726908      3.4073804233
 H      3.0001827345     -0.5490893887      3.4827579995
 H      2.4851150350     -2.0614044987      4.3219794885
 H      2.9593960386     -2.1009289025      2.6387581187
 C      0.3050746137     -0.0708285465      4.0550538550
 H     -0.6871994030      0.2062760920      3.6235235144
 H      0.1816860515     -0.2434850271      5.1111956378
 H      0.9033322850      0.8084822377      3.9342079211
 C     -0.6240391283     -2.7695151358      4.5901153570
 H      0.1341257969     -2.6367880364      5.3207878068
 H     -1.3961742990     -2.0136837092      4.8014174936
 H     -1.0542722806     -3.7735598766      4.6448306401
Pd     -0.9293608481     -2.4053527920     -2.4452494469
 C      0.0954805329     -1.2727486523     -3.7743460417
 C     -0.4289047442     -0.0216018579     -3.9285389060
 C      1.3564157287     -1.5282689680     -4.3215107445
 C      0.1123405904      0.9233408513     -4.7971140278
 C      1.9328902115     -0.5649670336     -5.1156249757
 C      1.2981577959      0.6329951765     -5.4662863231
 H     -1.4259832767      0.2518259964     -3.4228592699
 H      1.8723249367     -2.4922134253     -4.2489869265
 H     -0.3519335359      1.8324744777     -4.9824596818
 H      2.9070385581     -0.6685492010     -5.5240477768
 H      1.7548571060      1.2346537078     -6.1272099993
Li      1.7056849144      0.8811081001      1.3256438179
Br      0.1088844220      2.5263551388     -0.7617572717
Li      1.6973629162      4.3259047854      0.2661185092
 C     -0.4600572729      2.8951626684      6.3400659848
 C      0.3330783744      3.3006907260      5.2290585364
 C      0.1074880691      2.4605227598      7.5236905338
 H     -0.1377561780      3.6075549479      4.2851350948
 H     -0.4895115455      2.1482257773      8.4039159678
 C      1.7181772993      3.1195985049      5.3468428204
 C      1.5238503315      2.3424376788      7.6405644288
 H      1.9510297349      1.9949048504      8.5761140113
 C      2.2466045791      2.5440326699      6.4970260257
 H      3.3894316995      2.4309922090      6.5148051657
 H     -1.5246534029      2.9377265245      6.2484152724
 C      2.6218724650      3.5361278643      4.2529964511
 C      3.7605438477      4.1485532972      4.6084087500
 H      3.9001310610      4.5004695998      5.6172428937
 C      4.8032190855      4.6054506579      3.5540094683
 H      4.5147199057      5.5809564212      3.0294707750
 H      5.7357422723      4.7768133282      4.0794618558
 C      2.2592995437      3.3084813867      2.7742342486
 H      1.8234756173      4.2251695983      2.4866559596
 H      1.4168619835      2.6204309485      2.7906434731
 C      4.9242168334      3.4999135358      2.4642335803
 H      5.6173982539      3.7572763556      1.6956149048
 H      5.3445780672      2.6193626049      2.8878115900
 B      3.5271018177      2.9261592890      1.7722492026
 O      3.3448413774      3.4322667082      0.2320273094
 C      4.1483460000      2.5578724750     -0.5796051204
 O      3.5187566071      1.5192986248      1.4957991542
 C      4.3929709593      1.3507513288      0.3278854909
 C      3.8341091778      0.0150372927     -0.2653965962
 H      2.6824166191      0.0583015549     -0.4291306590
 H      4.2322510365     -0.0740511033     -1.3013865696
 H      4.0781055867     -0.9228378943      0.3212298245
 C      3.2993540135      2.2015707597     -1.8348079239
 H      2.2924056057      1.8324933757     -1.7062103077
 H      3.1052450333      3.0310013971     -2.4301813766
 H      3.7396224795      1.5544127178     -2.6216201005
 C      5.5045861352      3.1739386953     -1.0709593349
 H      5.3648305467      4.0266945376     -1.7433092409
 H      6.2372788414      3.5093388665     -0.3185373685
 H      6.0783532876      2.3868020899     -1.6386844155
 C      5.8888570282      1.0950147330      0.7662516362
 H      6.2768584242      0.3667541634      0.0168620608
 H      6.5215000442      2.0011805539      0.9317907263
 H      5.7975149775      0.5355276846      1.6902522579
 H     -0.2354797206      5.8070144365     -1.3816444207
 C     -1.0182138674      5.9553185868      1.2565953492
 H     -1.4909146124      5.2178570570      0.5606817272
 H     -1.7094916433      6.8052690368      1.3958774424
 H     -0.8083944801      5.4847920673      2.2691197140
 C      0.2805898140      6.3883593298      0.7046582261
 C      1.2427015810      7.0312260351      1.4875178628
 C      2.4439446481      7.5015518100      0.9495135914
 C      2.8118828895      7.2411925252     -0.3746334482
 C      1.8046109560      6.6833440377     -1.2005048634
 C      0.5696273479      6.2992889566     -0.7024824811
 H      1.1567658922      7.2258330667      2.5703796580
 H      3.1305815160      8.0714521225      1.6162849544
 H      3.7657040162      7.4959118363     -0.6847713283
 H      1.9443196094      6.4709383522     -2.2597579401
 P     -2.4224338750     -3.1986260759     -4.0527592802
 C     -1.8425176599     -3.7247764001     -5.6107699928
 H     -5.4406271463      0.1808189669     -4.0766425713
 H     -2.9455190868     -0.9977538731     -4.6387932168
 C     -1.9672634731     -5.0308389403     -6.1526129516
 C     -1.2462283581     -2.7603618070     -6.3740524800
 H     -2.5174708685     -5.7727153559     -5.5641191330
 C     -1.5022281603     -5.2966891817     -7.4169549255
 H     -1.6469804773     -6.2253958363     -7.9605104391
 C     -0.8486217101     -4.2965972084     -8.1298211361
 C     -0.1197034138     -4.5581469881     -9.4642214868
 C     -0.7400288791     -3.0637946939     -7.6123177342
 H     -0.6721597981     -4.0441313019    -10.2051311846
 H     -0.1566432573     -5.6417405570     -9.6917262619
 H      0.9292772540     -4.2418043077     -9.5083555502
 H     -0.1218667061     -2.3780480590     -8.1510298085
 H     -1.2170089154     -1.7749017823     -5.9072454322
 H     -4.5742987175     -3.3545915582     -2.3317098740
 C     -3.6477865201     -1.8337984184     -4.3707340259
 C     -3.1073738696     -4.6544481569     -3.2145221369
 N     -5.4330969672     -3.3345050349     -5.1616059380
 C     -5.3981016107     -4.2777880429     -6.2543020182
 C     -4.7228723215     -2.1410490044     -5.4409449485
 H     -6.3222523180     -4.8442109693     -6.1002290697
 H     -5.4836393470     -3.8853432058     -7.2725497396
 H     -4.2029975327     -2.3354779688     -6.3888589919
 C     -5.5645439460     -0.8337785767     -5.8325792373
 C     -6.3009791513     -0.1071155858     -4.7206505438
 C     -4.4697639374      0.1621752300     -6.3673897749
 C     -6.5073838757     -1.2357931900     -6.9704843027
 H     -6.8225191693      0.7757778335     -5.1707551685
 H     -7.0281678337     -0.7408692669     -4.2412284246
 H     -3.6220733302     -0.4532763391     -6.8069668740
 H     -4.0889457522      0.7450007073     -5.5178368262
 H     -4.8254024774      0.8646106797     -7.1345654248
 H     -7.2181429562     -0.4199617985     -7.1230779015
 H     -7.0806690084     -2.1090210871     -6.6457089681
 H     -5.9687282056     -1.5740477169     -7.9359859123
 H     -4.1018458033     -1.5400353318     -3.4482283533
 C     -4.1639654515     -4.4038071729     -2.3971114048
 C     -2.6222598967     -5.9828907225     -3.2814237454
 C     -4.6883446948     -5.4126314796     -1.5274971124
 H     -5.4883312419     -5.2081299176     -0.8602706670
 C     -4.1499362247     -6.6554409768     -1.5299852555
 C     -3.1961279578     -6.9983815258     -2.5044412612
 C     -4.6851981636     -7.7076770427     -0.6072409218
 H     -2.7529992553     -7.9981189131     -2.8070243940
 H     -5.3043118932     -8.3285511460     -1.2247885285
 H     -3.8988632438     -8.3983931558     -0.2148483313
 H     -5.2625299606     -7.2508709075      0.2361240811
 C     -6.5974379409     -3.4411723038     -4.3051305255
 H     -7.4746273572     -2.8203773179     -4.6029044679
 H     -6.3032196630     -3.0726560722     -3.3227693743
 H     -6.8661595331     -4.4709496954     -4.1679050646
 H     -4.6236727270     -5.0585225706     -6.2442888530
 H     -1.7725062995     -6.2314418325     -3.9170531618
174
# ORCA AIMD Position Step 1600, t=1600.00 fs, E_Pot=-6149.03159764 Hartree, Unit is Angstrom
 C     -1.8949535633     -6.4157233966      1.8360072695
 C     -2.0103509248     -5.1255661674      1.2277626334
 C     -1.0121022674     -7.3769368098      1.3784717608
 H     -2.6888701343     -4.3869481562      1.6195439911
 H     -0.9684908263     -8.3333853250      1.8685855986
 C     -1.1458138887     -4.7978179299      0.1811008652
 C     -0.2012087097     -7.0288169978      0.2912105068
 H      0.6059289017     -7.6673872728     -0.0880627158
 C     -0.2432431260     -5.7348006218     -0.2248658773
 H      0.3898016486     -5.5237577698     -1.0201897162
 H     -2.6916427098     -6.7257132256      2.6120954949
 C     -1.1743089565     -3.3962083271     -0.3368445244
 C     -2.3252010729     -2.6932177505     -0.4750874892
 H     -3.1996548611     -3.3445582748     -0.4849641471
 C     -2.4693875939     -1.1924615459     -0.3763383153
 H     -2.4141945475     -0.8610364205     -1.3878755226
 H     -3.4532820639     -0.9884549466     -0.0439014695
 C      0.0106362121     -2.5745030646     -0.1519610920
 H      0.2805804719     -1.9244486268     -1.0189360813
 H      0.9305056815     -3.1361020293     -0.0296182375
 C     -1.3811182616     -0.4503096160      0.5171512876
 H     -0.7953014088      0.1469742813     -0.1964439196
 H     -1.8926871916      0.2280937180      1.2231427648
 B     -0.3561900707     -1.5389436835      1.1080739955
 O      1.0610339485     -1.0462881275      1.6187940989
 C      1.0808117440     -1.3897821373      3.0525679501
 O     -0.8675294134     -2.3049874315      2.2847756122
 C      0.2273437774     -2.7247094372      3.0503833656
 C      0.9594920355     -3.9606632810      2.4763381794
 H      0.5024384452     -4.9432126928      2.5202447387
 H      1.3115215005     -3.6286294850      1.4936052638
 H      1.8732787228     -4.1654562812      3.0447413400
 C      2.5093907920     -1.4182768000      3.5347010548
 H      2.9756814168     -0.4259494349      3.6489311674
 H      2.5561028044     -1.7321733776      4.5904474612
 H      3.1934493330     -1.9149411321      2.8293701986
 C      0.4508473463     -0.2634253458      3.7907476305
 H     -0.6503435421     -0.3205327487      3.8068795741
 H      0.7838818887     -0.3493094736      4.8229600577
 H      0.7574701605      0.7213851110      3.4378286602
 C     -0.3045493249     -3.0615508567      4.4385096032
 H      0.4010185132     -3.4269879747      5.1916720714
 H     -0.8419195657     -2.2112311017      4.9055981713
 H     -0.9166438849     -3.8993715251      4.1791441994
Pd     -0.9183425672     -2.4753026230     -2.3847654363
 C     -0.0378700297     -1.3085705947     -3.7485697851
 C     -0.6454418616     -0.1040182237     -4.0998157487
 C      1.2236926434     -1.5476182718     -4.3015988632
 C     -0.0827322960      0.8469583847     -5.0024398461
 C      1.7834510173     -0.6595497964     -5.2340463525
 C      1.1016636410      0.5131628160     -5.6267084571
 H     -1.6448572110      0.1584458748     -3.6662573234
 H      1.7427434108     -2.5113102296     -4.0813011991
 H     -0.6164375481      1.7588886632     -5.1412120923
 H      2.6646403546     -0.8851361232     -5.7506576730
 H      1.5650602929      1.2071461451     -6.2815226131
Li      1.7752511422      0.6279267679      1.0916679265
Br      0.1799585721      2.6466168392     -0.7338984963
Li      1.7939371960      4.4156290491     -0.2292183428
 C     -0.1350653872      2.9277517370      6.6899928626
 C      0.5132868603      3.2155273469      5.4633883562
 C      0.5894656815      2.3892047038      7.7640181692
 H     -0.2003998641      3.5156374178      4.6556288296
 H     -0.0193151616      2.0607492106      8.6381636647
 C      1.8816078889      3.1234763045      5.3385226325
 C      1.9615200804      2.2457938636      7.6628487447
 H      2.5432518921      1.8912407655      8.4883355606
 C      2.5687679597      2.6067080174      6.4889353730
 H      3.6562612809      2.4956848049      6.3321110795
 H     -1.1735193917      2.9069743398      6.7072328395
 C      2.6609318759      3.6232188834      4.1700432182
 C      3.7734537879      4.3188581141      4.4057980545
 H      4.1604556678      4.4664072296      5.3954191886
 C      4.6463907673      4.8370863603      3.2768156346
 H      4.1155969126      5.5705406261      2.7025482897
 H      5.5152327689      5.3356720646      3.6927126454
 C      2.3270546473      3.4212743304      2.7202106275
 H      2.1003187127      4.4724729021      2.3094481395
 H      1.3633336736      2.8704926670      2.5137839789
 C      4.9922248357      3.6880658280      2.4014281360
 H      5.7281617493      4.0186847230      1.5757779152
 H      5.5749979648      2.9771915469      3.0258108135
 B      3.6039949968      3.0045964415      1.7945384472
 O      3.3617814417      3.5492407440      0.3380843387
 C      4.1830169555      2.6927618496     -0.5445935933
 O      3.6222390756      1.4750040233      1.4983463885
 C      4.3833611434      1.3116512280      0.2637337161
 C      3.9367838243      0.0070785422     -0.4554764041
 H      3.0323132120      0.0090705571     -0.9089453821
 H      4.6885799784     -0.3215809290     -1.1406796348
 H      3.8588350290     -0.7015366686      0.3663511144
 C      3.4135273924      2.4745359449     -1.8948744433
 H      2.6106322992      1.6830282089     -1.7757765999
 H      2.8883772337      3.3458389732     -2.3999796899
 H      4.0064233542      2.1025241101     -2.7391024551
 C      5.3915767190      3.5449628044     -0.8942318152
 H      4.9991032331      4.4819863118     -1.2835443263
 H      6.0224143594      3.6159259106     -0.0498391725
 H      6.0605871078      3.1334710414     -1.7137889178
 C      5.8593810714      0.9970447797      0.5362200739
 H      6.3900382132      1.1693207958     -0.4150207802
 H      6.0992765210      1.6794380992      1.3099390475
 H      6.0222868999     -0.0002591632      0.8792058451
 H     -0.4660046651      5.9603329578     -1.0748036426
 C     -1.0373453381      6.2376603007      1.6134324275
 H     -1.9075842004      6.0946005553      0.9635135326
 H     -1.2527673780      7.0592717407      2.3322225261
 H     -0.9775996822      5.2917392459      2.1026274649
 C      0.1951644039      6.5933038314      0.8753195889
 C      1.3435451247      7.0176986134      1.5518920578
 C      2.5314653654      7.4027415574      0.8716631516
 C      2.5295085854      7.3590027717     -0.4779008497
 C      1.4628259515      6.8170838593     -1.2021021941
 C      0.3452057997      6.4101975542     -0.4932518938
 H      1.3672612549      7.0424065181      2.6103428911
 H      3.4455780032      7.6221787990      1.3588032336
 H      3.3813243652      7.6284547334     -1.0327196679
 H      1.4666371707      6.6576730075     -2.3348183274
 P     -2.4631066887     -3.2669530541     -3.9363846212
 C     -1.8509883967     -3.7325045532     -5.5585626291
 H     -5.6621125719      0.0556220180     -3.8766507254
 H     -3.2273187156     -1.1518961763     -4.3520620919
 C     -2.1135672287     -5.0116143506     -6.1272672594
 C     -1.1796765881     -2.7960370255     -6.3337267696
 H     -2.7605247692     -5.7506395962     -5.6353490420
 C     -1.5055779309     -5.3795387108     -7.3353730861
 H     -1.5192834894     -6.3677012684     -7.7313674312
 C     -0.7914280510     -4.4135886056     -8.1071500083
 C     -0.3064675201     -4.7832279171     -9.5361722076
 C     -0.6598708848     -3.1318803476     -7.6139714265
 H      0.7291316545     -4.4572193011     -9.6824327215
 H     -0.9452461467     -4.4208507347    -10.3624777036
 H     -0.2355315265     -5.8788125608     -9.5760100357
 H     -0.2084132395     -2.3269770161     -8.1836693091
 H     -0.9749815136     -1.7962943474     -5.9358129028
 H     -4.7851754285     -3.5586287021     -1.9117832348
 C     -3.7952300865     -2.0122145883     -4.2740860101
 C     -3.3143679494     -4.6623883287     -3.1236925401
 N     -5.7580231885     -3.1950299259     -5.1881165570
 C     -5.8218602440     -4.4312308201     -6.0405749119
 C     -4.7744062536     -2.1553843697     -5.4859117343
 H     -6.5619425686     -5.1682563908     -5.6789094028
 H     -6.1832183831     -4.2229275806     -7.0730267751
 H     -4.1428356354     -2.5302367297     -6.2837852138
 C     -5.4359832346     -0.8232523517     -5.9320403343
 C     -6.2308247596     -0.1362222469     -4.7773628028
 C     -4.4595292314      0.1854024773     -6.4921431472
 C     -6.4311143107     -1.0748651489     -7.1292510724
 H     -6.5174192825      0.8239601851     -5.1196690173
 H     -7.1234750632     -0.7342948382     -4.6841081305
 H     -4.0815730576     -0.0669738932     -7.4796250478
 H     -3.6868386475      0.4624683755     -5.7803390519
 H     -4.9953115664      1.0944391519     -6.6575691159
 H     -6.6962929158     -0.1307182494     -7.6218485308
 H     -7.3070944883     -1.6390757892     -6.7996110658
 H     -5.9390979277     -1.5780544226     -7.9089488513
 H     -4.2980560764     -1.8915783955     -3.2219930929
 C     -4.3389292414     -4.5084722354     -2.1475986152
 C     -2.7943616912     -5.9685981618     -3.2122530917
 C     -4.7375741489     -5.5684019396     -1.3774609231
 H     -5.3822445902     -5.4536770699     -0.5120216229
 C     -4.2489220797     -6.8667309647     -1.5281812670
 C     -3.2980699146     -7.0236577485     -2.5401930851
 C     -4.6906085921     -7.9863318142     -0.6765276086
 H     -2.8640289896     -8.0546050123     -2.7475756587
 H     -5.3447766848     -8.6813719182     -1.2013069625
 H     -3.8823841418     -8.6376620586     -0.3371904303
 H     -5.1604849663     -7.5049335391      0.1220654415
 C     -6.6567342412     -3.1632462130     -4.0725713427
 H     -7.6906997080     -3.1973824445     -4.3909431521
 H     -6.5440938772     -2.2825091859     -3.4339701558
 H     -6.4822549544     -4.0282954086     -3.4129209325
 H     -4.8683101752     -4.8910791115     -6.1146602290
 H     -1.9498537632     -6.1327653613     -3.8984658798
174
# ORCA AIMD Position Step 1650, t=1650.00 fs, E_Pot=-6149.02697684 Hartree, Unit is Angstrom
 C     -2.0739696892     -6.1956384856      1.7574048957
 C     -2.0936195732     -4.9950151722      1.2188684863
 C     -1.1676529976     -7.2067144536      1.3304493087
 H     -2.7874733086     -4.3194826324      1.6887967295
 H     -1.0426589665     -8.1559063348      1.8373735276
 C     -1.2693100021     -4.6496886601      0.1468579296
 C     -0.4544253545     -6.9244273593      0.1919995219
 H      0.1640243271     -7.7129157824     -0.2492348154
 C     -0.5153403596     -5.6677212586     -0.4190104880
 H      0.1609063524     -5.4200254441     -1.2429997758
 H     -2.6457279381     -6.3598914234      2.7026651352
 C     -1.2047507552     -3.2870754024     -0.3657321262
 C     -2.2803454687     -2.4464396231     -0.4269934130
 H     -3.2509587135     -2.9141392624     -0.4110034214
 C     -2.1948105773     -0.9588332003     -0.3441448178
 H     -2.0430680034     -0.5642569355     -1.4098450383
 H     -3.2233830996     -0.5115169989     -0.1205002413
 C      0.1331425930     -2.6655870621     -0.3227591864
 H      0.3873441745     -1.9499801635     -1.1156088707
 H      0.9894373355     -3.3254618598     -0.2654057594
 C     -1.1278213438     -0.4807279927      0.5769953913
 H     -0.6372303801      0.3431713792      0.0144817860
 H     -1.5779795503     -0.0024677678      1.4670881242
 B     -0.0837987929     -1.6543790124      1.0489166451
 O      1.2226277107     -1.0006063936      1.5638496730
 C      1.2727384087     -1.3791760406      2.9562041131
 O     -0.5835542827     -2.5047838622      2.1491088859
 C      0.5188265572     -2.7521721968      2.9859646004
 C      1.3244014190     -3.8743455954      2.5206482530
 H      0.5678476709     -4.6468344813      2.3439583048
 H      1.9178610634     -3.7040851997      1.6198602906
 H      2.0172810664     -4.3603810436      3.2109671268
 C      2.6536341349     -1.5583330952      3.3598662603
 H      3.2589884265     -0.6481431441      3.3515466106
 H      2.7134776628     -1.6744242753      4.4535935054
 H      3.1018745949     -2.3585318741      2.8135382172
 C      0.4732779792     -0.3418437555      3.8126755463
 H     -0.5382208031     -0.1998103749      3.4959346154
 H      0.4614173348     -0.5688202279      4.8962678773
 H      1.0614558706      0.6035665114      3.7795832284
 C     -0.0637568125     -3.1716852424      4.4077878753
 H      0.7811021387     -3.3414846703      5.1612973287
 H     -0.6849711636     -2.3563938671      4.8208576548
 H     -0.6120301254     -4.1473913782      4.4185513305
Pd     -1.0710176064     -2.5606098594     -2.3666252501
 C     -0.1761220306     -1.4022423444     -3.7239291696
 C     -0.8385562337     -0.2275918954     -4.1370205607
 C      1.0032497989     -1.7595702426     -4.4022510037
 C     -0.2751527720      0.6211926884     -5.0904351253
 C      1.5415950282     -0.8767503866     -5.2733667759
 C      0.9527824227      0.3256282591     -5.6220427135
 H     -1.6541861656      0.0848000186     -3.6048491192
 H      1.4975404553     -2.6835778997     -4.1142233935
 H     -0.8640683924      1.5395440725     -5.3695927686
 H      2.4893662724     -1.1085206346     -5.7180453693
 H      1.3162152267      0.9736002988     -6.5019829444
Li      2.0562406910      0.6859117038      1.1264870344
Br      0.1906271779      2.7496245059     -0.6433527919
Li      1.8158451087      4.4092440949     -0.2239903208
 C      0.2453749710      2.8412323618      6.7630592149
 C      0.7714190510      3.1900636243      5.5265230255
 C      0.9911820107      2.3531881687      7.7793833221
 H      0.1015095228      3.5331586385      4.7266826691
 H      0.5884952744      1.9810814626      8.7316459121
 C      2.1549542585      3.1504312120      5.3809728421
 C      2.3666604227      2.1626755957      7.5896213550
 H      2.9509878882      1.5688544986      8.2475315034
 C      2.9358598868      2.5626759203      6.3877607181
 H      3.9406954028      2.3629788835      6.2002868982
 H     -0.7991766462      3.0224685132      6.9337135181
 C      2.6976804543      3.7311650156      4.1679488703
 C      3.6664134071      4.6583044518      4.2349306962
 H      4.1055216501      4.9027654868      5.2072278696
 C      4.4957470356      5.0026225936      3.0776050163
 H      3.9770458956      5.6968347651      2.3629272529
 H      5.4226403531      5.5556550055      3.4225901182
 C      2.2240057777      3.2834820526      2.8126260521
 H      1.5701022374      3.9953043752      2.3555534198
 H      1.5985027695      2.4316587979      2.8763074263
 C      4.8385845161      3.6017193797      2.4474075783
 H      5.6272068502      3.7545832226      1.7375191937
 H      5.1737319710      3.0228150805      3.3253682226
 B      3.5546835995      2.9957277449      1.7076447042
 O      3.4667356350      3.6523797506      0.2969523510
 C      4.1987750053      2.8347532241     -0.5875160827
 O      3.7300542040      1.5191230804      1.3894590711
 C      4.3428322276      1.4374222210      0.1643445647
 C      3.7838221961      0.2387573108     -0.6833361886
 H      2.6151577714      0.4647061790     -0.8551207521
 H      4.2597040404      0.2927693598     -1.6778206278
 H      3.9201300682     -0.7428770508     -0.2162337989
 C      3.5630190249      2.8251883043     -1.9961020139
 H      2.4471649736      2.7007062140     -2.0543671639
 H      3.8653393047      3.7677701316     -2.4815331275
 H      3.9768818625      2.0116496772     -2.5593701812
 C      5.5723126235      3.6248464650     -0.9025285125
 H      5.3047811432      4.6871253378     -1.0458781147
 H      6.2449065160      3.4652080381     -0.1065821617
 H      6.0202296319      3.2937761020     -1.7918485356
 C      5.8447112039      1.1691052714      0.4691313106
 H      6.3987629621      1.0650948278     -0.4532135006
 H      6.2224464613      1.9233888137      1.0872750457
 H      5.7878068374      0.2258659449      1.0785732283
 H     -0.8902205324      6.2288958778     -0.6679816672
 C     -0.9357378409      6.3229278862      1.9687774314
 H     -1.8620309315      6.7703644143      1.6751102740
 H     -0.7692270630      6.5973821539      2.9980252085
 H     -1.2008433733      5.2712830008      1.8732528874
 C      0.1952179023      6.6806102366      1.0647112568
 C      1.4440036929      6.9982880439      1.6216668456
 C      2.5582606772      7.2008109109      0.7664399579
 C      2.4021005600      7.1518105551     -0.6372904251
 C      1.1267101789      6.8196831852     -1.1686855397
 C      0.0215470299      6.5840079618     -0.3535532757
 H      1.6136051780      6.9529330631      2.6557720504
 H      3.5077888027      7.3714197054      1.1008605770
 H      3.2471704877      7.2318408350     -1.3549288154
 H      1.1275307981      6.6952044561     -2.3001271531
 P     -2.5903529288     -3.2425165767     -3.8719349801
 C     -1.8946010059     -3.7455171518     -5.5329720226
 H     -5.5623396155      0.1520999405     -4.0060165808
 H     -3.3666264168     -1.0226886660     -4.2778784899
 C     -2.2493655486     -4.9806955467     -6.1228169392
 C     -1.1435535570     -2.8792505432     -6.2928375455
 H     -2.8662477708     -5.7540104336     -5.6662983583
 C     -1.7127779969     -5.3236090511     -7.3388787768
 H     -1.9726190266     -6.2917846493     -7.6961790467
 C     -0.9362924403     -4.5004518654     -8.1888473272
 C     -0.3739259315     -4.9329693152     -9.5200618217
 C     -0.6310910574     -3.2401447565     -7.5511558961
 H     -0.2436791779     -6.0634800232     -9.6204679762
 H      0.5677182066     -4.3994712418     -9.6222124098
 H     -0.9886991122     -4.7132038517    -10.3864191732
 H     -0.0260504952     -2.4462900293     -8.0097641048
 H     -0.9988812714     -1.8409058949     -6.0446201893
 H     -4.9721219220     -3.7739495547     -2.0192299474
 C     -3.8974975644     -1.9941874587     -4.1735624127
 C     -3.3527503241     -4.7626492574     -3.0826050756
 N     -5.8930512631     -3.2178529529     -5.0026345089
 C     -6.1570988349     -4.3452332883     -5.8821090684
 C     -4.8535190485     -2.2378326999     -5.3463081205
 H     -6.3433721853     -5.2772224029     -5.3227708052
 H     -7.0125117142     -4.1677128637     -6.5329159508
 H     -4.2262558349     -2.7606858629     -6.0898329654
 C     -5.3164214162     -0.8412131929     -5.9386632274
 C     -6.1361482246     -0.0264012180     -4.9387624422
 C     -4.0769778814     -0.0801771248     -6.4801136059
 C     -6.2604116670     -1.1815572345     -7.0413415112
 H     -6.2961186692      1.0038772696     -5.3263476250
 H     -7.0954436377     -0.5103092477     -4.5935787616
 H     -3.7434539106     -0.5833572132     -7.3792092797
 H     -3.1875197634     -0.0077034940     -5.8536955554
 H     -4.2861159481      0.9653637449     -6.8235218146
 H     -6.6419021333     -0.2441362059     -7.4753414750
 H     -7.1089875037     -1.8148401711     -6.7081688337
 H     -5.7600706554     -1.6399567647     -7.9061790754
 H     -4.3225617965     -1.9185058953     -3.1920713542
 C     -4.4176113398     -4.6272772237     -2.2116633341
 C     -2.6657698878     -5.9546219230     -3.0351397233
 C     -4.9105859703     -5.6965529301     -1.4800050096
 H     -5.8421872885     -5.5283471214     -0.8756465389
 C     -4.3022037181     -6.9354549470     -1.5715496892
 C     -3.1105899591     -7.0455856371     -2.2318830314
 C     -4.7646015524     -8.1895300329     -0.7810357318
 H     -2.4776885437     -7.9222244902     -2.1050235675
 H     -5.3924678705     -8.8917320672     -1.4345495173
 H     -3.8376429143     -8.7032317742     -0.5072149719
 H     -5.3558089266     -7.9878730793      0.1154304829
 C     -6.8500400129     -2.9810532059     -3.9859222572
 H     -7.8232769648     -2.5313397191     -4.3728767215
 H     -6.4303726873     -2.3076784354     -3.2301684764
 H     -7.1449512873     -3.9253438746     -3.4964020518
 H     -5.2244422540     -4.4073782435     -6.5468029007
 H     -1.6590601872     -5.9838093493     -3.5383625919
174
# ORCA AIMD Position Step 1700, t=1700.00 fs, E_Pot=-6149.01891141 Hartree, Unit is Angstrom
 C     -2.2380981779     -6.2111939808      1.7217429914
 C     -2.1721420396     -4.8998119410      1.2342129055
 C     -1.4713647308     -7.2132510941      1.1332636450
 H     -2.6392968676     -4.0970602453      1.7982326567
 H     -1.3896648634     -8.2507457823      1.4700440474
 C     -1.3223134823     -4.5675791040      0.1247894088
 C     -0.6919237015     -6.9047651349      0.0669958187
 H     -0.0389887195     -7.5736970276     -0.4717291427
 C     -0.5685760018     -5.5565733130     -0.3964501181
 H      0.0201505128     -5.4516229365     -1.3592091561
 H     -2.9095013878     -6.3808358110      2.5531002067
 C     -1.2452876687     -3.1629575717     -0.3386059872
 C     -2.3896367701     -2.3975571504     -0.3926325568
 H     -3.3495230787     -2.8521718281     -0.2206947599
 C     -2.2233735010     -0.8478450249     -0.2367308370
 H     -2.0882893863     -0.2930720118     -1.1316480522
 H     -3.2104039854     -0.5112417801      0.0098377981
 C      0.0976343853     -2.4480504359     -0.3709170050
 H      0.1253216385     -1.5803601441     -1.0187398054
 H      0.8795821789     -3.1441594293     -0.6805637719
 C     -1.1554793012     -0.4403011752      0.8987049033
 H     -0.7878230180      0.5219918986      0.5873640925
 H     -1.5623721463     -0.2689631086      1.8807824757
 B      0.0788345195     -1.5886308217      1.1374628127
 O      1.4158974644     -1.0073277327      1.6380832656
 C      1.6227921550     -1.3924935640      3.0399490324
 O     -0.2201935876     -2.5548767846      2.1446547269
 C      0.8191788071     -2.7493672218      3.0541761729
 C      1.6620720993     -3.9701815493      2.5639390278
 H      1.0899089652     -4.6450181600      1.8853797076
 H      2.4515332893     -3.6906544828      1.8830313107
 H      2.2186135750     -4.5247450276      3.3274968194
 C      3.0564978792     -1.4153262448      3.4506246155
 H      3.3225439117     -0.3493492888      3.6336726397
 H      3.4359687729     -2.0236626644      4.2768752478
 H      3.6103216202     -1.7697729324      2.5936115644
 C      0.8495928493     -0.3661204370      3.9174628652
 H     -0.2145958609     -0.3789668763      3.8158607145
 H      1.0990453780     -0.5053674367      4.9798011661
 H      1.2095740215      0.6260303164      3.6757503403
 C      0.1129731483     -3.1640280639      4.3773172657
 H      0.6832691420     -3.0967757444      5.2451590227
 H     -0.8493307572     -2.7774894436      4.4974654254
 H     -0.1230278344     -4.2011348789      4.2011407102
Pd     -1.2206708532     -2.4325038793     -2.3834324075
 C     -0.2172572249     -1.5625158695     -3.8242579658
 C     -0.8016813869     -0.3283292944     -4.0940142388
 C      0.9449207204     -1.9372355990     -4.4530304926
 C     -0.2813471152      0.5258559818     -5.0733152474
 C      1.4713088353     -1.0782940284     -5.4200910270
 C      0.8215785001      0.1184066229     -5.7621689437
 H     -1.7729364048     -0.0740824973     -3.7062129685
 H      1.4078221027     -2.8901307991     -4.3212739478
 H     -0.7887180084      1.5271760361     -5.2446445668
 H      2.4312781255     -1.3971594801     -5.9149409649
 H      1.4279918568      0.8373882514     -6.4386596191
Li      1.8501772596      0.8115372385      1.2233048922
Br      0.1102572890      2.6672268069     -0.5863716527
Li      1.7681411227      4.3920971724      0.2709632511
 C      0.4137601320      2.6424030361      6.9079213773
 C      0.7924802098      3.2646735188      5.7027111541
 C      1.3929422553      2.0831131879      7.7821932646
 H      0.0373313474      3.7304538255      5.1265766555
 H      1.1665895145      1.5734698598      8.7006220229
 C      2.1001747317      3.2788808352      5.3028020282
 C      2.7488523786      2.1919062918      7.4398863846
 H      3.5628720822      1.8452389684      8.0509934261
 C      3.0650936570      2.6823444993      6.1711096674
 H      4.0191832520      2.5955284344      5.7803743038
 H     -0.6611890929      2.4768940436      7.1891401433
 C      2.7171503636      3.8099679292      4.0549490241
 C      3.6518165742      4.7427444101      4.1684443982
 H      3.8508733668      5.2422963165      5.1304072592
 C      4.5621269400      5.0071779456      2.9706532103
 H      4.0959664553      5.6305086037      2.2310434184
 H      5.4287536941      5.5353357563      3.2590245174
 C      2.4490304046      3.2366726704      2.6850819268
 H      1.5642359528      3.7609135497      2.1858040431
 H      2.0446385811      2.1829081224      2.7614105202
 C      5.0264970573      3.6885320947      2.2975976726
 H      5.8975303065      3.9159666166      1.8132245426
 H      5.2195714550      3.0452702424      3.1510548417
 B      3.7209934453      3.0792033440      1.6137454070
 O      3.5742118340      3.8360222677      0.2831107844
 C      4.3731707089      3.0635297668     -0.6382141619
 O      3.6089684895      1.6749843289      1.1386731917
 C      4.3985680782      1.5805723117     -0.0864224596
 C      3.6934527286      0.5431584556     -0.9374669058
 H      2.7774038830      0.9510269405     -1.2465674943
 H      4.1928753936      0.1963220476     -1.8307549183
 H      3.5484816600     -0.2673382927     -0.2668998009
 C      3.5832924691      3.1613982182     -1.9482500931
 H      2.6893993483      2.5486529218     -1.8072834384
 H      3.1847447250      4.1385007366     -2.0111072987
 H      4.1788433879      2.8323386340     -2.8314523161
 C      5.7341081780      3.6708878143     -0.8206490773
 H      5.5283645153      4.6625042167     -1.2972320351
 H      6.2875149084      3.8888128702      0.0789775093
 H      6.2442220165      2.9657064353     -1.5191302299
 C      5.7899248919      0.9723286361      0.3128537764
 H      6.4370862961      0.9943772859     -0.5735159663
 H      6.2865162789      1.6764498817      1.0027851240
 H      5.6413846551     -0.0439383785      0.7539056970
 H     -1.1166157982      6.4497556583     -0.2866130735
 C     -0.8060360615      6.3722480331      2.2727187205
 H     -1.3717301676      7.2979768548      2.4887260334
 H     -0.4111483128      6.0157161965      3.2256499298
 H     -1.5952252461      5.5652635131      2.0342509359
 C      0.2491064966      6.5596791560      1.1968197102
 C      1.5657386352      6.8082526651      1.5289170586
 C      2.5446723164      7.0424632006      0.5590211138
 C      2.1525812243      6.8815078605     -0.7417753835
 C      0.8529167408      6.7249838284     -1.1337692486
 C     -0.0985352450      6.6112414012     -0.1232815570
 H      1.9096162646      6.8808369542      2.5248474137
 H      3.5363823257      7.2195369693      0.8507948277
 H      2.9257595275      6.8977175094     -1.5711864310
 H      0.6236023120      6.5955780358     -2.1787163903
 P     -2.5915045069     -3.3351963073     -3.8628164550
 C     -2.1621852598     -3.8469908976     -5.4929890500
 H     -5.0550470470      0.4357776933     -4.2159236240
 H     -3.3669970428     -1.0387305397     -4.1790770807
 C     -2.5152006804     -5.0780013114     -6.0471899197
 C     -1.5079311068     -2.9389061821     -6.2912927924
 H     -3.1756711490     -5.7566948663     -5.5575785785
 C     -2.0483663318     -5.4247655191     -7.2925443381
 H     -2.3967369949     -6.4010345422     -7.6337022995
 C     -1.1765920646     -4.5650735299     -8.0332430525
 C     -0.4825436879     -4.9658010213     -9.2786488980
 C     -0.8718024192     -3.3708852961     -7.4469952736
 H     -1.1535320931     -4.8376260549    -10.0988236250
 H     -0.1422125383     -5.9934344940     -9.2674150347
 H      0.3455658214     -4.2989242128     -9.5235046350
 H     -0.1920664331     -2.5716310175     -7.7843961093
 H     -1.2875313255     -1.9622970440     -5.8980696992
 H     -5.1522898348     -3.9528704968     -2.7237679195
 C     -3.8840505189     -2.0701840809     -4.0431237176
 C     -3.2117303399     -4.8326084795     -3.0918281957
 N     -5.9036536874     -3.2920479392     -4.7779459899
 C     -6.3363428913     -4.1511949877     -5.8672268974
 C     -4.9297681937     -2.2901860831     -5.1669363782
 H     -6.3184678488     -5.1058811966     -5.3797884880
 H     -7.3697651668     -3.8977352054     -6.1580657931
 H     -4.3888230630     -2.8829126881     -5.9316928047
 C     -5.2679414271     -0.9546596230     -5.9284512226
 C     -5.7397722469      0.1700583758     -5.0007950108
 C     -3.9422603246     -0.4902952371     -6.5427870957
 C     -6.2285952710     -1.2929983252     -7.1003813133
 H     -6.0127393962      1.0544651884     -5.6026086647
 H     -6.6306253580     -0.0234615639     -4.4004865304
 H     -3.1657914787     -1.2275547438     -6.8183361843
 H     -3.3596066142      0.2049622795     -5.9225345721
 H     -4.1440101782      0.1037455680     -7.4629468953
 H     -6.4453305173     -0.4314550946     -7.7142490909
 H     -7.2136353680     -1.6117947434     -6.7845285327
 H     -5.8090768636     -2.1596657964     -7.7074335955
 H     -4.4134427079     -1.9551433556     -3.1188444943
 C     -4.5447429931     -4.7634775085     -2.5153321061
 C     -2.4376808602     -5.9506038236     -2.8524414731
 C     -4.9609056745     -5.8212607978     -1.7769432632
 H     -5.9404385880     -5.8660850331     -1.2426686593
 C     -4.1762439304     -6.9896147086     -1.6417810571
 C     -2.8819268674     -7.0168329406     -2.1696130061
 C     -4.8071701814     -8.1306827790     -0.8615140889
 H     -2.2910824514     -7.8487851855     -1.9557686645
 H     -5.4359300522     -8.6756118272     -1.4974362858
 H     -4.1437772530     -8.7371944649     -0.2726066472
 H     -5.5489482696     -7.7320508165     -0.1055320871
 C     -7.0692672439     -2.7731978411     -3.9861537282
 H     -7.7445863498     -2.2053013331     -4.6096914920
 H     -6.6903925225     -2.1297162694     -3.2144748545
 H     -7.6636040968     -3.5524943479     -3.5459449859
 H     -5.7454659963     -4.1575415428     -6.7750296962
 H     -1.4068647830     -5.9284951684     -3.2567628089
174
# ORCA AIMD Position Step 1750, t=1750.00 fs, E_Pot=-6149.03091876 Hartree, Unit is Angstrom
 C     -2.4844053787     -6.1616899024      1.5002465455
 C     -2.2219776428     -4.8646985013      1.1929969949
 C     -1.6485825069     -7.1357130956      0.8882915393
 H     -2.7766967627     -4.0480783299      1.6383953670
 H     -1.9298542700     -8.1636549571      1.1568015342
 C     -1.2765071796     -4.4759732544      0.1763366236
 C     -0.6534535329     -6.7503267867      0.0270555952
 H     -0.0663449259     -7.5090118132     -0.4955972736
 C     -0.4198295080     -5.4429379501     -0.3023606947
 H      0.4668988423     -5.0741186495     -0.8754836616
 H     -3.1500739748     -6.4874317952      2.2217085048
 C     -1.1606784029     -3.0525770886     -0.1429171356
 C     -2.2528444451     -2.2458328476     -0.0921250909
 H     -3.2171378245     -2.6758997629      0.1544282261
 C     -2.1403113450     -0.7470184204      0.1865054155
 H     -1.5594939517     -0.3361840106     -0.7090875966
 H     -3.1033399738     -0.2194169920      0.1193279515
 C      0.1370758884     -2.3599499920     -0.1006806898
 H      0.2442897477     -1.5258984284     -0.8466818091
 H      1.0494085324     -2.9578546338     -0.1047513900
 C     -1.3419324701     -0.5472340094      1.4433560594
 H     -1.1435864021      0.5105356706      1.6272642897
 H     -1.8732511296     -0.9134299825      2.3692439382
 B     -0.0138555253     -1.5375499211      1.3555727266
 O      1.2981258279     -0.8532077520      1.7065416184
 C      1.7000426914     -1.3301436394      2.9996682994
 O     -0.1487993022     -2.6439483215      2.3675978496
 C      1.0362914540     -2.7706103853      3.0879037094
 C      2.0536206978     -3.7993026408      2.4897656570
 H      1.6157712877     -4.7775032971      2.7143378576
 H      2.1742502271     -3.9866059461      1.4215121182
 H      3.0145552984     -3.8254036371      2.9957645499
 C      3.1890138959     -1.3496898816      3.1126085365
 H      3.6075161928     -0.3562057589      3.0118561500
 H      3.3688599213     -1.8525008332      4.0658435313
 H      3.7996900798     -2.0080444272      2.4505687275
 C      1.1057611584     -0.3905439344      4.0092420373
 H     -0.0098621676     -0.3473758128      3.9801935943
 H      1.4745372345     -0.5991100458      5.0067139076
 H      1.4271561137      0.6111278941      3.7083439912
 C      0.7561509192     -3.1494629318      4.4704525002
 H      1.7129858923     -3.3556015070      5.0468409513
 H      0.1972339281     -2.2489171263      4.9138580066
 H     -0.0254626704     -3.9413328751      4.5739927652
Pd     -1.2210638066     -2.3125312286     -2.2853318472
 C     -0.3454251798     -1.4477684447     -3.9199498185
 C     -0.6741877050     -0.1503478879     -4.2717536303
 C      0.7595153116     -2.0097743553     -4.5951184342
 C     -0.0148045136      0.6021412759     -5.2065569396
 C      1.4143464825     -1.2866393615     -5.5996910901
 C      1.0237702064     -0.0028750094     -5.9794812359
 H     -1.4108219114      0.5160804423     -3.6486332911
 H      1.1390253862     -2.9724009513     -4.3057662332
 H     -0.2163254756      1.6449762400     -5.4562967892
 H      2.3153237919     -1.7590502914     -6.1290811260
 H      1.5022658221      0.4632122409     -6.8575634945
Li      1.9012103606      0.7774928251      0.8476093083
Br      0.0769226437      2.5351499696     -0.4955521298
Li      1.9099777846      4.1724152217      0.2196136789
 C      0.6770508507      2.5607606317      6.8554702001
 C      0.9304688402      3.1531633386      5.6474245573
 C      1.6475962374      1.9915724522      7.6184644461
 H      0.1129883831      3.3415687386      5.0070836096
 H      1.3852961167      1.4463734054      8.4680473694
 C      2.2642090746      3.3548134484      5.2760379582
 C      2.9615929206      2.0682151963      7.2160634124
 H      3.7219808148      1.5834787880      7.8273862067
 C      3.2688219062      2.7907030210      6.0628151343
 H      4.3066443626      3.0178270833      5.8036398001
 H     -0.3901958019      2.4222747558      7.2295972550
 C      2.6786407629      4.0222977575      3.9789139955
 C      3.7122166192      4.8784446626      4.1088754442
 H      3.8461876265      5.4113539328      5.0381952294
 C      4.7747636204      4.9580108406      3.0732809916
 H      4.5429340804      5.5948063131      2.2021857515
 H      5.6665075093      5.4011813348      3.5913459322
 C      2.3782321132      3.3634899405      2.6475054862
 H      1.6227351151      4.0280363721      2.2275088910
 H      1.8341879448      2.4416212900      2.8055104052
 C      5.0155586017      3.5145977174      2.5334311568
 H      6.0401924273      3.3923088639      1.9992328842
 H      5.0811092233      2.7275286504      3.3701212833
 B      3.7141763398      3.1341981223      1.6167974897
 O      3.6632591577      3.9128255916      0.3517825104
 C      4.2982038923      3.2070586811     -0.7260720703
 O      3.5811085936      1.7098012410      1.0021909679
 C      4.3097257485      1.7331402842     -0.2340527191
 C      3.5608613091      0.7703830174     -1.1398531399
 H      2.5069954904      0.9727034527     -1.3180771124
 H      4.0701594065      0.8552530893     -2.1212586285
 H      3.7794174811     -0.3165971993     -0.8102270585
 C      3.5868605345      3.5169492030     -2.0589218915
 H      2.5316976664      3.5426232004     -2.0237811363
 H      3.9849014615      4.5567097236     -2.2815450160
 H      4.0736405470      2.8036337105     -2.7644622248
 C      5.7206774811      3.6986034656     -1.0383249785
 H      5.6627655494      4.7422405354     -1.1016073764
 H      6.4510889166      3.4669981946     -0.2819087946
 H      5.9859421317      3.1626411223     -1.9805427826
 C      5.7458457321      1.1344205812     -0.0500459182
 H      6.2858533905      1.0317892057     -0.9940375551
 H      6.4273388360      1.6694305778      0.6699225665
 H      5.5796605814      0.1697561603      0.3259451019
 H     -1.3567402131      6.1467879852     -0.0409870045
 C     -0.5417338297      6.4078743312      2.5885994704
 H     -0.4850114027      7.4038788588      3.0309866245
 H     -0.3349351097      5.6597437811      3.3343584996
 H     -1.5536639762      6.2111783366      2.3780405709
 C      0.3050555196      6.4050084909      1.3331755998
 C      1.6999370429      6.5720029301      1.4830442497
 C      2.4692280425      6.7301994299      0.3181294248
 C      1.9384497849      6.7787724803     -0.9563744814
 C      0.5340169216      6.5543705727     -1.0369047203
 C     -0.2627191870      6.3109436404      0.0395843999
 H      2.1444247339      6.5484874670      2.4937927546
 H      3.5704260206      6.8410278951      0.4542899376
 H      2.5239014104      6.9828023627     -1.8832304783
 H     -0.0061696056      6.6038017417     -1.9098227705
 P     -2.6668711474     -3.3373560657     -3.7609651635
 C     -2.1630678239     -3.8246348820     -5.4183199190
 H     -4.9599012591      0.2220625786     -4.2169980829
 H     -3.6257797880     -1.1866532974     -3.9715699820
 C     -2.6406018063     -5.0766253909     -5.9578259497
 C     -1.5547505483     -2.9800404193     -6.3629356867
 H     -3.2321364612     -5.7249390396     -5.3623458848
 C     -2.1151270642     -5.5153893570     -7.1760115266
 H     -2.3125276512     -6.5738747793     -7.4570149957
 C     -1.4174839824     -4.7174116611     -8.0707512128
 C     -0.7770565731     -5.2833291223     -9.2799338258
 C     -1.2423015909     -3.3958641996     -7.6580782989
 H      0.0194030011     -4.6601468878     -9.6571552008
 H     -1.5047286184     -5.3797065875    -10.1481148191
 H     -0.3121988945     -6.2815597388     -9.0093493218
 H     -0.6359118049     -2.7323341919     -8.2936383503
 H     -1.2626866743     -1.9968740296     -6.0523751745
 H     -5.4788629833     -4.1773825471     -2.7402037188
 C     -4.0468995839     -2.1631084561     -3.9965465281
 C     -3.3856327618     -4.8172702860     -2.9041129770
 N     -6.1843911137     -3.0716929333     -4.9309583481
 C     -6.7027095465     -4.1972191192     -5.6700435537
 C     -4.9613401790     -2.3436641071     -5.2916624813
 H     -7.4117541339     -4.7966133675     -5.0466557904
 H     -7.0894834375     -4.0192084808     -6.6910765861
 H     -4.4591354187     -2.9958601538     -5.9903906359
 C     -5.1728773240     -1.0047565126     -6.0746875939
 C     -5.5546008924      0.1306794945     -5.1504499298
 C     -3.8790068987     -0.5995748466     -6.8242724728
 C     -6.3069030531     -1.1942918380     -7.0979110504
 H     -5.5654217786      1.0867554641     -5.6341387784
 H     -6.5850663905      0.0711230944     -4.8721142241
 H     -3.6669138281     -1.2887761827     -7.6521786670
 H     -2.9989870948     -0.6134059890     -6.1787922433
 H     -3.9211032482      0.3741469985     -7.2095869875
 H     -6.4514788048     -0.2556088748     -7.6332530499
 H     -7.2534305314     -1.3041309292     -6.6213859164
 H     -6.1023381175     -2.0028681094     -7.7550792915
 H     -4.8457507413     -2.1883238033     -3.1743195029
 C     -4.7538188391     -4.9221464428     -2.5919114352
 C     -2.5483335561     -5.8999041080     -2.7839621713
 C     -5.1824033836     -6.1185637722     -1.9042874389
 H     -6.1909322243     -6.2784030183     -1.5720705556
 C     -4.2565223384     -7.1280856542     -1.6758448514
 C     -2.9939012427     -7.0803498162     -2.1791814905
 C     -4.6463986325     -8.3425472701     -0.8751743544
 H     -2.3501317293     -7.9140022695     -2.1999283415
 H     -5.1536377021     -9.1332652640     -1.4506165033
 H     -3.6982722378     -8.7437968343     -0.4888735295
 H     -5.2197395530     -8.1746548602      0.0510858135
 C     -7.1191806889     -2.5091469096     -3.9781213585
 H     -8.1073367158     -2.1476163536     -4.4168429285
 H     -6.7556716570     -1.7534687290     -3.2581376742
 H     -7.4074878593     -3.4091815725     -3.3637017016
 H     -5.8655417888     -4.8412650907     -5.8429602949
 H     -1.5680430543     -5.8788741416     -3.2062617513
174
# ORCA AIMD Position Step 1800, t=1800.00 fs, E_Pot=-6149.04165553 Hartree, Unit is Angstrom
 C     -2.5921657907     -6.2770924228      1.1971127228
 C     -2.4213737675     -4.8869865338      0.9502880298
 C     -1.5707511698     -7.1009710110      0.7835135907
 H     -3.1310236884     -4.1974489978      1.3800868750
 H     -1.7320564379     -8.1492005933      1.0293998718
 C     -1.3445108539     -4.4279552839      0.1589112311
 C     -0.4841720645     -6.6108062728      0.0638576569
 H      0.3099469491     -7.3298677344     -0.1731883738
 C     -0.3270678268     -5.2176431379     -0.2088336202
 H      0.4935761879     -4.8695532211     -0.8044457207
 H     -3.4786705245     -6.7226524508      1.5836437201
 C     -1.2743228993     -2.9303151055     -0.1017469490
 C     -2.3756513659     -2.1022574288     -0.2168058585
 H     -3.3722588385     -2.4809378232     -0.5010914971
 C     -2.2668034048     -0.6981547423      0.2927575001
 H     -1.8628317232     -0.1177228646     -0.4878816099
 H     -3.3212952081     -0.3558302556      0.5274789575
 C     -0.0035656292     -2.1430160060      0.0379829072
 H     -0.0177710179     -1.2081842197     -0.6368931456
 H      0.8394470168     -2.7434508925     -0.3340930379
 C     -1.4041690438     -0.7355590932      1.6123996682
 H     -1.2411971928      0.3143466561      1.9600560666
 H     -2.0772934300     -1.1660097785      2.3181309596
 B      0.0303645164     -1.5761233598      1.6622559688
 O      1.2989925875     -0.7802271144      1.8194432365
 C      1.9621663502     -1.1891660442      3.0730022498
 O      0.0725521952     -2.5180929007      2.7575630664
 C      1.4590698048     -2.6874679145      3.2829370568
 C      2.1215335879     -3.6933464522      2.3144673177
 H      1.4643171780     -4.5180902518      2.1001925024
 H      2.5771650741     -3.3088832364      1.3706444743
 H      2.9063852634     -4.2068766276      2.8856764195
 C      3.4362727680     -0.9354588812      2.7840647907
 H      3.5861324573      0.1109370213      2.5591327037
 H      4.1249464865     -1.2939926124      3.5577717750
 H      3.7413815757     -1.4000452459      1.8351343679
 C      1.4426931183     -0.2624722568      4.2055468138
 H      0.3513082224     -0.4364724327      4.2856875280
 H      1.9476970326     -0.4727619192      5.1409619965
 H      1.6041472821      0.7773941651      3.9131864850
 C      1.4731748010     -3.2202333428      4.6825807169
 H      2.3630597315     -3.0956981013      5.2619650631
 H      0.5886161981     -2.8378570530      5.2091769832
 H      1.4089123196     -4.2607607068      4.4955122994
Pd     -1.2125465586     -2.2097112462     -2.2482091606
 C     -0.3279680986     -1.4348797306     -3.8397692442
 C     -0.5732824049     -0.0887020948     -4.2037146374
 C      0.5991596319     -2.1568093280     -4.5217636232
 C      0.1037863328      0.4454513905     -5.2947218951
 C      1.3344723333     -1.5758292645     -5.5645096704
 C      1.0727475857     -0.2673869971     -5.9449124713
 H     -1.2843927301      0.5120545746     -3.6287721281
 H      0.7547575793     -3.2183438817     -4.2583649692
 H     -0.0557750854      1.4857562453     -5.5891873628
 H      2.0548941959     -2.2396023662     -6.0598657514
 H      1.6342242132      0.0913087717     -6.7238885319
Li      1.8957037317      0.9353684956      0.8648189098
Br      0.1330465374      2.3909872153     -0.3357855261
Li      1.7586188580      4.3086315520      0.0092504466
 C      0.7082670610      2.3774535891      6.6586197880
 C      1.0560687944      3.1289948436      5.5086616780
 C      1.7326018834      1.8358627486      7.4911233086
 H      0.2974922515      3.5941983077      4.8380156214
 H      1.4375690176      1.2938432308      8.3566422352
 C      2.4199808282      3.3637746013      5.2044009526
 C      3.0538493373      2.0767839352      7.1452908444
 H      3.9024969404      1.7184246118      7.7270734830
 C      3.3688172583      2.7793375285      6.0064896211
 H      4.4304324284      2.8280517668      5.5845174789
 H     -0.3472724597      2.1834189653      6.8505341235
 C      2.8724390875      3.9949912995      3.8711991295
 C      4.0034081140      4.6967343839      3.9849017141
 H      4.3414875773      4.9037634573      4.9842127729
 C      5.0486498837      4.8433842506      2.8759656711
 H      4.6492676286      5.5055965236      2.0930123685
 H      5.9754690662      5.2738940636      3.2755373162
 C      2.4016951582      3.3507590291      2.5334069966
 H      1.4870938790      3.9343312196      2.1510328762
 H      2.0075367666      2.3939523322      2.8427633055
 C      5.1574788065      3.4348936137      2.2907540168
 H      6.0105213015      3.2169158285      1.6509050416
 H      5.3426166100      2.7478834719      3.0546057701
 B      3.7176413707      3.1295769176      1.5414518124
 O      3.5823504788      4.0126097150      0.3374605368
 C      4.2661143128      3.3680090602     -0.7558465664
 O      3.5455740997      1.8077432632      0.8402413907
 C      4.2427782525      1.7551819183     -0.3978776396
 C      3.4305034420      0.9152709376     -1.3622547278
 H      2.3910285801      1.3405395762     -1.5262893883
 H      3.9315932369      0.5963872621     -2.2765996054
 H      3.1995445053     -0.0030813150     -0.8674405591
 C      3.4038202881      3.7080787372     -1.9917791999
 H      2.4343928616      3.2430122437     -1.9117236401
 H      3.4040878949      4.8023967668     -2.0066435653
 H      3.9199114936      3.3285722400     -2.8281032664
 C      5.6315937404      4.0077696810     -0.9665082392
 H      5.4361911102      5.0685084113     -1.2180686342
 H      6.1791405732      3.9228735063     -0.0136918537
 H      6.2134663962      3.5235555556     -1.7248866067
 C      5.5045861124      1.1148926459     -0.2155230481
 H      6.1256063598      1.1797868657     -1.1126497204
 H      6.0475431018      1.4395957721      0.6909493883
 H      5.4063744331      0.0012238906     -0.0647333926
 H     -1.4498421212      6.0746647340      0.3844267833
 C     -0.2334071712      6.1678904778      2.8324325255
 H      0.1757384126      6.8256775479      3.6164740610
 H      0.1087481940      5.1247060148      3.0986642593
 H     -1.3101427399      6.1366388229      2.8453019831
 C      0.4017857929      6.4065889406      1.4545941740
 C      1.7343436099      6.5141100578      1.2911022155
 C      2.3693024139      6.5770662668      0.0594963259
 C      1.6077455745      6.4833746154     -1.0741496252
 C      0.2279522467      6.2477263360     -0.9504055037
 C     -0.3243310616      6.2398561159      0.2964132935
 H      2.4531711037      6.5819595187      2.1504849083
 H      3.5116325765      6.7010349435     -0.0435767507
 H      2.0345126503      6.6270664971     -2.0437286704
 H     -0.4496253599      6.1276878894     -1.7347314489
 P     -2.8241514970     -3.2307348008     -3.7713532572
 C     -2.2147918585     -3.9265179193     -5.3581876887
 H     -4.6807479994      0.6055054934     -4.8124814345
 H     -3.4412794758     -1.1465555110     -4.6536403176
 C     -2.4399352578     -5.2288836935     -5.6683020214
 C     -1.6256099593     -3.0980130732     -6.3063312215
 H     -2.8715600362     -5.9107693098     -4.9806893044
 C     -2.1796090965     -5.7211317174     -6.9750558592
 H     -2.2910951904     -6.7842016268     -7.2566509661
 C     -1.6545508507     -4.8793852813     -7.9592854564
 C     -1.3595135890     -5.4063008319     -9.3591550364
 C     -1.2984585837     -3.5774501909     -7.5847268536
 H     -0.7848459257     -6.3625447886     -9.3002877135
 H     -0.7426899168     -4.6988772601     -9.8900925157
 H     -2.2573757812     -5.6614361964     -9.8707189190
 H     -0.9076010427     -2.9819107695     -8.3858337010
 H     -1.5281135625     -2.0693011796     -6.0336129066
 H     -5.5704090221     -4.2956670985     -2.7703099041
 C     -4.0287625600     -1.9118408752     -4.2415461876
 C     -3.4343397094     -4.7959134558     -2.8931280008
 N     -6.2757302464     -3.0263164181     -4.7093877473
 C     -6.7854075911     -4.0630895138     -5.5007942228
 C     -5.1376139362     -2.2780726109     -5.2835304414
 H     -7.6342130219     -4.5823605923     -5.0470052017
 H     -7.1783658151     -3.7531719392     -6.4722490311
 H     -4.5884592553     -2.9963972498     -5.8947564373
 C     -5.3407402835     -0.9986081298     -6.1657701183
 C     -5.6042749001      0.2650384821     -5.3223724968
 C     -4.0020066078     -0.7718756099     -6.9054728865
 C     -6.3945991348     -1.0462449562     -7.2113601182
 H     -5.7515883054      1.1434302983     -5.9883114497
 H     -6.5123040360      0.2607842195     -4.6739643289
 H     -3.8377663821     -1.6345513268     -7.5524719422
 H     -3.1508944758     -0.5832119970     -6.2442898371
 H     -4.1019633135      0.1584591071     -7.5566358623
 H     -6.3100058882     -0.1090557231     -7.8289633020
 H     -7.4089641705     -1.1336665366     -6.7149790901
 H     -6.1917421995     -1.8673640585     -7.8941939988
 H     -4.4985587321     -1.5680612018     -3.3336547928
 C     -4.7843660106     -5.0261605173     -2.5265741570
 C     -2.5651769937     -5.8825306049     -2.7471371420
 C     -5.1961223339     -6.1954803221     -1.9875491373
 H     -6.2048623427     -6.2970412692     -1.7344830633
 C     -4.2650763500     -7.2525920415     -1.6986859540
 C     -2.9594036557     -7.0663862661     -2.1459336699
 C     -4.6764537596     -8.5085515806     -1.0814788614
 H     -2.2515994143     -7.8784482526     -1.9754392962
 H     -5.2511323017     -9.1251199010     -1.8531579006
 H     -3.9010285609     -9.2319323439     -0.7821150013
 H     -5.2773050967     -8.2973305994     -0.2461409585
 C     -7.3148867588     -2.1889253015     -4.0392519652
 H     -7.8862937986     -1.5479659151     -4.6645623768
 H     -6.8075284690     -1.5589872787     -3.3046964194
 H     -7.9682001236     -2.8158087042     -3.4804690001
 H     -6.0123533663     -4.8642613015     -5.7103257858
 H     -1.6000964887     -5.7246375045     -3.1209078412
174
# ORCA AIMD Position Step 1850, t=1850.00 fs, E_Pot=-6149.02123665 Hartree, Unit is Angstrom
 C     -2.6281162499     -6.3847921676      0.8906221410
 C     -2.5704977522     -5.0734811252      0.5519002311
 C     -1.3545255039     -7.0712324042      0.8125997458
 H     -3.4332319046     -4.4206425452      0.6522249959
 H     -1.1994845146     -8.0678159419      1.1561510383
 C     -1.3893798630     -4.4066930251      0.0501180674
 C     -0.2731139641     -6.4994671004      0.1615577957
 H      0.5686014284     -7.1408826848     -0.0794025103
 C     -0.2685963733     -5.1752238733     -0.2114218032
 H      0.5920642208     -4.6576024131     -0.5703559979
 H     -3.4779093458     -6.8580623330      1.4265075647
 C     -1.3387647252     -2.9454023989      0.0713659661
 C     -2.4263712085     -2.1093287219      0.0224682125
 H     -3.4726012253     -2.4587954674     -0.0447400513
 C     -2.2400299677     -0.6288337880      0.4920360101
 H     -1.6417389457      0.0798304705     -0.2009192859
 H     -3.2094634922     -0.2516737120      0.6379758179
 C     -0.0295830981     -2.2234968340      0.2472341250
 H      0.1203120769     -1.3815777693     -0.4220853629
 H      0.8053513731     -2.8935038922      0.1787386013
 C     -1.4674643860     -0.7212857028      1.8390447254
 H     -1.4023477198      0.2979790173      2.1844724683
 H     -2.0454310537     -1.3339279165      2.5874456965
 B     -0.0486028586     -1.4433600807      1.6942740266
 O      1.2045404117     -0.5403622267      1.8794698794
 C      2.0537380084     -0.9767663525      2.9143459687
 O      0.2597200823     -2.4948761577      2.8073251200
 C      1.6717463752     -2.4723843937      3.0529940875
 C      2.4113708664     -3.2800553343      2.0247465656
 H      1.9495524649     -4.2695911787      2.1522334211
 H      2.4427881949     -2.8692282805      1.0310526118
 H      3.4641860191     -3.4812481901      2.2349208629
 C      3.6140709157     -0.9262406746      2.7486820407
 H      4.0283786878      0.0924201653      2.9564080527
 H      4.1160464950     -1.5285150562      3.5074956372
 H      3.8564378963     -1.1602124769      1.7348212824
 C      1.7835033246     -0.2201341670      4.2550078710
 H      0.8406980215     -0.5490542646      4.6177071570
 H      2.6124195924     -0.3630000834      4.9504533174
 H      1.7783766640      0.8328547428      4.0390411969
 C      1.8529769315     -2.9615089018      4.4404718896
 H      2.8999708394     -2.7699846367      4.6654213916
 H      1.2492606980     -2.5630946497      5.2180532986
 H      1.8846354121     -4.0669546279      4.3725692421
Pd     -1.3751885375     -2.1650633188     -2.2068883000
 C     -0.2744446993     -1.6726612369     -3.7831485984
 C     -0.5291427729     -0.3383935817     -4.1880728320
 C      0.7676082173     -2.3701532756     -4.4426745824
 C      0.1781814774      0.2356316072     -5.2407636314
 C      1.3807934581     -1.8208446073     -5.5618674344
 C      1.1471998125     -0.5134018078     -5.9348135875
 H     -1.3239245031      0.1542559692     -3.7844289196
 H      0.8366826681     -3.4149055247     -4.0712013084
 H     -0.0695013319      1.2163399910     -5.5539469281
 H      2.0667778699     -2.4329796300     -6.0341512384
 H      1.6946751377     -0.0069428772     -6.6572252867
Li      1.7191070585      1.0985084214      1.1965334340
Br      0.1809888548      2.2766709868     -0.1512684864
Li      1.5034788730      4.1819907685      0.2504649457
 C      0.7249317154      2.3573911039      6.3798815617
 C      1.2628885504      3.0605126837      5.3453359836
 C      1.6105003877      1.8052737799      7.3134594211
 H      0.5322422803      3.4868483165      4.5906945324
 H      1.1485315158      1.2493788583      8.1316975940
 C      2.6661145666      3.2069041472      5.1917941101
 C      2.9561606948      1.9890313311      7.2300652858
 H      3.6181608644      1.4716521689      7.9277050513
 C      3.4965758186      2.6693619578      6.1577320991
 H      4.6216131339      2.7459551878      5.9725340310
 H     -0.2922242820      2.3322651501      6.5696336490
 C      3.2052236511      3.8004164353      3.8921242091
 C      4.2455966298      4.6323907906      3.9125603416
 H      4.5636902101      5.0270876762      4.8796717484
 C      5.1025000806      4.7217279330      2.7093716444
 H      4.8105272616      5.4643185170      1.9681205978
 H      6.0952529824      4.9883567768      3.0009230959
 C      2.6190892233      3.2741241181      2.5817230041
 H      1.8431894047      3.9465301737      2.3794812810
 H      2.1331610093      2.3165342478      2.9156993116
 C      5.1723318383      3.3217246944      2.0669513503
 H      6.0170920598      3.3541736725      1.4579001969
 H      5.4611443201      2.5429602122      2.9021132257
 B      3.6893308314      3.0275113141      1.3650399219
 O      3.4234888726      3.9592596481      0.1368505119
 C      4.1296525225      3.3892309572     -0.9320011086
 O      3.5100049731      1.7007965355      0.6831734432
 C      4.0999774977      1.8452122695     -0.5880915401
 C      3.3156391978      1.0247563455     -1.5788354490
 H      2.2264100636      1.2314468059     -1.7185182070
 H      3.7703155557      1.0344856355     -2.5411126920
 H      3.3620770177     -0.0213502334     -1.2771160858
 C      3.3912002971      3.7029699308     -2.2714843629
 H      2.3168795197      3.3559865676     -2.0829498169
 H      3.5113644702      4.7542634096     -2.3370113498
 H      3.6994444302      3.1588576321     -3.1627165856
 C      5.5347579064      3.9825328759     -1.1075066582
 H      5.3523023927      5.0841946743     -1.3140236813
 H      6.2958523910      3.8345986569     -0.3053273189
 H      5.9081882619      3.6638900254     -2.0606499710
 C      5.5536926470      1.3514114973     -0.4889558507
 H      6.1147376875      1.1761878816     -1.3952632588
 H      6.1729362966      1.8502133374      0.2147762478
 H      5.5223101739      0.3105791833     -0.0496018935
 H     -1.4869018544      5.6256323475      0.8966450351
 C      0.1441827747      6.0084773704      2.9997472779
 H      0.9222116009      6.4028816460      3.6565841200
 H      0.1160232493      4.9403024585      3.2343507326
 H     -0.8443551225      6.5369352925      3.1359541757
 C      0.5001820387      6.2021824853      1.5420754968
 C      1.7965587166      6.6151572677      1.1641595261
 C      2.0991978077      6.7542817268     -0.1903064709
 C      1.2111513564      6.4736162712     -1.2127037619
 C     -0.0914377617      6.0683250075     -0.7971905034
 C     -0.4686578090      5.9391169096      0.5405895109
 H      2.6210475432      6.8758844694      1.8836412672
 H      3.1310426167      7.1797449190     -0.4836845331
 H      1.3881878803      6.6004571776     -2.2286743280
 H     -0.7986166626      5.8649904710     -1.6248995095
 P     -2.6778852753     -3.2228561961     -3.6493051079
 C     -2.2642537513     -4.0509312665     -5.2393597581
 H     -4.9304048458      0.7875334782     -4.8008997493
 H     -3.4328019316     -0.9289429509     -4.3038144267
 C     -2.4971997420     -5.3612738924     -5.4854665226
 C     -1.7611469750     -3.1918926766     -6.2309368409
 H     -2.8294090307     -6.0130355518     -4.6779184065
 C     -2.3132397575     -5.8423493964     -6.8269038089
 H     -2.5997091628     -6.8260157189     -7.1600821848
 C     -1.8088513339     -5.0287427210     -7.8124665856
 C     -1.8083718153     -5.4121416923     -9.3182675756
 C     -1.5270943197     -3.6803575625     -7.4754263802
 H     -2.8136962638     -5.8110960759     -9.5847526054
 H     -1.0713077696     -6.1757983873     -9.5395125620
 H     -1.6084284898     -4.5228864807     -9.9256022151
 H     -1.1990268181     -3.0557616002     -8.2575994741
 H     -1.5652376322     -2.1807786216     -5.9360400287
 H     -5.5432429886     -4.0279373436     -2.7149117488
 C     -4.0015890657     -1.9347747235     -4.0540501869
 C     -3.3906774905     -4.6110227792     -2.7144623447
 N     -6.3045511840     -2.7302745829     -4.7078590462
 C     -6.8706965536     -3.8788502199     -5.4119617876
 C     -5.0940870103     -2.1147341570     -5.2173964593
 H     -7.1593199111     -4.6653132226     -4.7585172711
 H     -7.8171106167     -3.6331842036     -5.9490830179
 H     -4.5600169416     -2.8840576198     -5.8244699017
 C     -5.2807664694     -0.9466441232     -6.1878229635
 C     -5.6149990843      0.4170080655     -5.5222227644
 C     -4.1719585159     -0.6425526592     -7.1615902798
 C     -6.5200018359     -1.3780527143     -7.0751662671
 H     -5.6009678993      1.1579596325     -6.3365414573
 H     -6.6054969405      0.3650448225     -5.0473012856
 H     -3.5969718887     -1.5223355436     -7.3906010007
 H     -3.5474630853      0.1757830763     -6.8271498721
 H     -4.7470640068     -0.3214314022     -8.0448692214
 H     -6.5621764373     -0.6474191414     -7.8332165874
 H     -7.4385213115     -1.5922672887     -6.5242205645
 H     -6.2780192586     -2.3440889933     -7.5587510663
 H     -4.5154176458     -1.8254828885     -3.1221708238
 C     -4.7585606065     -4.8156900869     -2.5025525650
 C     -2.4453416107     -5.6010611238     -2.4592688201
 C     -5.1415390188     -6.0723116678     -2.0382780648
 H     -6.1926515645     -6.2458307681     -1.8801580236
 C     -4.2455698888     -7.1033377871     -1.9210813633
 C     -2.9034448037     -6.9085129768     -2.1207570707
 C     -4.7242964886     -8.4132454662     -1.4952543091
 H     -2.1044112054     -7.6572115530     -1.9149869525
 H     -5.2814681295     -8.9338124000     -2.2418961107
 H     -3.8650174526     -9.0726404425     -1.3605899479
 H     -5.3113605637     -8.3324481985     -0.5744133960
 C     -7.2777151938     -1.8874188399     -3.9556905085
 H     -7.8787811562     -1.2617570569     -4.6822867402
 H     -6.7981761672     -1.1673705808     -3.2722130022
 H     -7.9948753185     -2.5193721358     -3.4232194851
 H     -6.1394725452     -4.3310097825     -6.0931036357
 H     -1.3928987602     -5.3572651886     -2.5006527519
174
# ORCA AIMD Position Step 1900, t=1900.00 fs, E_Pot=-6149.03655941 Hartree, Unit is Angstrom
 C     -2.4661349084     -6.4360520622      0.8847047139
 C     -2.4719065700     -5.0582856322      0.6766938509
 C     -1.3032630606     -7.0970895268      0.5891903268
 H     -3.3565476720     -4.5385641462      1.0632454261
 H     -1.1719648520     -8.1389707534      0.7369046054
 C     -1.2971714156     -4.3330767381      0.2644672884
 C     -0.1454169270     -6.4611711354      0.2870517027
 H      0.8012178797     -6.9249660985      0.3825660409
 C     -0.0845153666     -5.0313396277      0.1448876191
 H      0.8641919918     -4.5614003470     -0.0342526147
 H     -3.4246504140     -6.9455569728      1.2171730661
 C     -1.3046732784     -2.8392267417      0.1070636466
 C     -2.3969421145     -2.0630624744      0.1938504548
 H     -3.3194607932     -2.5459363818      0.4092395060
 C     -2.3447103418     -0.6336645920      0.7689731196
 H     -2.1206803254      0.1255793734      0.0682323759
 H     -3.3715477793     -0.3116298858      1.1108327514
 C     -0.0361957912     -2.0551994359      0.0584455715
 H     -0.1758894007     -1.0865458382     -0.4672360447
 H      0.8411033316     -2.5920922357     -0.2699845439
 C     -1.2813212505     -0.6714865406      1.9310256764
 H     -1.1933067882      0.3556991038      2.3038961523
 H     -1.8305386700     -1.2344914491      2.6692502750
 B      0.1326350596     -1.4043286525      1.6817348692
 O      1.2844299930     -0.5255551373      1.7557139854
 C      2.1538171747     -0.8337636956      2.8384695943
 O      0.4443610077     -2.4537987866      2.6309774307
 C      1.8727082907     -2.4372710104      2.9204353873
 C      2.5845538586     -3.2315291932      1.9193423901
 H      2.0013827719     -4.1517177220      1.7073679403
 H      2.7125016693     -2.7017310096      0.9889193099
 H      3.5911217372     -3.5134290911      2.2821370133
 C      3.5596488968     -0.5016819733      2.4028426446
 H      3.6967128024      0.5913072768      2.5165125445
 H      4.3064811261     -0.8979176366      3.1030647536
 H      3.6729955305     -0.7570827906      1.3538041378
 C      1.7293928041     -0.2050153250      4.1535585465
 H      0.6402535641     -0.2588014284      4.1784082764
 H      2.2506496653     -0.6820582017      5.0161990627
 H      2.0804784033      0.8345651387      4.1464919464
 C      2.1013372691     -3.1893296431      4.2258640909
 H      3.1997530092     -3.3784436563      4.4854984764
 H      1.5617686712     -2.7391581171      5.0653614580
 H      1.5473051281     -4.1760387124      4.1633773457
Pd     -1.3806170044     -2.1964540987     -2.0533896067
 C     -0.4129976515     -1.7260950148     -3.7564226457
 C     -0.5838432747     -0.4124304109     -4.2815563449
 C      0.5774732970     -2.5119178008     -4.2747312185
 C      0.2558707549     -0.0127351558     -5.3444434652
 C      1.4500852639     -2.0765765037     -5.2503396766
 C      1.2929250232     -0.8013070632     -5.7744440295
 H     -1.2421713117      0.3962758757     -3.8877034391
 H      0.8016517150     -3.4667709733     -3.7639871297
 H      0.1111651440      0.9174017667     -5.7756557685
 H      2.1947449423     -2.6822200253     -5.6250941462
 H      1.8080730891     -0.5006052320     -6.6827970650
Li      2.0385549379      0.8044963708      0.8663790009
Br      0.1115994262      2.2334606641      0.0154380053
Li      1.6740409831      4.2609412725      0.1906590586
 C      0.6792322433      2.4082406550      6.2848050049
 C      1.2745820181      2.9834064356      5.2082023094
 C      1.4321909983      1.8466209543      7.3137797930
 H      0.6084353305      3.3759275840      4.4205161314
 H      0.9864127996      1.2813980462      8.1443892478
 C      2.6833089833      3.0508947056      5.1485651962
 C      2.8335560688      1.9214500386      7.2506262141
 H      3.4956152342      1.5493282565      8.0505869340
 C      3.4665359048      2.6010365380      6.1760550649
 H      4.5362175796      2.7254073106      6.1351385520
 H     -0.3642115373      2.2355856395      6.2717386573
 C      3.4188350174      3.5536757047      3.9181299121
 C      4.5251606667      4.3101699478      3.9251727583
 H      4.8865856581      4.7020564349      4.8894919431
 C      5.2409607844      4.6456319542      2.6481600024
 H      4.7202521688      5.4211535601      2.0380442584
 H      6.2679130067      5.1224123909      2.8058099254
 C      2.8476643339      3.2205902753      2.5470168510
 H      2.0877932467      4.0510025810      2.2642332334
 H      2.2283826983      2.3415033389      2.6525018170
 C      5.3275756744      3.3709183941      1.7503714394
 H      5.9730828179      3.6655224902      0.9240034614
 H      5.7055625396      2.5519630539      2.2592241511
 B      3.8618496572      3.0493243445      1.2698492013
 O      3.5203832743      3.9831752050     -0.0023124941
 C      3.9883196753      3.4040391397     -1.2177415026
 O      3.7622968319      1.6949317875      0.5712276936
 C      4.1760227090      1.8140429051     -0.8495085723
 C      3.3320740066      0.8733243356     -1.6439246604
 H      2.2894178633      1.1313360996     -1.7322295430
 H      3.6040335026      0.7300102682     -2.7057802871
 H      3.3901952505     -0.1772534392     -1.1655064117
 C      3.0221655602      3.7204273387     -2.2883024285
 H      1.9865069404      3.3939158474     -2.0928549655
 H      2.9632826650      4.8171818704     -2.3045029281
 H      3.3929031323      3.2846379085     -3.2641932107
 C      5.3047235097      4.1191045543     -1.5642894710
 H      5.0895121450      5.1490518652     -1.5620914017
 H      6.0228278339      4.0609461589     -0.7511428123
 H      5.7678644429      3.9477132732     -2.5494707273
 C      5.5534437005      1.1196748849     -0.9959902360
 H      6.0879709037      1.3009848389     -1.9427079523
 H      6.2717883405      1.3871430887     -0.2837281430
 H      5.4766109922      0.0685216057     -0.9610828450
 H     -1.1977210234      5.1198058345      1.2482812645
 C      0.4723377894      6.0007398797      3.0706611188
 H      1.2986501663      5.5189807993      3.5351695272
 H     -0.4186031507      5.4930945883      3.3249192183
 H      0.4715311178      7.0587480841      3.3319211039
 C      0.6245667435      6.0239950860      1.5862472996
 C      1.6735623385      6.7289756546      1.0057447153
 C      1.7575585302      7.0101413411     -0.3845674780
 C      0.6793755567      6.5287785399     -1.1363018624
 C     -0.3938455256      5.8715777974     -0.6373161017
 C     -0.3944046206      5.5928852491      0.7257031881
 H      2.4611003107      7.1136803321      1.6549706968
 H      2.6016375564      7.5381308451     -0.8273674678
 H      0.6048390210      6.6819892056     -2.1699664959
 H     -1.2738208981      5.5715647073     -1.2932233778
 P     -2.7480221740     -2.9964409000     -3.5888354635
 C     -2.3245822416     -3.7954252560     -5.1407803914
 H     -4.9423240309      0.5000598404     -4.8147807333
 H     -3.3259068809     -0.9422801842     -4.5536451961
 C     -2.6792613554     -5.1259509730     -5.4063198017
 C     -1.7747006283     -3.0914694603     -6.2736145966
 H     -3.1983393478     -5.7245089230     -4.6589858559
 C     -2.5431007494     -5.6949843476     -6.6769104233
 H     -2.8830738324     -6.6958871025     -6.7642533253
 C     -2.1417039529     -5.0014977658     -7.7641973558
 C     -2.0907498013     -5.6439315618     -9.1447421871
 C     -1.8599938343     -3.6063576948     -7.5563734097
 H     -2.2054875769     -4.8728914094     -9.8765556313
 H     -2.9958719540     -6.2730908764     -9.2806721326
 H     -1.1764493493     -6.3233438332     -9.3046584522
 H     -1.5316422145     -2.9611828693     -8.3485496173
 H     -1.3981215698     -2.0890280275     -6.1655095295
 H     -5.4597298116     -3.7940240478     -2.6327356193
 C     -3.9377269640     -1.6986839940     -4.2320598799
 C     -3.4478804786     -4.4945761859     -2.7994567069
 N     -6.1536690154     -2.6863743185     -4.4918531817
 C     -6.9586750026     -3.7842329591     -5.0507957363
 C     -5.0265457910     -2.1406567122     -5.2792263253
 H     -7.1101366598     -4.5896228021     -4.2492731994
 H     -7.9142990934     -3.4361138740     -5.4432058625
 H     -4.6568447443     -2.9721816804     -5.8552119506
 C     -5.3288737555     -0.9636358093     -6.2818667546
 C     -5.7379971670      0.3379515243     -5.5763834094
 C     -4.0168813404     -0.7685462564     -7.0950898148
 C     -6.4578553819     -1.3657285367     -7.1926458712
 H     -5.7299149719      1.1195071919     -6.3230135297
 H     -6.6549883657      0.3656843345     -5.0038469918
 H     -4.0059780272     -1.5688007421     -7.8524412099
 H     -3.1900444535     -0.9905244082     -6.4186505896
 H     -3.8842197631      0.1870138337     -7.5159866926
 H     -6.6128684371     -0.5494633792     -7.8978885328
 H     -7.3843818694     -1.5684152466     -6.6893486920
 H     -6.1543857265     -2.2967246917     -7.6904570914
 H     -4.5403781870     -1.2296853861     -3.4218882593
 C     -4.8152516343     -4.7006088432     -2.4840456859
 C     -2.5302260191     -5.4966048843     -2.4604001600
 C     -5.2557090079     -5.9591974763     -2.1161207709
 H     -6.2883088734     -6.2834245300     -1.8020896611
 C     -4.2944076861     -7.0393911921     -2.0439824647
 C     -2.9349354822     -6.7598618634     -2.1386589146
 C     -4.7578866288     -8.4063385059     -1.8444520948
 H     -2.1306994228     -7.5488406536     -2.0334254992
 H     -5.4809180136     -8.6813114618     -2.5968600091
 H     -3.9343535183     -9.1153709751     -1.8207696929
 H     -5.4040389649     -8.4474255591     -0.8947069604
 C     -6.9212657036     -1.8639844671     -3.6357211823
 H     -7.8746353062     -1.6068004380     -4.0662716588
 H     -6.4134402970     -0.9672521716     -3.3058901907
 H     -7.1836957767     -2.4827840023     -2.7506816051
 H     -6.3679638700     -4.2044130628     -5.8303053966
 H     -1.4280196206     -5.3163378393     -2.6288661499
174
# ORCA AIMD Position Step 1950, t=1950.00 fs, E_Pot=-6149.02193837 Hartree, Unit is Angstrom
 C     -2.3356144751     -6.3206138785      0.9894502242
 C     -2.2211796090     -5.0050955865      0.9980267619
 C     -1.2052357625     -7.0603770280      0.6016445119
 H     -3.0967722850     -4.4452419451      1.3414544672
 H     -1.2007944288     -8.1319487739      0.7762656314
 C     -1.1293484093     -4.2863141611      0.4985050603
 C      0.0197749026     -6.3525919729      0.3384603823
 H      0.9522378967     -6.8896134121      0.1902825255
 C      0.0445629976     -4.9861883419      0.2079760418
 H      0.9713727266     -4.4800793404      0.0193977080
 H     -3.1485664109     -6.8770973367      1.5121162502
 C     -1.2371382509     -2.8791280061      0.2535610456
 C     -2.4108780977     -2.1271846771      0.3865387071
 H     -3.3648136265     -2.5923456982      0.4948646757
 C     -2.2841472951     -0.7244214929      0.8589054011
 H     -2.1596476904      0.0212981105      0.0109570896
 H     -3.2935486961     -0.4323972929      1.1785769766
 C     -0.0084961229     -1.9367335108      0.0337111586
 H     -0.3692770258     -0.9990417687     -0.5119170354
 H      0.8841447908     -2.3538848958     -0.4182397279
 C     -1.1943091016     -0.5968449562      1.9810318419
 H     -1.1016705391      0.4197590964      2.4219909268
 H     -1.7682199426     -1.1750438423      2.7404104517
 B      0.2290821197     -1.3431445596      1.5531905977
 O      1.5488319355     -0.5161548521      1.5742251022
 C      2.2810898719     -0.9945923434      2.7461734562
 O      0.6024418685     -2.5545418096      2.3154954393
 C      1.9009984474     -2.5335005294      2.6674727606
 C      2.8471788964     -3.2210219103      1.5643808468
 H      2.5732593149     -4.2680141032      1.4833341524
 H      2.6072897976     -2.8547087315      0.5612214493
 H      3.9032160462     -3.1105320262      1.8163283713
 C      3.7739301539     -0.7012901802      2.7364329715
 H      3.8120502435      0.3531798992      2.9031947039
 H      4.1373879417     -1.1768835474      3.6434626629
 H      4.4088438741     -1.0248805834      1.8973434638
 C      1.6088999346     -0.3968301401      3.9225629477
 H      0.6601573051     -0.8320527315      4.2634093210
 H      2.2991078037     -0.3344397694      4.7527006580
 H      1.3667154022      0.6145719076      3.5583760730
 C      2.1273290652     -3.1469900006      4.0607973128
 H      2.9853644581     -2.7638620415      4.5203519061
 H      1.2609204694     -3.0049248437      4.6929929628
 H      2.2133427226     -4.1924550266      3.9947109166
Pd     -1.3420277676     -2.1764832298     -1.9000747106
 C     -0.3769027508     -1.6465995312     -3.5473372829
 C     -0.4889856418     -0.4443995672     -4.2020471969
 C      0.6171980398     -2.5359640101     -3.8789869787
 C      0.3478862968     -0.2088129416     -5.3237627490
 C      1.4489237344     -2.3586668803     -4.9583550840
 C      1.3285374589     -1.1836057375     -5.7100478814
 H     -1.2328607374      0.4114462728     -4.0379502299
 H      0.6056329552     -3.4704518572     -3.4227415184
 H      0.2625553862      0.7070374459     -5.9035925499
 H      2.1969330289     -3.1409039169     -5.2135190065
 H      2.0886076364     -0.9340638306     -6.4916910905
Li      2.1096411261      0.8909327872      0.5427894470
Br      0.0353715195      2.2522595905      0.1516178698
Li      1.6761825544      4.0990982023      0.0158199859
 C      0.6140284288      2.4752671612      6.0881075392
 C      1.3467135474      2.9409690778      4.9957128842
 C      1.3726694914      2.0897517409      7.2305012261
 H      0.8351548350      3.1712895774      4.1190305040
 H      0.9182996423      1.7544683488      8.1769292257
 C      2.7439504239      2.7941842861      4.8589298311
 C      2.7432086423      2.0522572328      7.1956085569
 H      3.3732298745      1.7434956202      8.0259338711
 C      3.4266452048      2.3841357684      6.0437584608
 H      4.4599994286      2.3471697062      6.0253251572
 H     -0.5014644885      2.4396615004      6.1755126826
 C      3.4755383569      3.2729636857      3.6726915791
 C      4.6034389988      3.9806233106      3.8241981204
 H      4.9347486126      4.1643553659      4.8497158689
 C      5.5200027942      4.4619195269      2.7295753029
 H      5.1686478721      5.4314670984      2.3910568285
 H      6.4856103975      4.6221810441      3.1457489636
 C      2.9318303584      3.1275385374      2.2701327648
 H      2.3789102349      3.9866730881      1.9997449390
 H      2.2103841495      2.3123021832      2.2269955171
 C      5.5788750924      3.4488060577      1.5649861607
 H      6.1249997811      3.9374815388      0.6746157570
 H      6.1534412359      2.5692966970      2.0365311005
 B      4.0855750027      3.0346571177      1.0462452367
 O      3.6537286125      3.9739654276     -0.0954937059
 C      3.8288642411      3.3318945917     -1.3782805088
 O      3.9910615181      1.6769667956      0.3412062394
 C      4.1509275293      1.8320269898     -1.0347663666
 C      3.1494916672      0.9204263156     -1.7635997243
 H      2.1360086264      1.1974324292     -1.6342496287
 H      3.3284637467      0.9184733999     -2.8731627426
 H      3.2061593094     -0.0883958442     -1.5037352807
 C      2.5986614796      3.5796780670     -2.2921222502
 H      1.6821910219      3.2666313881     -1.9236102740
 H      2.4474243126      4.6875941892     -2.3982922432
 H      2.7203832081      3.2142471917     -3.3066187731
 C      5.0020488000      4.0213619541     -2.0151431025
 H      4.8523196747      5.1095371418     -2.1026524810
 H      5.9687984450      3.9603452886     -1.5759502690
 H      5.1527671189      3.5930128483     -3.0516894182
 C      5.5450202138      1.5135166271     -1.3556732167
 H      5.7638348882      1.5933986005     -2.4751172521
 H      6.3397415946      2.1500208836     -0.9238220078
 H      5.7593582203      0.4631210184     -1.0914125376
 H     -1.0458749698      4.8795319132      1.5474949659
 C      0.8409214444      5.9885455101      3.1159933592
 H      1.3423515409      4.9968323254      3.2195390353
 H     -0.1727299498      5.9812033682      3.5972718562
 H      1.5004368018      6.7120659857      3.5661940285
 C      0.6100309477      6.1886138005      1.6498369834
 C      1.5401096059      6.9938033476      0.8876603826
 C      1.3413598669      7.0851192631     -0.5046429172
 C      0.2795517848      6.4496979201     -1.1466624636
 C     -0.5669960756      5.5999056992     -0.3803217851
 C     -0.4392239487      5.5224937625      0.9955884466
 H      2.3911389088      7.4526386023      1.3015229135
 H      1.9622092797      7.5900110353     -1.1309730321
 H      0.1769707099      6.4865991328     -2.2372619386
 H     -1.3450667339      4.9950452453     -0.9328581486
 P     -2.8107550629     -2.9018054970     -3.5115789890
 C     -2.5058208354     -3.7268086004     -5.1733119931
 H     -4.8654655584      0.8131030338     -4.9145637589
 H     -3.3388640021     -0.7695673201     -4.4817330446
 C     -2.9856460538     -4.9683491136     -5.4407387894
 C     -1.8291350571     -3.0755173815     -6.2710751415
 H     -3.4011666330     -5.6519758474     -4.7104335492
 C     -2.9962434572     -5.5333352772     -6.6853471243
 H     -3.4664182448     -6.4995792285     -6.6759091038
 C     -2.3213332603     -4.9537932672     -7.7834208035
 C     -2.3083863038     -5.6248928695     -9.1067484121
 C     -1.7732624537     -3.6903682781     -7.5153259365
 H     -1.3524935203     -6.0867525056     -9.2900274903
 H     -2.5023202056     -5.0435840252     -9.9960794620
 H     -3.0445666990     -6.3964035442     -8.9983551640
 H     -1.3218643323     -3.0666372423     -8.3038808798
 H     -1.3288138771     -2.1148660078     -6.1941630016
 H     -5.7297593709     -3.8284952781     -2.3291018034
 C     -3.9644012669     -1.6135334741     -4.1221434666
 C     -3.5950847015     -4.3788907266     -2.6972619327
 N     -6.1158637728     -2.5916100118     -4.2868717997
 C     -6.8307250858     -3.7087612500     -4.8537306150
 C     -5.0233540061     -2.0386313113     -5.1283880365
 H     -7.4408261644     -4.0363262048     -4.0461953769
 H     -7.5183025955     -3.3667641936     -5.6439697332
 H     -4.7112462023     -2.9184010271     -5.6868664908
 C     -5.2661721383     -0.9524048729     -6.2273486687
 C     -5.6677112065      0.3958697519     -5.5835568027
 C     -4.0984370142     -0.7194354158     -7.2072845096
 C     -6.4074971347     -1.4384301907     -7.2161353242
 H     -6.0330611057      1.1133375377     -6.3200955809
 H     -6.5430710926      0.1966978156     -4.9931873177
 H     -3.7773857482     -1.6277732885     -7.7747021855
 H     -3.2361876088     -0.1993470074     -6.7480607824
 H     -4.4631403075      0.0327771277     -7.9637147145
 H     -6.6125135387     -0.8313500910     -8.1542425823
 H     -7.3566705663     -1.3140736234     -6.6904309930
 H     -6.2257923085     -2.4844357780     -7.4712333082
 H     -4.4343006460     -1.0836482880     -3.2472922963
 C     -4.9571751173     -4.6238585310     -2.4252837883
 C     -2.6383402710     -5.3426967744     -2.5228549907
 C     -5.3164167883     -5.9386137875     -2.2244380604
 H     -6.4178004033     -6.2192508754     -2.0944948800
 C     -4.4093092195     -6.9587940960     -2.2058433557
 C     -3.0535047561     -6.6920505458     -2.3115583064
 C     -4.8567942808     -8.3890987561     -1.9823614939
[truncated: 4,608,071 more chars]
