# Supplementary material for: Pd-catalyzed regiodivergent arylation of cyclic allylboronates
Source: Chem Sci. 2025 Oct 24;16(47):22656–65. doi: 10.1039/d5sc07577g (PMC12570269; doi:10.1039/d5sc07577g)
Supplement: SC-016-D5SC07577G-s002 [file SC-016-D5SC07577G-s002.cif]

# Supplementary Information (SI) for Chemical Science.
# This journal is © The Royal Society of Chemistry 2025

####################################################################### 
# 
# This file contains crystal structure data downloaded from the 
# Cambridge Structural Database (CSD) hosted by the Cambridge 
# Crystallographic Data Centre (CCDC).
# 
# Full information about CCDC data access policies and citation 
# guidelines are available at http://www.ccdc.cam.ac.uk/access/V1 
# 
# Audit and citation data items may have been added by the CCDC. 
# Please retain this information to preserve the provenance of 
# this file and to allow appropriate attribution of the data. 
# 
#######################################################################

data_complex16
_database_code_depnum_ccdc_archive 'CCDC 2475759'
loop_
_audit_author_name
_audit_author_address
'Celine Besnard'
;university of Geneva
Switzerland
;
_audit_update_record             
;
2025-07-24 deposited with the CCDC.	2025-10-24 downloaded from the CCDC.
;
_audit_creation_date             2025-06-25
_audit_creation_method           
;
Olex2 1.5
(compiled 2025.05.31 svn.r86d253d1 for OlexSys, GUI svn.r7254)
;
_shelx_SHELXL_version_number     2019/2
_chemical_name_common            ?
_chemical_name_systematic        ?
_chemical_formula_moiety         'C28 H37 Br N P Pd'
_chemical_formula_sum            'C28 H37 Br N P Pd'
_chemical_formula_weight         604.86
_chemical_absolute_configuration ad
_chemical_melting_point          ?
_chemical_oxdiff_formula         'Au1 Cl1 C48 H56 N2'
loop_
_atom_type_symbol
_atom_type_description
_atom_type_scat_dispersion_real
_atom_type_scat_dispersion_imag
_atom_type_scat_source
C C 0.0181 0.0091 'International Tables Vol C Tables 4.2.6.8 and 6.1.1.4'
H H 0.0000 0.0000 'International Tables Vol C Tables 4.2.6.8 and 6.1.1.4'
Br Br -0.6763 1.2805 'International Tables Vol C Tables 4.2.6.8 and 6.1.1.4'
N N 0.0311 0.0180 'International Tables Vol C Tables 4.2.6.8 and 6.1.1.4'
P P 0.2955 0.4335 'International Tables Vol C Tables 4.2.6.8 and 6.1.1.4'
Pd Pd 0.1215 3.9337 'International Tables Vol C Tables 4.2.6.8 and 6.1.1.4'

_shelx_space_group_comment       
;
The symmetry employed for this shelxl refinement is uniquely defined
by the following loop, which should always be used as a source of
symmetry information in preference to the above space-group names.
They are only intended as comments.
;
_space_group_crystal_system      orthorhombic
_space_group_IT_number           19
_space_group_name_H-M_alt        'P 21 21 21'
_space_group_name_Hall           'P 2ac 2ab'
loop_
_space_group_symop_operation_xyz
'x, y, z'
'-x+1/2, -y, z+1/2'
'-x, y+1/2, -z+1/2'
'x+1/2, -y+1/2, -z'

_cell_length_a                   10.12340(10)
_cell_length_b                   10.90100(10)
_cell_length_c                   51.1310(3)
_cell_angle_alpha                90
_cell_angle_beta                 90
_cell_angle_gamma                90
_cell_volume                     5642.57(8)
_cell_formula_units_Z            8
_cell_measurement_reflns_used    122974
_cell_measurement_temperature    119.99(10)
_cell_measurement_theta_max      74.6540
_cell_measurement_theta_min      2.6020
_shelx_estimated_absorpt_T_max   ?
_shelx_estimated_absorpt_T_min   ?
_exptl_absorpt_coefficient_mu    7.599
_exptl_absorpt_correction_T_max  0.664
_exptl_absorpt_correction_T_min  0.062
_exptl_absorpt_correction_type   gaussian
_exptl_absorpt_process_details   
;
CrysAlisPro 1.171.42.100a (Rigaku Oxford Diffraction, 2023)
Numerical absorption correction based on gaussian integration over
a multifaceted crystal model
Empirical absorption correction using spherical harmonics,
implemented in SCALE3 ABSPACK scaling algorithm.
;
_exptl_absorpt_special_details   ?
_exptl_crystal_colour            colourless
_exptl_crystal_colour_primary    colourless
_exptl_crystal_density_diffrn    1.424
_exptl_crystal_density_meas      ?
_exptl_crystal_density_method    ?
_exptl_crystal_description       block
_exptl_crystal_F_000             2464
loop_
_exptl_crystal_face_index_h
_exptl_crystal_face_index_k
_exptl_crystal_face_index_l
_exptl_crystal_face_perp_dist
0 0 1 0.0992
0 0 -1 0.1277
2 -1 -1 0.1001
-2 1 1 0.0959
0 1 0 0.1115
0 -1 0 0.0996
0 -1 -1 0.0894

_exptl_crystal_size_max          0.327
_exptl_crystal_size_mid          0.227
_exptl_crystal_size_min          0.196
loop_
_exptl_oxdiff_crystal_face_indexfrac_h
_exptl_oxdiff_crystal_face_indexfrac_k
_exptl_oxdiff_crystal_face_indexfrac_l
_exptl_oxdiff_crystal_face_x
_exptl_oxdiff_crystal_face_y
_exptl_oxdiff_crystal_face_z
-0.0000 -0.0001 0.9993 0.0006 -0.0288 0.0086
0.0000 0.0001 -0.9993 -0.0006 0.0288 -0.0086
1.9991 -0.9992 -0.9996 0.0166 0.1257 0.3121
-1.9991 0.9992 0.9996 -0.0166 -0.1257 -0.3121
-0.0001 0.9994 0.0004 -0.1309 -0.0175 -0.0500
0.0001 -0.9994 -0.0004 0.1309 0.0175 0.0500
0.0001 -0.9993 -0.9997 0.1304 0.0463 0.0413

_exptl_transmission_factor_max   ?
_exptl_transmission_factor_min   ?
_diffrn_reflns_av_R_equivalents  0.0720
_diffrn_reflns_av_unetI/netI     0.0205
_diffrn_reflns_Laue_measured_fraction_full 1.000
_diffrn_reflns_Laue_measured_fraction_max 0.997
_diffrn_reflns_limit_h_max       12
_diffrn_reflns_limit_h_min       -10
_diffrn_reflns_limit_k_max       13
_diffrn_reflns_limit_k_min       -13
_diffrn_reflns_limit_l_max       63
_diffrn_reflns_limit_l_min       -63
_diffrn_reflns_number            160153
_diffrn_reflns_point_group_measured_fraction_full 1.000
_diffrn_reflns_point_group_measured_fraction_max 0.994
_diffrn_reflns_theta_full        67.684
_diffrn_reflns_theta_max         74.910
_diffrn_reflns_theta_min         3.458
_diffrn_ambient_environment      N~2~
_diffrn_ambient_temperature      119.99(10)
_diffrn_detector                 'Hybrid Pixel Array Detector'
_diffrn_detector_area_resol_mean 10.0000
_diffrn_detector_type            'HyPix-Arc 150'
_diffrn_measured_fraction_theta_full 1.000
_diffrn_measured_fraction_theta_max 0.997
_diffrn_measurement_details      
;
List of Runs (angles in degrees, time in seconds):

  # Type    Start    End  Width  t~exp~   \w     \q     \k     \f   Frames
#--------------------------------------------------------------------------
  1  \w      9.00  36.00   0.50    1.14    --    4.00  30.00 170.38   54
  2  \w     11.00  37.00   0.50    1.14    --    4.00  30.00  44.46   52
  3  \w      5.00  31.00   0.50    1.14    --   -4.00  33.00 -98.57   52
  4  \w      9.00  34.00   0.50    1.14    --    4.00  30.00   2.45   50
  5  \w      1.00  27.00   0.50    1.14    --   -8.00  35.00 -53.59   52
  6  \w      1.00  27.00   0.50    1.14    --   -8.00  35.00-152.33   52
  7  \w      1.00  27.00   0.50    1.14    --   -8.00  35.00 111.18   52
  8  \w     11.00  36.00   0.50    1.14    --    8.00  29.00-132.88   50
  9  \w     15.00  40.00   0.50    1.14    --   16.00  27.00  94.00   50
 10  \w     17.00  48.00   0.50    1.14    --   20.00  26.00 -65.26   62
 11  \w     17.00  45.00   0.50    1.14    --   20.00  26.00 134.43   56
 12  \w     -8.00  18.00   0.50    1.14    --  -20.00  42.00  12.79   52
 13  \w    -12.00  15.00   0.50    1.14    --  -24.00  45.00 122.48   54
 14  \w    -50.00 -24.00   0.50    1.14    --  -32.00 -25.00 -20.77   52
 15  \w    -51.00 -24.00   0.50    1.14    --  -32.00 -25.00-112.23   54
 16  \w    -51.00 -26.00   0.50    1.14    --  -32.00 -25.00-162.27   50
 17  \w     24.00  56.00   0.50    1.14    --   36.00  24.00-172.88   64
 18  \w    -30.00   2.00   0.50    1.14    --  -40.00  59.00-114.82   64
 19  \w    -30.00   2.00   0.50    1.14    --  -40.00  58.00 -37.69   64
 20  \w    -29.00   2.00   0.50    1.14    --  -40.00  59.00  25.13   62
 21  \w    -53.00 -28.00   0.50    1.14    --  -40.00 -24.00  83.94   50
 22  \w    -62.00 -34.00   0.50    1.14    --  -48.00 -23.00 173.05   56
 23  \w    -62.00 -37.00   0.50    1.14    --  -48.00 -23.00 135.68   50
 24  \w    -62.00 -37.00   0.50    1.14    --  -48.00 -23.00 -19.86   50
 25  \w     34.00  59.00   0.50    1.14    --   48.00  23.00-147.16   50
 26  \w    -62.00 -36.00   0.50    1.14    --  -48.00 -23.00 147.60   52
 27  \w    -62.00 -34.00   0.50    1.14    --  -48.00 -23.00 -56.70   56
 28  \w    -60.00 -34.00   0.50    1.14    --  -48.00 -23.00-133.75   52
 29  \w    -70.00 -45.00   0.50    1.14    --  -60.00 -22.00  83.13   50
 30  \w    -69.00 -44.00   0.50    1.14    --  -60.00 -22.00 119.70   50
 31  \w    -46.00 -20.00   0.50    1.14    --  -60.50  64.00   8.49   52
 32  \w    -47.00 -19.00   0.50    1.14    --  -60.50  56.00 104.08   56
 33  \w    -39.00 -14.00   0.50    1.14    --  -60.50  36.00-109.23   50
 34  \w    -38.00 -13.00   0.50    1.14    --  -60.50  36.00 -39.57   50
 35  \w    -40.00 -14.00   0.50    1.14    --  -60.50  37.00 -51.04   52
 36  \w    -39.00 -14.00   0.50    1.14    --  -60.50  36.00-154.40   50
 37  \w    -40.00 -15.00   0.50    1.14    --  -60.50  37.00-146.41   50
 38  \w    -40.00 -15.00   0.50    1.14    --  -60.50  37.00 158.24   50
 39  \w    -40.00 -14.00   0.50    1.14    --  -60.50  38.00  89.16   52
 40  \w    -52.00 -27.00   0.50    1.14    --  -60.50  63.00-145.16   50
 41  \w    -47.00 -19.00   0.50    1.14    --  -60.50  60.00 118.33   56
 42  \w    -39.00 -14.00   0.50    1.14    --  -60.50  36.00-179.27   50
 43  \w     31.00  70.00   0.50    1.14    --   64.48 -94.00 150.00   78
 44  \w     41.00  91.00   0.50    1.14    --   64.48-125.00 -90.00  100
 45  \w     49.00  90.00   0.50    1.14    --   64.48-125.00  60.00   82
 46  \w     58.00  91.00   0.50    1.14    --   64.48-125.00   0.00   66
 47  \w     59.00  88.00   0.50    1.14    --   70.96  21.00 -50.61   58
 48  \w     53.00  87.00   0.50    1.14    --   70.96  21.00  51.54   68
 49  \w     55.00 116.00   0.50    1.14    --   70.96  21.00  93.71  122
 50  \w     53.00 116.00   0.50    1.14    --   70.96  21.00 -16.00  126
 51  \w     53.00 103.00   0.50    1.14    --   70.96  21.00 152.58  100
 52  \w     92.00 117.00   0.50    1.14    --   70.96  21.00 -50.61   50
 53  \w     56.00  98.00   0.50    1.14    --   72.65-125.00 -30.00   84
 54  \w     35.00  98.00   0.50    1.14    --   72.65-125.00 120.00  126
 55  \w     44.00  80.00   0.50    1.14    --   72.65 -94.00-180.00   72
 56  \w     39.00  66.00   0.50    1.14    --   77.44-125.00  60.00   54
 57  \w     36.00 102.00   0.50    1.14    --   77.44-125.00 -30.00  132
 58  \w     36.00 104.00   0.50    1.14    --   77.44-125.00-120.00  136
 59  \w     79.00 104.00   0.50    1.14    --   77.44-125.00-180.00   50
 60  \w     36.00  75.00   0.50    1.14    --   77.44-125.00-180.00   78
 61  \w     36.00 104.00   0.50    1.14    --   77.44-125.00  30.00  136
 62  \w     40.00 102.00   0.50    1.14    --   77.44-125.00 -90.00  124
 63  \w     79.00 104.00   0.50    1.14    --   77.44-125.00  90.00   50
 64  \w     36.00  75.00   0.50    1.14    --   77.44-125.00  90.00   78
 65  \w     37.00 104.00   0.50    1.14    --   77.44-125.00 150.00  134
 66  \w     36.00 104.00   0.50    1.14    --   77.44-125.00 -60.00  136
 67  \w     79.00 104.00   0.50    1.14    --   77.44-125.00-150.00   50
 68  \w     36.00  72.00   0.50    1.14    --   77.44-125.00-150.00   72
 69  \w     36.00 104.00   0.50    1.14    --   77.44-125.00 120.00  136
 70  \w     69.00 103.00   0.50    1.14    --   77.44-125.00  60.00   68
 71  \w     37.00  78.00   0.50    1.14    --   77.50-125.00   4.53   82
 72  \w     77.00 106.00   0.50    1.14    --   77.50-126.00  -8.82   58
 73  \w     40.00  70.00   0.50    1.14    --   77.50-126.00  -8.82   60
 74  \w     56.00 119.00   0.50    1.14    --   77.50  20.00  18.48  126
 75  \w     56.00 117.00   0.50    1.14    --   77.50   3.00-143.58  122
 76  \w     43.00 119.00   0.50    1.14    --   77.50   6.00  17.31  152
 77  \w     62.00  88.00   0.50    1.14    --   77.50  22.00  52.04   52
 78  \w     48.00 102.00   0.50    1.14    --   77.50   3.00 162.61  108
 79  \w     92.00 118.00   0.50    1.14    --   77.50  22.00 -65.28   52
 80  \w     62.00  87.00   0.50    1.14    --   77.50  22.00 -65.28   50
 81  \w     62.00 113.00   0.50    1.14    --   77.50  22.00 158.15  102
 82  \w     62.00 124.00   0.50    1.14    --   77.50  22.00-151.73  124
 83  \w     42.00 117.00   0.50    1.14    --   77.50   3.00 -63.07  150
 84  \w     63.00  98.00   0.50    1.14    --   77.50  21.00  76.82   70
 85  \w     62.00 110.00   0.50    1.14    --   77.50  22.00 -43.68   96
 86  \w     62.00 108.00   0.50    1.14    --   77.50  22.00 113.04   92
 87  \w     62.00 107.00   0.50    1.14    --   77.50  22.00-110.51   90
 88  \w     42.00 116.00   0.50    1.14    --   77.50   3.00  96.51  148
;
_diffrn_measurement_device       'four-circle diffractometer'
_diffrn_measurement_device_type  'XtaLAB Synergy, Dualflex, HyPix-Arc 150'
_diffrn_measurement_method       '\w scans'
_diffrn_orient_matrix_type       
'CrysAlisPro convention (1999,Acta A55,543-557)'
_diffrn_orient_matrix_UB_11      -0.0569040000
_diffrn_orient_matrix_UB_12      -0.1310333000
_diffrn_orient_matrix_UB_13      0.0005832000
_diffrn_orient_matrix_UB_21      0.0397283000
_diffrn_orient_matrix_UB_22      -0.0174730000
_diffrn_orient_matrix_UB_23      -0.0288438000
_diffrn_orient_matrix_UB_31      0.1354807000
_diffrn_orient_matrix_UB_32      -0.0500012000
_diffrn_orient_matrix_UB_33      0.0086539000
_diffrn_radiation_monochromator  mirror
_diffrn_radiation_probe          x-ray
_diffrn_radiation_type           'Cu K\a'
_diffrn_radiation_wavelength     1.54184
_diffrn_source                   'micro-focus sealed X-ray tube'
_diffrn_source_type              'PhotonJet (Cu) X-ray Source'
_reflns_Friedel_coverage         0.777
_reflns_Friedel_fraction_full    1.000
_reflns_Friedel_fraction_max     0.989
_reflns_number_gt                11508
_reflns_number_total             11544
_reflns_special_details          
;
 Reflections were merged by SHELXL according to the crystal
 class for the calculation of statistics and refinement.
 
 _reflns_Friedel_fraction is defined as the number of unique
 Friedel pairs measured divided by the number that would be
 possible theoretically, ignoring centric projections and
 systematic absences. Completness statistics refer to single and
 composite reflections containing twin component 1 only.
;
_reflns_threshold_expression     'I > 2\s(I)'
_computing_cell_refinement       'CrysAlisPro 1.171.42.100a (Rigaku OD, 2023)'
_computing_data_collection       'CrysAlisPro 1.171.42.100a (Rigaku OD, 2023)'
_computing_data_reduction        'CrysAlisPro 1.171.42.100a (Rigaku OD, 2023)'
_computing_molecular_graphics    'Olex2 1.5 (Dolomanov et al., 2009)'
_computing_publication_material  'Olex2 1.5 (Dolomanov et al., 2009)'
_computing_structure_refinement  'SHELXL 2019/2 (Sheldrick, 2015)'
_computing_structure_solution    'SHELXT  (Sheldrick, 2015)'
_refine_diff_density_max         1.422
_refine_diff_density_min         -1.404
_refine_diff_density_rms         0.092
_refine_ls_abs_structure_details 
;
 Refined as an inversion twin.

Two complexes with the same configuration are present in the unit cell.
;
_refine_ls_abs_structure_Flack   0.021(10)
_refine_ls_extinction_coef       .
_refine_ls_extinction_method     none
_refine_ls_goodness_of_fit_ref   1.102
_refine_ls_hydrogen_treatment    constr
_refine_ls_matrix_type           full
_refine_ls_number_parameters     592
_refine_ls_number_reflns         11544
_refine_ls_number_restraints     0
_refine_ls_R_factor_all          0.0416
_refine_ls_R_factor_gt           0.0415
_refine_ls_restrained_S_all      1.102
_refine_ls_shift/su_max          0.001
_refine_ls_shift/su_mean         0.000
_refine_ls_structure_factor_coef Fsqd
_refine_ls_weighting_details     
'w=1/[\s^2^(Fo^2^)+(0.0559P)^2^+10.5800P] where P=(Fo^2^+2Fc^2^)/3'
_refine_ls_weighting_scheme      calc
_refine_ls_wR_factor_gt          0.1099
_refine_ls_wR_factor_ref         0.1100
_refine_special_details          
;
 Refined as a 2-component inversion twin.
;
_olex2_refinement_description    
;
1. Twinned data refinement
 Scales: 0.979(10)
 0.021(10)
2. Fixed Uiso
 At 1.2 times of:
  All C(H) groups, All C(H,H) groups
 At 1.5 times of:
  All C(H,H,H) groups
3.a Ternary CH refined with riding coordinates:
 C11(H11), C11B(H11B)
3.b Secondary CH2 refined with riding coordinates:
 C10(H10A,H10B), C10B(H10C,H10D)
3.c Aromatic/amide H refined with riding coordinates:
 C2(H2), C3(H3), C4(H4), C5(H5), C6(H6), C17(H17), C18(H18), C21(H21),
 C22(H22), C24(H24), C25(H25), C27(H27), C28(H28), C2B(H2B), C3B(H3B), C4B(H4B),
  C5B(H5B), C6B(H6B), C17B(H17B), C18B(H18B), C21B(H21B), C22B(H22B),
 C24B(H24B), C25B(H25B), C27B(H27B), C28B(H28B)
3.d Idealised Me refined as rotating group:
 C8(H8A,H8B,H8C), C9(H9A,H9B,H9C), C13(H13A,H13B,H13C), C14(H14A,H14B,H14C),
 C15(H15A,H15B,H15C), C20(H20A,H20B,H20C), C29(H29A,H29B,H29C), C8B(H8BA,H8BB,
 H8BC), C9B(H9BA,H9BB,H9BC), C13B(H13D,H13E,H13F), C14B(H14D,H14E,H14F),
 C15B(H15D,H15E,H15F), C20B(H20D,H20E,H20F), C29B(H29D,H29E,H29F)
;
_atom_sites_solution_hydrogens   geom
_atom_sites_solution_primary     dual
_atom_sites_solution_secondary   ?
loop_
_atom_site_label
_atom_site_type_symbol
_atom_site_fract_x
_atom_site_fract_y
_atom_site_fract_z
_atom_site_U_iso_or_equiv
_atom_site_adp_type
_atom_site_occupancy
_atom_site_site_symmetry_order
_atom_site_calc_flag
_atom_site_refinement_flags_posn
_atom_site_refinement_flags_adp
_atom_site_refinement_flags_occupancy
_atom_site_disorder_assembly
_atom_site_disorder_group
Pd1 Pd 0.57713(5) 0.23513(4) 0.52309(2) 0.03263(11) Uani 1 1 d . . . . .
Br1 Br 0.58980(8) 0.06701(6) 0.49007(2) 0.03864(16) Uani 1 1 d . . . . .
P1 P 0.52072(17) 0.37692(16) 0.55139(3) 0.0340(3) Uani 1 1 d . . . . .
N7 N 0.5691(6) 0.3874(5) 0.49284(10) 0.0354(11) Uani 1 1 d . . . . .
C1 C 0.6040(8) 0.1157(7) 0.55247(13) 0.0419(15) Uani 1 1 d . . . . .
C2 C 0.7144(7) 0.1293(8) 0.56899(14) 0.0439(16) Uani 1 1 d . . . . .
H2 H 0.771034 0.198228 0.567051 0.053 Uiso 1 1 calc R U . . .
C3 C 0.7403(10) 0.0427(9) 0.58796(16) 0.060(2) Uani 1 1 d . . . . .
H3 H 0.816481 0.051475 0.598635 0.072 Uiso 1 1 calc R U . . .
C4 C 0.6582(13) -0.0557(9) 0.59173(17) 0.069(3) Uani 1 1 d . . . . .
H4 H 0.675800 -0.113684 0.605165 0.083 Uiso 1 1 calc R U . . .
C5 C 0.5498(13) -0.0692(8) 0.57568(18) 0.072(3) Uani 1 1 d . . . . .
H5 H 0.493278 -0.138053 0.577859 0.087 Uiso 1 1 calc R U . . .
C6 C 0.5218(10) 0.0174(7) 0.55619(16) 0.0533(19) Uani 1 1 d . . . . .
H6 H 0.445642 0.007897 0.545533 0.064 Uiso 1 1 calc R U . . .
C8 C 0.6989(7) 0.3782(7) 0.47971(14) 0.0398(14) Uani 1 1 d . . . . .
H8A H 0.769099 0.397729 0.492224 0.060 Uiso 1 1 calc R U . . .
H8B H 0.702183 0.436253 0.465083 0.060 Uiso 1 1 calc R U . . .
H8C H 0.711326 0.294608 0.473107 0.060 Uiso 1 1 calc R U . . .
C9 C 0.4631(7) 0.3611(7) 0.47358(14) 0.0418(15) Uani 1 1 d . . . . .
H9A H 0.467160 0.274625 0.468437 0.063 Uiso 1 1 calc R U . . .
H9B H 0.475352 0.413001 0.458111 0.063 Uiso 1 1 calc R U . . .
H9C H 0.376903 0.378502 0.481468 0.063 Uiso 1 1 calc R U . . .
C10 C 0.4512(6) 0.4895(6) 0.52893(13) 0.0359(14) Uani 1 1 d . . . . .
H10A H 0.366530 0.459090 0.521739 0.043 Uiso 1 1 calc R U . . .
H10B H 0.434311 0.567559 0.538226 0.043 Uiso 1 1 calc R U . . .
C11 C 0.5510(6) 0.5100(6) 0.50672(13) 0.0362(14) Uani 1 1 d . . . . .
H11 H 0.637130 0.525522 0.515706 0.043 Uiso 1 1 calc R U . . .
C12 C 0.5196(8) 0.6326(7) 0.49155(16) 0.0462(17) Uani 1 1 d . . . . .
C13 C 0.5357(9) 0.7368(7) 0.51147(19) 0.058(2) Uani 1 1 d . . . . .
H13A H 0.462594 0.734265 0.524016 0.087 Uiso 1 1 calc R U . . .
H13B H 0.535323 0.815769 0.502330 0.087 Uiso 1 1 calc R U . . .
H13C H 0.619631 0.726777 0.520796 0.087 Uiso 1 1 calc R U . . .
C14 C 0.3798(9) 0.6412(7) 0.48032(18) 0.055(2) Uani 1 1 d . . . . .
H14A H 0.371759 0.585971 0.465283 0.083 Uiso 1 1 calc R U . . .
H14B H 0.362423 0.725684 0.474714 0.083 Uiso 1 1 calc R U . . .
H14C H 0.315632 0.617579 0.493756 0.083 Uiso 1 1 calc R U . . .
C15 C 0.6212(9) 0.6553(8) 0.46985(17) 0.055(2) Uani 1 1 d . . . . .
H15A H 0.710200 0.639409 0.476602 0.082 Uiso 1 1 calc R U . . .
H15B H 0.615172 0.740636 0.463959 0.082 Uiso 1 1 calc R U . . .
H15C H 0.603286 0.600249 0.455112 0.082 Uiso 1 1 calc R U . . .
C16 C 0.3945(7) 0.3475(6) 0.57608(13) 0.0380(14) Uani 1 1 d . . . . .
C17 C 0.2661(7) 0.3869(8) 0.57253(14) 0.0447(16) Uani 1 1 d . . . . .
H17 H 0.242789 0.430057 0.557057 0.054 Uiso 1 1 calc R U . . .
C18 C 0.1708(8) 0.3638(8) 0.59144(15) 0.0490(18) Uani 1 1 d . . . . .
H18 H 0.083110 0.392197 0.588712 0.059 Uiso 1 1 calc R U . . .
C19 C 0.2002(8) 0.3009(7) 0.61404(15) 0.0451(16) Uani 1 1 d . . . . .
C20 C 0.0970(9) 0.2829(9) 0.63509(17) 0.060(2) Uani 1 1 d . . . . .
H20A H 0.067860 0.363085 0.641579 0.091 Uiso 1 1 calc R U . . .
H20B H 0.134930 0.235494 0.649536 0.091 Uiso 1 1 calc R U . . .
H20C H 0.021255 0.238587 0.627796 0.091 Uiso 1 1 calc R U . . .
C21 C 0.3296(8) 0.2590(8) 0.61731(15) 0.0483(17) Uani 1 1 d . . . . .
H21 H 0.351887 0.213792 0.632565 0.058 Uiso 1 1 calc R U . . .
C22 C 0.4264(8) 0.2822(7) 0.59865(14) 0.0457(16) Uani 1 1 d . . . . .
H22 H 0.514003 0.253644 0.601280 0.055 Uiso 1 1 calc R U . . .
C23 C 0.6523(7) 0.4594(6) 0.56789(13) 0.0362(14) Uani 1 1 d . . . . .
C24 C 0.7798(7) 0.4607(7) 0.55703(13) 0.0391(14) Uani 1 1 d . . . . .
H24 H 0.799243 0.409037 0.542569 0.047 Uiso 1 1 calc R U . . .
C25 C 0.8766(7) 0.5353(7) 0.56693(14) 0.0423(15) Uani 1 1 d . . . . .
H25 H 0.962142 0.534438 0.559303 0.051 Uiso 1 1 calc R U . . .
C26 C 0.8509(7) 0.6124(7) 0.58806(13) 0.0406(15) Uani 1 1 d . . . . .
C27 C 0.7248(8) 0.6114(7) 0.59888(14) 0.0437(16) Uani 1 1 d . . . . .
H27 H 0.705387 0.663195 0.613318 0.052 Uiso 1 1 calc R U . . .
C28 C 0.6277(7) 0.5362(6) 0.58891(13) 0.0400(15) Uani 1 1 d . . . . .
H28 H 0.542292 0.537024 0.596603 0.048 Uiso 1 1 calc R U . . .
C29 C 0.9580(9) 0.6955(9) 0.59892(18) 0.060(2) Uani 1 1 d . . . . .
H29A H 0.923619 0.779209 0.600548 0.090 Uiso 1 1 calc R U . . .
H29B H 1.034014 0.695312 0.587059 0.090 Uiso 1 1 calc R U . . .
H29C H 0.985424 0.665663 0.616164 0.090 Uiso 1 1 calc R U . . .
Pd1B Pd 0.57396(5) 0.75736(4) 0.70979(2) 0.03532(12) Uani 1 1 d . . . . .
Br1B Br 0.37778(8) 0.88875(9) 0.71992(2) 0.0525(2) Uani 1 1 d . . . . .
P1B P 0.74718(17) 0.64374(15) 0.70041(3) 0.0343(3) Uani 1 1 d . . . . .
N7B N 0.6949(6) 0.8100(5) 0.74632(11) 0.0354(12) Uani 1 1 d . . . . .
C1B C 0.4833(7) 0.6901(7) 0.67816(14) 0.0379(14) Uani 1 1 d . . . . .
C2B C 0.4784(7) 0.7521(8) 0.65463(13) 0.0430(15) Uani 1 1 d . . . . .
H2B H 0.520511 0.829574 0.652928 0.052 Uiso 1 1 calc R U . . .
C3B C 0.4113(8) 0.7008(8) 0.63317(14) 0.0504(18) Uani 1 1 d . . . . .
H3B H 0.408383 0.744229 0.617068 0.060 Uiso 1 1 calc R U . . .
C4B C 0.3507(8) 0.5902(8) 0.63514(15) 0.0513(19) Uani 1 1 d . . . . .
H4B H 0.305665 0.556497 0.620505 0.062 Uiso 1 1 calc R U . . .
C5B C 0.3546(8) 0.5266(8) 0.65851(16) 0.0484(17) Uani 1 1 d . . . . .
H5B H 0.312816 0.448870 0.659947 0.058 Uiso 1 1 calc R U . . .
C6B C 0.4199(7) 0.5766(7) 0.67991(14) 0.0434(15) Uani 1 1 d . . . . .
H6B H 0.421418 0.532908 0.695983 0.052 Uiso 1 1 calc R U . . .
C8B C 0.6979(9) 0.9466(7) 0.74596(16) 0.0506(18) Uani 1 1 d . . . . .
H8BA H 0.747712 0.974702 0.730663 0.076 Uiso 1 1 calc R U . . .
H8BB H 0.740521 0.976663 0.761927 0.076 Uiso 1 1 calc R U . . .
H8BC H 0.607383 0.978188 0.745055 0.076 Uiso 1 1 calc R U . . .
C9B C 0.6118(7) 0.7651(8) 0.76813(13) 0.0456(16) Uani 1 1 d . . . . .
H9BA H 0.522217 0.798026 0.766312 0.068 Uiso 1 1 calc R U . . .
H9BB H 0.649630 0.792182 0.784796 0.068 Uiso 1 1 calc R U . . .
H9BC H 0.608598 0.675249 0.767705 0.068 Uiso 1 1 calc R U . . .
C10B C 0.8185(7) 0.6264(6) 0.73281(12) 0.0349(13) Uani 1 1 d . . . . .
H10C H 0.761099 0.573584 0.743724 0.042 Uiso 1 1 calc R U . . .
H10D H 0.906455 0.587116 0.731512 0.042 Uiso 1 1 calc R U . . .
C11B C 0.8315(6) 0.7532(7) 0.74528(12) 0.0362(13) Uani 1 1 d . . . . .
H11B H 0.881832 0.803512 0.732309 0.043 Uiso 1 1 calc R U . . .
C12B C 0.9222(7) 0.7473(7) 0.77027(13) 0.0415(14) Uani 1 1 d . . . . .
C13B C 1.0627(7) 0.7325(9) 0.76001(17) 0.058(2) Uani 1 1 d . . . . .
H13D H 1.083639 0.800541 0.748199 0.087 Uiso 1 1 calc R U . . .
H13E H 1.070060 0.654682 0.750518 0.087 Uiso 1 1 calc R U . . .
H13F H 1.124727 0.732643 0.774729 0.087 Uiso 1 1 calc R U . . .
C14B C 0.8912(9) 0.6395(8) 0.78845(16) 0.053(2) Uani 1 1 d . . . . .
H14D H 0.951450 0.641207 0.803455 0.080 Uiso 1 1 calc R U . . .
H14E H 0.902468 0.562278 0.778911 0.080 Uiso 1 1 calc R U . . .
H14F H 0.799860 0.646123 0.794639 0.080 Uiso 1 1 calc R U . . .
C15B C 0.9213(9) 0.8660(7) 0.78640(14) 0.0467(16) Uani 1 1 d . . . . .
H15D H 0.935651 0.936298 0.774801 0.070 Uiso 1 1 calc R U . . .
H15E H 0.991753 0.862798 0.799513 0.070 Uiso 1 1 calc R U . . .
H15F H 0.835713 0.874631 0.795179 0.070 Uiso 1 1 calc R U . . .
C16B C 0.7305(7) 0.4904(7) 0.68711(12) 0.0374(14) Uani 1 1 d . . . . .
C17B C 0.6849(7) 0.3971(7) 0.70267(13) 0.0396(15) Uani 1 1 d . . . . .
H17B H 0.671270 0.410788 0.720819 0.047 Uiso 1 1 calc R U . . .
C18B C 0.6585(7) 0.2826(7) 0.69195(14) 0.0422(16) Uani 1 1 d . . . . .
H18B H 0.627724 0.218635 0.702995 0.051 Uiso 1 1 calc R U . . .
C19B C 0.6760(7) 0.2597(7) 0.66560(13) 0.0430(16) Uani 1 1 d . . . . .
C20B C 0.6426(10) 0.1343(7) 0.65478(17) 0.056(2) Uani 1 1 d . . . . .
H20D H 0.724366 0.090220 0.650639 0.084 Uiso 1 1 calc R U . . .
H20E H 0.589571 0.143463 0.638870 0.084 Uiso 1 1 calc R U . . .
H20F H 0.592300 0.087878 0.667834 0.084 Uiso 1 1 calc R U . . .
C21B C 0.7242(9) 0.3528(8) 0.65040(14) 0.0505(19) Uani 1 1 d . . . . .
H21B H 0.737697 0.338486 0.632273 0.061 Uiso 1 1 calc R U . . .
C22B C 0.7542(8) 0.4681(7) 0.66067(13) 0.0459(17) Uani 1 1 d . . . . .
H22B H 0.790124 0.530464 0.649813 0.055 Uiso 1 1 calc R U . . .
C23B C 0.8726(7) 0.7243(6) 0.68190(12) 0.0367(14) Uani 1 1 d . . . . .
C24B C 0.8420(8) 0.8366(7) 0.67056(15) 0.0440(16) Uani 1 1 d . . . . .
H24B H 0.753368 0.865273 0.670569 0.053 Uiso 1 1 calc R U . . .
C25B C 0.9414(9) 0.9073(7) 0.65916(17) 0.0527(19) Uani 1 1 d . . . . .
H25B H 0.918933 0.983203 0.651180 0.063 Uiso 1 1 calc R U . . .
C26B C 1.0722(8) 0.8695(7) 0.65921(14) 0.0438(15) Uani 1 1 d . . . . .
C27B C 1.1025(7) 0.7567(8) 0.67070(14) 0.0454(15) Uani 1 1 d . . . . .
H27B H 1.191492 0.729172 0.670995 0.054 Uiso 1 1 calc R U . . .
C28B C 1.0052(7) 0.6851(7) 0.68158(14) 0.0419(16) Uani 1 1 d . . . . .
H28B H 1.027731 0.608008 0.688993 0.050 Uiso 1 1 calc R U . . .
C29B C 1.1793(9) 0.9470(9) 0.6476(2) 0.062(2) Uani 1 1 d . . . . .
H29D H 1.211100 0.908877 0.631397 0.093 Uiso 1 1 calc R U . . .
H29E H 1.252534 0.954026 0.660027 0.093 Uiso 1 1 calc R U . . .
H29F H 1.144481 1.028895 0.643682 0.093 Uiso 1 1 calc R U . . .

loop_
_atom_site_aniso_label
_atom_site_aniso_U_11
_atom_site_aniso_U_22
_atom_site_aniso_U_33
_atom_site_aniso_U_23
_atom_site_aniso_U_13
_atom_site_aniso_U_12
Pd1 0.0352(2) 0.0299(2) 0.0328(2) 0.00197(17) 0.00010(18) 0.0034(2)
Br1 0.0422(4) 0.0350(3) 0.0387(3) -0.0024(3) 0.0008(3) 0.0011(3)
P1 0.0354(8) 0.0314(8) 0.0353(7) 0.0004(6) 0.0011(6) 0.0053(7)
N7 0.035(3) 0.034(3) 0.038(3) 0.007(2) 0.000(2) -0.001(2)
C1 0.051(4) 0.038(3) 0.037(3) 0.004(3) 0.008(3) 0.008(3)
C2 0.042(4) 0.050(4) 0.040(3) 0.008(3) 0.002(3) 0.013(3)
C3 0.077(6) 0.063(5) 0.040(4) 0.003(4) 0.000(4) 0.031(5)
C4 0.115(9) 0.048(5) 0.045(4) 0.012(4) 0.001(5) 0.024(5)
C5 0.122(9) 0.043(4) 0.052(5) 0.009(4) 0.011(5) -0.012(5)
C6 0.071(5) 0.044(4) 0.045(4) 0.009(3) -0.001(4) -0.005(4)
C8 0.034(3) 0.041(3) 0.044(3) 0.005(3) 0.006(3) -0.001(3)
C9 0.043(4) 0.044(4) 0.039(3) 0.006(3) -0.002(3) 0.000(3)
C10 0.032(3) 0.037(3) 0.040(3) 0.002(3) -0.001(3) 0.000(3)
C11 0.031(3) 0.035(3) 0.042(3) 0.003(3) -0.002(3) -0.004(3)
C12 0.044(4) 0.038(4) 0.057(4) 0.014(3) 0.002(3) 0.002(3)
C13 0.058(4) 0.036(4) 0.081(6) 0.011(4) 0.004(4) -0.001(4)
C14 0.058(5) 0.041(4) 0.067(5) 0.022(4) -0.007(4) 0.003(4)
C15 0.053(4) 0.045(4) 0.066(5) 0.021(4) 0.006(4) -0.004(4)
C16 0.040(4) 0.036(3) 0.038(3) -0.003(3) 0.002(3) 0.004(3)
C17 0.042(4) 0.052(4) 0.041(3) 0.001(3) -0.004(3) 0.004(3)
C18 0.037(4) 0.061(5) 0.049(4) -0.004(4) 0.003(3) 0.000(3)
C19 0.043(4) 0.044(4) 0.048(4) 0.000(3) 0.010(3) 0.000(3)
C20 0.050(4) 0.067(5) 0.064(5) 0.008(4) 0.020(4) 0.007(4)
C21 0.053(4) 0.043(4) 0.049(4) 0.008(3) 0.010(3) 0.003(4)
C22 0.041(4) 0.047(4) 0.049(4) 0.010(3) 0.006(3) 0.009(3)
C23 0.037(3) 0.035(3) 0.037(3) 0.001(3) -0.003(3) 0.006(3)
C24 0.035(3) 0.043(4) 0.039(3) -0.004(3) 0.000(3) 0.006(3)
C25 0.036(3) 0.050(4) 0.041(3) 0.002(3) -0.002(3) 0.005(3)
C26 0.043(4) 0.039(4) 0.040(3) 0.005(3) -0.008(3) -0.003(3)
C27 0.055(4) 0.037(3) 0.039(3) -0.002(3) 0.001(3) 0.007(3)
C28 0.043(4) 0.037(3) 0.040(3) -0.004(3) 0.001(3) 0.006(3)
C29 0.059(5) 0.064(5) 0.057(5) -0.011(4) -0.005(4) -0.010(4)
Pd1B 0.0333(2) 0.0367(2) 0.0359(2) -0.00210(18) 0.00217(18) 0.0060(2)
Br1B 0.0452(4) 0.0627(5) 0.0496(4) -0.0130(4) -0.0023(3) 0.0212(4)
P1B 0.0332(8) 0.0361(8) 0.0335(7) -0.0002(6) 0.0025(6) 0.0046(7)
N7B 0.035(3) 0.033(3) 0.039(3) -0.004(2) 0.005(2) 0.001(2)
C1B 0.031(3) 0.040(3) 0.043(3) -0.004(3) 0.001(3) 0.007(3)
C2B 0.042(3) 0.045(4) 0.042(3) -0.001(3) 0.006(3) 0.003(3)
C3B 0.046(4) 0.066(5) 0.039(3) -0.001(3) 0.003(3) 0.010(4)
C4B 0.046(4) 0.064(5) 0.044(4) -0.016(4) -0.002(3) -0.001(4)
C5B 0.037(4) 0.048(4) 0.061(5) -0.005(4) 0.005(3) 0.003(3)
C6B 0.036(3) 0.047(4) 0.047(4) -0.003(3) 0.004(3) 0.000(3)
C8B 0.061(5) 0.035(4) 0.055(4) -0.007(3) -0.002(4) 0.008(4)
C9B 0.043(4) 0.058(4) 0.036(3) -0.003(3) 0.003(3) -0.002(3)
C10B 0.034(3) 0.034(3) 0.037(3) -0.001(3) -0.001(3) 0.005(3)
C11B 0.033(3) 0.037(3) 0.038(3) 0.000(3) 0.004(2) 0.001(3)
C12B 0.042(3) 0.041(3) 0.041(3) -0.002(3) 0.000(3) -0.005(4)
C13B 0.036(4) 0.077(6) 0.060(4) -0.015(4) -0.007(3) 0.000(4)
C14B 0.058(5) 0.054(4) 0.049(4) 0.007(3) -0.016(4) -0.012(4)
C15B 0.050(4) 0.046(4) 0.044(3) -0.007(3) -0.004(3) -0.011(4)
C16B 0.033(3) 0.046(4) 0.033(3) -0.002(3) -0.002(3) 0.011(3)
C17B 0.039(3) 0.044(4) 0.036(3) -0.007(3) 0.005(3) 0.000(3)
C18B 0.044(4) 0.039(4) 0.044(4) -0.002(3) 0.002(3) 0.001(3)
C19B 0.045(4) 0.041(4) 0.043(3) -0.009(3) -0.008(3) 0.014(3)
C20B 0.072(6) 0.042(4) 0.054(4) -0.013(4) -0.011(4) 0.012(4)
C21B 0.062(5) 0.054(4) 0.036(3) -0.011(3) -0.002(3) 0.015(4)
C22B 0.057(5) 0.047(4) 0.033(3) 0.000(3) 0.006(3) 0.018(4)
C23B 0.036(3) 0.039(3) 0.035(3) -0.001(3) -0.001(3) 0.003(3)
C24B 0.038(4) 0.041(4) 0.053(4) 0.004(3) 0.002(3) 0.007(3)
C25B 0.055(5) 0.042(4) 0.061(4) 0.011(3) 0.008(4) 0.009(4)
C26B 0.046(4) 0.039(3) 0.047(4) 0.000(3) 0.008(3) 0.001(3)
C27B 0.035(3) 0.052(4) 0.049(4) 0.002(3) 0.004(3) 0.001(3)
C28B 0.042(4) 0.041(4) 0.043(3) 0.009(3) 0.008(3) 0.016(3)
C29B 0.052(5) 0.051(5) 0.084(6) 0.008(5) 0.019(4) 0.001(4)

_geom_special_details            
;
 All esds (except the esd in the dihedral angle between two l.s. planes)
 are estimated using the full covariance matrix.  The cell esds are taken
 into account individually in the estimation of esds in distances, angles
 and torsion angles; correlations between esds in cell parameters are only
 used when they are defined by crystal symmetry.  An approximate (isotropic)
 treatment of cell esds is used for estimating esds involving l.s. planes.
;
loop_
_geom_bond_atom_site_label_1
_geom_bond_atom_site_label_2
_geom_bond_distance
_geom_bond_site_symmetry_2
_geom_bond_publ_flag
Pd1 Br1 2.4951(8) . ?
Pd1 P1 2.1928(17) . ?
Pd1 N7 2.270(5) . ?
Pd1 C1 2.007(7) . ?
P1 C10 1.821(7) . ?
P1 C16 1.825(7) . ?
P1 C23 1.815(7) . ?
N7 C8 1.479(8) . ?
N7 C9 1.484(9) . ?
N7 C11 1.524(9) . ?
C1 C2 1.408(11) . ?
C1 C6 1.370(11) . ?
C2 H2 0.9500 . ?
C2 C3 1.379(11) . ?
C3 H3 0.9500 . ?
C3 C4 1.371(15) . ?
C4 H4 0.9500 . ?
C4 C5 1.379(16) . ?
C5 H5 0.9500 . ?
C5 C6 1.401(12) . ?
C6 H6 0.9500 . ?
C8 H8A 0.9800 . ?
C8 H8B 0.9800 . ?
C8 H8C 0.9800 . ?
C9 H9A 0.9800 . ?
C9 H9B 0.9800 . ?
C9 H9C 0.9800 . ?
C10 H10A 0.9900 . ?
C10 H10B 0.9900 . ?
C10 C11 1.536(9) . ?
C11 H11 1.0000 . ?
C11 C12 1.578(9) . ?
C12 C13 1.534(12) . ?
C12 C14 1.530(11) . ?
C12 C15 1.534(11) . ?
C13 H13A 0.9800 . ?
C13 H13B 0.9800 . ?
C13 H13C 0.9800 . ?
C14 H14A 0.9800 . ?
C14 H14B 0.9800 . ?
C14 H14C 0.9800 . ?
C15 H15A 0.9800 . ?
C15 H15B 0.9800 . ?
C15 H15C 0.9800 . ?
C16 C17 1.382(10) . ?
C16 C22 1.393(10) . ?
C17 H17 0.9500 . ?
C17 C18 1.389(11) . ?
C18 H18 0.9500 . ?
C18 C19 1.377(11) . ?
C19 C20 1.513(10) . ?
C19 C21 1.397(11) . ?
C20 H20A 0.9800 . ?
C20 H20B 0.9800 . ?
C20 H20C 0.9800 . ?
C21 H21 0.9500 . ?
C21 C22 1.391(10) . ?
C22 H22 0.9500 . ?
C23 C24 1.406(10) . ?
C23 C28 1.385(9) . ?
C24 H24 0.9500 . ?
C24 C25 1.370(10) . ?
C25 H25 0.9500 . ?
C25 C26 1.393(10) . ?
C26 C27 1.391(11) . ?
C26 C29 1.518(11) . ?
C27 H27 0.9500 . ?
C27 C28 1.377(11) . ?
C28 H28 0.9500 . ?
C29 H29A 0.9800 . ?
C29 H29B 0.9800 . ?
C29 H29C 0.9800 . ?
Pd1B Br1B 2.5028(9) . ?
Pd1B P1B 2.1998(17) . ?
Pd1B N7B 2.306(6) . ?
Pd1B C1B 1.999(7) . ?
P1B C10B 1.817(7) . ?
P1B C16B 1.812(8) . ?
P1B C23B 1.810(7) . ?
N7B C8B 1.489(9) . ?
N7B C9B 1.480(9) . ?
N7B C11B 1.517(8) . ?
C1B C2B 1.381(10) . ?
C1B C6B 1.397(10) . ?
C2B H2B 0.9500 . ?
C2B C3B 1.406(11) . ?
C3B H3B 0.9500 . ?
C3B C4B 1.357(12) . ?
C4B H4B 0.9500 . ?
C4B C5B 1.382(12) . ?
C5B H5B 0.9500 . ?
C5B C6B 1.390(11) . ?
C6B H6B 0.9500 . ?
C8B H8BA 0.9800 . ?
C8B H8BB 0.9800 . ?
C8B H8BC 0.9800 . ?
C9B H9BA 0.9800 . ?
C9B H9BB 0.9800 . ?
C9B H9BC 0.9800 . ?
C10B H10C 0.9900 . ?
C10B H10D 0.9900 . ?
C10B C11B 1.528(9) . ?
C11B H11B 1.0000 . ?
C11B C12B 1.575(9) . ?
C12B C13B 1.524(10) . ?
C12B C14B 1.531(10) . ?
C12B C15B 1.534(10) . ?
C13B H13D 0.9800 . ?
C13B H13E 0.9800 . ?
C13B H13F 0.9800 . ?
C14B H14D 0.9800 . ?
C14B H14E 0.9800 . ?
C14B H14F 0.9800 . ?
C15B H15D 0.9800 . ?
C15B H15E 0.9800 . ?
C15B H15F 0.9800 . ?
C16B C17B 1.372(10) . ?
C16B C22B 1.394(9) . ?
C17B H17B 0.9500 . ?
C17B C18B 1.388(10) . ?
C18B H18B 0.9500 . ?
C18B C19B 1.382(10) . ?
C19B C20B 1.513(11) . ?
C19B C21B 1.368(12) . ?
C20B H20D 0.9800 . ?
C20B H20E 0.9800 . ?
C20B H20F 0.9800 . ?
C21B H21B 0.9500 . ?
C21B C22B 1.396(11) . ?
C22B H22B 0.9500 . ?
C23B C24B 1.390(10) . ?
C23B C28B 1.409(10) . ?
C24B H24B 0.9500 . ?
C24B C25B 1.395(11) . ?
C25B H25B 0.9500 . ?
C25B C26B 1.387(12) . ?
C26B C27B 1.397(11) . ?
C26B C29B 1.498(11) . ?
C27B H27B 0.9500 . ?
C27B C28B 1.374(10) . ?
C28B H28B 0.9500 . ?
C29B H29D 0.9800 . ?
C29B H29E 0.9800 . ?
C29B H29F 0.9800 . ?

loop_
_geom_angle_atom_site_label_1
_geom_angle_atom_site_label_2
_geom_angle_atom_site_label_3
_geom_angle
_geom_angle_site_symmetry_1
_geom_angle_site_symmetry_3
_geom_angle_publ_flag
P1 Pd1 Br1 167.85(5) . . ?
P1 Pd1 N7 85.69(15) . . ?
N7 Pd1 Br1 94.46(14) . . ?
C1 Pd1 Br1 91.3(2) . . ?
C1 Pd1 P1 89.9(2) . . ?
C1 Pd1 N7 171.6(3) . . ?
C10 P1 Pd1 99.2(2) . . ?
C10 P1 C16 106.5(3) . . ?
C16 P1 Pd1 121.0(2) . . ?
C23 P1 Pd1 117.7(2) . . ?
C23 P1 C10 104.1(3) . . ?
C23 P1 C16 106.2(3) . . ?
C8 N7 Pd1 103.2(4) . . ?
C8 N7 C9 109.1(5) . . ?
C8 N7 C11 112.1(5) . . ?
C9 N7 Pd1 109.7(4) . . ?
C9 N7 C11 113.0(5) . . ?
C11 N7 Pd1 109.2(4) . . ?
C2 C1 Pd1 119.2(6) . . ?
C6 C1 Pd1 121.9(6) . . ?
C6 C1 C2 118.8(7) . . ?
C1 C2 H2 120.0 . . ?
C3 C2 C1 120.0(8) . . ?
C3 C2 H2 120.0 . . ?
C2 C3 H3 119.3 . . ?
C4 C3 C2 121.3(9) . . ?
C4 C3 H3 119.3 . . ?
C3 C4 H4 120.6 . . ?
C3 C4 C5 118.8(8) . . ?
C5 C4 H4 120.6 . . ?
C4 C5 H5 119.6 . . ?
C4 C5 C6 120.8(9) . . ?
C6 C5 H5 119.6 . . ?
C1 C6 C5 120.2(9) . . ?
C1 C6 H6 119.9 . . ?
C5 C6 H6 119.9 . . ?
N7 C8 H8A 109.5 . . ?
N7 C8 H8B 109.5 . . ?
N7 C8 H8C 109.5 . . ?
H8A C8 H8B 109.5 . . ?
H8A C8 H8C 109.5 . . ?
H8B C8 H8C 109.5 . . ?
N7 C9 H9A 109.5 . . ?
N7 C9 H9B 109.5 . . ?
N7 C9 H9C 109.5 . . ?
H9A C9 H9B 109.5 . . ?
H9A C9 H9C 109.5 . . ?
H9B C9 H9C 109.5 . . ?
P1 C10 H10A 110.1 . . ?
P1 C10 H10B 110.1 . . ?
H10A C10 H10B 108.4 . . ?
C11 C10 P1 108.1(4) . . ?
C11 C10 H10A 110.1 . . ?
C11 C10 H10B 110.1 . . ?
N7 C11 C10 107.2(5) . . ?
N7 C11 H11 105.0 . . ?
N7 C11 C12 122.6(6) . . ?
C10 C11 H11 105.0 . . ?
C10 C11 C12 110.7(6) . . ?
C12 C11 H11 105.0 . . ?
C13 C12 C11 106.2(6) . . ?
C14 C12 C11 115.0(6) . . ?
C14 C12 C13 107.6(7) . . ?
C14 C12 C15 109.8(7) . . ?
C15 C12 C11 110.9(6) . . ?
C15 C12 C13 106.8(7) . . ?
C12 C13 H13A 109.5 . . ?
C12 C13 H13B 109.5 . . ?
C12 C13 H13C 109.5 . . ?
H13A C13 H13B 109.5 . . ?
H13A C13 H13C 109.5 . . ?
H13B C13 H13C 109.5 . . ?
C12 C14 H14A 109.5 . . ?
C12 C14 H14B 109.5 . . ?
C12 C14 H14C 109.5 . . ?
H14A C14 H14B 109.5 . . ?
H14A C14 H14C 109.5 . . ?
H14B C14 H14C 109.5 . . ?
C12 C15 H15A 109.5 . . ?
C12 C15 H15B 109.5 . . ?
C12 C15 H15C 109.5 . . ?
H15A C15 H15B 109.5 . . ?
H15A C15 H15C 109.5 . . ?
H15B C15 H15C 109.5 . . ?
C17 C16 P1 120.9(5) . . ?
C17 C16 C22 119.0(7) . . ?
C22 C16 P1 120.1(6) . . ?
C16 C17 H17 119.8 . . ?
C16 C17 C18 120.4(7) . . ?
C18 C17 H17 119.8 . . ?
C17 C18 H18 119.2 . . ?
C19 C18 C17 121.6(7) . . ?
C19 C18 H18 119.2 . . ?
C18 C19 C20 120.8(7) . . ?
C18 C19 C21 117.8(7) . . ?
C21 C19 C20 121.4(7) . . ?
C19 C20 H20A 109.5 . . ?
C19 C20 H20B 109.5 . . ?
C19 C20 H20C 109.5 . . ?
H20A C20 H20B 109.5 . . ?
H20A C20 H20C 109.5 . . ?
H20B C20 H20C 109.5 . . ?
C19 C21 H21 119.4 . . ?
C22 C21 C19 121.3(7) . . ?
C22 C21 H21 119.4 . . ?
C16 C22 H22 120.1 . . ?
C21 C22 C16 119.9(7) . . ?
C21 C22 H22 120.1 . . ?
C24 C23 P1 119.7(5) . . ?
C28 C23 P1 121.9(5) . . ?
C28 C23 C24 117.7(7) . . ?
C23 C24 H24 119.4 . . ?
C25 C24 C23 121.1(6) . . ?
C25 C24 H24 119.4 . . ?
C24 C25 H25 119.6 . . ?
C24 C25 C26 120.7(7) . . ?
C26 C25 H25 119.6 . . ?
C25 C26 C29 120.7(7) . . ?
C27 C26 C25 118.4(7) . . ?
C27 C26 C29 121.0(7) . . ?
C26 C27 H27 119.6 . . ?
C28 C27 C26 120.8(7) . . ?
C28 C27 H27 119.6 . . ?
C23 C28 H28 119.4 . . ?
C27 C28 C23 121.3(7) . . ?
C27 C28 H28 119.4 . . ?
C26 C29 H29A 109.5 . . ?
C26 C29 H29B 109.5 . . ?
C26 C29 H29C 109.5 . . ?
H29A C29 H29B 109.5 . . ?
H29A C29 H29C 109.5 . . ?
H29B C29 H29C 109.5 . . ?
P1B Pd1B Br1B 179.15(6) . . ?
P1B Pd1B N7B 83.90(15) . . ?
N7B Pd1B Br1B 96.38(14) . . ?
C1B Pd1B Br1B 90.76(19) . . ?
C1B Pd1B P1B 89.0(2) . . ?
C1B Pd1B N7B 172.1(2) . . ?
C10B P1B Pd1B 100.2(2) . . ?
C16B P1B Pd1B 121.8(2) . . ?
C16B P1B C10B 106.4(3) . . ?
C23B P1B Pd1B 113.6(2) . . ?
C23B P1B C10B 104.4(3) . . ?
C23B P1B C16B 108.5(3) . . ?
C8B N7B Pd1B 104.5(5) . . ?
C8B N7B C11B 112.9(6) . . ?
C9B N7B Pd1B 103.1(4) . . ?
C9B N7B C8B 110.6(6) . . ?
C9B N7B C11B 114.2(5) . . ?
C11B N7B Pd1B 110.7(4) . . ?
C2B C1B Pd1B 122.8(6) . . ?
C2B C1B C6B 118.2(7) . . ?
C6B C1B Pd1B 119.0(5) . . ?
C1B C2B H2B 119.9 . . ?
C1B C2B C3B 120.2(8) . . ?
C3B C2B H2B 119.9 . . ?
C2B C3B H3B 119.5 . . ?
C4B C3B C2B 120.9(7) . . ?
C4B C3B H3B 119.5 . . ?
C3B C4B H4B 120.1 . . ?
C3B C4B C5B 119.8(7) . . ?
C5B C4B H4B 120.1 . . ?
C4B C5B H5B 120.1 . . ?
C4B C5B C6B 119.9(8) . . ?
C6B C5B H5B 120.1 . . ?
C1B C6B H6B 119.5 . . ?
C5B C6B C1B 121.0(7) . . ?
C5B C6B H6B 119.5 . . ?
N7B C8B H8BA 109.5 . . ?
N7B C8B H8BB 109.5 . . ?
N7B C8B H8BC 109.5 . . ?
H8BA C8B H8BB 109.5 . . ?
H8BA C8B H8BC 109.5 . . ?
H8BB C8B H8BC 109.5 . . ?
N7B C9B H9BA 109.5 . . ?
N7B C9B H9BB 109.5 . . ?
N7B C9B H9BC 109.5 . . ?
H9BA C9B H9BB 109.5 . . ?
H9BA C9B H9BC 109.5 . . ?
H9BB C9B H9BC 109.5 . . ?
P1B C10B H10C 110.0 . . ?
P1B C10B H10D 110.0 . . ?
H10C C10B H10D 108.3 . . ?
C11B C10B P1B 108.7(4) . . ?
C11B C10B H10C 110.0 . . ?
C11B C10B H10D 110.0 . . ?
N7B C11B C10B 107.8(5) . . ?
N7B C11B H11B 105.3 . . ?
N7B C11B C12B 121.3(5) . . ?
C10B C11B H11B 105.3 . . ?
C10B C11B C12B 110.6(6) . . ?
C12B C11B H11B 105.3 . . ?
C13B C12B C11B 105.6(5) . . ?
C13B C12B C14B 108.6(7) . . ?
C13B C12B C15B 106.3(6) . . ?
C14B C12B C11B 113.8(6) . . ?
C14B C12B C15B 108.6(6) . . ?
C15B C12B C11B 113.5(6) . . ?
C12B C13B H13D 109.5 . . ?
C12B C13B H13E 109.5 . . ?
C12B C13B H13F 109.5 . . ?
H13D C13B H13E 109.5 . . ?
H13D C13B H13F 109.5 . . ?
H13E C13B H13F 109.5 . . ?
C12B C14B H14D 109.5 . . ?
C12B C14B H14E 109.5 . . ?
C12B C14B H14F 109.5 . . ?
H14D C14B H14E 109.5 . . ?
H14D C14B H14F 109.5 . . ?
H14E C14B H14F 109.5 . . ?
C12B C15B H15D 109.5 . . ?
C12B C15B H15E 109.5 . . ?
C12B C15B H15F 109.5 . . ?
H15D C15B H15E 109.5 . . ?
H15D C15B H15F 109.5 . . ?
H15E C15B H15F 109.5 . . ?
C17B C16B P1B 119.8(5) . . ?
C17B C16B C22B 119.4(7) . . ?
C22B C16B P1B 120.6(6) . . ?
C16B C17B H17B 119.9 . . ?
C16B C17B C18B 120.1(6) . . ?
C18B C17B H17B 119.9 . . ?
C17B C18B H18B 119.2 . . ?
C19B C18B C17B 121.5(7) . . ?
C19B C18B H18B 119.2 . . ?
C18B C19B C20B 119.4(8) . . ?
C21B C19B C18B 117.7(7) . . ?
C21B C19B C20B 122.8(7) . . ?
C19B C20B H20D 109.5 . . ?
C19B C20B H20E 109.5 . . ?
C19B C20B H20F 109.5 . . ?
H20D C20B H20E 109.5 . . ?
H20D C20B H20F 109.5 . . ?
H20E C20B H20F 109.5 . . ?
C19B C21B H21B 118.9 . . ?
C19B C21B C22B 122.1(7) . . ?
C22B C21B H21B 118.9 . . ?
C16B C22B C21B 119.0(7) . . ?
C16B C22B H22B 120.5 . . ?
C21B C22B H22B 120.5 . . ?
C24B C23B P1B 119.3(5) . . ?
C24B C23B C28B 118.3(7) . . ?
C28B C23B P1B 121.8(5) . . ?
C23B C24B H24B 120.0 . . ?
C23B C24B C25B 120.0(7) . . ?
C25B C24B H24B 120.0 . . ?
C24B C25B H25B 119.2 . . ?
C26B C25B C24B 121.6(7) . . ?
C26B C25B H25B 119.2 . . ?
C25B C26B C27B 118.2(7) . . ?
C25B C26B C29B 121.5(7) . . ?
C27B C26B C29B 120.3(7) . . ?
C26B C27B H27B 119.6 . . ?
C28B C27B C26B 120.8(7) . . ?
C28B C27B H27B 119.6 . . ?
C23B C28B H28B 119.5 . . ?
C27B C28B C23B 121.0(7) . . ?
C27B C28B H28B 119.5 . . ?
C26B C29B H29D 109.5 . . ?
C26B C29B H29E 109.5 . . ?
C26B C29B H29F 109.5 . . ?
H29D C29B H29E 109.5 . . ?
H29D C29B H29F 109.5 . . ?
H29E C29B H29F 109.5 . . ?

loop_
_geom_torsion_atom_site_label_1
_geom_torsion_atom_site_label_2
_geom_torsion_atom_site_label_3
_geom_torsion_atom_site_label_4
_geom_torsion
_geom_torsion_site_symmetry_1
_geom_torsion_site_symmetry_2
_geom_torsion_site_symmetry_3
_geom_torsion_site_symmetry_4
_geom_torsion_publ_flag
Pd1 P1 C10 C11 -49.8(5) . . . . ?
Pd1 P1 C16 C17 -98.9(6) . . . . ?
Pd1 P1 C16 C22 79.8(6) . . . . ?
Pd1 P1 C23 C24 20.0(6) . . . . ?
Pd1 P1 C23 C28 -169.6(5) . . . . ?
Pd1 N7 C11 C10 -40.8(6) . . . . ?
Pd1 N7 C11 C12 -170.4(5) . . . . ?
Pd1 C1 C2 C3 -174.9(6) . . . . ?
Pd1 C1 C6 C5 175.0(7) . . . . ?
P1 C10 C11 N7 61.4(6) . . . . ?
P1 C10 C11 C12 -162.6(5) . . . . ?
P1 C16 C17 C18 179.9(6) . . . . ?
P1 C16 C22 C21 -179.4(6) . . . . ?
P1 C23 C24 C25 171.0(6) . . . . ?
P1 C23 C28 C27 -170.7(6) . . . . ?
N7 C11 C12 C13 -169.2(6) . . . . ?
N7 C11 C12 C14 71.8(9) . . . . ?
N7 C11 C12 C15 -53.5(9) . . . . ?
C1 C2 C3 C4 -1.9(12) . . . . ?
C2 C1 C6 C5 -1.6(12) . . . . ?
C2 C3 C4 C5 1.7(14) . . . . ?
C3 C4 C5 C6 -1.4(15) . . . . ?
C4 C5 C6 C1 1.4(15) . . . . ?
C6 C1 C2 C3 1.9(11) . . . . ?
C8 N7 C11 C10 -154.5(5) . . . . ?
C8 N7 C11 C12 75.9(8) . . . . ?
C9 N7 C11 C10 81.6(6) . . . . ?
C9 N7 C11 C12 -47.9(8) . . . . ?
C10 P1 C16 C17 13.0(7) . . . . ?
C10 P1 C16 C22 -168.4(6) . . . . ?
C10 P1 C23 C24 -88.5(6) . . . . ?
C10 P1 C23 C28 81.9(6) . . . . ?
C10 C11 C12 C13 62.7(7) . . . . ?
C10 C11 C12 C14 -56.2(9) . . . . ?
C10 C11 C12 C15 178.4(6) . . . . ?
C16 P1 C10 C11 -176.1(4) . . . . ?
C16 P1 C23 C24 159.3(6) . . . . ?
C16 P1 C23 C28 -30.3(7) . . . . ?
C16 C17 C18 C19 -0.5(13) . . . . ?
C17 C16 C22 C21 -0.8(11) . . . . ?
C17 C18 C19 C20 176.5(8) . . . . ?
C17 C18 C19 C21 -0.8(13) . . . . ?
C18 C19 C21 C22 1.3(12) . . . . ?
C19 C21 C22 C16 -0.6(12) . . . . ?
C20 C19 C21 C22 -176.0(8) . . . . ?
C22 C16 C17 C18 1.3(12) . . . . ?
C23 P1 C10 C11 71.9(5) . . . . ?
C23 P1 C16 C17 123.5(6) . . . . ?
C23 P1 C16 C22 -57.9(7) . . . . ?
C23 C24 C25 C26 -0.2(11) . . . . ?
C24 C23 C28 C27 0.0(10) . . . . ?
C24 C25 C26 C27 0.2(11) . . . . ?
C24 C25 C26 C29 -179.6(7) . . . . ?
C25 C26 C27 C28 -0.1(11) . . . . ?
C26 C27 C28 C23 0.0(11) . . . . ?
C28 C23 C24 C25 0.1(10) . . . . ?
C29 C26 C27 C28 179.7(7) . . . . ?
Pd1B P1B C10B C11B -50.9(5) . . . . ?
Pd1B P1B C16B C17B -71.0(6) . . . . ?
Pd1B P1B C16B C22B 104.1(6) . . . . ?
Pd1B P1B C23B C24B -13.2(6) . . . . ?
Pd1B P1B C23B C28B 158.0(5) . . . . ?
Pd1B N7B C11B C10B -36.3(6) . . . . ?
Pd1B N7B C11B C12B -165.3(5) . . . . ?
Pd1B C1B C2B C3B -179.0(5) . . . . ?
Pd1B C1B C6B C5B 179.4(6) . . . . ?
P1B C10B C11B N7B 58.5(6) . . . . ?
P1B C10B C11B C12B -166.7(4) . . . . ?
P1B C16B C17B C18B 173.1(6) . . . . ?
P1B C16B C22B C21B -171.9(6) . . . . ?
P1B C23B C24B C25B 171.7(6) . . . . ?
P1B C23B C28B C27B -170.3(6) . . . . ?
N7B C11B C12B C13B -158.7(7) . . . . ?
N7B C11B C12B C14B 82.3(8) . . . . ?
N7B C11B C12B C15B -42.6(9) . . . . ?
C1B C2B C3B C4B -0.1(12) . . . . ?
C2B C1B C6B C5B 0.6(10) . . . . ?
C2B C3B C4B C5B 0.0(12) . . . . ?
C3B C4B C5B C6B 0.4(12) . . . . ?
C4B C5B C6B C1B -0.7(11) . . . . ?
C6B C1B C2B C3B -0.2(10) . . . . ?
C8B N7B C11B C10B -153.1(6) . . . . ?
C8B N7B C11B C12B 78.0(8) . . . . ?
C9B N7B C11B C10B 79.4(7) . . . . ?
C9B N7B C11B C12B -49.5(8) . . . . ?
C10B P1B C16B C17B 42.5(6) . . . . ?
C10B P1B C16B C22B -142.3(6) . . . . ?
C10B P1B C23B C24B -121.3(6) . . . . ?
C10B P1B C23B C28B 49.9(7) . . . . ?
C10B C11B C12B C13B 73.6(7) . . . . ?
C10B C11B C12B C14B -45.4(8) . . . . ?
C10B C11B C12B C15B -170.3(6) . . . . ?
C16B P1B C10B C11B -178.6(4) . . . . ?
C16B P1B C23B C24B 125.5(6) . . . . ?
C16B P1B C23B C28B -63.3(7) . . . . ?
C16B C17B C18B C19B -0.6(11) . . . . ?
C17B C16B C22B C21B 3.3(11) . . . . ?
C17B C18B C19B C20B -178.5(7) . . . . ?
C17B C18B C19B C21B 1.9(11) . . . . ?
C18B C19B C21B C22B -0.6(12) . . . . ?
C19B C21B C22B C16B -2.0(12) . . . . ?
C20B C19B C21B C22B 179.8(8) . . . . ?
C22B C16B C17B C18B -2.1(11) . . . . ?
C23B P1B C10B C11B 66.8(5) . . . . ?
C23B P1B C16B C17B 154.3(6) . . . . ?
C23B P1B C16B C22B -30.5(7) . . . . ?
C23B C24B C25B C26B -1.2(13) . . . . ?
C24B C23B C28B C27B 1.0(11) . . . . ?
C24B C25B C26B C27B 1.0(12) . . . . ?
C24B C25B C26B C29B -178.4(8) . . . . ?
C25B C26B C27B C28B 0.2(11) . . . . ?
C26B C27B C28B C23B -1.2(12) . . . . ?
C28B C23B C24B C25B 0.2(11) . . . . ?
C29B C26B C27B C28B 179.6(8) . . . . ?

_shelx_res_file                  
;
TITL cz_pd_auto_a.res in P2(1)2(1)2(1)
    cz_pd.res
    created by SHELXL-2019/2 at 09:34:11 on 25-Jun-2025
REM Old TITL CZ_Pd_auto in P2(1)2(1)2(1)
REM SHELXT solution in P2(1)2(1)2(1)
REM R1 0.066, Rweak 0.029, Alpha 0.010, Orientation as input
REM Flack x = -0.023 ( 0.003 ) from Parsons' quotients
REM Formula found by SHELXT: C4B P1B Br1B Pd1B
CELL 1.54184 10.1234 10.901 51.131 90 90 90
ZERR 8 0.0001 0.0001 0.0003 0 0 0
LATT -1
SYMM 0.5-X,-Y,0.5+Z
SYMM -X,0.5+Y,0.5-Z
SYMM 0.5+X,0.5-Y,-Z
SFAC C H Br N P Pd
UNIT 224 296 8 8 8 8

L.S. 8
PLAN  23
TEMP -153
CONF
BOND $H
MORE -1
fmap 2
acta
TWIN -1 0 0 0 -1 0 0 0 -1 2
REM <olex2.extras>
REM <HklSrc "%.\\CZ_Pd.hkl">
REM </olex2.extras>

WGHT    0.055900   10.580000
BASF   0.02089
FVAR       1.91426
PD1   6    0.577127    0.235133    0.523087    11.00000    0.03522    0.02992 =
         0.03276    0.00197    0.00010    0.00344
BR1   3    0.589805    0.067013    0.490068    11.00000    0.04225    0.03496 =
         0.03873   -0.00238    0.00080    0.00106
P1    5    0.520718    0.376921    0.551385    11.00000    0.03538    0.03143 =
         0.03530    0.00038    0.00110    0.00525
N7    4    0.569056    0.387365    0.492842    11.00000    0.03479    0.03404 =
         0.03751    0.00693   -0.00004   -0.00135
C1    1    0.604047    0.115698    0.552475    11.00000    0.05057    0.03808 =
         0.03702    0.00353    0.00837    0.00845
C2    1    0.714395    0.129338    0.568985    11.00000    0.04184    0.04998 =
         0.03979    0.00799    0.00175    0.01327
AFIX  43
H2    2    0.771034    0.198228    0.567051    11.00000   -1.20000
AFIX   0
C3    1    0.740260    0.042728    0.587959    11.00000    0.07654    0.06266 =
         0.04020    0.00261    0.00036    0.03107
AFIX  43
H3    2    0.816481    0.051475    0.598635    11.00000   -1.20000
AFIX   0
C4    1    0.658221   -0.055746    0.591729    11.00000    0.11544    0.04842 =
         0.04462    0.01234    0.00061    0.02449
AFIX  43
H4    2    0.675800   -0.113684    0.605165    11.00000   -1.20000
AFIX   0
C5    1    0.549768   -0.069217    0.575681    11.00000    0.12178    0.04334 =
         0.05176    0.00923    0.01055   -0.01244
AFIX  43
H5    2    0.493278   -0.138053    0.577859    11.00000   -1.20000
AFIX   0
C6    1    0.521815    0.017380    0.556194    11.00000    0.07112    0.04388 =
         0.04494    0.00857   -0.00096   -0.00530
AFIX  43
H6    2    0.445642    0.007897    0.545533    11.00000   -1.20000
AFIX   0
C8    1    0.698868    0.378217    0.479705    11.00000    0.03425    0.04078 =
         0.04436    0.00495    0.00580   -0.00114
AFIX 137
H8A   2    0.769099    0.397729    0.492224    11.00000   -1.50000
H8B   2    0.702183    0.436253    0.465083    11.00000   -1.50000
H8C   2    0.711326    0.294608    0.473107    11.00000   -1.50000
AFIX   0
C9    1    0.463126    0.361148    0.473579    11.00000    0.04256    0.04358 =
         0.03931    0.00623   -0.00214   -0.00021
AFIX 137
H9A   2    0.467160    0.274625    0.468437    11.00000   -1.50000
H9B   2    0.475352    0.413001    0.458111    11.00000   -1.50000
H9C   2    0.376903    0.378502    0.481468    11.00000   -1.50000
AFIX   0
C10   1    0.451232    0.489455    0.528932    11.00000    0.03170    0.03656 =
         0.03957    0.00239   -0.00084    0.00005
AFIX  23
H10A  2    0.366530    0.459090    0.521739    11.00000   -1.20000
H10B  2    0.434311    0.567559    0.538226    11.00000   -1.20000
AFIX   0
C11   1    0.551011    0.509968    0.506718    11.00000    0.03142    0.03527 =
         0.04188    0.00329   -0.00248   -0.00371
AFIX  13
H11   2    0.637130    0.525522    0.515706    11.00000   -1.20000
AFIX   0
C12   1    0.519558    0.632602    0.491553    11.00000    0.04366    0.03815 =
         0.05689    0.01450    0.00200    0.00242
C13   1    0.535737    0.736758    0.511472    11.00000    0.05754    0.03556 =
         0.08145    0.01141    0.00395   -0.00062
AFIX 137
H13A  2    0.462594    0.734265    0.524016    11.00000   -1.50000
H13B  2    0.535323    0.815769    0.502330    11.00000   -1.50000
H13C  2    0.619631    0.726777    0.520796    11.00000   -1.50000
AFIX   0
C14   1    0.379779    0.641235    0.480316    11.00000    0.05814    0.04089 =
         0.06736    0.02161   -0.00663    0.00262
AFIX 137
H14A  2    0.371759    0.585971    0.465283    11.00000   -1.50000
H14B  2    0.362423    0.725684    0.474714    11.00000   -1.50000
H14C  2    0.315632    0.617579    0.493756    11.00000   -1.50000
AFIX   0
C15   1    0.621230    0.655270    0.469848    11.00000    0.05328    0.04511 =
         0.06641    0.02097    0.00562   -0.00358
AFIX 137
H15A  2    0.710200    0.639409    0.476602    11.00000   -1.50000
H15B  2    0.615172    0.740636    0.463959    11.00000   -1.50000
H15C  2    0.603286    0.600249    0.455112    11.00000   -1.50000
AFIX   0
C16   1    0.394533    0.347490    0.576085    11.00000    0.04001    0.03575 =
         0.03816   -0.00275    0.00207    0.00399
C17   1    0.266067    0.386913    0.572528    11.00000    0.04169    0.05152 =
         0.04094    0.00076   -0.00371    0.00441
AFIX  43
H17   2    0.242789    0.430057    0.557057    11.00000   -1.20000
AFIX   0
C18   1    0.170770    0.363839    0.591438    11.00000    0.03675    0.06088 =
         0.04941   -0.00410    0.00303   -0.00027
AFIX  43
H18   2    0.083110    0.392197    0.588712    11.00000   -1.20000
AFIX   0
C19   1    0.200250    0.300858    0.614041    11.00000    0.04327    0.04424 =
         0.04788   -0.00029    0.00996    0.00009
C20   1    0.096976    0.282926    0.635092    11.00000    0.05035    0.06680 =
         0.06417    0.00788    0.01977    0.00742
AFIX 137
H20A  2    0.067860    0.363085    0.641579    11.00000   -1.50000
H20B  2    0.134930    0.235494    0.649536    11.00000   -1.50000
H20C  2    0.021255    0.238587    0.627796    11.00000   -1.50000
AFIX   0
C21   1    0.329586    0.258997    0.617307    11.00000    0.05314    0.04259 =
         0.04922    0.00825    0.01016    0.00290
AFIX  43
H21   2    0.351887    0.213792    0.632565    11.00000   -1.20000
AFIX   0
C22   1    0.426357    0.282229    0.598646    11.00000    0.04099    0.04665 =
         0.04932    0.00951    0.00613    0.00879
AFIX  43
H22   2    0.514003    0.253644    0.601280    11.00000   -1.20000
AFIX   0
C23   1    0.652279    0.459387    0.567893    11.00000    0.03719    0.03464 =
         0.03671    0.00093   -0.00259    0.00598
C24   1    0.779820    0.460722    0.557025    11.00000    0.03463    0.04347 =
         0.03911   -0.00390    0.00036    0.00559
AFIX  43
H24   2    0.799243    0.409037    0.542569    11.00000   -1.20000
AFIX   0
C25   1    0.876572    0.535289    0.566928    11.00000    0.03565    0.05035 =
         0.04104    0.00194   -0.00192    0.00487
AFIX  43
H25   2    0.962142    0.534438    0.559303    11.00000   -1.20000
AFIX   0
C26   1    0.850864    0.612370    0.588062    11.00000    0.04264    0.03927 =
         0.03977    0.00475   -0.00770   -0.00269
C27   1    0.724777    0.611380    0.598881    11.00000    0.05469    0.03731 =
         0.03895   -0.00247    0.00141    0.00716
AFIX  43
H27   2    0.705387    0.663195    0.613318    11.00000   -1.20000
AFIX   0
C28   1    0.627713    0.536187    0.588913    11.00000    0.04287    0.03701 =
         0.04020   -0.00358    0.00093    0.00605
AFIX  43
H28   2    0.542292    0.537024    0.596603    11.00000   -1.20000
AFIX   0
C29   1    0.957975    0.695508    0.598921    11.00000    0.05934    0.06426 =
         0.05735   -0.01125   -0.00501   -0.01025
AFIX 137
H29A  2    0.923619    0.779209    0.600548    11.00000   -1.50000
H29B  2    1.034014    0.695312    0.587059    11.00000   -1.50000
H29C  2    0.985424    0.665663    0.616164    11.00000   -1.50000
AFIX   0

PD1B  6    0.573965    0.757360    0.709790    11.00000    0.03334    0.03674 =
         0.03589   -0.00210    0.00217    0.00600
BR1B  3    0.377777    0.888749    0.719921    11.00000    0.04519    0.06272 =
         0.04957   -0.01299   -0.00229    0.02123
P1B   5    0.747183    0.643736    0.700408    11.00000    0.03324    0.03613 =
         0.03345   -0.00019    0.00248    0.00458
N7B   4    0.694899    0.810044    0.746323    11.00000    0.03460    0.03299 =
         0.03858   -0.00420    0.00549    0.00064
C1B   1    0.483341    0.690071    0.678159    11.00000    0.03094    0.03991 =
         0.04289   -0.00404    0.00117    0.00730
C2B   1    0.478438    0.752084    0.654625    11.00000    0.04208    0.04477 =
         0.04211   -0.00060    0.00595    0.00267
AFIX  43
H2B   2    0.520511    0.829574    0.652928    11.00000   -1.20000
AFIX   0
C3B   1    0.411321    0.700811    0.633168    11.00000    0.04639    0.06601 =
         0.03879   -0.00066    0.00319    0.00985
AFIX  43
H3B   2    0.408383    0.744229    0.617068    11.00000   -1.20000
AFIX   0
C4B   1    0.350685    0.590151    0.635143    11.00000    0.04586    0.06419 =
         0.04377   -0.01558   -0.00207   -0.00112
AFIX  43
H4B   2    0.305665    0.556497    0.620505    11.00000   -1.20000
AFIX   0
C5B   1    0.354639    0.526594    0.658513    11.00000    0.03698    0.04753 =
         0.06070   -0.00466    0.00466    0.00305
AFIX  43
H5B   2    0.312816    0.448870    0.659947    11.00000   -1.20000
AFIX   0
C6B   1    0.419913    0.576598    0.679910    11.00000    0.03555    0.04747 =
         0.04728   -0.00339    0.00388   -0.00036
AFIX  43
H6B   2    0.421418    0.532908    0.695983    11.00000   -1.20000
AFIX   0
C8B   1    0.697884    0.946559    0.745961    11.00000    0.06140    0.03527 =
         0.05522   -0.00683   -0.00239    0.00837
AFIX 137
H8BA  2    0.747712    0.974702    0.730663    11.00000   -1.50000
H8BB  2    0.740521    0.976663    0.761927    11.00000   -1.50000
H8BC  2    0.607383    0.978188    0.745055    11.00000   -1.50000
AFIX   0
C9B   1    0.611819    0.765078    0.768125    11.00000    0.04283    0.05770 =
         0.03620   -0.00252    0.00322   -0.00216
AFIX 137
H9BA  2    0.522217    0.798026    0.766312    11.00000   -1.50000
H9BB  2    0.649630    0.792182    0.784796    11.00000   -1.50000
H9BC  2    0.608598    0.675249    0.767705    11.00000   -1.50000
AFIX   0
C10B  1    0.818507    0.626358    0.732811    11.00000    0.03409    0.03413 =
         0.03658   -0.00149   -0.00057    0.00481
AFIX  23
H10C  2    0.761099    0.573584    0.743724    11.00000   -1.20000
H10D  2    0.906455    0.587116    0.731512    11.00000   -1.20000
AFIX   0
C11B  1    0.831541    0.753192    0.745281    11.00000    0.03314    0.03705 =
         0.03844    0.00035    0.00371    0.00073
AFIX  13
H11B  2    0.881832    0.803512    0.732309    11.00000   -1.20000
AFIX   0
C12B  1    0.922247    0.747340    0.770269    11.00000    0.04222    0.04129 =
         0.04104   -0.00164    0.00000   -0.00458
C13B  1    1.062705    0.732475    0.760013    11.00000    0.03643    0.07703 =
         0.06021   -0.01505   -0.00674    0.00028
AFIX 137
H13D  2    1.083639    0.800541    0.748199    11.00000   -1.50000
H13E  2    1.070060    0.654682    0.750518    11.00000   -1.50000
H13F  2    1.124727    0.732643    0.774729    11.00000   -1.50000
AFIX   0
C14B  1    0.891214    0.639536    0.788455    11.00000    0.05754    0.05400 =
         0.04872    0.00729   -0.01573   -0.01151
AFIX 137
H14D  2    0.951450    0.641207    0.803455    11.00000   -1.50000
H14E  2    0.902468    0.562278    0.778911    11.00000   -1.50000
H14F  2    0.799860    0.646123    0.794639    11.00000   -1.50000
AFIX   0
C15B  1    0.921251    0.865975    0.786396    11.00000    0.04999    0.04579 =
         0.04418   -0.00730   -0.00351   -0.01100
AFIX 137
H15D  2    0.935651    0.936298    0.774801    11.00000   -1.50000
H15E  2    0.991753    0.862798    0.799513    11.00000   -1.50000
H15F  2    0.835713    0.874631    0.795179    11.00000   -1.50000
AFIX   0
C16B  1    0.730499    0.490405    0.687107    11.00000    0.03349    0.04570 =
         0.03298   -0.00212   -0.00164    0.01098
C17B  1    0.684863    0.397085    0.702669    11.00000    0.03885    0.04368 =
         0.03619   -0.00650    0.00477   -0.00035
AFIX  43
H17B  2    0.671270    0.410788    0.720819    11.00000   -1.20000
AFIX   0
C18B  1    0.658491    0.282642    0.691955    11.00000    0.04356    0.03929 =
         0.04387   -0.00185    0.00157    0.00114
AFIX  43
H18B  2    0.627724    0.218635    0.702995    11.00000   -1.20000
AFIX   0
C19B  1    0.675967    0.259706    0.665602    11.00000    0.04466    0.04117 =
         0.04332   -0.00930   -0.00834    0.01426
C20B  1    0.642613    0.134266    0.654783    11.00000    0.07172    0.04207 =
         0.05378   -0.01345   -0.01106    0.01161
AFIX 137
H20D  2    0.724366    0.090220    0.650639    11.00000   -1.50000
H20E  2    0.589571    0.143463    0.638870    11.00000   -1.50000
H20F  2    0.592300    0.087878    0.667834    11.00000   -1.50000
AFIX   0
C21B  1    0.724184    0.352806    0.650403    11.00000    0.06181    0.05409 =
         0.03554   -0.01131   -0.00184    0.01486
AFIX  43
H21B  2    0.737697    0.338486    0.632273    11.00000   -1.20000
AFIX   0
C22B  1    0.754160    0.468126    0.660670    11.00000    0.05729    0.04714 =
         0.03317   -0.00037    0.00566    0.01802
AFIX  43
H22B  2    0.790124    0.530464    0.649813    11.00000   -1.20000
AFIX   0
C23B  1    0.872565    0.724308    0.681902    11.00000    0.03552    0.03941 =
         0.03505   -0.00056   -0.00098    0.00293
C24B  1    0.841994    0.836625    0.670561    11.00000    0.03824    0.04102 =
         0.05265    0.00395    0.00212    0.00722
AFIX  43
H24B  2    0.753368    0.865273    0.670569    11.00000   -1.20000
AFIX   0
C25B  1    0.941386    0.907325    0.659164    11.00000    0.05544    0.04187 =
         0.06066    0.01076    0.00763    0.00877
AFIX  43
H25B  2    0.918933    0.983203    0.651180    11.00000   -1.20000
AFIX   0
C26B  1    1.072156    0.869519    0.659209    11.00000    0.04573    0.03897 =
         0.04658   -0.00012    0.00806    0.00146
C27B  1    1.102479    0.756734    0.670698    11.00000    0.03498    0.05220 =
         0.04894    0.00217    0.00378    0.00110
AFIX  43
H27B  2    1.191492    0.729172    0.670995    11.00000   -1.20000
AFIX   0
C28B  1    1.005206    0.685126    0.681576    11.00000    0.04208    0.04106 =
         0.04257    0.00949    0.00794    0.01574
AFIX  43
H28B  2    1.027731    0.608008    0.688993    11.00000   -1.20000
AFIX   0
C29B  1    1.179339    0.947034    0.647572    11.00000    0.05189    0.05124 =
         0.08356    0.00803    0.01885    0.00139
AFIX 137
H29D  2    1.211100    0.908877    0.631397    11.00000   -1.50000
H29E  2    1.252534    0.954026    0.660027    11.00000   -1.50000
H29F  2    1.144481    1.028895    0.643682    11.00000   -1.50000
AFIX   0
HKLF 4


REM  cz_pd_auto_a.res in P2(1)2(1)2(1)
REM wR2 = 0.1100, GooF = S = 1.102, Restrained GooF = 1.102 for all data
REM R1 = 0.0415 for 11508 Fo > 4sig(Fo) and 0.0416 for all 11544 data
REM 592 parameters refined using 0 restraints

END

WGHT      0.0559     10.5739

REM Highest difference peak  1.422,  deepest hole -1.404,  1-sigma level  0.092
Q1    1   0.6327  0.8174  0.7110  11.00000  0.05    1.42
Q2    1   0.4360  0.9516  0.7240  11.00000  0.05    1.20
Q3    1   0.6254  0.1746  0.5295  11.00000  0.05    1.02
Q4    1   0.5366  0.3022  0.5337  11.00000  0.05    1.02
Q5    1   0.5392  0.8198  0.6998  11.00000  0.05    0.98
Q6    1   0.6340  0.1761  0.5196  11.00000  0.05    0.98
Q7    1   0.6349  0.2939  0.5193  11.00000  0.05    0.96
Q8    1   0.5426  0.1657  0.5336  11.00000  0.05    0.96
Q9    1   0.6254  0.6937  0.7022  11.00000  0.05    0.96
Q10   1   0.5667  0.3139  0.5384  11.00000  0.05    0.94
Q11   1   0.5183  0.8172  0.7146  11.00000  0.05    0.92
Q12   1   0.5317  0.2965  0.5149  11.00000  0.05    0.88
Q13   1   0.5710  0.1494  0.5057  11.00000  0.05    0.86
Q14   1   0.5266  0.1773  0.5152  11.00000  0.05    0.86
Q15   1   0.5312  0.6870  0.6996  11.00000  0.05    0.84
Q16   1   0.5428  0.6825  0.7205  11.00000  0.05    0.82
Q17   1   0.6416  0.1237  0.4847  11.00000  0.05    0.80
Q18   1   0.5507  0.1382  0.4800  11.00000  0.05    0.77
Q19   1   0.6256  0.0019  0.5006  11.00000  0.05    0.70
Q20   1   0.5541 -0.0030  0.4992  11.00000  0.05    0.70
Q21   1   0.4130  0.8201  0.7288  11.00000  0.05    0.65
Q22   1   0.5441 -0.0019  0.4847  11.00000  0.05    0.61
Q23   1   0.6385  0.0114  0.4827  11.00000  0.05    0.60
;
_shelx_res_checksum              18857
_shelx_hkl_file                  
;
   0   0   3 54.5305 12.9296  42
   0   0  -3 86.9974 14.1492  42
   0   0   4 916219. 2989.85  42
   0   0  -4 933949. 3007.45  42
   0   0   4 999999. 3099.95   5
   0   0   4 940650. 3040.81  19
   0   0   4 864971. 3046.17  86
   0   0   4 866508. 3020.08  11
   0   0  -5 197.750 29.8545  87
   0   0   5 132.770 26.5006  86
   0   0   5 380.029 35.3400  19
   0   0   5 198.064 25.3959  42
   0   0  -5 195.683 27.3739  42
   0   0   5 302.179 35.6212   5
   0   0   5 145.594 24.3807  11
   0   0  -5 253.154 31.2422  29
   0   0   6 175588. 839.490  11
   0   0   6 184091. 901.096  10
   0   0  -6 181264. 881.056  87
   0   0   6 169274. 872.278  86
   0   0   6 168766. 876.016  88
   0   0   6 179480. 852.536  19
   0   0  -6 160689. 819.814  83
   0   0  -6 192562. 899.207  29
   0   0   6 171527. 866.710  49
   0   0   6 173264. 796.268  42
   0   0  -6 181173. 820.091  42
   0   0   6 187948. 909.823   5
   0   0   7 61.2579 26.6293  42
   0   0  -7 130.319 34.5676  42
   0   0   7 146.924 39.3180  86
   0   0   7 65.4851 37.0765  88
   0   0  -7 78.7191 35.1429  87
   0   0   7 86.8351 36.2711   5
   0   0   7 64.4556 34.8065  10
   0   0  -7 60.2005 29.9017  83
   0   0  -7 49.9643 28.3746  11
   0   0   7 188.588 40.9216  49
   0   0  -7 70.1106 32.1448  28
   0   0  -8 4210.08 114.070  42
   0   0   8 3845.73 107.462  42
   0   0   8 3872.91 129.153  86
   0   0   8 4172.74 131.789  88
   0   0  -8 4076.07 128.182  87
   0   0  -8 3919.90 121.072  28
   0   0  -8 3653.65 113.924  83
   0   0  -8 3862.01 112.344  11
   0   0   8 4146.92 132.324  10
   0   0   8 4073.87 121.115  11
   0   0   8 4274.00 132.911   5
   0   0   8 3924.96 129.324  49
   0   0   9 239.260 59.9843   5
   0   0   9 101.302 54.6627  10
   0   0  -9 164.851 44.1485  11
   0   0  -9 135.261 43.4855  42
   0   0   9 143.474 39.8845  42
   0   0   9 102.024 27.4488  58
   0   0  -9 89.8949 45.0284  28
   0   0  -9 269.571 51.3402  83
   0   0  -9 93.9034 17.7907  45
   0   0  -9 126.196 51.9680  87
   0   0   9 329.203 61.3407  88
   0   0   9 187.482 53.5384  86
   0   0   9 182.905 55.6213  49
   0   0  10 211330. 1183.45  49
   0   0  10 197853. 887.114  58
   0   0 -10 207778. 1132.55  28
   0   0  10 226230. 1209.97   5
   0   0  10 224622. 1217.83  10
   0   0 -10 201043. 1100.59  83
   0   0 -10 216597. 1100.90  11
   0   0 -10 222639. 1198.22  87
   0   0  10 220859. 1203.74  88
   0   0  10 215561. 1187.88  86
   0   0  10 214017. 1119.36  19
   0   0  11 54.7242 30.5549  58
   0   0  11 444.333 70.5100  86
   0   0  11 142.527 63.7138  88
   0   0 -11 74.5495 58.2262  87
   0   0  11 289.405 64.2480  10
   0   0  11 329.153 66.4907   5
   0   0  11 96.5424 50.2371  19
   0   0 -11 243.885 52.8864  11
   0   0 -11 144.530 55.8038  83
   0   0  11 160.269 66.2429  49
   0   0  12 9049.90 151.242  58
   0   0  12 9406.99 243.184  88
   0   0 -12 9135.61 232.967  87
   0   0  12 9381.23 237.509  86
   0   0  12 9501.97 237.971  10
   0   0  12 9554.53 236.898   5
   0   0 -12 8600.00 202.139  11
   0   0  12 9126.01 213.545  19
   0   0  12 9267.85 237.466  49
   0   0  13 88.5364 34.5526  58
   0   0 -13 104.840 58.2220  87
   0   0  13 79.3341 61.2392  86
   0   0  13 222.534 69.5041  88
   0   0  13 80.7326 57.8158   5
   0   0  13 74.2199 57.3403  10
   0   0  13 155.734 52.1591  19
   0   0 -13 187.796 53.5399  11
   0   0 -13 105.197 53.0704  83
   0   0  13 203.976 67.3615  49
   0   0  14 225314. 1411.34  49
   0   0  14 216704. 1029.45  58
   0   0 -14 225194. 1347.69  28
   0   0  14 236144. 1424.40  10
   0   0  14 239106. 1418.36   5
   0   0 -14 219367. 1310.97  83
   0   0 -14 226716. 1301.58  11
   0   0  14 233500. 1428.41  88
   0   0 -14 249504. 1439.13  87
   0   0  14 232316. 1411.84  86
   0   0  14 227363. 1305.04  19
   0   0 -15 106.646 55.5138  83
   0   0 -15 142.721 57.8810  11
   0   0  15 586.340 80.6153  15
   0   0  15 117.260 56.3507  19
   0   0 -15 106.179 48.7529  38
   0   0  15 92.9083 34.5528  58
   0   0 -15 296.184 65.5346  28
   0   0  15 115.496 59.0324  10
   0   0  15 182.322 61.6400   5
   0   0 -15 338.628 74.5478  87
   0   0  15 231.518 70.7338  88
   0   0  15 156.894 67.9958  86
   0   0  15 556.982 86.9996  49
   0   0  16 253685. 1470.65  19
   0   0 -16 247591. 1497.76  83
   0   0  16 257316. 1601.36  49
   0   0 -16 276543. 1432.22  38
   0   0  16 251278. 1164.54  58
   0   0 -16 240759. 1533.81  28
   0   0  16 253978. 1600.75  15
   0   0 -16 263482. 1488.62  11
   0   0  16 266782. 1591.16   5
   0   0  16 242799. 1387.13   1
   0   0  16 261975. 1591.76  10
   0   0 -16 280843. 1641.36  87
   0   0  16 262991. 1611.32  86
   0   0  16 261056. 1614.32  88
   0   0 -16 272543. 1609.74  80
   0   0 -17 153.721 63.0933  83
   0   0  17 222.029 73.1604  49
   0   0 -17 199.101 53.8601  38
   0   0  17 409.750 49.1859  58
   0   0 -17 226.547 68.8217  28
   0   0 -17 237.041 62.3040  11
   0   0  17 163.904 58.8984  19
   0   0  17 189.106 65.5594  15
   0   0  17 449.892 80.9809  10
   0   0  17 193.416 54.6112   1
   0   0  17 258.160 69.2266   5
   0   0  17 138.440 71.8146  88
   0   0  17 178.351 69.6599  86
   0   0 -17 166.891 68.2880  80
   0   0 -18 288.165 73.2882  83
   0   0  18 168.838 74.3076  49
   0   0 -18 282.593 63.3466  38
   0   0  18 268.524 42.0352  58
   0   0 -18 326.979 74.4902  28
   0   0  18 209.638 66.6664  15
   0   0  18 201.777 60.8280  19
   0   0  18 227.031 70.1702  10
   0   0  18 852.193 80.8369   1
   0   0  18 715.718 94.8695   5
   0   0  18 184.684 77.2286  88
   0   0  18 242.180 75.5011  86
   0   0 -18 269.609 79.8361  80
   0   0 -19 184.528 71.3694  83
   0   0  19 280.056 83.6336  49
   0   0  19 91.3576 56.8232  19
   0   0  19 272.147 76.0683  15
   0   0 -19 92.7353 52.4078  38
   0   0  19 73.1645 36.3848  58
   0   0 -19 27.8312 58.4503  28
   0   0  19 93.0224 66.0975  10
   0   0  19 78.4374 52.9333   1
   0   0  19 46.6240 80.6160  88
   0   0  19 110.214 72.7582  86
   0   0 -19 60.7691 71.2468  80
   0   0  20 8869.93 265.424  19
   0   0 -20 9161.39 285.870  83
   0   0  20 9205.29 306.737  49
   0   0 -20 9546.91 254.572  38
   0   0  20 8802.74 165.972  58
   0   0 -20 9215.76 290.045  28
   0   0  20 8739.47 300.014  15
   0   0  20 9167.55 291.390  10
   0   0  20 8966.03 255.212   1
   0   0  20 9020.50 310.714  88
   0   0  20 9078.66 303.683  86
   0   0 -20 10049.9 315.664  80
   0   0 -21 161.391 79.4291  83
   0   0  21 183.359 93.1474  49
   0   0  21 112.128 65.5103  19
   0   0  21 203.608 89.0603  15
   0   0 -21 100.086 64.8717  38
   0   0  21 110.185 41.3387  61
   0   0 -21 130.991 79.6283  28
   0   0  21 214.405 83.1338  10
   0   0  21 110.205 63.7077   1
   0   0  21 204.949 98.7527  88
   0   0  21 145.501 89.8805  86
   0   0 -21 208.844 97.5762  80
   0   0  22 151621. 1199.17  19
   0   0 -22 163102. 1323.52  83
   0   0  22 160653. 1385.54  49
   0   0 -22 172839. 1189.09  38
   0   0  22 157634. 1377.28  15
   0   0 -22 176316. 1429.44  80
   0   0  22 157901. 1373.84  88
   0   0  22 161167. 1377.55  86
   0   0  22 152981. 1288.47  10
   0   0  22 154099. 1284.03   5
   0   0 -22 160798. 1317.47  28
   0   0  23 233.307 90.0405  10
   0   0  23 229.176 96.4317   5
   0   0 -23 333.761 81.2823  38
   0   0 -23 248.155 98.9157  28
   0   0  23 146.744 94.9639  15
   0   0  23 207.210 83.9705  19
   0   0  23 180.751 110.446  49
   0   0 -23 277.171 115.284  80
   0   0 -23 256.566 101.488  83
   0   0  23 131.926 102.199  86
   0   0  23 243.535 109.488  88
   0   0 -24 877.098 125.137  28
   0   0 -24 723.991 123.098  83
   0   0  24 865.265 138.550  49
   0   0 -24 848.080 140.246  80
   0   0  24 833.203 111.283  19
   0   0  24 938.480 139.190  86
   0   0  24 978.855 142.738  88
   0   0  24 1078.95 136.220   5
   0   0  24 1001.24 126.190  10
   0   0 -25 242.071 86.8735  13
   0   0  25 222.902 93.1215  19
   0   0 -25 221.705 124.714  80
   0   0 -25 279.041 106.943  28
   0   0  25 199.985 93.4217  10
   0   0  25 193.555 99.8873   5
   0   0  25 243.786 82.3891   1
   0   0  25 390.617 126.996  88
   0   0  25 221.850 111.259  86
   0   0 -25 211.982 105.824  83
   0   0  26 270508. 2001.17  86
   0   0  26 264742. 1973.88  88
   0   0 -26 270747. 1910.88  28
   0   0 -26 278247. 1958.98  83
   0   0 -26 291789. 2071.55  80
   0   0  26 246140. 1720.14  19
   0   0  26 234092. 1776.93  10
   0   0  26 256302. 1726.47   1
   0   0  26 242845. 1801.54   5
   0   0 -26 279330. 1752.58  13
   0   0  27 501.190 133.092  88
   0   0  27 490.228 126.185  86
   0   0  27 641.195 114.456  19
   0   0 -27 577.900 125.374  28
   0   0 -27 415.615 120.030  83
   0   0 -27 501.649 129.482  80
   0   0  27 455.271 109.702   5
   0   0  27 508.991 105.678  10
   0   0  27 619.441 101.118   1
   0   0 -27 492.931 122.880  47
   0   0 -27 450.048 93.2432  13
   0   0  28 9778.30 376.270  86
   0   0 -28 9863.77 292.676  38
   0   0 -28 10518.5 381.667  47
   0   0  28 10042.3 381.242  49
   0   0 -28 9772.01 355.038  28
   0   0  28 9517.14 312.121   1
   0   0  28 8654.19 321.846  10
   0   0  28 8911.27 327.847   5
   0   0 -28 10151.8 316.014  13
   0   0  28 9175.62 317.343  19
   0   0 -29 81.7174 66.6958  38
   0   0  29 182.973 111.448  49
   0   0 -29 119.134 100.362  47
   0   0 -29 344.183 105.033  28
   0   0  29 73.5052 75.7776   5
   0   0  29 100.530 74.2301  10
   0   0  29 131.281 73.4917   1
   0   0  29 146.714 81.1813  19
   0   0 -29 90.7805 69.6791  13
   0   0 -30 54645.3 698.235  38
   0   0 -30 57056.6 877.565  28
   0   0  30 57656.0 934.601  49
   0   0 -30 58010.2 925.250  47
   0   0 -30 62593.8 966.440  80
   0   0 -30 56575.8 764.044  13
   0   0 -30 54924.4 852.577  16
   0   0  30 52501.1 779.638  19
   0   0  30 50787.3 800.377   5
   0   0  30 53599.7 763.548   1
   0   0 -30 58190.6 833.283   7
   0   0  31 342.811 120.398  88
   0   0 -31 187.792 71.9602  38
   0   0 -31 264.686 96.5090  28
   0   0 -31 346.971 109.219  83
   0   0  31 251.848 112.113  49
   0   0 -31 229.514 102.869  47
   0   0 -31 254.211 114.043  80
   0   0 -31 396.456 102.855  16
   0   0 -31 273.834 80.2653  13
   0   0  31 251.893 90.5554   5
   0   0 -31 238.721 84.3754   7
   0   0  31 257.019 77.9903   1
   0   0 -32 1536.81 154.755   7
   0   0  32 1357.85 136.116   1
   0   0 -32 1685.79 182.551  80
   0   0  32 1597.93 180.544  49
   0   0 -32 1672.85 166.600  28
   0   0 -32 1565.69 141.330  13
   0   0 -32 1653.90 181.730  47
   0   0 -32 1947.42 184.985  83
   0   0  32 1452.18 172.990  86
   0   0  32 1373.61 171.771  88
   0   0 -33 121.245 86.9882  28
   0   0  33 187.829 93.6028  34
   0   0 -33 180.155 98.8171  83
   0   0  33 46.5793 95.0801  49
   0   0  33 38.4011 77.8691  51
   0   0 -33 119.981 95.1071  47
   0   0 -33 56.9097 94.4498  80
   0   0  33-3.58231 73.9661  78
   0   0  33 11.4612 101.553  86
   0   0  33 34.5351 100.854  88
   0   0 -33 32.9531 66.8108   7
   0   0  33 130.940 71.1007   1
   0   0 -33 136.720 98.4991   4
   0   0 -34 559.200 109.295   7
   0   0 -34 614.444 134.794   4
   0   0 -34 1095.77 160.076  80
   0   0  34 542.990 120.826  78
   0   0  34 409.947 105.520  51
   0   0  34 511.237 134.791  49
   0   0  34 615.319 117.244  34
   0   0 -34 526.154 111.827  16
   0   0 -34 716.016 139.948  47
   0   0 -34 622.784 128.274  83
   0   0  34 554.803 132.854  86
   0   0 -35 198.366 84.4363   7
   0   0 -35 213.175 104.436   4
   0   0  35 220.520 95.8504  78
   0   0 -35 126.558 93.6360  80
   0   0  35 114.065 105.531  49
   0   0  35 139.951 85.5168  51
   0   0  35 134.611 93.6075  34
   0   0 -35 75.3303 78.1623  16
   0   0 -35 113.213 96.5662  47
   0   0 -35 185.498 95.9003  83
   0   0  35 247.322 105.443  86
   0   0 -36 5325.68 320.111   4
   0   0 -36 4896.22 260.147   7
   0   0  36 4235.52 276.548  78
   0   0 -36 5205.15 308.635  80
   0   0  36 4500.45 266.691  51
   0   0  36 4870.71 302.681  49
   0   0  36 4273.53 257.490  34
   0   0 -36 4753.70 272.736  16
   0   0 -36 4956.48 301.155  47
   0   0 -36 5515.31 315.007  83
   0   0  36 4715.74 298.257  86
   0   0 -37 305.186 91.0935   7
   0   0 -37 115.227 99.2302   4
   0   0  37 75.4675 82.3915  78
   0   0 -37 323.501 118.740  80
   0   0  37 150.422 91.9565  51
   0   0  37 174.960 107.244  49
   0   0  37 102.023 85.6069  34
   0   0 -37 218.802 97.1565  16
   0   0 -37 96.9543 107.684  47
   0   0 -37 297.184 117.212  83
   0   0 -37 89.3121 100.742  85
   0   0  37 95.4228 105.562  86
   0   0 -38 28297.6 617.598   7
   0   0 -38 28850.5 739.543   4
   0   0 -38 30257.9 733.416  80
   0   0  38 27287.7 689.736  78
   0   0  38 27023.4 648.032  51
   0   0  38 25843.9 628.109  34
   0   0 -38 25992.9 632.788  16
   0   0 -38 29325.8 713.776  47
   0   0 -38 30608.6 737.834  83
   0   0 -38 29788.0 722.625  85
   0   0  38 28684.5 713.629  86
   0   0 -39 105.976 73.5837   7
   0   0 -39 100.871 103.466   4
   0   0  39 366.327 121.020  78
   0   0 -39 84.4818 109.103  80
   0   0  39 173.665 99.5822  51
   0   0  39 109.309 86.5690  34
   0   0 -39 221.695 98.7427  16
   0   0 -39 175.090 110.815  47
   0   0 -39 121.336 109.654  85
   0   0 -39 71.2256 93.4398  83
   0   0  39 94.7472 104.096  86
   0   0 -40 852.505 157.003   4
   0   0 -40 613.436 110.762   7
   0   0  40 901.818 150.950  78
   0   0 -40 979.009 168.617  80
   0   0  40 900.998 143.106  51
   0   0  40 706.368 136.422  34
   0   0 -40 916.426 135.275  16
   0   0 -40 888.223 153.736  47
   0   0 -40 851.812 154.899  83
   0   0 -40 953.592 159.037  85
   0   0  40 793.218 150.501  86
   0   0 -41 37.1654 93.6749   4
   0   0  41 60.4619 91.9524  34
   0   0 -41 10.8967 73.9477  16
   0   0  41 94.0203 81.1668  51
   0   0  41-17.6212 106.118  86
   0   0  41 25.5985 93.6265  78
   0   0 -41 42.2477 98.6049  47
   0   0 -41 60.4115 101.802  83
   0   0 -41 71.9673 104.376  85
   0   0  42 7735.19 360.376  34
   0   0 -42 7963.10 354.767  16
   0   0  42 8415.76 373.508  51
   0   0  42 8793.34 412.526  86
   0   0  42 8078.79 391.569  78
   0   0 -42 8611.26 402.960  47
   0   0 -42 8503.06 395.778  85
   0   0 -42 9010.20 408.675  83
   0   0 -43 60.7224 80.6030  16
   0   0  43-4.44271 101.412  86
   0   0  43 134.804 94.9839  35
   0   0  43 88.0635 91.2863  34
   0   0  43 125.232 103.314  78
   0   0 -43 42.5877 94.6010  47
   0   0 -43 112.175 106.375  83
   0   0 -43 33.7920 103.126  85
   0   0  44 12546.0 452.398  35
   0   0 -44 13023.3 444.046  16
   0   0  44 14792.5 531.608  86
   0   0 -44 15461.8 535.938  83
   0   0 -44 14002.5 505.880  85
   0   0  44 14452.1 522.435  78
   0   0  44 12925.3 465.121  34
   0   0 -44 14647.0 514.755  47
   0   0  45 77.5118 97.5495  78
   0   0 -45 147.015 105.563  85
   0   0 -45 63.7160 97.3287  83
   0   0 -45 155.481 108.215  47
   0   0 -45 127.520 80.5510  16
   0   0  46 1358.78 178.435  78
   0   0 -46 1376.81 174.287  79
   0   0 -46 1368.02 178.500  85
   0   0 -46 1690.42 192.926  83
   0   0 -46 1364.07 176.878  47
   0   0 -46 1260.84 150.559  16
   0   0 -47 27.5001 64.7923  16
   0   0 -47 220.476 107.617  83
   0   0 -47 84.8439 98.6384  85
   0   0 -47-7.74035 85.6245  79
   0   0  47 55.6291 87.9441  78
   0   0 -47 36.6596 96.4373  47
   0   0  47 93.5815 84.1417  35
   0   0  47 91.8369 90.2759  34
   0   0  48 4791.96 284.721  34
   0   0 -48 4433.82 260.880  16
   0   0 -48 5249.07 305.437  83
   0   0 -48 4721.73 290.362  85
   0   0  48 5036.54 308.839  78
   0   0 -48 4533.52 282.761  79
   0   0  48 4559.62 279.563  35
   0   0 -48 4728.18 295.193  47
   0   0 -49 14.7986 80.1844  79
   0   0  49 90.6673 89.3218  78
   0   0 -49 27.1245 98.2910  47
   0   0 -49 62.1431 69.3823  16
   0   0  49 121.982 93.7629  34
   0   0  49 58.7579 81.9007  35
   0   0 -49 3.81410 88.3726  85
   0   0 -49 78.0061 90.3700  83
   0   0  50 8141.35 361.366  34
   0   0  50 7778.35 351.081  35
   0   0 -50 8395.66 362.302  79
   0   0  50 9175.06 400.651  78
   0   0 -50 8104.06 333.687  16
   0   0 -50 8332.51 367.778  85
   0   0 -50 9225.58 390.298  83
   0   0 -51 35.5482 76.0682  85
   0   0 -51 68.0234 88.2715  83
   0   0  51 85.3363 94.3871  78
   0   0 -51 10.3124 80.2295  79
   0   0  51 31.7354 81.7009  35
   0   0  51 56.1864 86.5819  34
   0   0 -52 242.275 99.6093  50
   0   0  52 299.572 100.094  35
   0   0  52 204.548 91.1284  34
   0   0  53 4.83142 103.385  66
   0   0  53 3.54457 86.2511  78
   0   0 -53 30.4027 76.2291  50
   0   0  53 65.8645 80.9324  35
   0   0 -54 3329.70 219.461  50
   0   0 -54 3328.34 214.666  85
   0   0  54 4181.11 295.120  66
   0   0  54 3405.59 221.848  35
   0   0 -54 3530.52 216.590  79
   0   0  54 3885.51 244.575  78
   0   0 -55-2.95708 71.2324  50
   0   0 -55 59.7359 67.3799  79
   0   0  55 15.6431 76.1298  78
   0   0  55 32.2898 96.2302  66
   0   0 -55-13.8447 72.5675  85
   0   0  55 23.9858 68.9559  35
   0   0  56 3043.95 201.943  35
   0   0 -56 2732.58 180.756  52
   0   0 -56 2827.83 186.714  50
   0   0 -56 2676.90 180.575  85
   0   0  56 2997.27 230.143  66
   0   0  56 3194.68 205.577  78
   0   0 -56 2752.35 181.217  79
   0   0 -56 2712.99 165.360  22
   0   0  57-34.4557 97.1900  57
   0   0  57 61.0237 69.5346  35
   0   0 -57 42.0703 60.1884  85
   0   0  57 29.1031 82.7763  66
   0   0 -57 25.3743 57.2426  79
   0   0  57 15.7888 62.0817  78
   0   0 -57 23.3003 60.1811  52
   0   0 -57 47.5174 65.3548  50
   0   0 -57 20.8440 49.6957  22
   0   0 -58 2330.31 150.541  79
   0   0  58 2648.10 175.882  35
   0   0  58 2521.14 222.701  57
   0   0 -58 2570.63 160.637  85
   0   0  58 2632.15 189.602  66
   0   0 -58 2460.86 160.736  76
   0   0 -58 2216.57 148.411  52
   0   0 -58 2286.73 156.160  50
   0   0  59 61.5940 61.6478  35
   0   0 -59 32.9662 55.0292  76
   0   0 -59 26.4955 58.2601  50
   0   0 -59 66.9343 53.8688  52
   0   0 -59 72.5025 58.6039  85
   0   0  59 80.5813 88.5972  57
   0   0 -59 152.190 59.7282  79
   0   0  59 44.1058 68.8486  66
   0   0  60 6901.52 245.747  66
   0   0 -60 6878.72 221.594  79
   0   0  60 7292.02 316.129  57
   0   0 -60 6195.56 214.658  76
   0   0 -60 6267.24 215.647  85
   0   0 -60 6312.59 221.440  50
   0   0 -60 6318.58 216.058  52
   0   0 -61 96.6051 50.9309  50
   0   0 -61 67.8830 45.6114  52
   0   0  61 81.1325 78.7862  57
   0   0 -61 103.493 47.5315  76
   0   0 -61 87.7952 49.2949  85
   0   0 -61 75.6386 49.3848  79
   0   0 -62 6254.39 180.310  76
   0   0 -62 6507.79 189.610  52
   0   0 -62 6554.58 195.007  50
   0   0 -62 6369.25 188.101  85
   0   0  63 110.859 62.9137  57
   0   0 -63 172.449 44.0626  85
   0   1   0 131.776 29.2612  14
   0   1   0 105.462 14.6641  18
   0  -1   0 38.0289 20.6729  75
   0   1   0 125.795 23.2370  76
   0  -1   0 145.525 27.9486   2
   0   1   0 305.851 29.9326   8
   0  -1   0 42.2750 20.8575  82
   0   1   0 241.135 28.4635  25
   0  -1   0 123.347 22.4069  26
   0   1   0 429.737 33.1570  26
   0   1   0 92.1533 30.3921  24
   0   1   0 272.418 26.8422  50
   0  -1   0 460.625 41.6561  39
   0  -1  -1 144745. 754.335  75
   0   1  -1 137041. 683.337  76
   0  -1  -1 138910. 633.808  53
   0   1   1 163426. 840.073  24
   0   1  -1 158468. 697.320  23
   0  -1   1 158962. 696.892  23
   0   1  -1 146170. 772.393  24
   0   1  -1 160407. 706.720  26
   0   1   1 166030. 745.910  22
   0  -1  -1 165042. 756.492  22
   0  -1   1 157237. 704.914  26
   0  -1   1 157881. 773.503  39
   0   1   1 166896. 841.997  14
   0  -1   1 143332. 562.064  18
   0   1   1 161212. 804.134  32
   0   1  -1 146447. 654.040  33
   0   1  -1 144674. 685.014  50
   0   1   1 150889. 706.204  50
   0  -1   1 154151. 738.068   2
   0  -1  -1 163840. 713.449   3
   0   1   1 162621. 709.651   3
   0  -1   1 136741. 666.961   8
   0  -1  -1 153907. 766.347  82
   0   1  -2 59777.1 392.800  76
   0  -1   2 61970.6 425.955  20
   0  -1  -2 75901.9 470.229  22
   0  -1   2 66715.8 472.055  24
   0  -1   2 61383.1 392.500  25
   0   1   2 72027.5 455.121  22
   0   1  -2 65792.2 400.123  23
   0  -1   2 53676.7 412.531  81
   0  -1   2 57164.5 410.961  78
   0   1  -2 59803.5 379.113  85
   0   1  -2 69557.6 473.848  44
   0   1   2 76612.3 493.140  41
   0   1  -2 54281.8 388.159  17
   0   1   2 78376.0 538.128  14
   0  -1   2 63265.9 386.950  30
   0  -1  -2 70916.1 430.409  35
   0   1  -2 64378.0 366.531  33
   0  -1   2 62009.5 353.361  33
   0   1  -2 56629.3 434.214  27
   0  -1   2 63673.3 375.837   8
   0   1  -2 60245.9 374.075  52
   0   1  -2 60293.7 400.658  50
   0  -1   2 56170.1 287.269  54
   0   1  -3 778392. 2685.87  50
   0   1  -3 761186. 2636.59  52
   0   1  -3 763801. 2655.97  85
   0   1  -3 754448. 2624.04  79
   0  -1   3 725975. 2696.33  78
   0   1  -3 729328. 2652.83  76
   0  -1  -3 805211. 2764.67  22
   0  -1   3 763711. 2701.76  20
   0   1  -3 749048. 2591.34   6
   0  -1   3 784069. 2693.48   4
   0   1   3 826002. 2781.10  41
   0  -1   3 721227. 2495.98  54
   0  -1  -3 808297. 2495.89  43
   0   1  -3 797101. 2763.70  44
   0   1  -3 707379. 2647.51  17
   0  -1   3 773127. 2715.32  12
   0   1   3 779878. 2698.93  35
   0  -1   3 780776. 2586.85  33
   0  -1   3 802517. 2652.30  30
   0   1  -3 762012. 2749.81  27
   0   1  -3 815736. 2667.35  30
   0  -1  -3 814487. 2738.51  34
   0  -1  -3 816446. 2734.51  35
   0   1  -4 11943.2 164.685  44
   0  -1   4 11754.9 166.653  44
   0  -1   4 11094.9 173.472   4
   0  -1   4 11748.5 145.930   6
   0   1   4 12343.3 201.291   7
   0   1  -4 11698.9 170.133  85
   0   1  -4 11679.1 174.539  50
   0  -1   4 11098.3 174.461  51
   0  -1   4 10818.1 175.413  20
   0   1  -4 11667.8 181.624  20
   0   1  -4 11720.1 193.884  27
   0  -1  -4 13954.1 200.319  41
   0  -1   4 12172.9 168.757  62
   0  -1   4 11552.8 130.517  54
   0   1  -4 11671.2 161.974  79
   0  -1   4 11168.2 175.278  78
   0  -1   4 11313.9 174.920  81
   0  -1   4 11432.2 177.524  12
   0   1  -4 11700.4 164.816  17
   0   1   4 12364.3 200.365  13
   0   1   4 12667.2 196.818  16
   0  -1  -4 13016.8 195.723  34
   0   1   4 12573.9 184.918  35
   0  -1   4 11491.2 167.688  30
   0   1  -4 11954.4 168.106  30
   0   1   4 12309.8 184.828  34
   0  -1   4 11682.9 191.464  27
   0  -1   5 89957.5 598.360  27
   0  -1   5 87559.9 510.108  21
   0   1  -5 82768.3 556.180  20
   0   1   5 92081.3 609.476   7
   0  -1  -5 99477.8 633.642  10
   0  -1   5 83914.5 552.038   4
   0  -1   5 85016.2 467.062   6
   0  -1  -5 98117.7 628.831   7
   0   1  -5 81333.3 513.827  83
   0   1  -5 85579.6 544.772  85
   0  -1   5 81783.0 545.801  51
   0   1   5 94176.6 631.838  38
   0   1  -5 88282.1 479.902  37
   0  -1   5 80863.2 366.829  40
   0   1   5 88913.1 576.571  35
   0  -1  -5 99589.7 589.375  41
   0  -1   5 85912.4 504.268  62
   0   1  -5 87953.0 543.417  30
   0  -1  -5 96673.8 616.323  34
   0   1   5 89044.3 572.805  34
   0  -1   5 80841.5 546.343  78
   0   1  -5 84034.6 517.682  79
   0  -1   5 83060.8 543.962  81
   0   1  -5 87212.5 539.313  47
   0  -1   5 84855.4 503.174  44
   0   1  -5 82453.7 485.044  44
   0  -1   5 83059.7 558.904  12
   0   1   5 90219.5 604.600  16
   0  -1  -5 90738.7 596.715  16
   0   1   5 88769.8 588.675  13
   0  -1   6 361.716 39.9969  44
   0   1  -6 295.524 44.5663  47
   0   1  -6 191.576 34.3393   1
   0  -1  -6 222.475 47.2501   5
   0  -1  -6 103.735 46.1665  10
   0  -1  -6 159.125 47.6088   7
   0   1   6 774.678 64.5106   7
   0  -1   6 233.734 29.0321   6
   0   1  -6 155.054 41.6228  85
   0   1  -6 157.943 36.1231  83
   0  -1   6 336.995 45.7759  51
   0   1  -6 151.444 41.9684  20
   0  -1   6 179.018 45.5949  27
   0  -1   6 147.339 33.6017  21
   0   1  -6 180.330 32.8328  36
   0   1  -6 338.280 36.5592  37
   0   1   6 136.379 49.0280  38
   0  -1   6 124.895 19.5537  40
   0  -1   6 341.337 38.2257  62
   0   1   6 232.492 28.2165  55
   0   1  -6 486.291 48.0198  30
   0   1   6 572.835 58.5277  34
   0  -1   6 124.727 37.0283  81
   0  -1   6 88.5409 38.6135  78
   0  -1  -6 745.469 61.1518  16
   0   1   6 148.196 45.3343  16
   0   1   6 384.191 49.9925  13
   0  -1   7 216564. 1136.33  86
   0  -1   7 210394. 1110.00  78
   0  -1   7 218539. 1091.07  51
   0   1  -7 207670. 1039.42  83
   0   1  -7 216946. 1094.35  85
   0   1  -7 223986. 1088.70  47
   0  -1  -7 232948. 1188.11   9
   0  -1  -7 259118. 1265.42  10
   0   1  -7 217658. 1026.62   1
   0  -1  -7 249964. 1193.40   7
   0  -1   7 224048. 1168.86  27
   0  -1  -7 246413. 1135.84  19
   0   1  -7 224333. 1038.86  21
   0   1  -7 210979. 1103.31  20
   0   1  -7 236746. 1012.49  36
   0  -1   7 261280. 1212.79  58
   0  -1   7 204830. 1058.72  31
   0  -1   7 237233. 1097.17  29
   0   1   7 227298. 1150.00  34
   0   1   7 245684. 971.012  55
   0   1   7 228761. 1126.83  13
   0  -1  -7 238126. 1173.57  16
   0  -1  -7 258475. 1182.40  13
   0  -1   8 2441.94 112.162  86
   0   1  -8 2481.83 102.689  80
   0  -1   8 2414.36 108.775  78
   0  -1   8 2433.68 104.014  51
   0   1   8 2927.81 129.905  49
   0  -1  -8 2768.25 134.241  82
   0   1  -8 2222.79 91.8091  83
   0   1  -8 2316.24 102.062  85
   0   1  -8 2373.65 101.128  47
   0  -1   8 2009.45 77.2289  44
   0   1  -8 2322.24 89.1903   1
   0  -1  -8 2769.13 128.366  10
   0  -1  -8 2342.96 110.169   9
   0  -1  -8 2301.28 108.418   7
   0  -1  -8 2581.62 119.735   5
   0  -1  -8 2629.64 106.145  19
   0   1  -8 2064.16 100.848  20
   0   1  -8 2319.84 91.6214  21
   0  -1   8 2730.15 120.338  27
   0  -1   8 2440.41 83.2832  37
   0   1  -8 2381.03 87.0504  36
   0  -1   8 2118.92 80.2331  62
   0  -1   8 2581.39 66.9692  63
   0  -1   8 2830.84 117.071  58
   0  -1   8 2220.74 98.5444  31
   0  -1   8 2638.15 102.642  29
   0   1   8 2389.51 108.549  34
   0   1   8 2774.52 85.9324  55
   0  -1   8 2232.10 89.3068  17
   0  -1  -8 2362.58 105.023  13
   0   1  -8 2535.74 113.540  15
   0  -1  -8 2559.02 114.743  16
   0  -1   9 15210.9 277.410  86
   0   1  -9 16307.3 263.030  80
   0  -1   9 15346.1 265.359  78
   0  -1   9 14978.1 255.252  51
   0   1   9 18526.1 317.169  49
   0   1  -9 14386.9 234.983  83
   0  -1  -9 19553.4 342.305  82
   0   1   9 17860.5 310.167  84
   0   1  -9 15716.2 258.966  47
   0  -1   9 13689.5 200.859  44
   0  -1  -9 20344.4 332.116   5
   0  -1  -9 20543.4 339.250  10
   0  -1  -9 18648.0 291.009   7
   0   1  -9 15753.9 234.077   1
   0  -1  -9 18361.7 297.330   9
   0  -1  -9 19086.5 289.005  19
   0   1  -9 15940.4 243.223  21
   0   1  -9 14827.2 259.069  20
   0  -1   9 14812.2 210.158  37
   0  -1   9 16351.5 182.100  63
   0  -1   9 13800.5 200.750  62
   0  -1   9 18597.6 287.522  58
   0   1   9 17855.7 289.197  34
   0  -1   9 14231.9 246.060  31
   0  -1   9 16077.6 257.912  29
   0   1   9 18976.3 236.262  55
   0  -1  -9 19135.8 285.467  13
   0  -1  -9 17646.4 292.126  16
   0   1  -9 15323.4 276.453  15
   0  -1  10 60764.0 602.241  86
   0  -1  10 63510.5 594.263  78
   0   1 -10 66168.7 574.467  80
   0  -1  10 61618.9 599.088  49
   0  -1  10 64938.4 571.568  51
   0   1  10 65558.2 635.586  49
   0   1 -10 58918.7 517.490  83
   0  -1 -10 74879.4 706.967  82
   0  -1  10 58896.6 468.110  44
   0   1 -10 62671.1 561.748  47
   0   1 -10 64314.3 507.996   1
   0  -1 -10 67588.5 601.475   7
   0   1 -10 64860.1 537.762  21
   0  -1 -10 71345.3 599.617  19
   0   1 -10 60147.3 568.454  20
   0  -1  10 60252.0 473.790  37
   0  -1 -10 76040.9 634.451  38
   0  -1  10 58745.6 469.495  62
   0  -1  10 78191.5 613.239  58
   0  -1  10 60936.7 552.658  31
   0   1  10 68561.5 612.088  34
   0  -1  10 68410.9 581.623  29
   0   1  10 70157.9 512.185  55
   0   1  10 67973.2 623.452  11
   0   1 -10 65858.3 607.203  15
   0  -1 -10 66198.0 602.737  16
   0  -1 -10 69873.5 578.059  13
   0  -1  11 7323.98 214.378  86
   0   1 -11 7450.66 194.633  80
   0  -1  11 7365.21 204.370  78
   0  -1  11 7429.33 213.946  49
   0   1  11 6082.61 203.887  49
   0  -1  11 7550.45 194.965  51
   0   1 -11 6641.77 173.720  83
   0   1 -11 7211.90 193.511  47
   0  -1  11 6926.69 160.223  44
   0  -1 -11 5836.62 178.653   7
   0   1  11 6295.94 198.396  10
   0   1 -11 7554.62 188.303  21
   0  -1 -11 6126.59 183.581  19
   0  -1 -11 6697.14 193.627  38
   0  -1  11 6941.60 159.615  62
   0  -1  11 8846.56 208.004  58
   0  -1  11 7643.82 197.162  29
   0   1  11 6211.23 190.024  34
   0  -1  11 7116.95 189.936  31
   0  -1  11 5910.45 114.713  56
   0  -1 -11 5999.59 172.459  13
   0  -1 -11 5901.91 183.514  16
   0   1  11 6079.52 189.971  11
   0   1 -11 7385.30 208.480  15
   0  -1  12 78361.1 738.031  86
   0   1 -12 79267.3 689.641  80
   0  -1  12 77951.2 721.072  78
   0  -1  12 76485.1 679.702  51
   0   1  12 82218.3 765.947  49
   0  -1  12 77781.5 731.029  49
   0   1 -12 71517.5 621.070  83
   0  -1  12 73861.3 583.237  44
   0   1 -12 77434.4 676.903  47
   0   1  12 87313.1 778.895  10
   0  -1  12 83937.5 654.750   1
   0  -1 -12 84500.5 712.315   7
   0   1 -12 79345.9 661.218  21
   0  -1 -12 88283.1 731.650  19
   0   1 -12 78279.0 591.300  42
   0  -1 -12 95049.1 752.553  38
   0  -1  12 75273.7 586.588  62
   0  -1  12 94119.3 704.381  58
   0  -1  12 77044.9 680.688  31
   0  -1  12 83201.9 696.577  29
   0   1  12 84344.3 738.394  34
   0   1  12 81715.9 728.739  11
   0  -1 -12 85572.7 686.254  13
   0  -1 -12 81441.6 718.253  16
   0   1 -12 78419.3 718.460  15
   0  -1  13 1261.61 106.741  86
   0   1 -13 1427.96 105.442  80
   0  -1  13 1392.58 105.675  78
   0  -1  13 1447.75 112.966  49
   0  -1  13 1300.27 96.7877  51
   0   1  13 1094.35 106.251  49
   0   1 -13 1259.50 89.2901  83
   0   1  13 1132.69 107.439  84
   0  -1  13 1333.53 54.0534  45
   0   1 -13 1405.99 100.216  47
   0  -1  13 1543.33 93.0946   1
   0   1  13 1396.39 113.739  10
   0  -1 -13 1427.01 120.593   5
   0  -1 -13 1319.65 97.4381   7
   0  -1 -13 1431.04 107.530  19
   0   1 -13 1601.09 101.636  21
   0   1 -13 1491.92 86.1227  42
   0  -1 -13 1561.14 110.020  38
   0  -1  13 1609.32 92.7928  62
   0  -1  13 1822.75 103.804  58
   0  -1  13 1776.74 113.033  31
   0   1  13 1284.96 104.436  34
   0  -1  13 1587.67 105.250  29
   0  -1  13 1389.58 56.1628  56
   0   1 -13 1397.41 100.116  12
   0  -1 -13 1337.51 93.2849  13
   0   1 -13 1377.50 109.177  15
   0   1  13 1482.85 107.438  11
   0  -1 -13 1279.92 100.598  16
   0  -1 -14 38089.7 544.604  83
   0   1 -14 30520.8 419.375  83
   0   1  14 34591.5 521.979  84
   0  -1  14 33947.4 504.828  49
   0   1  14 36051.5 525.003  49
   0  -1  14 33773.8 465.703  51
   0   1 -14 32608.8 457.596  47
   0   1  14 39666.2 553.636  10
   0   1  14 40113.6 546.296   5
   0  -1  14 35826.1 444.610   1
   0  -1 -14 37711.3 488.242   7
   0   1 -14 34190.5 469.880  80
   0  -1  14 35253.1 499.612  78
   0  -1 -14 38798.4 510.269  19
   0   1 -14 34282.2 455.272  21
   0   1 -14 34160.6 402.507  42
   0  -1 -14 40544.9 504.481  38
   0   1 -14 31206.5 454.685  12
   0  -1 -14 35692.0 488.544  16
   0  -1 -14 37282.7 457.774  13
   0   1 -14 35142.4 465.283  11
   0   1 -14 33365.0 484.454  15
   0  -1  14 35235.1 500.351  10
   0  -1 -14 42003.6 588.039  10
   0   1  14 36160.1 498.846  11
   0  -1  14 37757.3 427.499  58
   0   1  14 36795.7 515.138  34
   0  -1 -14 40056.0 583.720  87
   0  -1  14 34650.9 509.975  86
   0   1  14 36750.1 537.829  88
   0   1 -15 15880.6 334.566  80
   0  -1  15 19861.8 388.315  78
   0   1  15 18234.5 385.815  49
   0  -1  15 17923.8 347.983  51
   0  -1  15 17970.6 381.152  49
   0   1 -15 15454.4 328.151  47
   0  -1  15 13464.5 165.843  45
   0  -1  15 18108.2 384.049  86
   0  -1 -15 18565.0 405.225  87
   0   1  15 17758.7 384.249  88
   0  -1 -15 18405.0 365.996  19
   0  -1  15 15950.7 341.473  19
   0   1 -15 16026.4 320.063  21
   0  -1 -15 19183.1 354.482  38
   0   1 -15 15742.9 277.115  42
   0   1  15 18331.8 394.651  10
   0  -1 -15 17489.9 340.754   7
   0   1  15 18356.1 383.344   5
   0   1 -15 14290.1 316.469   4
   0  -1  15 21222.9 351.529   1
   0  -1  15 16578.2 281.385  58
   0   1 -15 16978.8 353.355  15
   0   1 -15 17289.3 334.571  11
   0  -1  15 15961.6 349.200  10
   0   1  15 20054.0 383.510  11
   0  -1 -15 19193.1 414.782  10
   0  -1 -15 17597.9 322.786  13
   0  -1 -15 16326.5 342.894  16
   0  -1 -15 17648.3 358.311  28
   0   1  15 17864.1 368.329  34
   0   1  15 17536.6 383.666  84
   0   1 -15 14620.2 300.370  83
   0  -1 -15 18102.4 388.087  83
   0  -1  16 17198.0 375.445  78
   0   1 -16 17037.0 358.150  80
   0   1  16 18657.6 399.773  49
   0  -1  16 16808.0 382.531  49
   0  -1  16 16716.8 353.423  51
   0  -1  16 17193.9 385.673  86
   0  -1 -16 20576.7 436.635  87
   0   1  16 19216.7 412.416  88
   0  -1  16 14879.9 171.590  45
   0   1 -16 16275.9 349.021  47
   0  -1  16 14467.2 168.741  70
   0   1 -16 17219.4 344.264  21
   0  -1  16 16555.8 353.894  19
   0   1 -16 17329.1 304.021  42
   0  -1 -16 20441.6 370.695  38
   0   1  16 19917.5 417.559  10
   0   1  16 20502.5 417.517   5
   0  -1  16 17702.9 333.633   1
   0  -1 -16 18524.5 360.909   7
   0  -1  16 17428.5 286.836  58
   0  -1 -16 19363.9 344.895  13
   0   1  16 17625.0 392.679  15
   0  -1  16 16631.5 360.097  10
   0  -1 -16 18202.8 368.551  16
   0   1 -16 17184.3 346.925  11
   0   1  16 18363.9 378.004  11
   0   1 -16 16092.1 359.074  15
   0  -1 -16 18095.0 374.811  28
   0  -1 -16 19278.0 410.780  83
   0   1  16 17575.1 394.348  84
   0   1 -16 15138.1 315.112  83
   0   1 -17 8967.88 271.003  80
   0  -1  17 9578.93 292.012  78
   0   1  17 10908.0 317.165  49
   0  -1  17 9431.70 298.423  49
   0  -1  17 9060.14 272.730  51
   0   1  17 11166.8 327.078  88
   0  -1  17 9590.55 304.504  88
   0  -1  17 9338.76 296.962  86
   0  -1 -17 11782.7 342.348  87
   0   1 -17 8862.74 266.512  47
   0  -1  17 8728.17 129.403  45
   0  -1  17 8429.46 127.092  70
   0   1 -17 9539.38 233.537  42
   0  -1 -17 11789.7 289.659  38
   0  -1 -17 11322.5 290.662   7
   0   1  17 11277.7 314.903  10
   0  -1  17 9649.06 255.295   1
   0  -1  17 8840.03 274.007   5
   0   1  17 11399.4 314.132   5
   0  -1  17 8897.21 206.454  58
   0   1 -17 8966.22 255.684  11
   0  -1 -17 11159.2 298.198  16
   0   1 -17 9245.74 279.953  15
   0  -1  17 8723.63 268.351  10
   0   1  17 10711.2 313.466  15
   0  -1 -17 11271.6 271.502  13
   0   1  17 10634.0 294.158  11
   0  -1 -17 11170.1 325.133  83
   0   1 -17 8608.35 246.848  83
   0   1  17 10886.7 317.523  84
   0  -1 -17 10611.6 296.596  28
   0   1 -17 9440.32 264.892  21
   0  -1  17 8648.11 264.047  19
   0   1 -18 50893.4 653.109  47
   0  -1 -18 52286.0 744.875  87
   0   1  18 47376.7 693.517  88
   0  -1  18 52720.5 719.980  86
   0  -1  18 48683.1 642.814  19
   0   1 -18 53140.0 652.862  21
   0  -1 -18 47305.8 645.140  28
   0   1 -18 53850.7 583.495  42
   0  -1 -18 52275.8 622.926  38
   0   1  18 46913.6 666.225  10
   0  -1 -18 48783.7 629.555   7
   0  -1  18 54210.6 628.066   1
   0  -1  18 47381.9 652.224   5
   0  -1  18 50181.5 498.105  58
   0  -1 -18 50435.1 701.196  83
   0   1  18 46637.9 685.841  84
   0   1 -18 47626.6 603.653  83
   0  -1  18 51371.9 715.470  49
   0   1  18 47749.4 686.615  49
   0  -1  18 50333.9 660.362  51
   0   1 -18 51807.5 638.003  11
   0  -1 -18 50274.6 592.638  13
   0  -1  18 48044.1 647.977  10
   0   1  18 47727.7 650.850  11
   0  -1 -18 47833.2 637.961  16
   0   1 -18 49448.6 674.710  15
   0   1  18 45672.4 674.244  15
   0  -1  18 53974.2 712.119  78
   0   1 -18 51611.9 661.293  80
   0   1 -19 172951. 1314.92  47
   0   1  19 170533. 1383.47  86
   0  -1  19 170233. 1391.80  86
   0  -1 -19 189260. 1494.52  87
   0   1  19 173222. 1397.89  88
   0  -1  19 164012. 1269.32  19
   0   1 -19 176981. 1305.10  21
   0  -1 -19 170926. 1319.86  28
   0  -1 -19 181316. 1247.65  38
   0   1 -19 181173. 1172.74  42
   0  -1 -19 176801. 1272.97   7
   0  -1  19 172010. 1226.25   1
   0   1  19 166661. 1326.96  10
   0   1 -19 158859. 1283.84   4
   0   1  19 157695. 933.685  58
   0   1 -19 162205. 1226.55  83
   0  -1 -19 180777. 1419.46  83
   0   1  19 172113. 1390.77  49
   0  -1  19 169408. 1286.48  51
   0  -1  19 167495. 1392.57  49
   0  -1 -19 172046. 1211.17  13
   0   1  19 165546. 1305.78  11
   0  -1  19 164004. 1289.75  10
   0   1  19 161772. 1359.19  15
   0  -1 -19 168081. 1299.00  16
   0   1 -19 171108. 1258.47  11
   0   1 -19 160154. 1290.74  12
   0  -1  19 168865. 1361.56  78
   0   1 -19 177191. 1337.27  80
   0   1 -20 383.558 82.6627  21
   0   1 -20 313.422 70.2559  42
   0  -1 -20 450.624 84.1942  38
   0   1 -20 151.107 78.9831   4
   0  -1  20 258.823 71.5655   1
   0   1  20 316.105 89.7244  10
   0  -1 -20 460.523 86.4859   7
   0  -1  20 287.408 82.9399  10
   0   1  20 398.989 54.0068  58
   0   1  20 396.080 88.5279  11
   0  -1 -20 346.102 72.5778  13
   0  -1  20 181.114 83.7060  19
   0   1 -20 202.518 79.9772  11
   0  -1 -20 362.261 86.4690  16
   0   1  20 268.442 89.7256  15
   0   1 -20 318.890 84.0690  12
   0   1  20 273.616 95.5996  49
   0  -1  20 263.325 96.2440  49
   0  -1  20 181.587 83.6968  51
   0   1  20 314.822 100.276  88
   0  -1  20 234.791 95.4616  86
   0  -1 -20 483.299 111.928  87
   0   1  20 256.077 95.4934  86
   0  -1 -20 556.241 111.252  83
   0   1 -20 259.393 78.5771  83
   0   1 -20 154.239 80.5207  47
   0  -1  20 162.264 80.3900  78
   0   1 -20 191.179 83.9850  80
   0   1 -21 157.629 90.0991  47
   0   1 -21 176.864 80.4886  83
   0  -1 -21 430.579 109.570  83
   0  -1  21 156.664 85.9145  51
   0  -1  21 108.379 97.8378  49
   0   1  21 564.346 117.853  49
   0  -1  21 140.867 97.7964  86
   0   1  21 448.385 109.423  86
   0  -1 -21 381.549 115.180  87
   0   1  21 491.990 118.056  88
   0  -1 -21 531.718 93.0583  38
   0  -1  21 129.692 92.6349  78
   0   1 -21 228.588 92.2134  80
   0   1  21 562.181 61.4264  58
   0   1 -21 197.129 88.5957   4
   0  -1  21 403.787 79.1916   1
   0  -1  21 280.029 95.2291   5
   0  -1  21 780.335 109.275  10
   0   1 -21 301.355 91.7799  12
   0   1 -21 231.588 80.6160  11
   0   1  21 481.014 107.412  15
   0  -1 -21 446.966 82.1117  13
   0  -1 -21 304.450 89.6214  16
   0   1  21 527.309 103.515  11
   0  -1  21 304.118 93.5213  19
   0   1  21 380.531 96.5741  34
   0   1 -21 559.322 107.645  28
   0  -1  22 104393. 1029.73  19
   0  -1 -22 114492. 1175.85  83
   0   1 -22 109109. 1052.20  83
   0   1  22 109493. 1155.27  49
   0  -1  22 109967. 1170.46  49
   0  -1  22 111244. 1084.07  51
   0   1 -22 117519. 1136.90  80
   0  -1  22 110870. 1132.12  78
   0   1  22 110981. 1161.05  88
   0   1  22 111788. 1163.56  86
   0  -1 -22 121372. 1242.58  87
   0  -1  22 112189. 1174.15  86
   0  -1  22 106185. 944.966  62
   0   1  22 106693. 1069.22  34
   0   1 -22 112754. 1126.54  28
   0   1 -22 108275. 1108.36   4
   0  -1  22 102138. 1060.39  10
   0  -1  22 102156. 1054.85   5
   0   1 -22 106868. 1106.89  12
   0   1 -22 112198. 1064.84  11
   0  -1 -22 107811. 1066.06  16
   0  -1 -22 113946. 987.102  13
   0   1  22 106522. 1143.22  15
   0   1 -22 110944. 1097.52  47
   0  -1  23 218736. 1599.15  19
   0   1 -23 228795. 1625.39  83
   0  -1 -23 233275. 1815.21  83
   0  -1  23 232812. 1669.09  51
   0   1  23 231660. 1784.23  49
   0  -1  23 231035. 1788.45  49
   0  -1  23 232553. 1741.15  78
   0   1 -23 244791. 1747.98  80
   0   1  23 233652. 1784.35  86
   0   1  23 232500. 1787.59  88
   0  -1  23 237686. 1805.29  86
   0  -1 -23 257876. 1918.16  87
   0  -1  23 217458. 1460.22  62
   0   1 -23 235213. 1732.92  28
   0   1  23 220853. 1646.06  34
   0  -1  23 217404. 1634.43  10
   0   1 -23 233309. 1728.37   4
   0  -1  23 220955. 1650.95   5
   0  -1 -23 228099. 1650.68  16
   0  -1 -23 238729. 1537.08  13
   0   1 -23 229008. 1726.83  12
   0   1 -23 248790. 1662.77  11
   0  -1  23 216801. 1459.63  44
   0   1 -23 236943. 1711.33  47
   0  -1  24 3640.48 203.631  19
   0   1 -24 3685.13 207.215  83
   0  -1 -24 3220.99 221.437  83
   0  -1  24 3545.66 212.882  51
   0  -1  24 3578.23 232.797  49
   0   1 -24 4089.66 234.775  80
   0  -1  24 3601.64 218.432  78
   0   1  24 2876.77 216.564  88
   0  -1 -24 3333.95 231.940  87
   0  -1  24 3822.66 240.796  86
   0   1  24 3190.38 221.336  86
   0  -1  24 3306.95 176.468  62
   0   1  24 3306.68 204.928  34
   0   1 -24 3856.97 226.266  28
   0  -1  24 3552.35 213.400   5
   0  -1  24 3486.28 206.854  10
   0   1 -24 3827.34 226.943   4
   0  -1 -24 3247.93 189.949   7
   0  -1 -24 3256.78 197.813  16
   0   1 -24 3918.34 211.212  11
   0   1 -24 3463.78 216.462  12
   0  -1 -24 3099.72 174.224  13
   0  -1  24 3476.51 179.348  44
   0  -1  25 10482.4 336.843  19
   0   1 -25 11267.4 353.237  83
   0  -1 -25 10930.0 382.468  83
   0  -1  25 11461.5 364.553  51
   0  -1 -25 10342.0 378.688  80
   0   1 -25 11755.5 380.804  80
   0  -1  25 11063.2 370.048  78
   0   1  25 10010.3 366.367  86
   0  -1  25 11323.9 396.681  86
   0  -1 -25 11120.6 400.647  87
   0   1  25 9242.71 364.148  88
   0  -1  25 10474.3 299.304  62
   0   1  25 9316.54 324.967  34
   0   1 -25 11665.3 379.093  28
   0  -1  25 10350.0 345.478   5
   0  -1 -25 10670.9 328.934   7
   0  -1  25 10629.5 347.643  10
   0   1 -25 11673.2 383.139   4
   0   1 -25 11767.7 353.309  11
   0   1 -25 11112.8 375.171  12
   0  -1 -25 10242.3 337.404  16
   0  -1 -25 10455.5 302.235  13
   0  -1  25 10607.5 299.702  44
   0   1 -26 60567.1 896.508  12
   0  -1 -26 60473.8 750.481  13
   0  -1 -26 61077.1 834.790  16
   0   1 -26 65245.4 845.757  11
   0   1 -26 61901.4 849.183  83
   0  -1 -26 65374.1 944.944  83
   0  -1  26 59659.3 841.364  51
   0   1  26 56155.5 804.849  34
   0   1 -26 62416.6 894.348  28
   0   1 -26 59798.4 878.323   4
   0  -1 -26 62324.9 815.520   7
   0  -1  26 54304.2 798.592  10
   0  -1  26 54008.3 800.200   5
   0   1 -26 61186.5 871.379  47
   0  -1 -26 64569.4 948.839  80
   0   1 -26 65410.8 902.524  80
   0  -1  26 58213.9 869.000  78
   0  -1  26 60170.8 916.507  86
   0   1  26 61819.4 918.746  88
   0   1  26 62754.1 919.945  86
   0  -1  26 56542.4 790.490  19
   0   1 -27 8191.81 340.127  12
   0  -1 -27 8397.71 317.980  16
   0  -1 -27 9123.99 289.871  13
   0   1 -27 9215.64 322.954  11
   0   1 -27 8672.92 327.259  83
   0   1  27 8403.67 317.445  34
   0   1 -27 9310.46 350.532  28
   0  -1  27 8711.83 355.561  86
   0   1  27 8992.69 359.204  86
   0   1  27 8500.19 352.400  88
   0   1  27 7946.22 286.530   1
   0  -1  27 7924.22 312.987   5
   0  -1 -27 8950.64 311.316   7
   0  -1  27 8008.71 310.368  10
   0   1 -27 8278.34 339.482   4
   0   1 -27 9406.10 349.081  47
   0   1 -27 8440.90 335.846  80
   0  -1  27 8077.60 336.553  78
   0  -1  27 7841.96 297.833  19
   0  -1  27 8432.46 361.770  49
   0   1  27 8712.19 360.486  49
   0  -1  28 1816.04 161.379  19
   0  -1  28 1820.79 176.625  78
   0  -1 -28 902.031 109.440  13
   0   1 -28 1905.16 183.314  12
   0  -1 -28 877.099 128.084  16
   0   1  28 828.875 129.193  34
   0   1 -28 1988.86 182.594  28
   0  -1  28 1714.21 159.191   5
   0  -1 -28 978.981 128.131   9
   0  -1  28 1766.83 162.261  10
   0  -1 -28 1012.66 122.721   7
   0   1  28 889.424 118.453   1
   0   1 -28 2203.31 194.060   4
   0   1 -28 2333.96 193.628  47
   0   1 -28 1936.87 141.276  38
   0   1  28 905.883 152.901  49
   0   1  28 1060.10 148.233  86
   0  -1  28 2212.99 203.001  86
   0   1 -29 103262. 978.673  38
   0   1 -29 100740. 1188.25  28
   0   1  29 89782.6 1069.41  34
   0  -1  29 87545.0 1076.60   5
   0   1  29 90466.9 1021.76   1
   0   1 -29 101446. 1217.45   4
   0  -1  29 84934.5 1055.48  10
   0  -1 -29 97974.5 1074.32   7
   0  -1 -29 101360. 1140.76   9
   0   1 -29 103091. 1206.07  47
   0   1  29 102509. 1245.69  49
   0   1 -29 101783. 1235.70  12
   0  -1 -29 99026.5 1127.24  16
   0  -1 -29 95821.6 987.473  13
   0  -1  29 91204.2 1055.67  19
   0  -1 -30 20874.6 513.379  16
   0  -1 -30 21125.8 455.964  13
   0   1 -30 22009.6 562.017  85
   0  -1 -30 23337.8 601.277  83
   0  -1  30 21316.1 533.009  51
   0   1  30 21981.4 580.280  49
   0   1  30 19429.0 497.582  34
   0   1 -30 21318.8 548.275  28
   0  -1 -30 22175.3 504.482   7
   0   1 -30 21627.1 569.701   4
   0   1  30 20410.2 481.567   1
   0  -1  30 18971.9 495.971   5
   0  -1 -30 20522.6 515.485   9
   0   1 -30 22971.0 568.298  47
   0   1 -30 22799.9 574.888  80
   0  -1 -30 22980.3 601.031  80
   0   1  30 20890.6 569.035  88
   0  -1  30 19324.8 480.903  19
   0  -1 -31 7793.05 278.367  13
   0  -1 -31 7793.90 324.905  16
   0   1 -31 7084.12 327.303  85
   0  -1 -31 8706.74 381.046  83
   0   1 -31 6932.67 315.870  83
   0  -1  31 6197.05 300.915  51
   0   1  31 8848.49 381.316  49
   0   1  31 7435.14 315.254  34
   0   1 -31 7291.97 327.866  28
   0  -1  31 5953.88 289.134   5
   0  -1 -31 8402.84 315.915   7
   0   1 -31 6602.98 324.522   4
   0  -1 -31 8240.15 332.271   9
   0   1  31 7634.15 301.287   1
   0   1 -31 6703.93 321.999  47
   0  -1  31 6320.36 312.717  78
   0   1 -31 7081.32 333.405  80
   0  -1 -31 8821.07 384.987  80
   0   1  31 8661.29 374.160  86
   0   1  31 8465.68 368.680  88
   0  -1  31 6355.32 327.498  86
   0  -1  31 6096.10 283.414  19
   0  -1 -32 20398.9 449.918  13
   0   1 -32 24671.4 593.535  83
   0   1 -32 24694.2 611.524  85
   0  -1 -32 23556.4 627.653  83
   0   1  32 22479.6 599.574  49
   0  -1  32 22648.7 572.343  51
   0   1  32 18466.9 494.488  34
   0   1 -32 22971.6 582.403  28
   0  -1  32 20457.2 530.892   5
   0   1  32 19987.9 489.218   1
   0   1 -32 23516.2 609.513   4
   0  -1 -32 21353.0 508.072   7
   0   1 -32 25114.8 611.514  47
   0  -1 -32 22828.2 615.066  80
   0   1 -32 25164.5 619.058  80
   0  -1  32 22624.4 587.481  78
   0   1  32 21640.6 585.354  88
   0   1  32 22339.8 595.166  86
   0  -1  32 23334.1 623.577  86
   0  -1  32 21553.1 523.187  19
   0  -1  33 31507.9 629.035  17
   0   1 -33 36480.3 739.546  83
   0  -1 -33 37159.5 798.518  83
   0   1 -33 35363.1 735.311  85
   0   1  33 33849.5 754.074  49
   0  -1  33 33504.9 704.972  51
   0   1 -33 35902.8 733.468  28
   0   1  33 30159.4 638.297  34
   0  -1 -33 33914.1 648.764   7
   0   1  33 32073.1 627.198   1
   0  -1  33 30454.5 652.716   5
   0   1 -33 34593.0 750.196   4
   0   1 -33 35585.2 744.517  47
   0  -1 -33 35586.7 770.760  80
   0  -1  33 32026.6 717.383  78
   0   1 -33 36987.4 758.348  80
   0  -1  33 34360.6 761.973  86
   0   1  33 34733.7 749.780  86
   0   1  33 33279.2 740.489  88
   0  -1  33 31967.5 647.138  19
   0  -1  34 5351.85 266.233  17
   0  -1 -34 4791.49 261.990  16
   0  -1 -34 5333.95 315.704  83
   0   1 -34 6113.37 322.638  85
   0   1 -34 5954.36 306.128  83
   0  -1  34 5168.80 289.975  51
   0   1  34 4639.19 297.160  49
   0   1  34 4491.06 259.448  34
   0   1 -34 5374.27 297.046  28
   0   1  34 4520.06 243.340   1
   0  -1 -34 4827.20 250.454   7
   0   1 -34 5968.52 325.219   4
   0  -1  34 4806.87 268.337   5
   0  -1 -34 4640.27 290.123  47
   0   1 -34 5689.85 306.708  47
   0  -1  34 5470.95 303.212  78
   0  -1 -34 4969.46 306.793  80
   0  -1  34 5927.86 328.975  86
   0   1  34 4899.78 299.277  86
   0   1  34 5154.33 302.677  88
   0  -1  34 4965.06 270.039  19
   0  -1 -35 31349.2 751.779  83
   0   1 -35 26030.6 648.319  85
   0   1 -35 26745.9 649.425  83
   0  -1  35 24619.3 618.335  51
   0   1  35 29369.5 707.153  49
   0   1  35 25014.7 594.678  34
   0   1 -35 25744.8 631.517  28
   0  -1  35 22056.7 571.021   5
   0   1 -35 25456.7 662.025   4
   0   1  35 26472.4 576.454   1
   0  -1 -35 27455.4 586.081   7
   0  -1  35 24210.0 631.021  78
   0  -1 -35 30045.1 723.694  80
   0  -1 -35 29410.8 711.985  47
   0   1 -35 25941.9 648.124  47
   0  -1  35 25705.2 678.998  86
   0   1  35 27907.9 694.744  88
   0   1  35 29155.4 703.858  86
   0  -1 -35 26853.8 615.126  16
   0  -1  35 23935.1 565.162  17
   0  -1  35 23038.9 565.782  19
   0   1 -36 23050.2 620.785  85
   0  -1 -36 28057.2 711.281  83
   0   1 -36 23854.6 621.099  83
   0  -1  36 21271.0 578.602  51
   0   1  36 26138.5 681.393  49
   0   1  36 22188.8 562.101  34
   0   1 -36 21821.2 592.205  28
   0   1 -36 21605.0 619.241   4
   0  -1 -36 24433.6 554.809   7
   0  -1  36 19516.7 541.495   5
   0  -1  36 21050.9 601.501  78
   0  -1 -36 26548.6 688.024  80
   0   1 -36 22780.6 619.901  47
   0  -1 -36 25364.4 671.416  47
   0   1  36 25656.1 670.078  88
   0  -1  36 22212.4 639.584  86
   0   1  36 26391.7 674.108  86
   0  -1  36 20398.8 542.967  19
   0  -1 -36 23684.7 580.164  16
   0   1 -36 22168.2 583.846  16
   0  -1 -37 4240.75 250.378  16
   0   1 -37 4317.18 271.895  16
   0   1  37 3933.87 246.212  35
   0   1  37 3937.59 251.281  34
   0   1 -37 4776.86 285.223  28
   0   1 -37 4642.82 266.047   7
   0   1 -37 4658.47 297.837   4
   0  -1 -37 4432.47 243.877   7
   0  -1  37 4296.67 271.431  51
   0   1  37 4814.86 303.586  49
   0  -1  37 4086.58 278.289  78
   0  -1  37 4499.75 273.998  81
   0  -1 -37 4702.75 308.139  80
   0   1 -37 4618.17 289.006  47
   0  -1 -37 4892.61 308.617  47
   0   1  37 4650.93 304.950  88
   0   1  37 4938.40 303.454  86
   0  -1  37 4700.62 312.232  86
   0  -1 -37 4980.02 319.306  83
   0   1 -37 4996.36 297.054  83
   0   1 -37 4587.08 291.283  85
   0  -1 -38 391.485 125.741  83
   0   1 -38 212.492 113.498  85
   0   1 -38 333.336 111.561  83
   0  -1  38 251.529 107.086  51
   0   1  38 467.358 134.158  49
   0  -1  38 229.759 105.165  34
   0   1 -38 308.467 113.115  28
   0   1  38 372.784 105.802  35
   0   1  38 406.800 115.967  34
   0   1 -38 309.400 99.6881   7
   0   1 -38 273.160 110.995   4
   0  -1 -38 354.774 91.5697   7
   0   1  38 258.748 92.7300   3
   0  -1 -38 416.090 130.317  80
   0  -1  38 279.952 115.969  78
   0  -1  38 191.907 96.1678  81
   0  -1 -38 532.262 138.308  47
   0   1 -38 263.508 111.905  47
   0  -1  38 290.014 126.926  86
   0   1  38 485.200 134.726  88
   0   1  38 442.165 122.370  86
   0  -1 -38 409.654 106.600  16
   0   1 -38 315.054 103.528  16
   0   1 -39 7746.82 358.691  16
   0  -1 -39 7440.18 339.526  16
   0   1  39 7432.92 337.935  35
   0  -1  39 6950.29 338.832  34
   0   1  39 7531.25 344.535  34
   0  -1 -39 8825.48 424.461   4
   0  -1 -39 7670.31 313.486   7
   0   1 -39 7730.61 384.346   4
   0   1  39 6456.43 315.051   3
   0   1 -39 8067.43 344.917   7
   0  -1  39 8219.10 372.327  51
   0   1  39 8397.71 405.878  49
   0  -1  39 7861.93 360.872  81
   0  -1  39 8029.68 390.313  78
   0  -1 -39 8622.54 412.315  80
   0   1 -39 8021.91 379.746  47
   0  -1 -39 8597.77 404.167  47
   0   1  39 8497.29 409.948  88
   0   1  39 8367.53 396.164  86
   0   1 -39 8557.94 384.500  83
   0   1 -39 8342.86 384.693  85
   0  -1 -39 8689.42 415.407  83
   0  -1 -40 21322.2 561.100  16
   0   1 -40 20567.8 576.810  16
   0   1  40 19821.1 552.964  35
   0  -1  40 19272.7 564.426  34
   0   1  40 20451.8 563.363  34
   0   1 -40 20408.8 544.108   7
   0   1  40 17543.3 519.816   3
   0   1 -40 20668.4 623.420   4
   0  -1 -40 23051.4 684.413   4
   0  -1  40 21210.0 598.353  51
   0   1  40 24473.9 674.003  49
   0   1  40 22541.4 597.355  51
   0   1 -40 21752.4 599.959  79
   0   1  40 23571.8 651.877  78
   0  -1  40 21147.2 626.243  78
   0  -1 -40 23983.9 669.109  80
   0  -1 -40 23652.5 665.174  47
   0   1 -40 22248.1 625.727  47
   0   1  40 23622.0 653.553  86
   0   1 -40 22248.6 621.537  85
   0  -1 -40 25577.3 702.933  83
   0   1 -40 23431.3 633.299  83
   0   1 -41 33324.4 738.513  16
   0  -1 -41 32657.5 698.598  16
   0   1  41 31500.1 701.261  35
   0   1  41 31653.8 704.590  34
   0  -1  41 30406.8 713.274  34
   0  -1 -41 35754.9 856.350   4
   0   1  41 37917.8 833.056  86
   0  -1  41 33866.7 755.679  51
   0   1  41 38788.0 849.446  49
   0   1  41 34967.2 749.730  51
   0  -1 -41 35913.1 825.922  47
   0   1 -41 35311.2 787.299  47
   0  -1 -41 37924.5 854.124  83
   0   1 -41 33898.7 769.454  85
   0   1 -41 37397.8 803.059  83
   0   1  41 35369.8 805.059  78
   0  -1 -41 37092.4 841.155  80
   0   1 -41 34502.7 755.203  79
   0  -1  41 33671.2 795.470  78
   0   1  42 826.799 143.754  35
   0   1  42 901.450 144.297  34
   0  -1  42 915.575 155.068  34
   0   1  42 759.615 159.511  86
   0   1  42 840.841 144.192  51
   0   1  42 903.800 170.701  49
   0   1 -42 1110.46 153.918  16
   0  -1 -42 841.847 130.394  16
   0  -1 -42 814.602 161.411  47
   0   1 -42 1323.89 181.221  47
   0   1 -42 1299.30 170.923  83
   0  -1 -42 771.268 162.210  85
   0  -1 -42 828.866 169.506  83
   0   1 -42 1142.24 171.064  85
   0  -1  42 1086.17 175.082  78
   0   1 -42 1133.34 164.002  79
   0   1  42 708.834 146.625  78
   0  -1 -42 861.348 168.092  80
   0   1  43 10160.5 403.452  35
   0   1  43 10376.9 410.503  34
   0  -1  43 11026.7 437.213  34
   0   1  43 11827.0 470.324  86
   0   1  43 10950.4 424.534  51
   0   1 -43 11690.5 439.613  16
   0  -1 -43 10476.0 397.051  16
   0  -1 -43 11918.6 479.728  47
   0   1 -43 12470.9 471.888  47
   0  -1 -43 12666.3 498.724  83
   0  -1 -43 11048.6 459.203  85
   0   1 -43 11797.8 458.331  85
   0   1 -43 12922.1 477.790  83
   0   1 -43 12534.0 461.957  79
   0  -1 -43 11875.6 482.156  80
   0   1  43 11021.6 458.005  78
   0  -1  43 12504.6 486.149  78
   0   1  44 6903.10 335.653  35
   0   1  44 6960.67 340.407  34
   0  -1  44 6085.60 328.922  34
   0   1  44 8438.24 400.175  86
   0   1  44 7556.50 349.837  51
   0  -1 -44 8014.47 393.587  47
   0   1 -44 6913.67 358.202  47
   0   1 -44 6329.18 323.435  16
   0  -1 -44 7341.61 332.586  16
   0   1 -44 6602.30 344.889  85
   0  -1 -44 7744.89 389.473  85
   0  -1 -44 8367.66 407.111  83
   0   1 -44 7113.95 362.658  83
   0  -1  44 6978.97 370.168  78
   0   1  44 7971.29 390.963  78
   0  -1 -44 8044.22 396.948  80
   0   1 -44 6814.50 345.523  79
   0   1  45 6113.36 343.101  86
   0  -1 -45 5422.81 326.732  47
   0   1 -45 4984.54 303.806  47
   0   1 -45 4866.62 283.656  16
   0  -1 -45 4970.28 273.934  16
   0  -1 -45 5916.10 348.087  83
   0  -1 -45 5598.07 330.592  85
   0   1 -45 5014.86 304.774  83
   0   1 -45 5248.94 307.017  85
   0  -1  45 4895.70 315.952  78
   0   1  45 5729.34 332.280  78
   0   1 -45 5256.46 305.199  79
   0   1  46 1415.89 183.657  86
   0   1 -46 1122.06 145.351  16
   0  -1 -46 1390.77 156.284  16
   0  -1 -46 1368.09 185.747  47
   0   1 -46 1050.26 154.037  47
   0  -1 -46 1587.92 196.037  83
   0   1 -46 1036.22 158.982  85
   0   1 -46 1129.85 159.896  83
   0  -1 -46 1530.57 187.923  85
   0   1  46 1454.51 184.008  78
   0   1 -46 1099.26 157.844  79
   0  -1  46 976.695 159.552  78
   0  -1  47 2416.39 213.537  35
   0   1  47 2582.37 215.277  34
   0   1  47 2664.65 218.723  35
   0  -1  47 2678.84 224.252  34
   0   1  47 2776.99 236.258  86
   0   1 -47 2625.82 230.034  50
   0   1 -47 2790.68 221.982  79
   0   1  47 2928.05 244.533  78
   0  -1  47 2916.77 247.434  78
   0  -1 -47 2915.85 242.285  47
   0   1 -47 3122.80 243.154  47
   0   1 -47 2591.33 206.882  16
   0   1 -47 2969.86 234.305  83
   0  -1 -47 2843.88 241.866  83
   0  -1 -47 2784.72 242.450  85
   0   1 -47 2786.34 230.155  85
   0  -1  48 38.9211 85.4124  34
   0  -1  48 64.6046 85.4231  35
   0   1  48 62.3985 86.5946  34
   0   1  48 40.3010 79.7388  35
   0   1  48 100.828 99.7617  86
   0  -1 -48 81.4481 94.7037  85
   0   1 -48 49.3795 81.9786  83
   0  -1 -48 42.3636 88.6768  83
   0   1 -48 79.4796 97.4646  85
   0   1 -48 12.1619 102.200  50
   0  -1 -48 94.1004 99.8868  47
   0   1 -48 37.6979 68.4292  16
   0   1 -48 22.0363 83.5180  79
   0   1  48 70.7968 93.2443  78
   0  -1  48 12.9260 96.8510  78
   0  -1  49 148.359 95.0032  34
   0  -1  49 146.098 94.1455  35
   0   1  49 96.8743 84.6478  35
   0  -1  49 147.127 131.594  66
   0  -1 -49 217.957 109.947  85
   0   1 -49 187.804 94.2647  85
   0  -1 -49 142.802 100.597  83
   0   1 -49 173.349 78.9267  16
   0   1  49 133.246 91.1164  78
   0  -1  49 37.9880 86.3412  78
   0  -1 -49 291.039 109.600  79
   0   1 -49 150.100 92.5796  79
   0  -1  50 291.010 107.677  34
   0  -1  50 174.823 98.6924  35
   0   1  50 260.674 96.4745  35
   0  -1 -50 236.538 103.618  83
   0   1 -50 242.373 100.152  85
   0  -1 -50 257.946 102.512  85
   0  -1  50 267.090 141.201  66
   0  -1 -50 277.972 101.738  79
   0   1 -50 288.246 95.6943  79
   0  -1  50 312.765 109.700  78
   0   1  50 224.564 97.1393  78
   0   1 -50 259.702 84.0307  16
   0   1 -51 741.955 113.278  16
   0  -1  51 849.883 138.284  35
   0   1 -51 776.597 126.595  85
   0   1 -51 845.775 140.049  50
   0   1  51 621.651 118.732  35
   0  -1  51 872.669 141.952  34
   0   1 -51 795.306 127.661  79
   0  -1 -51 660.779 128.593  79
   0  -1 -51 722.202 134.519  47
   0  -1 -51 581.591 123.076  83
   0  -1 -51 710.310 132.085  85
   0   1  52 288.405 96.1275  35
   0  -1  52 335.050 100.864  35
   0  -1  52 278.917 105.284  34
   0  -1 -52 269.213 100.667  47
   0  -1  52 435.479 137.145  66
   0  -1 -52 224.312 77.2298  22
   0   1 -52 376.590 107.666  50
   0   1 -52 302.483 98.1909  52
   0  -1 -53 1067.29 144.456  83
   0   1 -53 818.833 124.150  52
   0   1 -53 829.853 127.707  50
   0   1  53 1026.02 137.996  35
   0  -1  53 839.038 135.045  34
   0  -1  53 722.199 124.088  35
   0  -1 -53 1006.18 137.338  47
   0  -1 -53 929.896 115.473  22
   0  -1  53 927.301 161.183  66
   0  -1  53 803.189 142.444  73
   0   1  53 1175.34 150.812  78
   0   1 -53 857.143 122.930  79
   0  -1  53 1006.10 144.389  78
   0  -1  54 2563.20 202.944  78
   0  -1 -54 1945.52 170.913  79
   0   1 -54 2164.21 172.157  79
   0   1  54 2156.30 187.941  78
   0   1 -54 2076.09 168.442  52
   0   1 -54 2049.61 174.904  50
   0  -1  54 2154.64 185.062  35
   0  -1  54 2176.37 187.055  34
   0   1  54 1992.31 174.588  35
   0  -1 -54 2001.57 176.194  85
   0  -1 -54 1975.60 176.607  83
   0   1 -54 2062.64 167.592  85
   0  -1 -54 2088.49 178.641  47
   0  -1 -54 1806.32 151.370  22
   0   1 -55 551.433 107.239  76
   0   1 -55 520.498 96.2351  85
   0  -1 -55 423.348 100.677  85
   0  -1 -55 445.774 103.769  83
   0  -1 -55 443.804 96.7031  79
   0  -1  55 773.965 123.584  78
   0   1 -55 593.211 100.123  79
   0   1  55 304.801 94.6070  78
   0   1 -55 529.985 95.6573  52
   0  -1 -55 509.545 106.705  50
   0   1 -55 512.560 102.118  50
   0  -1 -55 418.115 85.8169  22
   0   1  55 508.508 133.750  66
   0   1  55 475.465 104.807  35
   0  -1  55 678.943 118.782  34
   0  -1  55 668.798 117.985  35
   0   1  56 1631.39 187.622  66
   0   1  56 1315.53 140.790  35
   0  -1  56 1327.18 142.546  35
   0  -1  56 1529.24 208.487  57
   0   1 -56 1320.63 130.315  52
   0  -1 -56 1293.66 137.503  50
   0   1 -56 1153.98 127.542  50
   0   1 -56 1080.88 124.215  76
   0  -1 -56 1260.95 134.424  85
   0   1 -56 1213.39 124.801  85
   0  -1 -56 1373.55 124.730  22
   0  -1 -56 1182.31 128.159  79
   0   1 -56 1339.02 128.516  79
   0   1  56 1542.10 149.301  78
   0   1  57 6038.21 308.761  66
   0  -1  57 4681.49 238.140  35
   0   1  57 5367.14 247.560  35
   0   1  57 5425.61 305.324  57
   0  -1  57 4993.92 328.890  57
   0  -1 -57 4622.65 228.286  50
   0   1 -57 4319.18 214.783  50
   0   1 -57 4350.04 208.123  52
   0   1 -57 4412.03 213.497  76
   0   1 -57 4262.62 206.569  85
   0  -1 -57 4861.82 227.705  85
   0  -1 -57 4614.53 206.349  22
   0   1 -57 4478.67 209.353  79
   0   1  57 5774.83 255.795  78
   0  -1 -57 5010.32 228.212  79
   0   1  58 1389.77 150.633  66
   0   1  58 1385.13 163.966  57
   0  -1  58 1216.61 171.077  57
   0   1 -58 991.976 104.186  76
   0  -1 -58 1323.65 126.770  50
   0   1 -58 972.154 103.534  52
   0  -1 -58 1245.22 118.341  52
   0   1 -58 1172.60 114.992  50
   0  -1  58 1105.73 124.209  35
   0  -1 -58 1246.54 119.443  85
   0   1 -58 996.748 106.886  85
   0   1  58 1485.86 131.322  78
   0   1 -58 1098.32 107.371  79
   0  -1 -58 1232.09 118.236  79
   0   1  59 812.324 117.855  66
   0  -1  59 548.216 130.088  57
   0   1  59 605.332 117.360  57
   0   1 -59 545.705 79.8505  76
   0  -1 -59 696.143 93.5997  50
   0  -1 -59 757.748 93.7024  52
   0   1 -59 547.371 80.5720  52
   0   1 -59 530.991 83.2075  50
   0  -1  59 588.190 93.6829  35
   0   1 -59 599.918 82.3847  85
   0  -1 -59 723.942 91.0276  85
   0  -1 -59 571.977 83.8506  79
   0   1  60 1738.49 146.022  66
   0   1  60 1623.34 152.093  57
   0  -1  60 1593.69 169.949  57
   0   1 -60 1366.04 105.041  76
   0   1 -60 1566.15 115.239  50
   0   1 -60 1438.93 106.595  52
   0  -1 -60 1451.91 115.615  50
   0  -1 -60 1479.71 112.564  52
   0  -1  60 1686.96 133.508  35
   0  -1 -60 1559.32 114.363  79
   0   1 -60 1471.05 108.901  85
   0  -1 -60 1490.36 113.993  85
   0   1 -61 4329.54 163.048  85
   0  -1 -61 4660.67 174.841  85
   0   1 -61 4081.84 154.067  76
   0  -1 -61 4416.85 170.246  76
   0  -1 -61 4509.87 171.168  79
   0   1  61 4889.46 225.036  57
   0  -1  61 4879.76 253.365  57
   0   1  61 5349.06 213.254  66
   0  -1 -61 4673.75 174.887  52
   0   1 -61 4182.88 165.345  50
   0  -1 -61 4523.12 176.802  50
   0   1 -61 4250.07 161.324  52
   0   1 -62 136.451 41.9254  76
   0  -1 -62 110.752 46.5839  76
   0  -1 -62 112.892 44.8725  79
   0   1  62 122.712 63.9838  57
   0  -1  62 197.479 81.1544  57
   0   1 -62 229.971 50.9422  85
   0  -1 -62 104.850 45.6596  85
   0   1 -62 258.232 53.9682  50
   0  -1 -62 112.220 46.9925  50
   0   1 -62 218.980 47.3651  52
   0  -1 -62 109.693 46.5086  52
   0  -1 -63 5546.59 158.633  85
   0   1 -63 5693.04 154.406  85
   0   2   0 395753. 1456.07  18
   0  -2   0 426483. 1897.94  39
   0  -2   0 367309. 1518.27  57
   0  -2   0 381757. 1580.12   3
   0   2   0 368041. 1682.62   8
   0   2   0 376536. 1663.46  76
   0   2   0 382635. 1688.00  74
   0  -2   0 336345. 1697.58  75
   0  -2   0 366988. 1519.32  53
   0   2   0 381158. 1890.85  24
   0   2   0 402076. 1722.49  22
   0   2   0 334954. 1677.57  25
   0   2   0 382659. 1642.95  50
   0   2  -1 74501.7 569.497  50
   0   2   1 74896.6 580.175  50
   0   2  -1 75552.8 591.486  74
   0  -2  -1 68053.0 610.286  75
   0   2   1 74052.2 600.279  76
   0   2  -1 73746.0 573.810  76
   0   2   1 77935.4 607.742  74
   0  -2   1 69346.7 601.337  75
   0  -2   1 72271.2 516.284  57
   0  -2  -1 69951.5 484.811  53
   0  -2   1 86748.9 614.372  23
   0  -2   1 84349.8 621.552  26
   0   2   1 81346.2 622.563  22
   0   2  -1 71771.1 595.168  25
   0  -2   1 77221.8 697.523  24
   0   2  -1 80006.4 594.447  26
   0  -2  -1 82867.8 619.498  26
   0   2   1 71887.6 620.153  25
   0   2   1 77603.7 726.188  24
   0   2  -1 77278.0 705.824  24
   0  -2   1 79210.9 586.242  66
   0  -2   1 84660.6 695.196  39
   0  -2  -1 86061.4 704.892  39
   0  -2  -1 69671.6 483.924  57
   0  -2  -1 70201.3 610.373  82
   0  -2   1 67619.9 584.376  82
   0  -2  -1 73823.9 539.077   3
   0  -2  -1 82273.2 670.473   2
   0   2  -1 73768.9 578.112   8
   0  -2   1 78477.9 648.337   2
   0  -2   1 75483.3 676.400  14
   0   2   1 81905.1 496.720  18
   0   2  -1 78431.5 429.523  18
   0   2   1 79454.2 717.445  14
   0  -2  -2 225846. 1251.58  82
   0   2   2 224909. 1158.52  50
   0   2  -2 224514. 1129.88  50
   0  -2   2 216177. 1104.62  57
   0  -2   2 213388. 1187.73  75
   0   2  -2 220675. 1140.91  76
   0  -2  -2 221197. 1247.33  75
   0   2  -2 216832. 1152.75  74
   0   2   2 239467. 1210.41  76
   0   2   2 229972. 1205.94  74
   0  -2  -2 213770. 1013.82  73
   0   2   2 246908. 1226.96  22
   0  -2   2 230676. 1322.81  24
   0  -2   2 248864. 1173.04  23
   0   2  -2 209444. 1164.15  25
   0  -2  -2 250970. 1228.33  26
   0   2  -2 244667. 1173.53  26
   0   2   2 235415. 1412.55  24
   0  -2   2 231586. 1113.29  66
   0  -2   2 233960. 1304.04  39
   0  -2  -2 215984. 1041.19  57
   0  -2   2 226378. 1285.76  14
   0   2   2 245211. 1387.86  14
   0  -2  -2 235794. 1156.30   3
   0   2  -2 222146. 1121.60   8
   0  -2  -2 238813. 1291.86   2
   0   2  -2 234657. 1088.74  33
   0  -2  -3 7268.31 209.483  82
   0   2  -3 6769.46 166.061  50
   0   2   3 8357.64 199.090  74
   0  -2  -3 7891.77 215.036  75
   0   2  -3 6798.54 168.153  76
   0   2   3 8334.59 201.019  76
   0   2   3 8325.99 246.691  24
   0  -2   3 6978.95 170.276  23
   0   2  -3 7476.14 174.309  23
   0  -2  -3 7942.87 202.618  22
   0  -2   3 6217.77 161.201  25
   0  -2   3 7082.44 211.332  24
   0   2   3 8594.87 198.506  22
   0   2  -3 7189.26 173.005  26
   0  -2   3 5722.68 182.932  81
   0  -2   3 6397.83 105.960  69
   0  -2   3 6286.34 146.716  66
   0   2   3 8245.91 188.445   3
   0  -2  -3 8452.94 192.476   3
   0  -2   3 6607.47 156.325   8
   0  -2  -3 9393.93 234.100  32
   0   2  -3 7220.15 154.943  33
   0   2  -3 5949.02 192.109  27
   0  -2   3 6402.86 105.687  54
   0   2   3 8968.79 247.252  14
   0  -2   3 7185.30 206.865  14
   0  -2   3 6891.38 104.412  18
   0   2  -3 6837.19 157.501  85
   0  -2  -4 87517.7 757.534  82
   0  -2   4 67220.2 637.175  81
   0  -2   4 69529.1 610.057  78
   0  -2   4 76392.4 639.391  20
   0  -2   4 81542.1 712.959  24
   0  -2  -4 86653.3 694.787  22
   0  -2   4 72269.0 574.876  25
   0   2  -4 81672.6 618.552  26
   0   2  -4 83249.5 609.138  23
   0   2   4 85397.1 664.024  74
   0  -2  -4 84149.5 738.490  75
   0   2   4 85055.0 681.639  76
   0   2  -4 74922.7 590.346  76
   0   2  -4 75693.5 564.907  85
   0  -2   4 72024.9 411.010  69
   0  -2   4 72303.1 518.403  66
   0  -2   4 77301.4 562.585   8
   0   2  -4 70572.7 541.498   6
   0   2   4 85833.0 655.946   3
   0  -2   4 76229.2 569.016  30
   0   2  -4 67774.7 663.028  27
   0  -2  -4 96338.6 765.058  32
   0  -2   4 71082.0 396.620  18
   0   2   4 90366.3 799.446  14
   0   2  -4 66168.6 579.934  17
   0  -2   4 72184.9 412.066  54
   0   2  -4 73887.3 561.565  52
   0   2  -4 76117.5 596.220  50
   0  -2   5 52357.4 550.567  81
   0  -2   5 52210.9 527.708  78
   0   2   5 62929.0 583.279  76
   0  -2   5 63584.8 635.493  24
   0  -2   5 54515.3 533.085  20
   0   2  -5 60471.3 518.916  23
   0  -2  -5 61653.1 584.722  22
   0  -2   5 57806.8 508.280  25
   0   2  -5 55525.2 487.726  85
   0   2  -5 55836.4 508.951  76
   0   2   5 61751.3 570.607  74
   0  -2  -5 62424.5 641.489  75
   0  -2   5 55275.5 354.257  69
   0  -2  -5 53895.6 342.477  46
   0  -2   5 51527.7 434.770  66
   0   2  -5 55259.5 509.680  50
   0   2  -5 55018.0 479.619  52
   0  -2   5 45737.4 504.460  51
   0   2  -5 56220.3 578.507  27
   0  -2   5 57072.0 491.083  30
   0  -2  -5 68851.0 633.818  32
   0  -2   5 58000.2 446.439  33
   0  -2   5 58318.1 551.323  12
   0   2   5 62085.7 682.766  14
   0   2  -5 53868.7 504.479  17
   0   2  -5 56820.5 466.696   6
   0   2   5 63476.1 584.025   3
   0  -2   5 59060.1 482.156   8
   0  -2   5 57535.7 529.722   4
   0  -2   5 55124.4 355.394  54
   0  -2   6 25528.2 350.921   4
   0  -2   6 26496.5 310.607   8
   0   2   6 29339.9 398.529   3
   0   2  -6 24609.8 295.497   6
   0   2  -6 25549.1 351.564  50
   0   2  -6 25502.6 328.127  52
   0  -2   6 23295.6 359.394  51
   0  -2  -6 27937.4 389.078  22
   0  -2   6 25564.3 360.503  20
   0   2  -6 27473.1 349.290  23
   0  -2   6 24996.0 361.713  78
   0  -2   6 24228.1 370.196  81
   0   2  -6 26332.5 323.272  79
   0   2  -6 26294.8 346.775  76
   0   2   6 27979.4 386.686  74
   0   2  -6 26241.6 333.078  85
   0  -2   6 25951.9 237.274  69
   0  -2   6 23707.9 294.756  66
   0  -2   6 27233.4 362.478  62
   0  -2   6 26485.8 295.313  33
   0  -2   6 25811.3 328.106  30
   0  -2  -6 30513.6 414.406  32
   0   2  -6 25386.9 340.078  17
   0  -2   6 25385.4 365.127  12
   0   2   6 27805.2 384.639  16
   0  -2   6 25533.5 237.236  54
   0  -2  -6 31403.1 417.835  41
   0   2  -6 26526.4 200.116  40
   0  -2  -6 25809.4 210.562  43
   0  -2   7 178.180 63.6236  51
   0   2  -7 209.190 50.8387  52
   0   2  -7 172.785 54.7893  50
   0   2  -7 201.389 49.7269  23
   0  -2   7 96.1411 56.0512  20
   0   2  -7 234.158 53.6832  85
   0  -2   7 135.745 57.0846  78
   0  -2   7 382.523 72.0733  81
   0   2  -7 126.272 43.3907  79
   0   2  -7 213.975 55.6430  76
   0  -2  -7 467.271 38.0060  43
   0  -2   7 99.9921 29.1694  69
   0  -2   7 123.966 57.9616  62
   0  -2   7 278.864 75.0152  27
   0  -2  -7 439.823 78.4048  32
   0   2   7 526.116 72.4640  35
   0   2   7 600.299 77.9086   3
   0  -2   7 230.525 57.3313   4
   0   2   7 499.870 70.6264  16
   0   2   7 427.908 72.3587  13
   0  -2   7 212.027 63.4142  12
   0   2  -7 194.532 49.3535  17
   0  -2   7 86.2550 48.5001  66
   0  -2  -7 453.185 76.9492  41
   0   2  -8 19897.2 338.723  20
   0  -2   8 19311.5 326.185  20
   0  -2   8 19404.2 278.996  21
   0   2  -8 19801.6 295.287  79
   0  -2   8 20168.1 342.287  81
   0  -2   8 19751.2 332.300  78
   0  -2   8 18888.4 333.906  51
   0   2  -8 19302.0 296.422  52
   0   2  -8 19575.8 321.437  50
   0  -2  -8 24340.8 411.149  87
   0   2  -8 20525.1 313.149  85
   0  -2   8 20057.2 300.048  66
   0  -2   8 20839.7 309.182  62
   0  -2   8 16727.4 199.727  64
   0   2   8 22025.7 339.299  35
   0  -2   8 21496.4 374.054  27
   0   2   8 23840.0 383.458   3
   0   2   8 23159.6 375.985   9
   0   2   8 23043.2 362.790  16
   0   2  -8 19836.7 307.184  17
   0  -2   8 19828.3 314.089  17
   0   2   8 21835.7 353.787  13
   0  -2   8 18939.9 326.200  12
   0   2  -8 20651.2 275.358  37
   0  -2  -8 24569.9 363.214  41
   0   2   9 19102.5 353.468   3
   0  -2  -9 21826.5 381.400  10
   0  -2  -9 19897.6 361.911   9
   0  -2   9 16145.8 253.911   6
   0   2  -9 15106.1 264.259  79
   0  -2   9 15221.8 302.741  81
   0  -2   9 14963.1 295.851  78
   0  -2   9 14767.9 299.567  51
   0   2  -9 14862.5 288.091  50
   0   2  -9 14382.5 297.384  20
   0  -2   9 14475.2 252.508  21
   0  -2   9 15107.3 295.609  20
   0   2  -9 15078.8 277.129  85
   0  -2   9 14388.8 256.314  44
   0  -2   9 15175.5 281.482  66
   0  -2   9 13293.8 176.383  64
   0  -2   9 15183.9 260.281  62
   0  -2   9 16154.0 337.387  27
   0   2   9 18998.0 324.502  35
   0   2   9 19345.3 340.765  16
   0  -2   9 15744.7 282.237  17
   0   2   9 18191.3 322.922  13
   0  -2   9 14682.9 298.380  12
   0   2   9 20731.3 209.533  55
   0   2  -9 16361.6 251.400  37
   0  -2  -9 21241.5 340.045  41
   0  -2  10 56191.2 528.570  21
   0   2 -10 55341.7 605.724  20
   0   2  10 58579.7 400.318  55
   0  -2  10 56908.1 523.330  44
   0   2  10 53555.6 579.898  13
   0   2  10 56142.6 613.785  16
   0  -2  10 61923.3 585.804  17
   0   2 -10 63081.1 526.393  36
   0  -2 -10 63400.7 605.232  41
   0   2 -10 62189.0 524.051  37
   0  -2  10 58092.7 525.913  62
   0  -2  10 51860.1 376.952  64
   0  -2  10 62376.1 683.726  27
   0   2  10 57138.4 594.026  35
   0   2 -10 56505.3 548.089  79
   0  -2  10 58163.8 614.617  81
   0  -2  10 56438.2 606.906  78
   0  -2  10 57685.2 618.151  51
   0   2 -10 57085.5 585.702  50
   0   2 -10 58290.7 575.916  85
   0   2 -10 59416.6 567.149   1
   0   2  10 54290.4 609.861   7
   0  -2  10 60519.1 514.946   6
   0  -2 -10 63304.1 678.083  10
   0  -2 -10 60043.3 643.439   9
   0   2  10 58572.6 640.872   3
   0  -2  11 6783.98 187.657  21
   0   2 -11 6677.77 212.924  20
   0   2  11 8925.73 153.532  55
   0   2  11 6525.25 101.545  46
   0   2 -11 6839.86 201.905  47
   0  -2  11 6764.95 176.871  44
   0   2  11 8270.20 234.120  16
   0  -2 -11 9040.07 232.730  19
   0  -2  11 7350.35 202.703  17
   0   2  11 8322.90 228.091  13
   0   2 -11 7617.28 182.604  36
   0   2 -11 7548.81 182.162  37
   0  -2 -11 9417.52 230.341  41
   0  -2  11 7088.43 181.863  62
   0  -2  11 6491.12 196.643  31
   0  -2  11 7090.11 236.998  27
   0  -2  11 7065.15 192.034  29
   0   2  11 8040.98 225.912  34
   0   2  11 8405.89 227.641  35
   0   2 -11 6739.92 191.996  79
   0  -2  11 7010.38 214.613  81
   0  -2  11 6792.61 212.652  78
   0  -2  11 6747.09 213.645  51
   0   2 -11 7244.31 210.687  50
   0   2 -11 7058.69 204.195  85
   0  -2 -11 9458.50 270.525  10
   0  -2 -11 8967.50 251.814   9
   0   2 -11 7286.66 197.310   1
   0   2  11 8155.45 238.942   7
   0  -2 -11 9827.09 265.433   5
   0  -2  11 7153.91 173.092   6
   0  -2  12 221515. 1370.41  81
   0   2 -12 208999. 1257.90  79
   0  -2  12 213259. 1349.07  78
   0  -2  12 216998. 1375.78  51
   0   2 -12 216403. 1297.53  85
   0   2  12 238719. 1494.48  84
   0  -2 -12 251358. 1614.91  82
   0   2 -12 212040. 1264.58  83
   0   2 -12 196499. 1316.29  20
   0  -2 -12 243702. 1369.88  19
   0  -2 -12 244907. 1575.29  87
   0   2  12 233250. 1471.35  88
   0   2 -12 219913. 1299.75  47
   0  -2  12 208115. 1163.50  44
   0   2 -12 230472. 1204.01  36
   0  -2 -12 252721. 1345.16  41
   0  -2  12 202200. 936.435  63
   0  -2  12 212677. 1173.93  62
   0  -2  12 218787. 1260.93  29
   0  -2  12 197701. 1262.32  31
   0   2  12 228485. 1367.92  35
   0   2  12 223077. 1347.29  34
   0  -2  12 228005. 1307.77  17
   0   2  12 216502. 1349.14  13
   0   2 -12 210478. 1350.91  12
   0   2  12 248971. 1061.82  55
   0  -2  12 219912. 1162.80   6
   0  -2 -12 228255. 1442.40   9
   0   2 -12 216489. 1249.92   1
   0  -2 -12 264107. 1578.13  10
   0   2 -12 208641. 1323.36   4
   0  -2 -12 260731. 1524.15   5
   0  -2  13 27014.2 446.729  78
   0   2 -13 26558.1 404.750  79
   0  -2  13 28141.4 450.440  81
   0  -2  13 28375.8 454.267  51
   0   2  13 31077.2 510.954  49
   0  -2 -13 31255.1 542.549  82
   0   2  13 31247.3 507.156  84
   0   2 -13 27593.7 423.220  85
   0  -2 -13 31562.1 526.754  83
   0   2 -13 26843.7 404.286  83
   0  -2 -13 31315.3 455.097  19
   0   2 -13 25337.2 432.533  20
   0  -2 -13 31791.4 538.253  87
   0   2  13 30556.5 501.350  88
   0  -2  13 25943.2 357.704  44
   0   2 -13 27362.3 419.118  47
   0   2  13 22614.4 253.777  46
   0   2 -13 30505.1 390.101  36
   0  -2  13 24445.1 242.805  40
   0   2  13 29157.6 451.968  35
   0  -2 -13 31982.1 432.718  41
   0  -2  13 26452.3 360.288  62
   0  -2  13 26316.7 260.390  63
   0  -2  13 25818.8 411.631  31
   0   2  13 29144.3 447.429  34
   0  -2  13 27720.2 409.692  29
   0  -2 -13 29186.7 463.840  16
   0   2 -13 26127.4 437.913  12
   0   2 -13 28582.1 481.910  15
   0  -2  13 29390.2 428.286  17
   0   2  13 31794.5 328.129  55
   0   2 -13 27842.9 400.603   1
   0  -2 -13 33781.3 524.140   5
   0  -2  13 27049.6 356.223   6
   0  -2 -13 30146.2 479.443   9
   0   2 -13 26410.2 430.508   4
   0  -2 -13 34080.9 543.289  10
   0   2 -14 56948.0 672.363  20
   0  -2 -14 58633.0 656.697  19
   0  -2 -14 57664.2 759.451  87
   0   2  14 55724.3 704.847  88
   0   2 -14 59071.2 652.445  47
   0  -2  14 57782.1 552.033  44
   0  -2 -14 56563.0 661.526  16
   0   2 -14 61362.9 734.174  15
   0   2 -14 57041.6 671.722  12
   0  -2  14 64387.6 657.375  17
   0  -2 -14 59848.4 613.272  41
   0  -2  14 53600.8 398.173  40
   0   2  14 54952.6 649.789  35
   0  -2  14 58650.7 559.370  62
   0   2  14 54293.4 640.281  34
   0  -2  14 59866.5 632.732  29
   0  -2  14 55263.3 631.273  31
   0   2 -14 57521.5 617.322  79
   0  -2  14 62607.7 699.693  81
   0  -2  14 59353.8 691.286  78
   0   2  14 55764.6 711.997  49
   0  -2  14 61319.4 696.985  51
   0   2 -14 58360.8 649.693  85
   0   2  14 55346.9 707.151  84
   0   2 -14 58259.1 625.001  83
   0  -2 -14 61041.4 786.704  82
   0  -2 -14 59755.2 752.932  83
   0  -2 -14 59186.6 673.524   7
   0  -2 -14 60998.5 737.362   5
   0  -2 -14 62634.1 760.669  10
   0  -2 -14 58664.6 687.615   9
   0   2 -15 85142.7 864.294  20
   0  -2 -15 95550.1 873.802  19
   0  -2 -15 95512.1 1005.42  87
   0   2  15 93128.7 940.765  88
   0   2 -15 90693.1 850.638  47
   0  -2  15 90144.2 726.769  44
   0   2 -15 88556.2 874.663  12
   0   2 -15 96304.2 952.091  15
   0  -2 -15 92737.0 883.915  16
   0   2  15 87823.0 889.696  11
   0  -2  15 101543. 865.052  17
   0   2  15 92155.2 879.063  35
   0  -2 -15 100424. 825.558  41
   0  -2  15 83949.6 551.548  40
   0  -2  15 90866.6 728.168  62
   0  -2  15 87536.5 842.678  31
   0  -2  15 92330.7 827.008  29
   0   2  15 90611.5 866.390  34
   0  -2  15 92911.2 902.019  78
   0   2 -15 88360.8 805.536  79
   0  -2  15 97452.0 919.079  81
   0  -2  15 96818.1 916.288  51
   0   2  15 92032.3 945.377  49
   0   2 -15 89483.4 808.409  83
   0  -2 -15 96387.5 991.037  83
   0   2 -15 90925.5 851.882  85
   0   2  15 89179.4 927.787  84
   0  -2 -15 95872.5 1032.83  82
   0  -2 -15 101464. 1013.47  10
   0  -2 -15 96783.1 912.692   9
   0  -2 -15 101127. 981.791   5
   0  -2 -15 99324.3 903.737   7
   0  -2 -16 125057. 1041.53  19
   0   2 -16 108470. 1011.10  20
   0  -2 -16 123150. 1184.75  87
   0   2  16 116847. 1092.59  88
   0  -2  16 114288. 844.392  44
   0   2 -16 117619. 998.543  47
   0   2  16 111505. 1046.80  11
   0   2 -16 112464. 1024.34  12
   0  -2  16 127324. 1013.31  17
   0   2 -16 118900. 1099.74  15
   0  -2 -16 127615. 1172.41  10
   0  -2 -16 119864. 1043.00  16
   0  -2 -16 130223. 969.323  41
   0   2  16 117463. 1041.87  35
   0  -2  16 116772. 864.060  62
   0  -2  16 118041. 973.168  29
   0  -2  16 112652. 995.599  31
   0   2  16 114573. 1012.48  34
   0   2 -16 116298. 964.609  79
   0  -2  16 119702. 1065.47  78
   0  -2  16 122275. 1068.57  81
   0   2  16 118008. 1107.02  49
   0  -2  16 122070. 1070.72  51
   0   2 -16 114101. 953.156  83
   0   2  16 115974. 1097.46  84
   0  -2 -16 127197. 1181.26  83
   0   2 -16 119253. 1011.41  85
   0  -2 -16 129406. 1064.84   7
   0  -2 -16 131445. 1163.07   5
   0  -2 -16 121968. 1066.06   9
   0  -2  17 40904.0 622.895  78
   0  -2  17 43455.2 625.491  81
   0   2 -17 39936.4 555.106  79
   0  -2  17 43126.7 630.799  51
   0   2  17 42652.5 659.390  49
   0   2 -17 40186.9 584.995  85
   0   2 -17 38912.5 547.660  83
   0   2  17 42757.7 655.567  84
   0  -2 -17 45849.6 714.969  83
   0  -2 -17 45694.4 619.434  19
   0   2 -17 37742.6 590.123  20
   0  -2 -17 46090.5 717.198  87
   0   2  17 42969.6 653.899  88
   0   2 -17 40808.5 584.537  47
   0  -2  17 39234.6 475.927  44
   0  -2 -17 47243.5 565.952  41
   0  -2  17 40095.7 483.871  62
   0  -2  17 40438.7 557.986  29
   0   2 -17 39014.6 595.417  12
   0   2  17 42278.8 630.102  11
   0  -2 -17 47737.2 718.473  10
   0  -2  17 44988.5 591.806  17
   0   2 -17 42204.9 646.758  15
   0  -2 -17 44806.1 623.778  16
   0  -2  17 32338.8 369.365  56
   0  -2 -17 47682.0 693.827   5
   0  -2 -17 45752.4 625.762   7
   0  -2 -17 45726.6 641.697   9
   0   2 -17 38922.9 583.483   4
   0  -2  18 81257.7 893.820  81
   0  -2  18 78913.5 898.621  78
   0   2  18 79013.6 925.318  49
   0  -2  18 82622.2 908.163  51
   0   2  18 78754.2 921.534  84
   0  -2 -18 82734.1 988.146  83
   0   2 -18 73727.9 786.400  83
   0   2 -18 76247.9 840.078  85
   0  -2 -18 82325.8 866.421  19
   0   2  18 78291.5 914.019  88
   0  -2 -18 82922.2 990.057  87
   0  -2  18 73741.7 685.257  44
   0   2 -18 76439.0 832.936  47
   0   2 -18 79392.7 734.337  42
   0  -2 -18 84231.8 780.360  41
   0  -2  18 73566.9 688.487  62
   0  -2  18 73289.1 785.877  29
   0  -2 -18 84675.9 961.803   5
   0   2 -18 73104.0 833.098   4
   0  -2 -18 80089.6 860.846   7
   0  -2  18 76201.4 706.982   6
   0  -2 -18 81811.6 891.961   9
   0  -2 -18 86798.0 999.884  10
   0  -2 -18 78048.3 857.322  16
   0  -2  18 83821.1 848.223  17
   0   2 -18 73291.3 847.322  12
   0   2 -18 77832.1 910.279  15
   0   2  18 76061.9 866.885  11
   0  -2 -19 81914.6 881.267  19
   0  -2 -19 84342.7 1026.49  87
   0   2  19 78932.9 938.142  88
   0  -2  19 74919.1 697.923  44
   0   2 -19 79116.2 864.344  47
   0  -2 -19 85099.0 794.655  41
   0   2 -19 81393.4 751.805  42
   0  -2  19 77506.7 719.429  62
   0   2 -19 79541.3 874.190  85
   0   2 -19 76457.6 827.092  83
   0   2  19 78251.7 941.540  84
   0  -2 -19 83232.4 1011.73  83
   0  -2  19 83744.2 937.473  51
   0   2  19 79451.4 943.786  49
   0  -2  19 84427.9 934.865  81
   0  -2  19 82670.6 947.664  78
   0  -2  19 87096.1 886.097  17
   0   2 -19 76207.4 886.139  12
   0   2 -19 81771.6 943.699  15
   0  -2 -19 89013.2 1027.92  10
   0   2  19 76706.6 892.804  11
   0  -2 -19 80775.9 886.627  16
   0  -2  19 77448.6 727.819   6
   0   2 -19 75233.4 867.342   4
   0  -2 -19 84641.6 920.581   9
   0  -2  20 80776.3 968.366  78
   0  -2  20 84586.2 955.710  81
   0  -2  20 85028.7 973.397  51
   0   2  20 76661.8 946.259  49
   0   2 -20 77778.8 853.140  83
   0  -2 -20 82235.5 1022.06  83
   0   2 -20 81020.2 912.690  85
   0   2  20 75868.0 943.052  84
   0  -2 -20 79301.2 899.392  19
   0  -2  20 75751.3 894.997  19
   0  -2 -20 82174.9 1029.29  87
   0   2  20 75444.8 934.748  88
   0  -2  20 75745.8 719.935  44
   0   2 -20 80773.9 901.498  47
   0   2  20 80836.2 940.840  35
   0   2 -20 81136.7 765.243  42
   0  -2 -20 85309.4 813.824  41
   0  -2  20 78769.3 742.019  62
   0   2  20 76527.6 912.689  34
   0   2 -20 73657.4 905.437  12
   0  -2 -20 84759.5 1039.72  10
   0  -2  20 88238.0 914.912  17
   0  -2 -20 78463.9 894.491  16
   0  -2  20 72571.5 876.525  10
   0   2  20 74769.9 896.350  11
   0   2 -20 81729.3 964.655  15
   0   2 -20 82159.1 912.285  11
   0  -2  20 75990.8 739.185   6
   0  -2 -20 76860.7 907.304   9
   0   2 -20 74954.7 902.345   4
   0  -2  21 11804.0 357.466  19
   0   2 -21 12415.0 346.909  83
   0   2  21 9802.35 357.407  84
   0  -2 -21 10294.7 379.880  83
   0   2 -21 12796.5 372.946  85
   0  -2  21 13638.7 400.394  51
   0   2  21 9742.24 350.479  49
   0  -2  21 13197.0 394.432  81
   0  -2  21 13153.2 400.257  78
   0  -2  21 11841.5 287.005  44
   0   2 -21 12962.1 368.803  47
   0  -2  21 9434.94 172.835  45
   0  -2 -21 10161.4 285.086  41
   0   2  21 10408.4 350.169  35
   0   2 -21 12886.6 304.554  42
   0  -2  21 12040.9 287.906  62
   0   2  21 10013.3 336.757  34
   0  -2  21 12295.6 298.535   6
   0   2 -21 11836.2 365.424   4
   0  -2 -21 10361.4 338.024   9
   0  -2 -21 10348.4 379.972  87
   0   2  21 9383.95 343.774  88
   0   2 -21 12244.6 373.682  12
   0   2  21 9646.51 331.254  11
   0  -2  21 13709.3 368.450  17
   0  -2 -21 9713.96 323.433  16
   0  -2  21 11037.3 343.171  10
   0   2 -21 12662.6 363.212  11
   0   2 -21 12257.9 385.335  15
   0  -2  22 198946. 1323.58  44
   0   2 -22 211520. 1614.47  47
   0  -2  22 225563. 1731.57  81
   0  -2  22 218749. 1749.37  78
   0   2  22 204398. 1684.58  49
   0  -2  22 226542. 1760.85  51
   0  -2  22 191676. 1554.75  19
   0  -2 -22 225287. 1456.90  41
   0   2  22 225207. 1735.78  35
   0   2 -22 217536. 1402.05  42
   0   2  22 217235. 1682.41  34
   0  -2 -22 223008. 1624.64   7
   0  -2 -22 221618. 1668.81   9
   0  -2  22 187394. 1556.25   5
   0   2 -22 203683. 1633.10   4
   0  -2 -22 210216. 1624.48  16
   0   2  22 198587. 1612.37  11
   0   2 -22 202334. 1645.04  12
   0  -2  22 230943. 1647.66  17
   0  -2  22 187621. 1528.94  10
   0   2 -22 215147. 1622.84  11
   0   2 -22 207043. 1682.90  15
   0  -2 -22 218761. 1802.14  87
   0   2  22 203329. 1682.36  88
   0   2 -22 208255. 1546.91  83
   0  -2 -22 222270. 1815.49  83
   0   2  22 206145. 1694.77  84
   0   2 -22 213752. 1639.04  85
   0  -2  23 2250.40 197.849  78
   0  -2  23 2168.57 191.892  81
   0  -2  23 2362.10 201.868  51
   0  -2  23 2043.79 177.300  19
   0   2  23 2428.91 190.143  34
   0  -2 -23 2610.21 181.955   7
   0  -2 -23 2587.10 189.523   9
   0   2 -23 2165.51 181.758   4
   0  -2  23 1923.50 175.926   5
   0  -2 -23 2677.44 156.990  41
   0   2  23 2267.84 184.171  35
   0   2 -23 2985.24 161.398  42
   0  -2  23 2062.02 171.135  10
   0   2 -23 2225.53 185.882  12
   0   2  23 2095.67 177.396  11
   0  -2 -23 2479.89 189.115  16
   0  -2  23 2444.28 181.378  17
   0   2 -23 2041.86 182.711  15
   0   2 -23 2043.06 171.399  11
   0   2 -23 2043.29 163.252  83
   0   2 -23 2212.88 183.877  85
   0  -2 -23 2322.48 216.066  83
   0   2  23 2499.83 207.958  84
   0  -2 -23 2522.12 216.696  87
   0   2  23 2238.30 195.959  88
   0  -2  24 83.1749 103.914  81
   0  -2  24 38.9474 99.4825  78
   0  -2  24 374.893 115.852  51
   0   2  24 379.114 107.007  11
   0   2 -24 139.528 94.9053  12
   0  -2  24 72.5380 89.3188  19
   0  -2 -24 201.240 91.0552  16
   0   2 -24 163.634 100.022  15
   0  -2  24 127.709 94.4950  17
   0   2 -24 160.688 90.1434  11
   0   2 -24 150.651 71.2502  42
   0  -2 -24 142.524 73.0613  41
   0   2  24 139.350 91.8259  34
   0   2  24 214.797 99.9173  35
   0  -2  24 142.726 95.7054   5
   0  -2  24 104.476 84.9932  10
   0  -2 -24 120.993 80.2877   7
   0  -2 -24 77.4640 85.5091   9
   0   2 -24 102.965 90.7388   4
   0   2  24 203.470 111.941  88
   0  -2 -24 97.7651 117.740  87
   0   2  24 252.442 121.892  84
   0   2 -24 134.285 102.641  85
   0  -2 -24 508.830 140.145  83
   0   2 -24 414.961 99.9551  83
   0   2 -25 32957.6 639.421  47
   0  -2  25 35216.2 697.761  78
   0  -2  25 35137.7 674.942  81
   0  -2  25 35717.3 686.899  51
   0  -2  25 30456.4 596.634  19
   0  -2 -25 30276.1 597.530  16
   0   2  25 28973.8 603.486  11
   0   2 -25 32172.8 656.260  12
   0   2 -25 33057.5 622.910  11
   0  -2  25 35915.7 637.053  17
   0   2 -25 34578.5 525.260  42
   0   2  25 30042.7 610.178  35
   0   2  25 28951.0 601.307  34
   0  -2  25 28657.7 586.907  10
   0  -2  25 31512.8 518.255   6
   0  -2 -25 31366.8 585.205   7
   0   2 -25 32070.5 654.135   4
   0  -2 -25 31447.2 611.895   9
   0  -2  25 29908.5 603.912   5
   0   2  25 30646.5 648.669  86
   0  -2 -25 31664.6 687.661  87
   0   2  25 29934.7 645.344  88
   0   2 -25 33955.6 624.167  83
   0  -2 -25 32708.2 696.986  83
   0   2 -25 34031.7 653.163  85
   0   2 -26 144364. 1388.56  47
   0  -2  26 139564. 1450.64  78
   0  -2  26 144015. 1417.92  81
   0   2  26 135569. 1417.60  49
   0  -2  26 126849. 1276.84  19
   0   2 -26 131049. 1388.28  12
   0   2 -26 138691. 1338.66  11
   0  -2  26 148160. 1354.49  17
   0  -2 -26 131037. 1291.66  16
   0   2  26 125168. 1308.77  11
   0   2  26 126479. 1285.51  35
   0   2  26 129784. 1302.74  34
   0  -2 -26 130889. 1309.12   9
   0  -2  26 121307. 1271.18   5
   0   2 -26 136567. 1390.24   4
   0  -2  26 131046. 1130.28   6
   0  -2  26 116115. 1242.34  10
   0  -2 -26 134808. 1264.04   7
   0   2  26 129317. 1404.90  86
   0   2 -26 139403. 1335.56  83
   0   2 -27 12430.3 423.777  12
   0   2 -27 13082.9 405.259  11
   0  -2 -27 12836.7 397.564  16
   0  -2  27 13560.9 403.449  17
   0   2 -27 13507.2 437.775  28
   0   2  27 11901.8 389.712  34
   0  -2  27 11558.9 387.950   5
   0  -2 -27 13213.6 407.229   9
   0   2 -27 12391.1 420.303   4
   0  -2 -27 13183.5 386.779   7
   0  -2  27 12288.0 333.558   6
   0  -2  27 10846.4 374.898  10
   0  -2  27 11695.9 381.059  19
   0  -2  27 13244.7 427.000  81
   0  -2  27 12270.0 427.681  78
   0   2  27 12060.6 390.608  35
   0   2  27 12813.7 439.850  49
   0   2 -27 12478.7 411.298  47
   0   2 -28 1943.39 187.080  12
   0  -2  28 2018.00 171.041  17
   0   2 -28 2122.81 180.012  11
   0  -2 -28 3110.88 207.240  16
   0   2  28 3019.30 209.572  35
   0   2 -28 2008.71 189.800  28
   0   2  28 2959.85 202.292  34
   0  -2  28 1690.22 166.695  10
   0  -2  28 1693.65 164.946   5
   0  -2 -28 3100.66 195.916   7
   0  -2 -28 3150.31 208.649   9
   0   2 -28 1815.04 181.150   4
   0  -2  28 1757.67 164.848  19
   0  -2  28 1782.04 179.976  81
   0   2  28 3447.17 245.747  49
   0   2 -28 1944.05 184.450  47
   0   2 -29 101841. 1201.92  47
   0  -2  29 98383.4 1207.37  81
   0   2 -29 96250.6 1141.47  79
   0  -2  29 99839.2 1228.67  51
   0   2  29 102978. 1277.20  49
   0  -2  29 88058.2 1090.45  19
   0  -2 -29 95467.6 1119.84  16
   0   2 -29 103709. 1180.02  11
   0  -2  29 99097.5 1134.41  17
   0   2  29 88649.2 1086.27  35
   0   2 -29 100652. 1241.12  28
   0   2  29 92017.9 1106.63  34
   0  -2  29 85625.3 1101.99   5
   0  -2 -29 98780.5 1085.50   7
   0  -2 -29 92682.7 1114.02   9
   0   2 -29 92088.2 1187.00   4
   0   2  29 100089. 1258.72  88
   0  -2 -29 105391. 1348.52  87
   0   2 -29 102169. 1211.31  85
   0  -2 -29 105164. 1325.96  83
   0   2 -30 1807.24 181.058  47
   0  -2 -30 2081.01 209.619  80
   0  -2  30 1887.76 188.052  78
   0   2 -30 1942.77 178.452  79
   0   2  30 1754.63 187.912  49
   0  -2  30 1779.74 179.914  51
   0  -2  30 1603.68 166.981  19
   0   2 -30 1832.19 167.979  11
   0  -2  30 1761.94 164.535  17
   0  -2 -30 2093.05 177.033  16
   0   2  30 1869.46 172.158  35
   0   2 -30 1715.14 180.246  28
   0   2  30 1543.47 162.015  34
   0  -2 -30 1960.75 172.254   9
   0   2 -30 1646.10 182.635   4
   0  -2  30 1486.50 163.179   5
   0  -2 -30 2055.78 165.408   7
   0   2  30 1874.51 195.419  88
   0   2  30 1904.02 193.694  86
   0  -2 -30 2554.67 225.334  83
   0   2 -30 1995.62 185.925  85
   0   2 -30 1971.06 178.656  83
   0   2 -31 1774.64 179.537  47
   0   2 -31 1905.53 177.312  79
   0  -2 -31 2150.70 213.132  80
   0  -2  31 1879.35 189.473  78
   0   2  31 2234.54 209.264  49
   0  -2  31 1777.11 186.890  51
   0  -2  31 1578.25 165.249  19
   0  -2  31 1869.52 171.198  17
   0   2  31 1850.25 168.559  35
   0   2  31 2003.89 178.109  34
   0   2 -31 1914.51 187.668  28
   0   2 -31 1601.07 178.319   4
   0   2  31 1629.80 159.951   3
   0  -2 -31 2135.35 167.508   7
   0  -2  31 1776.74 171.458   5
   0   2  31 2117.96 206.004  86
   0   2  31 2224.30 210.419  88
   0  -2 -31 2340.82 221.729  83
   0   2 -31 1911.11 182.588  85
   0   2 -31 2074.63 182.595  83
   0   2 -32 20155.3 547.614  47
   0  -2  32 19984.5 571.734  78
   0  -2 -32 18981.2 573.673  80
   0   2 -32 19780.5 529.915  79
   0  -2  32 19844.0 568.221  51
   0   2  32 18814.0 559.998  49
   0  -2  32 17743.9 502.418  19
   0  -2  32 20090.6 521.736  17
   0   2  32 15884.9 464.455  35
   0   2 -32 20150.0 568.035  28
   0   2  32 16061.6 470.574  34
   0   2  32 13346.7 428.390   3
   0   2  32 15758.0 450.132   1
   0  -2  32 17271.8 501.190   5
   0  -2 -32 17290.8 453.797   7
   0   2 -32 19568.1 560.936   4
   0   2  32 18409.4 556.953  88
   0   2  32 18589.7 562.914  86
   0   2 -32 20116.9 547.408  85
   0  -2 -32 18278.8 572.155  83
   0   2 -32 21308.4 550.869  83
   0   2 -33 48037.9 856.067  47
   0  -2  33 46562.9 863.761  81
   0  -2 -33 49127.9 938.134  80
   0  -2  33 44987.8 871.501  78
   0   2 -33 46606.5 825.578  79
   0  -2  33 47012.2 878.702  51
   0   2  33 49251.7 916.223  49
   0  -2  33 42289.7 787.133  19
   0  -2 -33 45326.3 791.878  16
   0   2  33 41921.4 761.356  35
   0   2  33 44197.8 786.891  34
   0   2 -33 47695.1 884.842  28
   0   2  33 38447.2 728.405   3
   0  -2  33 41014.1 785.841   5
   0  -2 -33 45654.5 744.307   7
   0   2  33 43003.0 754.254   1
   0   2 -33 45121.2 865.241   4
   0   2  33 48499.2 914.759  88
   0   2  33 48500.5 905.753  86
   0   2 -33 49345.7 855.422  83
   0  -2 -33 50300.0 956.816  83
   0   2 -33 47296.0 851.745  85
   0   2 -34 35848.4 746.659  47
   0  -2  34 33955.0 766.689  78
   0  -2 -34 36454.1 815.909  80
   0   2 -34 34888.1 717.964  79
   0  -2  34 35604.9 762.063  81
   0   2  34 37949.9 811.160  49
   0  -2  34 35660.0 772.636  51
   0  -2  34 30695.8 670.072  19
   0   2  34 30622.4 651.961  35
   0   2 -34 34650.8 764.172  28
   0   2  34 32315.2 675.702  34
   0  -2  34 29786.4 671.148   5
   0   2  34 27543.9 627.136   3
   0  -2 -34 32704.9 628.599   7
   0   2 -34 33375.5 752.009   4
   0   2  34 32559.5 658.874   1
   0  -2 -34 33649.9 683.590  16
   0   2  34 36940.2 796.364  86
   0   2  34 36543.5 805.749  88
   0  -2 -34 37703.8 837.260  83
   0   2 -34 34798.7 737.817  85
   0   2 -34 36178.9 745.659  83
   0   2 -35 6674.39 335.785  47
   0  -2 -35 6459.87 352.351  80
   0  -2  35 6532.25 351.129  78
   0  -2  35 6629.38 336.921  81
   0   2 -35 6880.21 325.824  79
   0  -2  35 6826.81 347.660  51
   0   2  35 6772.80 353.451  49
   0   2  35 5901.03 292.744  35
   0   2  35 6025.47 302.590  34
   0   2 -35 6425.57 339.627  28
   0   2 -35 6132.29 333.023   4
   0   2  35 5117.46 275.128   3
   0   2  35 6089.95 294.288   1
   0  -2  35 5843.75 306.599   5
   0  -2 -35 6291.18 300.864  16
   0   2  35 6352.91 353.252  88
   0   2  35 6592.42 348.615  86
   0  -2 -35 6976.01 373.739  83
   0   2 -35 7104.36 339.943  83
   0   2 -35 6684.39 335.904  85
   0   2 -36 3239.65 246.443  47
   0  -2 -36 3478.64 279.739  80
   0  -2  36 3334.90 252.779  81
   0  -2  36 3175.11 252.188  78
   0   2 -36 3326.05 239.706  79
   0   2  36 3903.10 280.363  49
   0  -2  36 3370.42 259.330  51
   0   2  36 2967.59 218.537  35
   0   2  36 3381.31 235.119  34
   0   2 -36 3425.17 257.089  28
   0  -2  36 2677.77 219.044   5
   0   2 -36 3103.69 243.671   4
   0   2  36 2645.19 206.870   3
   0   2  36 3174.90 218.213   1
   0  -2 -36 3114.86 221.221  16
   0   2  36 3572.80 278.341  88
   0   2  36 3707.48 271.160  86
   0   2 -36 3382.03 243.693  83
   0   2 -36 3201.05 242.804  85
   0  -2 -36 3602.79 279.472  83
   0   2 -37 15445.5 505.226  83
   0   2 -37 14935.3 500.547  85
   0  -2 -37 17867.7 597.805  83
   0   2  37 17391.0 562.270  49
   0  -2  37 15725.1 532.670  51
   0  -2 -37 15533.1 479.155  16
   0   2  37 15245.6 476.378  34
   0   2  37 14729.7 465.741  35
   0   2 -37 14782.8 506.710  28
   0  -2  37 13270.1 464.497   5
   0   2 -37 14835.1 516.719   4
   0   2  37 13742.6 453.585   3
   0  -2  37 14617.3 524.492  78
   0   2 -37 15391.2 494.277  79
   0  -2 -37 17530.1 579.503  80
   0   2  37 18187.2 576.441  86
   0   2  37 17584.9 573.730  88
   0   2 -37 16187.6 517.895  47
   0   2 -38 79893.1 1149.62  83
   0   2 -38 74910.7 1129.18  85
   0  -2 -38 87271.4 1325.13  83
   0   2  38 87213.6 1271.23  49
   0  -2  38 76841.6 1181.14  51
   0  -2 -38 76567.0 1065.62  16
   0   2  38 73492.7 1071.21  34
   0   2  38 72823.8 1054.34  35
   0   2 -38 74907.5 1148.05  28
   0   2  38 63448.0 1002.17   3
   0   2 -38 70962.4 1139.34   4
   0  -2  38 62850.1 1031.78   5
   0  -2  38 68325.9 1055.03  19
   0   2 -38 76090.3 1106.95  79
   0  -2 -38 83609.1 1272.12  80
   0  -2  38 74716.3 1186.44  78
   0   2  38 86107.6 1276.62  88
   0   2  38 87169.1 1267.26  86
   0   2 -38 76564.5 1145.22  47
   0  -2 -38 82529.3 1249.86  47
   0  -2  39 739.796 149.847  19
   0   2  39 1557.04 175.405  35
   0   2  39 1503.46 172.699  34
   0  -2  39 702.041 142.452   5
   0   2  39 1178.08 151.243   3
   0   2 -39 831.565 153.333   4
   0  -2  39 861.948 166.422  51
   0   2  39 1857.01 209.312  49
   0   2 -39 909.252 158.442  83
   0  -2 -39 1847.54 224.918  83
   0   2 -39 910.552 159.771  85
   0   2 -39 970.464 155.190  79
   0  -2 -39 1669.24 217.148  80
   0  -2  39 763.459 162.877  78
   0   2  39 1900.78 213.153  86
   0   2  39 1745.91 211.402  88
   0  -2 -39 1680.84 211.706  47
   0   2 -39 1133.13 169.231  47
   0  -2  40 11490.3 442.531  19
   0   2  40 10563.5 409.726  34
   0   2  40 10298.7 402.756  35
   0   2 -40 11339.3 458.700   4
   0   2  40 12490.2 488.822  49
   0   2 -40 12484.5 471.749  50
   0  -2  40 12901.3 504.475  78
   0   2 -40 12363.0 450.484  79
   0  -2 -40 11690.1 484.122  80
   0   2 -40 12613.9 469.910  47
   0  -2 -40 11237.8 472.507  47
   0   2  40 12739.9 485.476  86
   0   2  40 11750.9 482.372  88
   0   2 -40 12883.2 465.730  83
   0   2 -40 12343.9 463.112  85
   0  -2 -40 12459.6 508.140  83
   0   2  41 1641.76 180.043  35
   0   2  41 1565.00 178.673  34
   0   2 -41 1404.44 181.954  28
   0   2  41 2143.24 219.243  86
   0   2  41 2050.19 230.222  88
   0   2  41 2126.83 224.639  49
   0   2 -41 1435.03 193.452  50
   0   2 -41 1472.04 177.007  16
   0  -2 -41 1789.67 212.433  47
   0   2 -41 1342.37 179.862  47
   0  -2 -41 1802.90 225.553  80
   0   2 -41 1357.02 173.109  79
   0  -2  41 1202.83 186.324  78
   0   2 -41 1502.91 182.379  83
   0  -2 -41 2180.08 239.513  83
   0   2 -41 1240.70 177.394  85
   0   2  42 40270.8 793.492  35
   0   2 -42 40750.0 839.476  28
   0   2  42 40353.1 802.078  34
   0  -2  42 36976.6 809.055  34
   0   2  42 46985.9 963.680  88
   0   2  42 46247.6 917.085  86
   0   2  42 47216.0 938.972  49
   0   2 -42 41342.0 860.392  50
   0   2 -42 40125.7 825.398  16
   0  -2 -42 43454.3 925.349  47
   0   2 -42 42181.7 826.629  79
   0  -2  42 42475.6 915.852  78
   0  -2 -42 44474.9 947.135  80
   0  -2 -42 47206.2 980.792  83
   0   2 -42 41687.7 838.421  85
   0  -2  43 16012.5 646.450  66
   0   2  43 15498.3 495.354  35
   0   2 -43 14627.0 502.604  28
   0  -2  43 12793.8 480.634  34
   0   2  43 18504.9 584.459  86
   0   2 -43 14286.9 496.972  85
   0   2  43 18445.1 609.997  88
   0   2 -43 14086.1 504.118  50
   0   2  43 18414.0 591.328  49
   0   2 -43 13754.7 486.668  16
   0  -2 -43 17432.8 585.548  47
   0   2 -43 14374.0 488.684  79
   0  -2 -43 17743.5 593.303  80
   0  -2  43 14594.2 540.220  78
   0  -2 -43 18629.7 619.712  83
   0  -2 -44 32397.9 813.296  83
   0   2  44 28683.3 676.003  51
   0   2  44 33075.8 785.470  49
   0   2 -44 28404.4 710.509  50
   0   2 -44 28723.9 696.885  85
   0   2  44 31699.5 752.180  86
   0   2 -44 27798.7 688.109  16
   0  -2 -44 29936.6 757.887  47
   0  -2  44 31051.4 783.247  78
   0   2  44 29935.1 753.030  78
   0   2 -44 28817.9 681.169  79
   0  -2 -44 30542.9 772.081  80
   0  -2  44 33415.7 914.288  66
   0  -2 -45 351.258 141.733  83
   0  -2 -45 433.062 142.925  85
   0   2 -45 183.734 113.316  85
   0   2  45 396.029 112.993  51
   0   2  45 364.931 141.937  49
   0   2 -45 131.753 110.965  50
   0   2  45 397.797 129.689  86
   0   2 -45 143.666 98.4951  16
   0  -2 -45 372.289 138.392  47
   0  -2  45 185.686 122.707  78
   0   2  45 326.873 121.539  78
   0  -2 -45 391.468 147.713  80
   0   2 -45 140.533 104.691  79
   0  -2  45 126.536 147.234  66
   0  -2  46 4577.79 295.279  34
   0   2  46 4889.10 285.926  35
   0   2  46 5837.66 329.956  86
   0   2 -46 5100.16 298.299  85
   0   2  46 5990.49 347.160  49
   0   2 -46 4883.48 302.683  50
   0   2 -46 4956.59 287.038  16
   0  -2 -46 5357.66 329.880  47
   0   2  46 6117.36 344.390  78
   0  -2  46 5778.12 350.104  78
   0  -2 -46 6033.49 351.921  80
   0   2 -46 5277.90 295.959  79
   0  -2 -46 5759.49 335.272  85
   0  -2 -46 6050.12 356.334  83
   0  -2 -47 567.993 147.213  85
   0  -2 -47 780.754 164.390  83
   0   2 -47 394.943 128.708  85
   0   2 -47 299.518 113.823  52
   0   2 -47 349.380 121.186  50
   0   2  47 481.188 121.570  35
   0  -2  47 358.954 125.944  34
   0   2  47 544.851 132.721  86
   0   2 -47 325.855 108.133  16
   0  -2 -47 639.354 148.405  47
   0   2  47 530.279 139.013  78
   0   2 -47 418.193 121.150  79
   0  -2  47 222.965 123.635  78
   0  -2 -47 676.222 151.879  80
   0  -2 -47 452.626 109.148  22
   0  -2 -48 48729.4 958.421  83
   0  -2 -48 44371.1 886.438  85
   0   2 -48 44245.9 850.830  50
   0   2 -48 44626.4 821.132  52
   0   2  48 48877.5 896.386  86
   0   2 -48 45331.2 839.461  85
   0   2  48 47579.2 923.485  78
   0   2 -48 45871.1 828.918  79
   0  -2  48 51439.4 987.100  78
   0   2 -48 44110.7 814.944  16
   0  -2 -48 46255.7 908.014  47
   0  -2  48 44254.0 868.889  34
   0   2  48 44194.6 823.807  35
   0  -2 -48 42060.1 752.179  22
   0  -2 -49 1667.38 165.968  22
   0  -2  49 2419.73 217.767  34
   0   2  49 1757.89 181.354  35
   0   2  49 1556.76 180.980  86
   0   2 -49 2541.99 211.395  85
   0   2 -49 2545.88 200.508  16
   0  -2  49 2213.82 206.683  35
   0  -2 -49 1570.13 187.718  85
   0  -2 -49 1914.09 210.813  83
   0   2 -49 2480.39 201.594  79
   0  -2  49 2753.78 240.712  78
   0   2  49 1511.96 182.946  78
   0  -2  50 30.2046 87.8013  34
   0  -2  50 148.096 100.592  35
   0   2  50 133.033 92.9244  35
   0   2  50 170.403 99.4349  78
   0   2 -50 82.9368 83.3594  79
   0  -2 -50 7.67974 91.8666  85
   0  -2 -50 93.3780 97.4653  83
   0   2 -50 39.7623 80.3602  85
   0   2 -50 155.819 92.5699  52
   0  -2 -50 47.7694 71.9195  22
   0   2 -50 111.951 74.8760  16
   0   2  51 2124.16 189.831  35
   0  -2  51 2951.69 230.144  34
   0  -2 -51 2071.46 171.027  22
   0  -2 -51 2538.55 217.351  47
   0  -2  51 2630.08 215.416  35
   0   2 -51 2614.38 199.754  52
   0   2 -51 2759.97 212.916  50
   0   2 -51 2594.71 193.212  16
   0  -2  52 32637.7 697.521  35
   0   2  52 31440.5 660.288  35
   0  -2  52 32879.6 705.114  34
   0   2 -52 31639.3 655.210  76
   0   2 -52 32450.7 639.524  52
   0   2 -52 31844.8 658.516  50
   0  -2 -52 30397.7 672.950  47
   0  -2 -53 4582.58 265.580  47
   0  -2 -53 4950.10 240.598  22
   0  -2 -53 4915.54 278.796  83
   0  -2 -53 4548.75 259.718  85
   0   2 -53 6266.63 288.977  50
   0   2 -53 5815.39 268.293  52
   0  -2  53 6233.16 304.462  35
   0   2  53 5099.49 266.515  35
   0  -2  53 6423.02 312.835  34
   0   2 -53 6182.79 278.810  85
   0   2 -53 6355.43 289.325  76
   0  -2  53 7671.09 342.916  78
   0   2  53 5220.20 280.429  78
   0  -2 -53 4471.22 256.163  79
   0   2 -53 6280.63 274.602  79
   0  -2 -54 226.500 92.4943  79
   0  -2  54 201.711 92.9137  78
   0   2 -54 243.593 80.0316  79
   0   2  54 390.305 103.438  78
   0   2 -54 224.960 84.5473  50
   0   2 -54 177.064 77.0845  52
   0  -2 -54 227.016 76.1709  22
   0   2 -54 154.091 75.3767  85
   0  -2 -54 245.607 97.3237  83
   0  -2 -54 231.799 88.0248  85
   0  -2  54 101.401 85.8649  35
   0  -2  54 165.684 87.4902  34
   0  -2  54 89.9341 136.861  57
   0  -2 -54 259.667 97.4992  47
   0   2 -54 174.737 84.3877  76
   0  -2  54 162.211 107.429  73
   0  -2 -55 83.2260 78.7243  79
   0   2  55-2.91518 74.3984  78
   0   2 -55 23.5338 59.6955  79
   0   2 -55 49.7179 65.5562  50
   0   2 -55 21.5650 61.8881  52
   0  -2 -55 23.7841 57.8748  22
   0  -2 -55 36.6032 76.0883  85
   0   2 -55 51.0283 62.0140  85
   0  -2 -55 67.0203 78.5314  83
   0  -2  55 54.0288 71.8113  35
   0  -2  55 45.2977 74.4562  34
   0  -2  55 88.8304 128.163  57
   0  -2 -55 94.8375 78.4970  47
   0   2 -55 72.7941 68.3806  76
   0  -2  55 41.7072 87.5269  73
   0   2  56 302.787 87.4817  78
   0  -2 -56 329.350 87.5695  79
   0   2 -56 209.933 72.1482  52
   0   2 -56 293.992 80.8741  50
   0  -2 -56 363.632 81.6121  22
   0  -2  56 263.766 88.7437  35
   0  -2  56 301.829 90.7199  34
   0  -2  56 280.975 138.429  57
   0   2  56 229.301 97.6226  57
   0  -2  56 211.509 93.9208  73
   0   2 -56 284.960 75.9211  85
   0  -2 -56 349.189 91.3408  83
   0  -2 -56 285.960 85.9666  85
   0  -2 -56 334.636 93.2081  47
   0   2 -56 287.477 78.9107  76
   0   2  57 2860.56 221.025  66
   0  -2  57 2515.41 177.483  35
   0  -2  57 2570.84 179.639  34
   0  -2  57 2780.50 256.538  57
   0   2  57 2242.36 185.871  57
   0  -2 -57 2242.36 163.384  50
   0   2 -57 2203.33 151.096  50
   0   2 -57 2292.44 148.941  52
   0   2 -57 2343.91 151.220  76
   0  -2 -57 2148.70 158.555  85
   0  -2 -57 2303.29 162.393  83
   0   2 -57 2281.58 148.689  85
   0  -2 -57 2279.94 159.075  79
   0   2  57 2452.02 169.048  78
   0  -2  58 90.6101 68.4645  35
   0  -2 -58 67.3312 59.8552  79
   0   2  58 74.5383 59.2441  78
   0   2 -58 87.4450 57.4923  50
   0  -2 -58 107.282 65.8651  50
   0   2 -58 95.8335 53.8880  52
   0   2 -58 90.1228 53.9557  76
   0   2 -58 66.0962 53.9828  85
   0  -2 -58 42.1626 58.6388  85
   0  -2  58 75.7680 104.456  57
   0   2  58 84.3690 81.8938  66
   0  -2  59 26.8788 58.3644  35
   0   2 -59 29.4626 43.4610  76
   0   2 -59 3.25590 45.5123  85
   0  -2 -59 41.5800 53.8954  85
   0   2  59-21.1998 50.9427  78
   0  -2 -59 13.2041 50.6981  79
   0   2 -59 8.07655 46.3964  52
   0   2 -59-7.05343 49.6700  50
   0  -2 -59 63.9093 58.1820  50
   0  -2 -59 69.3750 54.2406  52
   0   2  59 5.44401 78.5571  66
   0  -2  59 26.4299 93.3940  57
   0  -2 -60 2001.58 125.529  85
   0   2 -60 2041.81 116.498  85
   0  -2 -60 2175.04 130.382  79
   0  -2 -60 2073.84 131.226  50
   0   2 -60 2191.39 124.606  50
   0   2 -60 2228.26 120.479  52
   0  -2 -60 2141.53 129.343  52
   0   2 -60 2100.20 113.342  76
   0   2  60 2667.77 173.783  66
   0  -2  60 2464.48 203.257  57
   0  -2 -61 1821.33 111.059  85
   0   2 -61 1808.43 102.959  85
   0  -2 -61 1867.83 112.426  79
   0  -2 -61 1805.14 111.515  52
   0  -2 -61 1745.17 111.142  50
   0   2 -61 1894.35 108.698  50
   0   2 -61 1652.58 92.4705  76
   0   2  61 2145.70 144.095  66
   0   2 -61 1880.17 103.082  52
   0  -2  61 2236.04 180.652  57
   0  -2 -62 768.500 71.8703  85
   0   2 -62 997.611 73.1552  85
   0  -2 -62 773.814 70.8429  79
   0  -2 -62 757.878 72.5775  50
   0   2 -62 1019.91 75.9174  50
   0  -2 -62 761.642 70.8894  52
   0   2  62 658.424 80.3418  66
   0  -2 -62 706.261 69.0524  76
   0  -2  62 1163.78 129.539  57
   0  -2 -63 1099.89 72.9301  79
   0  -2 -63 997.217 69.1941  85
   0  -3   0 49.9904 41.3651   3
   0  -3   0 46.6064 69.1271  39
   0  -3   0 273.225 48.9083  57
   0  -3   0 55.0849 66.9811  14
   0  -3   0 25.8290 56.2326  82
   0   3   0 198.836 56.4619  22
   0   3   0 106.887 55.6391  25
   0   3   0 80.2970 72.8383  24
   0   3   0 24.2147 43.3442  50
   0  -3   0 47.7857 59.2917  75
   0   3   0 285.353 60.9694  76
   0   3   0 71.4630 52.3816  74
   0  -3   0 327.058 53.4420  53
   0  -3  -1 2427.23 142.703  75
   0   3  -1 2080.37 121.143  76
   0   3  -1 2184.64 125.010  74
   0   3   1 2696.60 131.316  76
   0   3   1 2817.45 136.276  74
   0  -3   1 2113.26 130.812  75
   0   3   1 2631.94 124.630  50
   0   3  -1 2303.54 117.695  50
   0  -3  -1 2395.16 136.018  82
   0  -3   1 2220.95 129.750  82
   0   3  -1 2433.84 162.635  24
   0   3   1 2976.70 177.425  24
   0   3   1 2794.08 139.596  22
   0   3   1 2595.24 141.180  25
   0   3  -1 2237.06 126.117  22
   0   3  -1 2402.71 133.911  25
   0  -3   1 2350.21 107.706   3
   0  -3  -1 2388.89 110.839   3
   0  -3   1 2868.82 165.940  39
   0  -3  -1 2878.24 163.101  39
   0  -3   1 1964.96 96.6818  57
   0  -3  -1 2645.82 106.236  57
   0   3  -1 2464.50 117.098  33
   0  -3   1 2287.46 152.857  14
   0  -3   1 2023.17 98.1963  53
   0  -3  -1 2622.79 105.049  53
   0   3  -2 4818.08 176.076  74
   0   3   2 5131.22 183.102  76
   0  -3  -2 4783.77 189.103  75
   0   3  -2 4869.74 172.444  76
   0  -3   2 4252.99 179.047  75
   0   3   2 5005.48 180.959  74
   0   3   2 5057.76 185.184  22
   0   3  -2 5531.07 180.135  26
   0   3   2 5304.34 231.798  24
   0  -3   2 5092.65 219.164  24
   0   3   2 4682.31 188.325  25
   0   3  -2 4801.78 168.032  50
   0   3   2 5048.79 170.394  50
   0  -3  -2 4310.81 183.583  82
   0  -3   2 4527.67 178.789  82
   0  -3  -2 4573.43 141.482  73
   0  -3  -2 4806.01 159.404   3
   0  -3   2 5340.00 215.789  39
   0  -3  -2 5703.43 218.814  39
   0  -3   2 4757.23 150.222  57
   0  -3  -2 5020.86 143.132  57
   0   3   2 5269.37 227.192  14
   0  -3   2 5260.20 214.667  14
   0  -3   2 4537.16 147.823  53
   0   3  -2 5084.51 163.116  33
   0  -3  -3 10437.0 276.722  82
   0  -3   3 9696.31 254.259  82
   0   3  -3 11061.8 249.738  50
   0   3  -3 10811.4 253.106  76
   0  -3  -3 10706.4 282.327  75
   0   3   3 12557.1 285.831  74
   0   3  -3 10964.3 263.417  74
   0   3   3 11884.7 283.529  76
   0  -3   3 9678.67 260.342  75
   0   3   3 11894.2 282.777  22
   0   3  -3 12332.8 267.299  26
   0  -3   3 11218.9 320.004  24
   0   3   3 12315.9 346.760  24
   0   3   3 10687.5 286.491  25
   0  -3  -3 10432.6 194.655  73
   0  -3   3 9887.17 163.829  69
   0  -3   3 10292.7 227.952  66
   0  -3  -3 12562.3 318.154  39
   0   3  -3 11852.3 244.602  33
   0   3   3 11866.8 339.798  14
   0  -3   3 11037.4 309.018  14
   0  -3  -3 10685.9 242.359   3
   0  -3   3 9929.80 228.016  57
   0  -3   3 9763.00 161.709  54
   0  -3   4 397.657 38.0800  54
   0  -3   4 343.813 67.7350  57
   0  -3  -4 608.382 90.2734  82
   0   3  -4 388.477 64.1174  50
   0  -3   4 379.517 90.2630  24
   0   3  -4 522.875 70.5674  26
   0  -3   4 384.088 76.9485  20
   0   3   4 1011.79 121.416  24
   0   3   4 648.647 87.7306  25
   0   3   4 1054.63 94.4382  22
   0  -3   4 291.201 79.7676  81
   0   3   4 875.907 93.3161  74
   0  -3   4 360.717 74.0745  75
   0   3   4 881.149 95.4128  76
   0   3  -4 328.489 65.4912  74
   0   3  -4 566.455 71.0981  76
   0  -3  -4 868.998 104.448  75
   0   3   4 775.741 91.2205  48
   0  -3   4 396.753 37.9452  69
   0  -3   4 362.668 60.9552  66
   0  -3  -4 726.529 37.4083  65
   0   3  -4 449.320 87.0967  27
   0  -3   4 472.349 64.5841  30
   0   3  -4 571.077 66.2866  33
   0  -3  -4 866.337 105.806  32
   0   3  -4 708.165 83.6683  17
   0  -3   4 441.676 91.7843  14
   0   3   4 816.853 115.960  14
   0  -3  -4 794.318 96.3767   2
   0  -3  -4 745.105 97.5120  39
   0  -3   5 62389.2 741.864  81
   0   3  -5 68955.8 662.451  50
   0   3  -5 76243.5 703.698  26
   0  -3   5 72904.2 836.393  24
   0  -3  -5 73986.6 740.399  22
   0   3   5 77349.8 899.370  24
   0  -3   5 71389.9 749.865  20
   0   3  -5 68245.0 670.482  76
   0  -3  -5 70426.7 774.495  75
   0   3   5 78385.2 760.918  74
   0   3   5 81303.0 770.466  76
   0   3   5 75656.1 773.923  48
   0  -3  -5 71943.0 577.885  71
   0  -3  -5 65992.9 464.041  72
   0  -3   5 68462.8 446.041  69
   0  -3   5 66657.1 579.552  66
   0   3  -5 75946.7 756.408   2
   0   3  -5 66778.9 630.229   6
   0  -3  -5 75773.8 784.691   2
   0   3   5 76865.9 803.810   9
   0  -3  -5 83013.8 829.894  32
   0   3  -5 67398.8 769.805  27
   0  -3   5 71808.1 656.657  30
   0   3  -5 62239.9 671.594  17
   0  -3   5 69487.3 432.551  18
   0  -3   5 72618.0 814.066  14
   0   3   5 79484.9 888.986  14
   0  -3   5 72666.9 741.613  12
   0  -3  -5 70513.7 771.950  82
   0  -3   5 68295.9 446.176  54
   0  -3   5 69843.8 701.131  57
   0  -3  -6 123519. 1078.64  82
   0   3  -6 123826. 928.398  50
   0   3  -6 127803. 980.081  26
   0   3   6 132414. 1195.57  24
   0  -3   6 124303. 1006.69  20
   0  -3  -6 123928. 1003.13  22
   0   3  -6 137696. 965.802  23
   0  -3   6 111891. 1029.32  81
   0   3   6 128781. 1042.84  77
   0   3   6 132662. 1031.98  76
   0   3   6 132312. 1023.38  74
   0   3  -6 123088. 936.808  76
   0  -3  -6 122404. 1080.82  75
   0   3   6 131322. 1043.24  48
   0  -3  -6 117257. 670.115  46
   0  -3   6 118125. 634.188  69
   0  -3  -6 120296. 742.559  71
   0  -3   6 112551. 801.407  66
   0  -3   6 120813. 958.490   4
   0   3   6 136022. 1096.91   9
   0   3   6 127729. 976.499   3
   0  -3   6 122868. 883.027   8
   0   3  -6 117520. 858.784   6
   0   3  -6 128122. 1022.52   2
   0  -3   6 124856. 908.237  30
   0  -3  -6 139415. 1096.18  32
   0   3  -6 118263. 1058.59  27
   0  -3   6 118650. 635.985  54
   0  -3   6 125421. 1007.70  12
   0  -3   6 123977. 630.782  18
   0   3  -6 113782. 933.098  17
   0   3   6 131964. 1178.53  14
   0  -3   6 132381. 1122.89  14
   0   3  -6 125986. 894.665  85
   0   3  -7 14532.1 286.553  85
   0  -3  -7 14690.5 371.555  82
   0   3  -7 14381.6 300.031  50
   0   3  -7 15509.4 318.943  26
   0  -3   7 13601.0 315.096  20
   0   3  -7 14156.0 348.495  27
   0  -3  -7 14741.8 328.640  22
   0   3  -7 15283.5 308.124  23
   0   3   7 14540.2 330.377  76
   0   3   7 14512.7 333.113  77
   0  -3   7 13639.0 346.827  81
   0  -3   7 13110.5 311.756  78
   0   3   7 14493.5 325.558  74
   0   3  -7 14209.9 303.208  76
   0  -3  -7 15242.7 380.433  75
   0  -3  -7 13694.8 174.342  46
   0   3   7 14925.5 339.077  48
   0  -3  -7 14362.5 200.414  71
   0  -3   7 13215.6 178.657  69
   0  -3   7 12641.1 242.745  66
   0   3  -7 15112.7 176.299  40
   0  -3  -7 15593.3 356.510  32
   0  -3   7 13859.6 284.935  30
   0  -3   7 13809.6 181.629  18
   0  -3   7 13628.0 319.529  12
   0   3   7 15110.1 388.293  14
   0   3  -7 13167.0 296.618  17
   0   3   7 14011.8 325.986  16
   0  -3   7 13714.9 183.755  54
   0   3  -7 14376.0 281.129  52
   0  -3   7 13373.0 303.230   4
   0   3   7 14324.2 343.802   9
   0   3   7 14318.4 342.715   7
   0   3  -7 14688.8 331.740   2
   0  -3   7 14661.5 285.077   8
   0   3   7 14511.3 316.337   3
   0   3  -7 14501.9 273.469   6
   0  -3  -8 139589. 1212.17  82
   0   3  -8 131498. 988.210  50
   0   3  -8 132363. 935.228  52
   0  -3   8 127102. 1028.36  20
   0   3  -8 128877. 1106.64  27
   0   3  -8 142277. 1011.67  23
   0  -3  -8 132303. 1049.37  22
   0   3   8 132971. 1062.48  76
   0  -3   8 124001. 1028.12  78
   0   3   8 133619. 1073.31  77
   0  -3   8 125208. 1102.77  81
   0  -3  -8 137292. 1193.01  75
   0   3   8 134557. 1052.94  74
   0   3  -8 130214. 985.036  76
   0   3   8 130349. 1072.18  48
   0  -3   8 117656. 653.212  69
   0  -3   8 119956. 832.514  66
   0   3  -8 130248. 598.317  40
   0  -3  -8 142218. 1104.76  32
   0  -3   8 129272. 947.030  30
   0   3   8 134209. 1209.71  14
   0  -3   8 125797. 1033.29  12
   0   3   8 132896. 1045.94  16
   0   3  -8 125843. 980.627  17
   0   3  -8 132017. 941.090  85
   0   3  -8 136098. 1079.31   2
   0   3  -8 124204. 870.365   6
   0   3   8 131902. 1101.66   9
   0   3   8 131062. 1102.96   7
   0  -3   8 136552. 941.157   8
   0  -3   8 124851. 996.846   4
   0   3   8 134866. 1046.77   3
   0   3   9 9125.48 271.754  77
   0  -3   9 12480.1 332.122  81
   0  -3   9 12679.5 317.624  78
   0   3  -9 13152.9 295.513  50
   0  -3   9 11644.6 311.658  51
   0   3  -9 12825.0 273.261  52
   0  -3   9 13140.7 306.241   4
   0   3   9 9424.48 264.984   3
   0   3   9 9269.92 281.378   7
   0  -3   9 14126.9 281.409   8
   0   3   9 9292.22 277.606   9
   0  -3  -9 9333.21 307.617  75
   0   3   9 9096.86 264.982  74
   0   3  -9 12704.8 290.037  76
   0  -3   9 12998.2 313.832  20
   0  -3   9 13037.8 261.345  21
   0   3  -9 12653.2 332.462  27
   0  -3  -9 8500.00 257.907  22
   0   3   9 9117.62 271.125  48
   0  -3   9 11779.2 241.152  66
   0  -3   9 11039.5 200.308  64
   0  -3  -9 9710.67 277.420  32
   0  -3   9 13345.9 317.744  12
   0   3   9 9143.92 262.266  16
   0   3  -9 13053.7 296.713  17
   0   3   9 9115.74 273.648  13
   0   3   9 9212.55 308.633  14
   0   3  -9 12673.9 275.726  85
   0   3   9 9748.87 288.888  88
   0  -3  -9 9277.27 301.729  87
   0  -3  -9 9190.74 315.696  82
   0  -3 -10 96662.5 1040.25  82
   0   3 -10 89051.5 769.777  52
   0  -3  10 84606.7 881.304  51
   0   3 -10 88646.6 809.722  50
   0  -3  10 86026.6 834.946   4
   0   3  10 92170.1 876.178   3
   0   3  10 90018.0 890.542   9
   0   3  10 88414.3 883.582   7
   0  -3  10 97219.8 774.674   8
   0  -3 -10 102001. 954.741  10
   0  -3  10 88207.4 924.503  81
   0  -3  10 87097.2 869.641  78
   0   3  10 86174.5 881.520  77
   0   3 -10 89410.7 813.815  76
   0   3  10 90666.2 868.377  74
   0  -3 -10 93569.1 992.816  75
   0  -3  10 88093.2 856.339  20
   0   3 -10 91429.6 924.552  27
   0  -3 -10 89543.0 860.772  22
   0  -3  10 86294.9 720.729  21
   0   3  10 89506.0 878.169  48
   0  -3  10 82333.1 695.043  66
   0  -3  10 74986.0 564.398  64
   0  -3 -10 95697.8 887.724  32
   0   3  10 88591.6 861.089  16
   0   3  10 85702.0 859.909  13
   0   3 -10 87611.4 808.651  17
   0   3  10 91549.7 984.245  14
   0  -3  10 86677.1 860.570  12
   0   3 -10 89866.5 783.153  85
   0   3  10 93812.6 933.011  88
   0  -3 -10 96296.6 997.373  87
   0   3 -10 95343.2 737.985  37
   0   3  11 40530.6 602.468  88
   0  -3 -11 40410.7 646.112  87
   0   3 -11 38543.8 507.246  85
   0  -3 -11 41898.3 679.615  82
   0   3 -11 38202.4 498.781  52
   0  -3  11 36568.0 574.124  51
   0   3 -11 37745.1 524.907  50
   0  -3 -11 42939.3 603.879   5
   0   3  11 37512.2 560.217   7
   0  -3  11 41950.5 502.079   8
   0   3  11 39102.6 578.549   9
   0   3  11 35357.7 543.429   3
   0  -3 -11 42210.4 612.358  10
   0  -3  11 36353.1 538.325   4
   0  -3  11 38133.2 597.741  81
   0   3  11 38834.0 580.113  77
   0   3 -11 38760.7 489.862  79
   0  -3  11 37209.4 563.200  78
   0  -3 -11 40220.3 651.292  75
   0   3 -11 38593.0 528.942  76
   0   3  11 37215.0 549.412  74
   0  -3 -11 38756.2 551.172  22
   0  -3  11 36197.6 458.194  21
   0  -3  11 37311.1 550.482  20
   0   3  11 38630.5 570.847  48
   0  -3  11 33489.7 444.065  66
   0  -3  11 31205.6 334.663  64
   0  -3 -11 40552.1 567.413  32
   0   3  11 35663.1 536.136  13
   0  -3  11 37309.4 554.665  12
   0   3  11 38165.3 559.154  16
   0   3  11 39477.3 640.681  14
   0   3  11 39213.6 309.118  55
   0   3 -11 42292.6 479.299  37
   0  -3 -12 1948.94 159.714  87
   0   3  12 2225.68 156.609  88
   0   3 -12 1715.52 118.239  85
   0  -3 -12 1746.49 161.223  82
   0   3 -12 1601.92 120.078  50
   0   3 -12 1716.82 116.531  52
   0  -3  12 1648.95 143.226  51
   0  -3 -12 1962.13 151.050  10
   0   3  12 1907.43 135.438   7
   0  -3  12 1597.18 127.834   4
   0  -3 -12 2004.48 145.990   5
   0  -3  12 1840.23 110.321   8
   0  -3  12 1641.36 138.605  81
   0   3  12 1855.63 144.571  77
   0   3 -12 1970.88 122.196  79
   0  -3  12 1546.55 132.576  78
   0  -3 -12 1763.07 156.170  75
   0   3 -12 1837.24 128.171  76
   0  -3 -12 1677.56 128.129  22
   0  -3  12 1759.74 109.734  21
   0   3  12 1863.97 139.515  48
   0  -3  12 1662.30 111.564  66
   0  -3  12 1645.27 76.0648  64
   0  -3 -12 1745.50 130.702  32
   0   3  12 1714.93 123.482  35
   0   3  12 1684.42 125.088  13
   0  -3  12 1569.78 129.763  12
   0   3  12 1911.08 158.042  14
   0   3  12 2370.41 148.829  16
   0   3  12 2045.51 69.7095  55
   0  -3 -12 1735.58 123.891  41
   0   3 -12 1845.63 105.332  37
   0   3 -12 1810.68 108.699  36
   0  -3 -13 1564.16 158.154  82
   0   3  13 1544.87 141.904  84
   0   3 -13 895.017 104.891  50
   0   3 -13 610.648 83.7291  52
   0  -3  13 576.298 101.539  51
   0   3 -13 704.347 87.3241  85
   0   3  13 1612.36 139.040  88
   0  -3 -13 1410.50 150.558  87
   0  -3  13 576.733 105.212  81
   0   3  13 1344.52 127.589  77
   0   3 -13 851.004 93.1808  79
   0  -3  13 652.007 101.287  78
   0   3 -13 476.107 87.8857  76
   0  -3 -13 1538.02 153.668  75
   0  -3 -13 1522.72 124.877  22
   0  -3  13 594.493 82.3207  21
   0  -3 -13 1519.29 133.119   5
   0   3  13 1684.96 131.734   7
   0  -3 -13 1286.09 138.958  10
   0   3 -13 645.794 88.5051   1
   0  -3  13 987.865 100.156  66
   0  -3  13 605.900 52.9412  64
   0   3  13 1225.49 114.360  16
   0   3  13 1312.56 116.139  13
   0   3  13 1123.70 110.018  35
   0  -3  13 673.885 85.2217  29
   0  -3 -13 1254.63 116.188  32
   0   3  13 1406.94 61.1012  55
   0   3 -13 978.522 87.4128  36
   0  -3 -13 1375.94 116.250  41
   0   3 -13 577.758 71.7278  37
   0  -3 -14 161694. 1203.58  19
   0   3  14 138946. 1150.63  13
   0  -3 -14 159711. 1445.56  82
   0   3  14 155253. 1304.73  84
   0   3 -14 142667. 1093.86  52
   0   3 -14 141739. 1150.70  50
   0  -3  14 147409. 1278.09  51
   0  -3 -14 166534. 1417.19  87
   0   3  14 155252. 1290.08  88
   0   3 -14 142719. 1111.84  85
   0  -3  14 147539. 1250.89  78
   0   3 -14 142870. 1076.87  79
   0  -3  14 150565. 1304.63  81
   0   3 -14 142921. 1145.82  76
   0  -3  14 143027. 1068.06  21
   0  -3 -14 152581. 1197.21  22
   0  -3 -14 169565. 1336.01   5
   0  -3 -14 170000. 1393.45  10
   0   3  14 149323. 1226.30   7
   0   3 -14 146629. 1119.97   1
   0  -3  14 140596. 1100.33  66
   0  -3  14 142232. 1046.32  62
   0  -3 -14 147508. 784.223  61
   0   3  14 153886. 738.366  55
   0   3 -14 155554. 1044.33  36
   0  -3 -14 159923. 1175.64  41
   0   3  14 146920. 1155.38  35
   0  -3 -14 166465. 1229.75  32
   0  -3  14 143464. 1085.27  29
   0  -3  15 337579. 2069.96  78
   0   3 -15 332158. 1838.70  79
   0  -3  15 343327. 2116.24  81
   0   3 -15 322944. 1930.61  50
   0   3 -15 328420. 1855.00  52
   0  -3  15 336122. 2103.89  51
   0   3  15 357467. 2140.30  84
   0  -3 -15 386516. 2364.45  82
   0   3 -15 326084. 1913.40  76
   0  -3 -15 359406. 1971.65  19
   0  -3 -15 345048. 1967.20  22
   0   3  15 361784. 2136.00  88
   0  -3 -15 388020. 2321.65  87
   0   3 -15 327250. 1865.49  85
   0  -3  15 328915. 1914.93  66
   0  -3  15 325537. 1754.30  62
   0  -3  15 332521. 1846.79  29
   0  -3 -15 387021. 2183.09   5
   0  -3 -15 397160. 2269.67  10
   0   3  15 359449. 2123.04   3
   0   3 -15 330811. 1864.77   1
   0   3  15 323546. 1925.98  13
   0   3 -15 346954. 1752.67  36
   0  -3 -15 369369. 1929.19  41
   0  -3 -16 23020.2 445.796  19
   0  -3 -16 21931.3 442.062  22
   0   3  16 23817.9 506.559  84
   0  -3 -16 24122.1 558.105  82
   0  -3 -16 23300.7 527.160  83
   0  -3  16 24190.7 517.954  51
   0   3 -16 22333.1 423.363  52
   0   3 -16 22080.2 447.917  50
   0   3  16 22953.7 501.841  49
   0  -3  16 24011.6 517.997  81
   0   3 -16 22082.7 419.467  79
   0  -3  16 23546.2 496.750  78
   0  -3 -16 24400.2 548.111  87
   0   3 -16 23337.8 444.235  85
   0   3  16 22653.4 499.222  88
   0  -3  16 22291.4 456.258  66
   0  -3  16 20757.0 240.113  63
   0  -3  16 22950.3 390.648  62
   0  -3  16 22356.1 420.283  29
   0   3  16 22013.6 487.275   3
   0  -3 -16 25260.7 519.738   5
   0   3 -16 23668.3 436.349   1
   0  -3 -16 25118.5 537.924  10
   0  -3  16 25188.5 485.021  17
   0   3 -16 23122.1 515.209  15
   0   3  16 21550.1 442.802  13
   0   3 -16 24498.3 395.859  36
   0  -3 -16 23005.1 421.634  41
   0  -3 -17 9641.04 302.415  19
   0  -3 -17 9716.15 301.210  22
   0  -3 -17 10358.7 380.388  82
   0  -3 -17 9608.79 358.663  83
   0   3  17 9834.70 344.142  84
   0   3 -17 9635.98 307.928  50
   0   3 -17 10655.1 299.884  52
   0   3  17 9588.75 339.280  49
   0  -3  17 9868.20 345.396  51
   0  -3  17 10145.2 351.119  81
   0  -3  17 9781.99 337.662  78
   0   3 -17 10001.2 290.121  79
   0   3 -17 9946.91 303.310  85
   0   3  17 10062.9 341.787  88
   0  -3 -17 9870.09 364.845  87
   0  -3  17 9916.22 322.257  66
   0  -3  17 9655.42 258.113  62
   0  -3  17 9253.74 302.396  31
   0   3 -17 10030.4 289.621   1
   0   3  17 9384.58 329.569   3
   0  -3 -17 10185.0 340.086   5
   0  -3 -17 10253.7 354.121  10
   0  -3  17 10531.0 320.759  17
   0   3 -17 9675.30 350.449  15
   0  -3 -17 9893.19 283.877  41
   0  -3 -18 29851.2 533.374  19
   0   3  18 29743.6 588.098  84
   0  -3 -18 29545.4 622.138  83
   0  -3 -18 29919.6 642.104  82
   0   3 -18 25827.6 513.502  50
   0  -3  18 28252.2 583.068  51
   0   3  18 28629.2 586.739  49
   0  -3  18 27303.3 568.196  78
   0  -3  18 28398.0 585.994  81
   0   3 -18 26069.5 478.529  79
   0   3 -18 26041.4 495.224  85
   0  -3 -18 29900.0 640.130  87
   0   3  18 27434.5 580.294  88
   0  -3  18 29062.8 568.803  66
   0  -3  18 26266.1 424.819  62
   0  -3  18 25267.9 505.719  31
   0   3  18 27086.3 514.174  35
   0   3  18 29146.0 587.589   3
   0  -3 -18 31112.1 618.614  10
   0  -3 -18 29149.9 551.078   9
   0  -3 -18 31599.3 605.969   5
   0  -3  18 30492.1 477.338   6
   0   3 -18 26890.8 480.975   1
   0  -3  18 29796.1 550.788  17
   0   3 -18 27022.0 576.845  15
   0  -3 -18 29109.2 480.049  41
   0  -3 -19 367972. 2420.69  83
   0   3  19 355343. 2301.45  84
   0  -3  19 352203. 2341.10  51
   0   3  19 355575. 2301.50  49
   0   3 -19 332270. 2105.81  50
   0   3 -19 330609. 2008.87  79
   0  -3  19 364554. 2343.08  81
   0  -3  19 352245. 2279.13  78
   0  -3 -19 365450. 2136.18  19
   0  -3  19 362891. 2295.73  66
   0  -3 -19 363517. 1986.66  41
   0  -3  19 321393. 2088.40  31
   0   3  19 345750. 2120.09  35
   0  -3 -19 342035. 2174.11   9
   0  -3 -19 385832. 2361.33   5
   0   3 -19 344417. 1992.64   1
   0  -3  19 366466. 1962.65   6
   0   3  19 364817. 2333.35   3
   0  -3 -19 382033. 2471.80  87
   0   3 -19 336186. 2059.39  85
   0   3  19 344245. 2257.80  88
   0  -3  19 377354. 2213.90  17
   0   3  19 329929. 2152.44  11
   0  -3 -19 383416. 2411.82  10
   0   3 -19 340339. 2294.39  15
   0   3 -20 108857. 1084.24  85
   0  -3 -20 111570. 1299.01  87
   0   3  20 110496. 1189.34  88
   0  -3  20 119635. 1265.13  66
   0  -3 -20 113468. 995.240  41
   0  -3  20 105345. 1104.05  31
   0   3  20 107218. 1101.64  35
   0  -3  20 100329. 1001.14  29
   0  -3 -20 117867. 1234.39   5
   0   3  20 115263. 1235.43   3
   0  -3  20 117804. 1013.63   6
   0  -3 -20 112166. 1142.93   9
   0  -3  20 118363. 1272.75  51
   0  -3 -20 117592. 1293.77  83
   0   3  20 112603. 1207.18  84
   0  -3  20 114567. 1229.35  78
   0  -3  20 117368. 1261.95  81
   0   3 -20 109227. 1049.65  79
   0   3  20 103300. 1117.37  11
   0  -3  20 124274. 1190.21  17
   0  -3 -20 117658. 1276.50  10
   0   3 -20 112357. 1232.00  15
   0  -3  21 11553.6 413.623  66
   0   3  21 10844.7 360.917  11
   0   3 -21 11305.8 381.335  12
   0  -3  21 12739.3 384.041  17
   0   3 -21 11623.6 400.071  15
   0  -3 -21 12231.1 417.486  10
   0  -3  21 10812.7 358.855  31
   0  -3  21 10711.4 325.831  29
   0   3  21 10759.2 352.614  35
   0  -3  21 8353.44 218.630  56
   0  -3 -21 11442.6 393.152   5
   0  -3 -21 11032.7 358.780   9
   0  -3  21 12430.7 324.491   6
   0   3  21 13320.1 422.925   3
   0  -3  21 12326.1 420.452  51
   0   3 -21 11694.2 344.557  79
   0  -3  21 11896.8 402.128  78
   0  -3  21 12707.6 425.897  81
   0   3  21 10961.1 379.031  88
   0  -3 -21 12639.4 435.928  87
   0   3 -21 11853.6 358.844  85
   0   3  21 11367.7 391.460  84
   0  -3 -21 11910.6 424.904  83
   0   3  22 6275.12 302.627  84
   0  -3 -22 6635.91 329.679  83
   0  -3  22 6946.05 330.994  51
   0  -3  22 6971.35 342.063  66
   0   3 -22 6611.23 232.781  42
   0   3  22 6093.16 277.972  35
   0  -3  22 5957.53 276.054  31
   0  -3 -22 6117.02 277.698   9
   0   3  22 7099.16 326.097   3
   0  -3  22 7617.13 262.086   6
   0  -3  22 6846.43 319.372  78
   0  -3  22 7024.97 328.766  81
   0   3 -22 6535.71 268.305  79
   0   3 -22 6830.05 284.863  85
   0  -3 -22 6386.40 329.236  87
   0   3  22 5923.81 294.636  88
   0   3 -22 6015.54 291.089  12
   0  -3  22 7258.77 300.327  17
   0   3 -22 6386.22 310.412  15
   0   3  22 6058.43 279.165  11
   0   3  23 68058.6 972.787  84
   0  -3 -23 66137.3 1011.68  83
   0  -3  23 70119.4 1040.07  51
   0   3 -23 64168.9 905.626  50
   0   3  23 66505.7 980.058  49
   0  -3  23 72844.4 1095.50  66
   0   3 -23 64708.1 737.532  42
   0  -3  23 63254.1 900.674  31
   0   3  23 67934.7 914.447  35
   0   3 -23 66352.5 897.780  85
   0   3  23 62214.0 934.071  88
   0  -3 -23 64264.2 1015.33  87
   0   3 -23 62300.7 907.637   4
   0  -3 -23 68868.6 928.379   9
   0   3  23 70922.7 1033.42   3
   0  -3  23 72952.2 833.881   6
   0  -3  23 60950.4 890.347  19
   0   3 -23 62986.1 932.271  12
   0  -3  23 74228.3 974.110  17
   0  -3  23 59214.9 861.412  10
   0   3  23 58943.7 878.000  11
   0   3 -23 64970.2 969.419  15
   0   3 -23 67366.9 930.234  11
   0  -3  23 72838.1 1047.33  81
   0  -3  23 68246.2 1010.26  78
   0   3 -23 65138.0 852.950  79
   0  -3  24 215.034 95.5366  17
   0  -3  24 379.700 114.358  19
   0   3 -24 394.996 115.005  12
   0   3 -24 238.210 104.043  11
   0   3 -24 286.082 109.359  15
   0   3  24 353.436 109.926  35
   0   3  24 435.896 115.391   3
   0  -3 -24 191.258 92.1779   9
   0  -3  24 239.902 98.4698  10
   0   3 -24 431.999 117.904   4
   0   3 -24 381.765 109.768  50
   0   3  24 286.717 114.924  49
   0  -3  24 348.170 137.030  66
   0   3 -24 538.601 111.469  79
   0  -3  24 241.562 115.729  78
   0  -3  24 203.077 119.048  81
   0   3 -24 400.168 108.555  85
   0   3 -25 49048.4 808.637  11
   0  -3  25 55988.0 874.601  17
   0   3 -25 46740.6 835.521  12
   0   3 -25 47645.9 847.951  15
   0  -3  25 41075.8 731.907  10
   0   3  25 44036.3 770.959  35
   0   3  25 43475.1 786.288   3
   0  -3 -25 44430.4 770.846   9
   0  -3  25 42637.2 760.757   5
   0   3 -25 47468.8 820.287   4
   0  -3  25 52977.8 994.903  66
   0  -3  25 44176.4 777.944  19
   0  -3  25 53935.9 932.480  81
   0  -3  25 52368.2 923.050  78
   0   3  25 43651.1 807.672  49
   0   3 -25 48474.0 817.564  50
   0  -3  26 11493.2 446.804  81
   0   3  26 10190.4 397.338  49
   0   3 -26 10382.7 391.775  50
   0  -3  26 11674.9 412.166  17
   0   3 -26 9442.76 392.025  15
   0   3 -26 9802.98 394.787  12
   0   3 -26 10291.8 380.881  11
   0  -3  26 8425.50 341.280  10
   0   3  26 10564.6 385.541  35
   0   3 -26 10442.2 396.534   4
   0   3  26 9625.99 371.204   3
   0  -3 -26 10053.9 373.445   9
   0  -3  26 9158.99 360.325   5
   0  -3  26 11551.0 487.150  66
   0  -3  26 8926.43 355.608  19
   0  -3 -26 9801.11 414.127  87
   0  -3 -26 9982.15 419.387  83
   0  -3  27 10469.5 430.313  81
   0   3 -27 9941.81 391.854  50
   0  -3  27 11394.3 455.293  51
   0   3  27 7458.58 353.568  49
   0   3  27 7194.85 327.069  11
   0   3 -27 9826.74 396.415  15
   0   3 -27 9205.34 363.565  11
   0  -3  27 11372.7 409.615  17
   0   3  27 7589.96 334.153  35
   0  -3 -27 7856.35 336.402   9
   0   3  27 6424.33 307.291   3
   0  -3  27 8422.51 348.381   5
   0   3 -27 9572.31 387.024   4
   0  -3  27 10152.6 467.443  66
   0  -3  27 8842.15 356.385  19
   0   3  27 7526.69 352.697  84
   0  -3 -27 7348.06 371.490  83
   0  -3 -27 8005.44 378.619  87
   0   3 -27 9952.82 380.640  85
   0   3  27 7136.11 340.697  88
   0  -3  28 278.724 121.719  81
   0   3 -28 338.730 100.792  79
   0   3  28 354.953 120.743  49
   0  -3  28 268.550 123.940  51
   0   3 -28 269.242 117.202  50
   0   3 -28 285.926 97.3056  11
   0   3  28 309.956 102.636  11
   0  -3  28 317.968 104.337  19
   0   3 -28 268.749 112.629  15
   0  -3  28 343.545 103.520  17
   0   3  28 514.075 116.923  35
   0   3 -28 381.056 116.223   4
   0   3  28 291.706 95.6178   3
   0  -3  28 354.024 108.435   5
   0  -3 -28 484.319 111.674   9
   0  -3  28 411.330 146.296  66
   0  -3 -28 321.089 128.086  87
   0   3  28 319.338 114.296  88
   0  -3 -28 292.702 123.228  83
   0   3 -28 304.552 109.243  85
   0   3  28 383.118 126.461  84
   0  -3  29 67265.5 1107.65  78
   0   3 -29 66536.6 958.736  79
   0   3  29 61708.3 1018.55  49
   0   3 -29 65788.7 1009.71  50
   0  -3  29 68513.2 1120.71  51
   0  -3  29 72693.9 1040.77  17
   0   3  29 58087.1 939.641  11
   0   3  29 57788.1 910.323  35
   0   3  29 52226.2 873.530   3
   0  -3  29 56331.0 917.928   5
   0   3 -29 63207.1 1014.29   4
   0  -3  29 68799.2 1198.77  66
   0   3 -29 66998.4 994.753  85
   0  -3 -29 61840.4 1060.92  87
   0   3  29 60858.8 994.866  88
   0   3  29 59665.3 1000.36  86
   0  -3 -29 62321.5 1061.84  83
   0  -3  29 57199.3 925.000  19
   0  -3  30 3273.16 233.345  19
   0   3  30 4197.94 251.040  35
   0   3 -30 3900.64 269.078   4
   0  -3  30 3245.06 236.665   5
   0   3  30 3894.54 246.496   3
   0   3  30 4381.34 285.403  49
   0  -3  30 3655.53 285.254  51
   0   3 -30 3797.36 261.283  50
   0   3  30 4222.98 280.005  88
   0  -3 -30 3831.83 284.049  87
   0   3 -30 3663.27 255.499  85
   0   3  30 4244.39 281.637  86
   0   3  30 4224.14 258.223  11
   0  -3  30 3804.00 249.369  17
   0   3 -30 3906.95 249.690  79
   0  -3  30 3538.74 274.878  78
   0  -3 -30 4333.88 297.051  83
   0  -3  31 83559.7 1150.19  19
   0   3 -31 90578.8 1275.87  28
   0   3  31 89186.4 1150.13  35
   0   3 -31 93617.9 1261.26   4
   0   3  31 78748.0 1103.33   3
   0  -3  31 81388.9 1147.30   5
   0   3 -31 93239.5 1242.18  50
   0   3  31 97187.5 1317.71  49
   0  -3  31 98338.9 1364.59  51
   0   3  31 94876.9 1294.69  88
   0   3  31 98111.8 1320.62  86
   0  -3 -31 99062.2 1387.56  87
   0   3 -31 94925.8 1212.76  85
   0   3  31 98156.1 1247.29  11
   0  -3  31 98300.0 1364.53  78
   0  -3  31 97821.3 1349.34  81
   0   3 -31 95912.6 1184.16  79
   0  -3 -31 99278.3 1378.73  83
   0   3 -32 509.575 135.509  28
   0   3  32 509.957 120.599  35
   0  -3  32 317.625 116.926   5
   0   3  32 516.629 118.918   3
   0  -3  32 395.018 137.753  51
   0   3 -32 649.160 138.644  50
   0   3  32 549.016 144.408  49
   0  -3 -32 633.875 164.020  87
   0   3  32 605.805 150.539  88
   0   3 -32 495.578 131.355  85
   0   3  32 491.554 133.101  86
   0  -3  32 404.513 117.819  19
   0  -3  32 326.814 131.638  78
   0  -3  32 471.844 141.044  81
   0   3 -32 496.404 123.649  79
   0  -3 -32 382.181 148.541  83
   0   3  33 14650.1 473.838   3
   0  -3  33 12157.7 443.339   5
   0   3 -33 14029.1 481.777  50
   0  -3  33 14900.0 536.757  51
   0   3  33 18773.4 584.460  49
   0   3  33 17843.0 566.445  88
   0   3  33 18622.5 581.246  86
   0   3 -33 14487.8 479.750  85
   0  -3  33 14641.8 537.442  78
   0  -3  33 14836.1 530.384  81
   0  -3 -33 16553.9 558.291  80
   0   3 -33 13872.1 456.069  79
   0   3 -33 14277.2 507.084  28
   0   3  33 16034.2 482.513  35
   0  -3 -33 17696.9 596.177  83
   0   3  34 7528.77 341.709   3
   0  -3  34 8569.93 378.475   5
   0   3  34 10749.7 452.106  49
   0   3 -34 9857.33 413.773  50
   0  -3  34 10406.0 455.454  51
   0   3 -34 9896.44 396.120  85
   0   3  34 10152.6 439.241  86
   0   3  34 10583.1 444.525  88
   0  -3  34 10303.7 445.961  81
   0  -3  34 10428.8 458.173  78
   0  -3 -34 10024.7 447.734  80
   0   3 -34 10048.0 391.890  79
   0   3 -34 10298.0 436.161  28
   0   3  34 9318.77 376.059  35
   0  -3 -34 10786.6 476.797  83
   0  -3  35 33187.8 744.731   5
   0   3  35 34629.1 729.886   3
   0   3 -35 36804.0 796.240  50
   0  -3  35 38616.8 870.955  51
   0   3  35 44932.0 911.734  49
   0   3  35 44956.0 912.895  88
   0   3 -35 38093.6 774.777  85
   0   3  35 44210.6 899.855  86
   0  -3  35 39100.1 880.901  78
   0   3 -35 38768.0 766.944  79
   0  -3 -35 41786.3 905.821  80
   0  -3 -35 43070.0 941.799  83
   0   3 -35 37286.6 829.864  28
   0   3  35 39095.5 766.440  35
   0   3 -36 3437.11 268.943  28
   0   3  36 4321.69 268.576  35
   0   3  36 4046.45 257.392   3
   0  -3  36 3021.54 240.855   5
   0   3  36 3880.57 247.111   1
   0  -3  36 3482.80 289.330  51
   0   3 -36 3353.24 259.618  50
   0   3  36 5551.62 332.786  49
   0   3  36 5129.84 326.031  86
   0   3 -36 3406.64 245.966  85
   0   3  36 5050.62 322.151  88
   0  -3 -36 4751.88 322.344  80
   0  -3  36 3307.00 278.528  78
   0   3 -36 3323.86 239.484  79
   0  -3  36 3109.02 245.087  19
   0  -3 -36 4893.01 335.538  83
   0   3  37 16668.6 506.509  35
   0   3  37 16617.0 502.073   1
   0  -3  37 17915.9 559.723   5
   0   3  37 15011.9 490.380   3
   0   3 -37 20788.3 602.425  50
   0  -3  37 22696.8 676.536  51
   0   3  37 19833.1 617.866  49
   0   3 -37 20893.8 576.349  85
   0   3  37 19265.4 599.955  86
   0   3  37 19379.6 613.045  88
   0   3 -37 21332.1 573.628  79
   0  -3  37 23078.9 688.331  78
   0  -3 -37 18938.7 620.203  80
   0  -3  37 19365.1 572.614  19
   0  -3 -37 19687.6 646.532  83
   0   3  38 10048.5 396.582  35
   0   3  38 9063.70 385.332   3
   0  -3  38 9396.32 409.898   5
   0   3 -38 10470.1 412.689  52
   0   3 -38 11069.9 447.051  50
   0   3  38 11636.4 481.634  49
   0   3 -38 10687.5 419.759  85
   0   3  38 11767.2 478.140  86
   0   3  38 11669.6 484.913  88
   0   3 -38 10833.3 414.899  79
   0  -3  38 11218.8 491.506  78
   0  -3 -38 11147.3 482.890  80
   0  -3 -38 11530.4 504.120  83
   0  -3  38 10088.4 421.531  19
   0   3  39 259.898 121.274  86
   0   3  39 433.442 151.095  88
   0   3  39 299.915 112.579  35
   0  -3 -39 531.897 162.295  83
   0   3 -39 206.800 112.087  85
   0   3  39 562.568 150.293  49
   0   3 -39 233.571 116.571  50
   0   3 -39 234.591 112.446  52
   0  -3  39 201.194 110.360  19
   0  -3  39 320.007 138.678  78
   0  -3 -39 455.710 156.316  80
   0   3 -39 164.060 99.3210  79
   0  -3  39 263.121 112.256   5
   0  -3  40 652.166 149.848  19
   0  -3 -40 1199.57 160.650  22
   0   3 -40 642.150 147.968  85
   0   3  40 1562.21 219.640  88
   0   3  40 1257.24 187.881  86
   0   3  40 1192.30 166.619  35
   0   3 -40 513.899 150.890  28
   0  -3 -40 1402.77 218.377  83
   0   3 -40 894.202 153.810  52
   0   3 -40 612.713 144.339  50
   0   3  40 1462.90 202.710  49
   0   3  40 1109.64 153.436  14
   0  -3 -40 1204.99 198.607  47
   0   3 -40 699.160 141.613  79
   0  -3  40 540.243 164.801  78
   0  -3 -40 1422.03 217.045  80
   0  -3  40 684.176 147.565   5
   0  -3 -41 87442.6 1328.79  47
   0   3 -41 87738.3 1288.09  28
   0   3  41 83334.3 1166.64  35
   0   3 -41 84672.1 1177.76  85
   0   3  41 93554.7 1331.88  86
   0   3  41 93660.1 1376.25  88
   0   3 -41 84837.2 1177.16  52
   0   3 -41 85134.3 1229.68  50
   0   3  41 97066.7 1371.32  49
   0  -3 -41 96122.8 1446.30  83
   0   3  41 69231.6 1062.65  14
   0  -3  41 81809.1 1217.01  19
   0  -3 -41 80330.5 1089.91  22
   0   3 -41 87468.2 1184.04  79
   0  -3 -41 90089.7 1366.89  80
   0  -3  41 94294.5 1415.32  78
   0  -3 -42 605.103 160.615  47
   0   3 -42 353.683 129.270  85
   0  -3 -42 650.466 182.819  83
   0   3  42 591.578 171.548  49
   0   3 -42 245.173 128.371  50
   0   3 -42 301.067 122.021  52
   0   3  42 586.711 142.493  35
   0   3 -42 275.664 135.043  28
   0   3  42 695.839 156.039  86
   0   3  42 837.376 183.789  88
   0  -3  42 79.5396 115.854  19
   0   3  42 430.832 119.448  14
   0   3 -42 291.033 116.999  79
   0  -3 -42 704.792 179.230  80
   0  -3  42 174.331 137.842  78
   0  -3 -42 383.832 118.059  22
   0  -3 -43 1981.72 222.428  47
   0  -3 -43 1882.99 181.331  22
   0  -3 -43 1908.54 233.344  83
   0   3  43 2081.22 224.474  49
   0   3 -43 2265.62 212.683  50
   0   3 -43 2118.80 201.452  52
   0   3 -43 2138.64 216.593  28
   0   3 -43 2067.93 197.569  85
   0   3  43 2269.48 227.314  86
   0   3  43 2268.95 241.675  88
   0  -3  43 2081.26 217.123  19
   0   3  43 1548.24 172.439  14
   0  -3  43 2282.15 243.926  78
   0  -3 -43 2018.81 228.487  80
   0   3 -43 2262.16 202.724  79
   0   3 -43 2084.01 211.120  76
   0  -3 -44 444.186 162.386  47
   0  -3 -44 331.809 115.550  22
   0  -3 -44 464.057 177.645  83
   0   3  44 471.600 149.497  49
   0   3 -44 717.161 154.471  50
   0   3 -44 568.493 134.215  52
   0   3 -44 724.840 154.403  28
   0   3 -44 494.650 143.728  85
   0   3  44 505.132 161.071  88
   0   3  44 408.903 131.929  86
   0   3 -44 536.618 132.973  16
   0   3 -44 681.232 147.111  79
   0  -3 -44 459.056 165.185  80
   0  -3  44 787.979 170.611  78
   0   3 -44 634.385 149.681  76
   0  -3 -45 85442.7 1300.85  47
   0  -3 -45 84376.4 1107.12  22
   0  -3 -45 94749.8 1412.08  83
   0   3 -45 84229.9 1193.61  50
   0   3  45 97307.8 1343.76  49
   0   3 -45 85766.2 1157.87  52
   0   3 -45 85342.2 1224.32  28
   0   3  45 85851.1 1173.12  35
   0  -3  45 82098.5 1235.41  34
   0   3  45 93746.1 1291.50  86
   0   3  45 96529.4 1380.09  88
   0   3 -45 84896.8 1156.23  85
   0   3 -45 82084.8 1197.67  16
   0  -3 -45 89625.6 1340.16  80
   0  -3  45 98963.3 1431.38  78
   0   3 -45 87008.6 1150.49  79
   0   3 -45 89287.4 1232.84  76
   0  -3 -46 524.338 161.844  47
   0  -3 -46 596.512 126.986  22
   0   3 -46 763.797 143.511  16
   0  -3 -46 535.848 161.009  83
   0   3 -46 768.992 144.861  52
   0   3  46 795.657 168.238  49
   0   3 -46 840.515 146.026  50
   0   3 -46 808.544 150.545  28
   0  -3  46 688.556 160.360  34
   0   3  46 727.151 148.934  35
   0   3 -46 818.686 141.716  85
   0   3  46 949.262 177.993  88
   0   3  46 824.094 158.923  86
   0  -3  46 821.209 172.596  78
   0  -3 -46 599.993 162.835  80
   0   3 -46 827.082 137.445  79
   0   3  46 711.422 146.370  78
   0   3 -46 676.591 145.283  76
   0  -3  47 4844.96 327.991  71
   0   3 -47 6549.91 328.358  16
   0  -3 -47 7079.36 385.489  83
   0  -3 -47 6507.50 354.069  85
   0   3 -47 6284.98 322.551  50
   0   3  47 7133.19 346.655  86
   0   3 -47 6467.12 314.123  85
   0   3 -47 6772.64 333.793  76
   0  -3 -47 5806.08 291.374  22
   0  -3 -47 6201.39 350.061  47
   0   3  47 6266.65 318.159  35
   0  -3  47 6579.91 349.928  34
   0  -3  47 7485.53 394.133  78
   0   3 -47 6464.06 305.221  79
   0  -3 -47 6417.71 361.138  80
   0   3  47 7024.33 363.391  78
   0   3 -48 2589.84 210.173  16
   0   3  48 2395.61 208.102  35
   0  -3  48 2520.08 230.155  34
   0   3 -48 2711.74 209.135  85
   0   3  48 2534.97 219.378  86
   0  -3 -48 2438.25 236.991  83
   0  -3 -48 2226.52 221.781  85
   0   3 -48 2559.22 215.725  76
   0  -3 -48 2151.98 189.018  22
   0   3  48 2469.10 230.603  78
   0  -3  48 2852.21 253.327  78
   0  -3 -48 2315.85 234.819  80
   0   3 -48 2500.33 197.384  79
   0   3 -49 26038.3 618.673  16
   0  -3 -49 25543.3 658.956  85
   0  -3 -49 28270.0 718.961  83
   0  -3  49 25518.7 656.229  34
   0   3 -49 25668.4 588.353  85
   0   3  49 28033.2 690.113  78
   0   3 -49 26703.0 590.871  79
   0  -3 -49 26963.4 691.393  80
   0   3 -49 26847.5 624.418  76
   0  -3 -49 24967.1 573.773  22
   0   3 -49 24501.3 598.100  50
   0   3 -49 26426.1 598.531  52
   0  -3 -50 5618.18 315.072  47
   0  -3 -50 5518.05 271.248  22
   0   3 -50 7493.41 326.314  16
   0   3 -50 7687.08 319.187  52
   0   3 -50 7711.67 334.742  50
   0  -3  50 7535.05 359.498  34
   0   3 -51 27199.5 574.038  52
   0   3 -51 27780.5 603.383  50
   0  -3  51 27394.3 646.539  35
   0  -3  51 28045.1 661.075  34
   0   3  51 27184.9 603.470  86
   0  -3 -51 26461.3 640.705  47
   0  -3 -51 25587.8 560.729  22
   0   3 -51 28626.4 611.356  76
   0   3 -52 1077.58 135.489  76
   0  -3 -52 909.997 120.955  22
   0  -3 -52 853.706 142.022  47
   0  -3 -52 845.013 145.041  83
   0  -3 -52 781.498 139.089  85
   0   3 -52 1054.46 135.139  50
   0   3 -52 1083.37 131.619  52
   0  -3  52 1071.47 145.743  35
   0  -3  52 1168.81 160.513  34
   0  -3  52 1284.87 241.706  57
   0   3 -52 955.205 125.056  85
   0   3  52 975.719 134.964  86
   0   3  52 913.277 144.948  78
   0  -3 -53 835.315 129.741  79
   0   3  53 883.701 131.915  78
   0   3 -53 652.695 102.628  52
   0   3 -53 825.959 118.326  50
   0  -3 -53 844.713 113.516  22
   0   3 -53 753.521 114.190  76
   0  -3 -53 705.203 131.159  47
   0  -3  53 686.352 164.080  73
   0   3  53 696.802 117.049  18
   0  -3  53 784.541 130.563  35
   0  -3  53 775.978 133.507  34
   0  -3  53 702.967 197.184  57
   0   3 -53 742.722 110.073  85
   0   3  53 840.192 120.404  86
   0  -3 -53 871.480 138.646  83
   0  -3 -53 749.130 130.647  85
   0   3 -54 2491.21 172.419  76
   0  -3 -54 2046.75 176.091  47
   0  -3 -54 2118.03 157.503  22
   0  -3  54 2706.84 243.006  73
   0  -3 -54 2499.03 198.022  83
   0  -3 -54 2161.12 181.948  85
   0   3 -54 2684.55 178.253  50
   0   3 -54 2668.78 172.579  52
   0  -3  54 2812.71 206.436  35
   0  -3  54 2900.82 207.737  34
   0  -3  54 3575.33 327.106  57
   0   3 -54 2487.53 167.404  85
   0   3  54 2305.69 182.974  78
   0  -3 -54 2180.46 178.093  79
   0  -3  55 13757.2 490.076  73
   0  -3 -55 12865.4 390.315  47
   0  -3 -55 13174.4 359.749  22
   0  -3 -55 13388.3 390.822  79
   0   3  55 15124.3 420.276  78
   0   3 -55 14568.7 364.785  52
   0   3 -55 14028.8 371.176  50
   0  -3 -55 12842.0 386.396  85
   0  -3 -55 14596.9 421.686  83
   0  -3  55 14713.8 431.117  34
   0  -3  55 14960.5 431.961  35
   0  -3  55 17232.1 632.037  57
   0   3 -55 13845.6 358.066  85
   0   3 -55 13923.9 364.104  76
   0   3  56 773.487 110.507  78
   0  -3 -56 752.510 110.808  79
   0   3 -56 488.968 87.1325  50
   0   3 -56 541.021 85.3019  52
   0  -3 -56 675.702 105.060  85
   0  -3 -56 807.039 117.926  83
   0  -3  56 623.365 112.194  35
   0  -3  56 561.279 110.293  34
   0  -3  56 568.819 163.324  57
   0  -3  56 488.160 128.064  73
   0  -3 -56 830.972 115.698  47
   0   3 -56 452.581 82.7683  85
   0   3 -56 458.019 80.4113  76
   0  -3 -57 9897.70 303.714  79
   0   3  57 11406.0 329.488  78
   0   3 -57 10497.7 281.493  52
   0   3 -57 10284.4 289.551  50
   0  -3 -57 9528.60 300.252  85
   0  -3 -57 10650.6 324.291  83
   0  -3  57 11491.8 352.483  34
   0  -3  57 11061.8 347.809  35
   0  -3  57 12779.5 494.719  57
   0  -3  57 9769.97 372.813  73
   0  -3 -57 10478.7 317.746  47
   0   3 -57 10353.5 281.071  85
   0   3 -57 10440.6 278.744  76
   0  -3  58 646.831 112.601  73
   0  -3 -58 1066.98 109.983  83
   0  -3 -58 968.941 105.571  50
   0   3 -58 728.656 87.7612  50
   0   3 -58 710.695 82.0147  52
   0  -3  58 868.457 155.524  57
   0   3  58 1121.41 110.766  78
   0  -3 -58 1050.19 106.018  79
   0   3  58 1295.73 146.966  66
   0  -3  58 871.513 109.202  35
   0  -3  58 790.620 105.957  34
   0   3 -58 615.354 74.9134  76
   0   3 -58 713.154 83.2192  85
   0  -3 -58 1025.09 105.013  85
   0   3  59 2215.43 165.422  66
   0   3 -59 2104.55 116.939  85
   0  -3 -59 1729.20 119.667  85
   0   3 -59 1975.47 107.671  76
   0   3 -59 1850.38 115.754  50
   0  -3 -59 1847.69 126.495  50
   0   3  59 1969.84 127.086  78
   0  -3 -59 1806.89 122.095  79
   0  -3  59 2462.64 210.239  57
   0   3  60 534.326 89.0898  66
   0  -3 -60 449.591 68.4280  85
   0   3 -60 578.915 59.5792  76
   0  -3 -60 465.345 70.8597  50
   0  -3 -60 553.335 71.7784  52
   0   3 -60 599.035 69.4725  50
   0  -3 -60 506.231 70.4334  79
   0  -3 -61 2003.48 105.949  85
   0   3 -61 2207.58 106.271  50
   0  -3 -61 1895.55 107.830  50
   0  -3 -61 1996.45 107.599  52
   0  -3  61 2759.77 186.003  57
   0   3  61 2544.43 146.663  66
   0  -3 -61 2089.25 110.277  79
   0  -3 -62 1156.64 76.2785  79
   0  -3 -62 1170.55 74.4839  85
   0   4   0 30119.7 474.381  76
   0  -4   0 27874.7 505.907  75
   0   4   0 30751.9 487.221  74
   0   4   0 29889.6 458.733  50
   0  -4   0 30607.5 493.752  26
   0   4   0 33564.3 642.509  24
   0  -4   0 31848.3 492.261  23
   0  -4   0 29488.1 447.778  73
   0  -4   0 28323.4 363.950  53
   0   4   0 32046.0 511.676   8
   0  -4   0 32152.4 560.445   2
   0  -4   0 28094.5 361.720  57
   0  -4   0 30228.9 568.102  14
   0   4   0 33263.9 480.275  33
   0  -4   0 27774.6 495.444  82
   0  -4   1 4342.02 207.387  75
   0   4  -1 4592.31 192.307  74
   0   4  -1 4351.76 187.608  76
   0  -4  -1 3336.79 184.904  75
   0   4   1 3986.89 177.083  76
   0   4   1 4048.22 180.809  74
   0   4  -1 3878.13 86.5801  43
   0  -4  -1 3652.01 154.159  73
   0  -4  -1 3894.43 179.499  26
   0  -4   1 5058.02 203.427  23
   0   4   1 4282.16 238.200  24
   0  -4  -1 4151.19 180.563  23
   0  -4   1 4354.95 148.689  53
   0   4  -1 4695.02 195.247   8
   0  -4  -1 3958.53 204.186   2
   0   4   1 4506.56 197.027   8
   0  -4  -1 3682.41 132.232  57
   0  -4   1 4181.82 145.700  57
   0  -4   1 5075.20 241.366  14
   0   4  -1 4478.01 182.703  50
   0   4   1 3892.86 168.277  50
   0  -4  -1 3706.88 191.159  82
   0  -4   1 4102.13 200.403  82
   0   4  -1 4900.01 185.104  33
   0  -4  -2 483.022 96.0467  82
   0  -4   2 414.278 88.8661  82
   0   4  -2 498.713 76.8827  50
   0   4  -2 523.655 83.1194  76
   0  -4  -2 497.610 96.0504  75
   0   4   2 554.288 83.4925  74
   0   4  -2 572.737 85.5500  74
   0   4   2 581.799 84.0745  76
   0  -4   2 430.356 91.0744  75
   0  -4   2 606.419 88.3582  23
   0  -4  -2 618.627 85.8428  26
   0  -4  -2 988.426 98.9222  23
   0   4   2 496.937 108.749  24
   0  -4  -2 626.682 73.4596  73
   0  -4   2 532.101 56.5942  69
   0   4  -2 541.432 76.6724   8
   0   4   2 446.001 78.3721   8
   0  -4  -2 662.074 102.874   2
   0  -4   2 491.788 68.3465  57
   0   4  -2 636.423 80.9122  33
   0  -4   2 508.031 54.3227  54
   0  -4   2 505.804 69.8645  53
   0  -4   2 475.353 108.678  14
   0   4   2 647.312 61.2055  18
   0  -4  -3 174.142 77.3439  75
   0   4   3 473.535 81.6021  74
   0   4  -3 77.9465 64.3976  74
   0   4   3 479.808 81.6860  76
   0  -4   3 372.991 85.9842  75
   0   4  -3 110.725 62.5760  76
   0   4   3 178.104 74.2786  48
   0   4  -3 151.216 86.8333  27
   0  -4   3 227.087 73.3717  23
   0  -4  -3 262.285 67.8178  23
   0  -4  -3 206.446 67.2273  26
   0   4   3 80.1071 86.7672  24
   0  -4   3 196.244 41.4764  69
   0  -4  -3 140.206 50.0810  73
   0  -4   3 171.809 57.3289  57
   0  -4   3 186.855 59.6776  53
   0  -4   3 181.427 38.4191  54
   0   4   3 62.9219 56.2204   8
   0  -4  -3 107.618 73.9263   2
   0  -4   3 179.678 78.6027  82
   0   4  -3 274.809 66.9114  50
   0   4   3 263.199 49.2018  18
   0  -4   3 325.936 102.072  14
   0   4  -3 116.963 68.4516  17
   0   4  -3 94.9408 50.1798  33
   0  -4  -3 215.296 80.1006  82
   0   4  -4 16362.9 347.696  50
   0   4   4 15826.4 454.886  24
   0  -4   4 18439.9 440.272  20
   0  -4  -4 14659.4 339.779  26
   0  -4   4 16198.3 231.483  69
   0   4   4 16145.8 378.071  48
   0   4  -4 16708.5 358.505  76
   0   4  -4 16294.7 364.404  74
   0  -4   4 14553.2 370.180  75
   0   4   4 15747.6 363.015  76
   0  -4  -4 15063.7 374.786  75
   0   4   4 16323.8 363.947  74
   0  -4   4 15314.4 310.842  53
   0  -4   4 16085.0 229.586  54
   0  -4  -4 14681.6 378.081   2
   0   4  -4 15226.8 342.109   6
   0   4  -4 15998.7 384.088   2
   0   4   4 15535.3 377.567   8
   0  -4   4 15042.9 309.369  57
   0  -4   4 14897.8 361.951  82
   0  -4  -4 13725.1 356.248  82
   0   4   4 17603.0 303.010  18
   0  -4   4 15842.1 431.835  14
   0   4  -4 14546.3 368.183  17
   0   4   4 16656.6 449.401  14
   0   4  -4 17095.0 331.008  33
   0   4  -4 15017.8 412.688  27
   0  -4   4 17389.3 369.373  30
   0   4   5 19965.3 416.718  76
   0   4  -5 19838.4 402.626  74
   0   4   5 20312.9 418.816  74
   0  -4  -5 17252.2 408.605  75
   0   4  -5 19981.8 394.186  76
   0  -4   5 19415.1 425.129  75
   0   4   5 20212.0 433.282  48
   0  -4   5 21631.9 473.116  20
   0  -4  -5 18749.1 388.845  26
   0   4   5 21606.9 521.489  24
   0  -4  -5 17082.7 310.112  71
   0  -4  -5 16651.0 235.874  72
   0  -4   5 19010.6 239.967  69
   0  -4   5 18880.3 408.670  82
   0  -4  -5 16873.8 400.356  82
   0  -4   5 19050.3 367.208  57
   0  -4   5 19232.5 240.969  54
   0  -4   5 21735.5 410.405  30
   0   4  -5 18485.9 459.209  27
   0   4   5 20761.2 452.999   9
   0   4  -5 19318.8 383.888   6
   0   4  -5 20757.6 443.595   2
   0   4   5 19253.1 427.435   8
   0  -4  -5 18948.9 426.022   2
   0   4  -5 19736.9 384.273  50
   0  -4   5 21735.7 469.629  12
   0   4   5 21666.9 351.411  18
   0  -4   5 21437.7 498.156  14
   0   4   5 20435.2 503.078  14
   0   4  -5 18082.4 412.333  17
   0   4   6 30865.3 548.736  77
   0   4  -6 33157.1 500.632  50
   0  -4  -6 27542.1 480.552  26
   0   4   6 29311.3 614.379  24
   0  -4   6 36480.5 611.864  20
   0   4  -6 32887.4 523.125  74
   0   4   6 30318.1 531.265  74
   0  -4   6 31004.9 545.523  75
   0  -4  -6 26044.8 510.843  75
   0   4   6 30520.6 540.142  76
   0   4  -6 34420.3 519.466  76
   0   4   6 30552.7 552.473  48
   0  -4  -6 23812.3 311.362  46
   0  -4  -6 23759.2 348.582  71
   0  -4   6 32423.2 302.842  69
   0  -4   6 30877.5 423.518  66
   0  -4   6 32563.1 505.430  57
   0  -4   6 32485.7 302.989  54
   0  -4   6 35564.6 527.071  30
   0   4  -6 33186.3 625.640  27
   0   4   6 30734.3 574.659   9
   0  -4  -6 27200.3 518.791   2
   0   4  -6 33232.0 505.258   6
   0   4  -6 35739.2 578.840   2
   0  -4   6 34511.7 570.401   4
   0  -4  -6 22735.7 483.382  82
   0  -4   6 31691.8 535.970  82
   0   4   6 29259.9 425.010  18
   0  -4   6 35979.2 600.386  12
   0   4  -6 31885.5 553.568  17
   0   4   6 26686.2 583.979  14
   0  -4   6 35307.8 644.437  14
   0  -4   7 52030.5 783.512  81
   0  -4   7 56033.4 722.086  82
   0   4   7 58084.6 753.344  76
   0   4   7 57224.6 757.990  77
   0   4  -7 56904.6 670.980  50
   0  -4  -7 52165.0 674.347  26
   0  -4   7 56223.6 693.024  25
   0  -4   7 60335.8 789.777  20
   0   4   7 55226.9 855.991  24
   0   4   7 55090.4 733.422  74
   0  -4  -7 48076.9 711.510  75
   0   4  -7 57268.0 699.890  74
   0  -4   7 56464.1 748.294  75
   0   4  -7 57895.4 686.049  76
   0   4   7 56420.1 760.164  48
   0  -4  -7 46654.6 403.563  46
   0  -4  -7 48425.8 468.206  71
   0  -4   7 54405.5 392.589  69
   0  -4   7 53246.6 557.507  66
   0  -4   7 58184.4 718.219  57
   0  -4   7 56102.9 399.337  54
   0   4  -7 57539.1 822.786  27
   0  -4   7 60028.9 692.101  30
   0   4  -7 61228.9 773.635   2
   0  -4  -7 51322.4 720.650   2
   0   4   7 56337.7 782.262   7
   0   4   7 55364.9 776.360   9
   0   4  -7 58149.2 663.053   6
   0  -4   7 59490.6 754.649   4
   0   4  -7 55268.2 728.719  17
   0   4   7 54176.9 831.996  14
   0  -4   7 60912.7 786.110  12
   0  -4   7 61664.7 867.948  14
   0  -4  -7 47473.3 697.735  82
   0  -4   8 16314.9 400.215  57
   0  -4  -8 12842.2 381.766  82
   0   4  -8 15889.9 355.054  50
   0   4  -8 16305.2 437.522  27
   0   4   8 15271.2 454.817  24
   0  -4   8 17341.4 418.878  20
   0  -4   8 16384.6 377.315  25
   0  -4   8 15177.4 430.831  81
   0   4   8 16020.8 394.390  76
   0   4   8 16158.7 403.679  77
   0   4  -8 16009.6 360.616  76
   0  -4  -8 14535.1 398.413  75
   0   4   8 15682.0 389.264  74
   0   4   8 15943.3 400.835  48
   0  -4   8 14550.1 188.347  69
   0  -4  -8 12573.3 205.338  71
   0  -4   8 14115.4 282.399  66
   0  -4  -8 11810.5 167.086  65
   0  -4   8 16945.5 366.096  30
   0   4   8 15660.5 406.526   9
   0  -4  -8 13455.6 381.574   2
   0   4  -8 16218.4 342.179   6
   0   4   8 15171.3 407.759   7
   0   4  -8 17488.5 410.367   2
   0  -4   8 16303.8 391.871   4
   0   4   8 15432.6 386.219  16
   0  -4   8 17856.9 470.239  14
   0  -4   8 16887.4 415.926  12
   0   4   8 15719.6 448.534  14
   0   4  -8 15553.6 380.846  17
   0   4  -8 16178.7 199.846  40
   0  -4  -9 18970.8 465.126  75
   0   4   9 20104.1 445.176  74
   0   4  -9 20551.8 413.200  76
   0  -4   9 19414.1 419.128  25
   0  -4  -9 19085.9 422.591  22
   0  -4   9 21117.1 463.749  20
   0   4   9 19415.9 510.084  24
   0   4  -9 20293.4 487.437  27
   0  -4   9 20904.5 478.001  57
   0   4   9 20566.0 455.876  48
   0  -4   9 18415.6 323.684  66
   0  -4  -9 17763.4 444.700  82
   0   4  -9 20170.7 402.046  50
   0  -4   9 20735.6 407.521  30
   0   4  -9 21235.2 463.843   2
   0   4   9 20470.1 465.799   9
   0  -4   9 20908.8 448.361   4
   0   4   9 19911.2 464.551   7
   0   4  -9 20605.1 381.169   6
   0  -4   9 19733.6 492.792  81
   0   4   9 19978.1 450.733  77
   0  -4   9 22885.0 538.472  14
   0  -4   9 20578.5 459.059  12
   0   4  -9 19986.1 429.860  17
   0   4   9 18369.4 449.062  13
   0  -4   9 21267.7 240.091  18
   0   4   9 18589.9 492.712  14
   0   4   9 19438.2 435.059  16
   0   4  10 3913.46 206.348  74
   0  -4 -10 3898.44 234.433  75
   0   4 -10 4913.37 210.615  76
   0  -4 -10 3836.37 201.989  22
   0   4 -10 4876.66 253.010  27
   0  -4  10 4768.02 216.162  25
   0   4  10 3521.89 239.846  24
   0  -4  10 4565.58 227.518  20
   0  -4  10 4648.43 186.108  21
   0  -4 -10 4253.04 226.404  87
   0   4 -10 4828.47 197.568  85
   0   4  10 3891.75 221.071  88
   0   4  10 3437.51 205.965  48
   0  -4  10 4384.73 166.200  66
   0  -4  10 4210.35 152.314  64
   0  -4  10 5218.23 277.119  14
   0  -4  10 4758.61 117.810  18
   0   4 -10 5118.44 221.394  17
   0  -4  10 4594.56 226.268  12
   0   4  10 3511.19 232.651  14
   0   4  10 3375.37 200.272  13
   0   4  10 3540.54 195.456  16
   0  -4 -10 3649.19 223.413  82
   0   4 -10 4713.09 207.549  50
   0   4  10 3877.43 211.225  77
   0  -4  10 4229.99 253.414  81
   0   4  10 3492.13 203.444   9
   0   4  10 3697.27 209.588   7
   0  -4  10 4739.94 196.857   8
   0  -4  10 4561.14 223.636   4
   0   4 -10 5083.33 236.752   2
   0  -4 -11 28739.3 596.832  82
   0   4 -11 31217.8 521.870  50
   0   4 -11 32322.1 499.564  85
   0   4  11 32774.5 605.550  88
   0  -4 -11 28834.0 559.073  87
   0  -4  11 32069.3 643.763  81
   0   4  11 31708.7 573.576  77
   0   4 -11 32144.1 531.831  76
   0   4  11 31961.4 560.339  74
   0  -4 -11 31102.7 626.382  75
   0   4  11 31523.0 569.152  48
   0   4  11 30541.2 647.685  24
   0  -4 -11 29752.8 539.001  22
   0  -4  11 32006.8 478.148  21
   0  -4  11 31438.9 581.471  20
   0   4 -11 32486.1 621.684  27
   0  -4  11 34252.7 559.260  25
   0  -4  11 28865.1 420.025  66
   0  -4  11 27536.9 375.215  64
   0   4 -11 31682.4 543.885  17
   0  -4  11 33091.4 328.306  18
   0   4  11 32130.1 563.334  16
   0  -4  11 32624.4 588.096  12
   0   4  11 29854.8 560.481  13
   0  -4  11 37925.3 712.873  14
   0   4  11 30257.6 637.919  14
   0  -4  11 31817.9 563.062   4
   0   4  11 32521.1 589.741   9
   0   4 -11 33482.3 589.266   2
   0   4  11 30555.2 580.040   7
   0  -4  11 33985.5 519.079   8
   0   4  11 30143.2 530.667   3
   0  -4 -11 31660.3 560.066  10
   0   4 -11 32976.8 500.738  52
   0   4 -11 34870.3 495.882  37
   0  -4 -12 2722.47 214.132  82
   0   4 -12 1723.42 138.991  50
   0   4  12 3759.58 223.123  88
   0   4 -12 1854.74 134.790  85
   0  -4 -12 2939.21 202.618  87
   0  -4  12 2200.35 202.468  81
   0  -4  12 2267.32 178.279  78
   0   4  12 4005.94 216.688  77
   0   4 -12 1900.00 145.085  76
   0  -4 -12 3138.87 228.187  75
   0   4  12 3747.81 204.781  74
   0   4  12 3554.14 209.577  48
   0  -4  12 2029.41 134.093  21
   0  -4 -12 3694.35 206.749  22
   0  -4  12 2186.72 159.940  25
   0  -4  12 2098.63 174.525  20
   0   4 -12 1825.18 173.458  27
   0  -4  12 2058.92 125.546  66
   0  -4  12 1574.82 94.7047  64
   0  -4  12 2072.75 88.0057  18
   0   4  12 3044.34 191.332  13
   0   4  12 3559.36 234.653  14
   0  -4  12 1857.15 164.754  12
   0   4  12 3418.56 195.853  16
   0   4  12 3440.21 205.291   9
   0   4 -12 1831.75 158.374   2
   0  -4 -12 2955.10 195.086  10
   0   4  12 3334.17 189.598   3
   0  -4  12 2018.34 141.080   8
   0   4  12 3688.82 209.865   7
   0  -4 -12 3024.83 188.143   5
   0  -4  12 2016.08 166.603   4
   0   4 -12 1884.95 135.573  52
   0   4 -12 2177.32 135.025  37
   0  -4  13 16958.3 481.870  81
   0   4  13 19821.9 461.730  77
   0  -4  13 16116.9 438.374  78
   0   4 -13 16122.1 389.152  50
   0   4 -13 16221.8 362.073  52
   0  -4 -13 18619.0 507.159  82
   0  -4 -13 19636.4 523.231  75
   0   4  13 18928.1 441.360  74
   0   4 -13 15908.4 387.595  76
   0  -4  13 16183.9 431.726  20
   0  -4  13 16382.1 354.491  21
   0  -4 -13 18601.3 430.660  22
   0  -4  13 18035.6 419.552  25
   0   4  13 18070.4 450.055  48
   0  -4  13 14775.3 312.772  66
   0  -4  13 14071.2 252.774  64
   0   4  13 18296.9 428.821   3
   0  -4  13 18687.2 393.530   8
   0  -4 -13 20709.2 468.880   5
   0  -4  13 15738.7 414.731   4
   0   4  13 17496.0 437.731   7
   0  -4 -13 20286.6 478.193  10
   0   4 -13 18078.2 444.547   2
   0  -4  13 15563.1 238.700  18
   0   4  13 18903.9 439.679  16
   0  -4  13 16842.0 439.065  12
   0   4  13 17470.0 429.334  13
   0   4  13 18391.7 504.434  14
   0  -4 -13 18466.6 471.800  87
   0   4 -13 16327.7 370.005  85
   0   4  13 19892.1 476.340  88
   0   4 -13 17354.3 347.052  37
   0  -4 -14 54128.2 874.958  75
   0   4 -14 47351.2 674.175  76
   0  -4 -14 51800.6 848.629  82
   0   4 -14 46457.2 627.391  52
   0   4 -14 45639.0 659.138  50
   0  -4  14 46990.9 750.962  78
   0  -4  14 47345.2 819.506  81
   0   4  14 50755.7 749.353  77
   0  -4  14 46144.4 610.025  21
   0  -4  14 50364.2 714.402  25
   0  -4 -14 49648.7 710.934  22
   0  -4  14 39823.5 535.066  66
   0  -4  14 38538.8 417.745  64
   0   4 -14 46643.0 629.288  85
   0   4  14 52726.1 785.376  88
   0  -4 -14 50544.8 797.844  87
   0  -4 -14 55745.2 815.811  10
   0  -4 -14 54495.5 779.528   5
   0   4 -14 46101.3 671.887   1
   0  -4  14 52677.8 675.027   8
   0   4  14 48049.0 705.107   3
   0   4 -14 48811.2 741.719   2
   0   4  14 47831.9 717.965   7
   0  -4  14 45738.9 731.554  12
   0   4  14 45855.7 691.884  13
   0   4  14 48028.3 812.173  14
   0   4  14 49977.9 726.302  16
   0   4 -14 49864.9 618.776  36
   0   4 -14 48964.2 582.887  37
   0  -4 -15 47080.7 833.411  82
   0   4  15 45340.9 738.580  84
   0   4 -15 45282.7 667.938  50
   0   4 -15 46596.1 636.765  52
   0  -4  15 53823.0 743.279  25
   0  -4  15 44444.7 608.646  21
   0  -4 -15 45099.4 683.407  22
   0  -4  15 48160.9 838.331  81
   0  -4  15 47455.1 767.374  78
   0   4 -15 47821.6 689.465  76
   0  -4  15 41015.1 553.522  66
   0   4 -15 49924.3 594.231  37
   0   4 -15 48536.2 604.144  36
   0  -4  15 43839.5 686.951  31
   0  -4 -15 48789.5 791.426  10
   0   4 -15 48482.3 755.728   2
   0   4  15 44464.0 693.893   3
   0   4  15 42928.8 688.084   7
   0   4 -15 45714.6 675.848   1
   0  -4 -15 49908.7 766.551   5
   0  -4  15 54512.7 691.341   8
   0   4 -15 46346.0 638.055  85
   0   4  15 45708.8 749.925  88
   0  -4 -15 46305.4 783.742  87
   0   4  15 43714.6 784.469  14
   0   4  15 38598.5 641.836  13
   0  -4 -15 47150.5 690.956  19
   0   4  16 6370.20 293.958  84
   0  -4 -16 5976.87 324.954  82
   0  -4  16 4036.23 257.169  51
   0   4 -16 3862.26 195.524  52
   0  -4  16 4858.56 239.193  25
   0  -4  16 4352.64 200.743  21
   0  -4 -16 5480.60 251.372  22
   0  -4  16 4189.01 251.448  78
   0  -4  16 4093.15 272.610  81
   0   4 -16 3808.82 213.192  76
   0  -4  16 3633.91 182.020  66
   0   4 -16 3818.11 176.333  36
   0  -4  16 3862.11 221.484  31
   0  -4 -16 5652.70 246.609  32
   0   4  16 6075.84 264.571   3
   0  -4  16 4686.56 209.362   8
   0   4  16 5812.35 262.784   7
   0  -4 -16 6113.33 281.436   5
   0  -4 -16 6022.68 294.095  10
   0   4 -16 3758.58 224.507   2
   0   4 -16 3966.54 206.681   1
   0   4  16 6385.81 288.972  88
   0  -4 -16 5961.66 307.047  87
   0   4 -16 3738.76 195.235  85
   0   4  16 5760.93 301.445  14
   0   4  16 5979.17 254.469  13
   0   4  17 34049.6 657.125  84
   0  -4 -17 37446.4 770.973  82
   0  -4  17 31252.0 669.525  51
   0   4 -17 30264.9 528.423  52
   0  -4 -17 33602.1 598.442  22
   0  -4  17 36329.7 634.099  25
   0  -4  17 32461.8 655.943  78
   0  -4  17 32717.8 710.109  81
   0   4 -17 31608.7 576.739  76
   0  -4  17 28267.4 490.173  66
   0   4 -17 31968.5 492.268  36
   0  -4 -17 34540.1 588.710  32
   0  -4  17 29454.0 579.835  31
   0  -4  17 36752.1 582.004   8
   0  -4 -17 39438.6 732.581  10
   0   4  17 33445.6 618.783   3
   0  -4 -17 37640.0 683.497   5
   0   4 -17 31685.6 569.033   1
   0   4  17 33887.4 696.778  14
   0   4  17 29437.5 564.676  13
   0   4 -17 30127.2 530.926  85
   0  -4 -17 35990.8 733.164  87
   0   4  17 34519.5 666.598  88
   0  -4  18 59775.1 975.352  81
   0  -4  18 58169.6 898.023  78
   0  -4  18 54780.8 911.778  51
   0   4  18 56024.0 790.621  13
   0   4  18 59060.3 945.483  14
   0   4 -18 58169.8 677.790  36
   0  -4  18 52053.4 793.281  31
   0  -4 -18 59998.3 787.026  32
   0  -4  18 55210.7 740.970  29
   0   4 -18 56777.1 774.682   1
   0  -4 -18 68523.6 985.857  10
   0   4  18 59584.1 846.579   3
   0  -4  18 64313.5 791.083   8
   0  -4 -18 66887.8 931.659   5
   0   4  18 61482.8 900.701  84
   0  -4 -18 66287.4 1049.55  82
   0  -4 -18 62980.9 977.373  83
   0  -4  18 65334.6 865.476  25
   0  -4 -18 59602.7 812.639  22
   0   4 -18 56199.4 787.871  76
   0   4 -18 55313.5 748.876  85
   0   4  18 59792.4 910.116  88
   0  -4 -18 64744.8 995.401  87
   0   4 -19 47135.8 729.480  76
   0  -4 -19 48193.6 879.125  87
   0   4 -19 45021.7 685.654  85
   0   4  19 42847.0 772.328  88
   0  -4 -19 46413.1 695.951  32
   0  -4  19 44345.2 732.444  31
   0  -4  19 43725.6 665.447  29
   0  -4  19 48752.0 836.168  78
   0  -4  19 50026.6 904.391  81
   0   4  19 44415.1 784.655  49
   0   4 -19 46893.3 837.512  15
   0   4  19 43634.9 820.694  14
   0  -4  19 54443.3 798.976  25
   0  -4 -19 44567.5 711.545  22
   0  -4 -19 47727.5 862.810  83
   0   4  19 44681.8 775.036  84
   0  -4 -19 49839.8 914.145  82
   0   4  19 43822.6 748.692   3
   0  -4 -19 47184.7 829.144  10
   0  -4  19 52317.7 715.771   8
   0   4 -19 47062.8 708.586   1
   0  -4 -19 49153.9 812.922   5
   0   4 -20 18071.5 466.597  76
   0  -4 -20 21176.0 470.301  32
   0  -4  20 17754.4 429.674  29
   0  -4  20 16567.7 457.499  31
   0   4 -20 18435.7 445.212   1
   0  -4 -20 22995.8 563.495   5
   0   4  20 21237.1 530.107   3
   0  -4  20 20764.8 458.318   8
   0   4 -20 17819.1 531.201  15
   0   4  20 21247.5 579.353  14
   0  -4  20 20946.1 504.456  25
   0  -4 -20 19865.7 481.760  22
   0   4 -20 18419.0 440.536  85
   0   4  20 21778.1 551.125  49
   0   4 -20 17612.6 452.340  50
   0   4 -20 19335.1 438.396  79
   0  -4  20 18952.4 534.156  78
   0  -4  20 18714.4 561.015  81
   0   4 -21 14834.3 425.646  76
   0   4 -21 14847.3 407.333  85
   0  -4  21 14070.3 435.258  31
   0  -4 -21 17330.0 430.900  32
   0  -4  21 14606.4 397.407  29
   0   4  21 16430.2 519.597  14
   0   4 -21 15094.7 490.109  15
   0  -4  21 18132.8 478.897  25
   0  -4 -21 17261.5 453.223  22
   0   4 -21 14953.0 396.162  79
   0  -4  21 15602.9 498.950  78
   0  -4  21 16207.0 530.727  81
   0   4  21 17468.4 488.888   3
   0   4 -21 15331.9 405.784   1
   0  -4 -21 18088.3 512.484   5
   0   4 -21 14714.2 406.723  52
   0   4 -21 15269.8 433.102  50
   0   4  21 16943.9 493.590  49
   0   4  22 123189. 1272.10  35
   0  -4  22 121467. 1197.77  29
   0  -4  22 123926. 1325.93  31
   0  -4 -22 129425. 1227.00  32
   0  -4  22 139916. 1595.47  81
   0   4 -22 130585. 1223.67  79
   0  -4  22 137921. 1517.54  78
   0   4 -22 128440. 1464.71  15
   0   4  22 125943. 1474.45  14
   0  -4 -22 125403. 1272.50  22
   0   4 -22 126172. 1297.97  50
   0   4 -22 126965. 1235.50  52
   0   4  22 129576. 1411.46  49
   0  -4 -22 135408. 1443.35   5
   0   4 -22 127669. 1214.01   1
   0   4  22 127531. 1378.56   3
   0  -4 -23 25542.1 669.282  87
   0   4  23 24745.6 608.624  88
   0  -4  23 22660.0 564.383  31
   0   4  23 23941.8 552.002  35
   0  -4 -23 25156.9 528.164  32
   0  -4  23 21533.5 494.210  29
   0  -4  23 24986.4 683.378  81
   0  -4  23 24363.7 666.761  51
   0   4 -23 23462.6 522.427  52
   0   4  23 25328.3 618.866  49
   0   4 -23 22734.6 546.779  50
   0   4  23 22213.9 557.371  11
   0   4 -23 23807.4 623.181  15
   0   4  23 24440.0 650.533  14
   0  -4 -23 26532.8 660.126  10
   0  -4 -23 24792.3 555.038  22
   0  -4 -23 25333.3 667.474  83
   0   4  23 24696.6 608.352  84
   0   4  23 24119.4 599.606   3
   0   4  24 1060.06 154.964  88
   0  -4 -24 977.136 168.103  87
   0   4  24 1077.69 140.324  35
   0  -4  24 532.627 127.834  31
   0  -4 -24 859.016 118.648  32
   0  -4  24 544.946 150.548  81
   0   4  24 886.780 134.911  11
   0   4 -24 637.468 135.209  15
   0   4  24 1131.68 166.987  14
   0  -4 -24 1114.59 164.210  10
   0  -4  24 537.951 114.433  10
   0  -4 -24 802.621 123.372  22
   0   4  24 832.671 137.885   3
   0   4  24 1069.05 159.989  84
   0  -4 -24 1128.60 173.825  83
   0   4 -24 626.098 125.029  50
   0   4 -24 591.445 111.413  52
   0  -4  24 544.920 150.234  51
   0   4  24 1290.23 165.463  49
   0   4 -25 1642.59 173.515  76
   0   4  25 1698.22 186.817  88
   0  -4 -25 1881.78 214.716  87
   0   4 -25 1465.29 156.822  85
   0  -4 -25 1728.92 158.661  32
   0  -4  25 1456.87 176.411  31
   0   4  25 1880.62 177.648  35
   0   4 -25 1956.67 183.445  50
   0   4 -25 1817.68 168.511  52
   0   4  25 1830.33 192.603  49
   0  -4  25 1601.16 216.303  51
   0   4  25 1796.83 174.842  11
   0  -4 -25 1991.35 213.957  10
   0   4 -25 1521.29 185.888  15
   0   4  25 2133.31 216.370  14
   0  -4 -25 1698.29 169.433  22
   0  -4  25 1578.29 179.178  19
   0   4  25 1953.88 200.341  84
   0  -4 -25 1953.01 218.839  83
   0   4  25 2039.51 194.130   3
   0   4 -26 66573.9 994.145  76
   0   4 -26 65737.8 950.445  85
   0  -4 -26 66804.3 1120.80  87
   0   4  26 66574.2 1039.26  88
   0   4  26 64943.8 972.781  35
   0  -4 -26 64634.4 882.469  32
   0   4 -26 66303.2 931.677  79
   0  -4  26 71958.3 1169.22  78
   0  -4  26 70250.8 1200.17  51
   0   4 -26 64470.3 930.898  52
   0   4  26 64878.7 1043.21  49
   0   4 -26 65204.0 987.967  50
   0   4  26 65370.7 1119.39  14
   0   4  26 61746.6 965.747  11
   0  -4 -26 63950.0 939.309  22
   0  -4  26 60669.0 1002.28  19
   0  -4 -26 67042.6 1126.25  83
   0   4  26 67173.3 1053.26  84
   0   4  26 67964.9 1074.04   3
   0   4 -27 3179.97 235.937  76
   0   4 -27 3152.91 221.925  85
   0   4  27 4862.77 295.489  88
   0  -4 -27 5074.22 325.918  87
   0  -4 -27 4530.53 240.195  32
   0   4  27 4757.27 276.989  35
   0   4 -27 3405.44 221.660  79
   0  -4  27 3610.49 289.326  78
   0   4 -27 3015.93 226.432  50
   0   4  27 4764.90 299.451  49
   0   4 -27 3103.84 219.293  52
   0  -4  27 3682.43 298.659  51
   0   4  27 4747.87 275.716  11
   0  -4 -27 4162.21 254.326  22
   0  -4  27 3080.67 240.984  19
   0   4  27 5362.46 311.385  84
   0  -4 -27 4791.11 323.575  83
   0   4  27 4674.25 283.378   3
   0  -4  27 2620.12 214.625   5
   0   4 -28 468.823 122.150  76
   0   4  28 360.525 120.706  88
   0  -4 -28 423.698 145.094  87
   0  -4 -28 292.696 88.2708  32
   0   4  28 313.839 104.069  35
   0  -4  28 335.467 134.892  78
   0  -4  28 351.774 142.270  81
   0   4 -28 416.421 103.216  79
   0   4 -28 336.224 107.304  52
   0   4  28 555.757 137.788  49
   0  -4  28 344.193 144.348  51
   0   4 -28 360.962 115.495  50
   0   4  28 322.205 106.323  11
   0  -4  28 350.177 117.524  19
   0  -4 -28 314.540 98.9093  22
   0  -4 -28 498.607 146.974  83
   0   4 -28 380.016 114.035  85
   0   4  28 505.825 132.931  84
   0   4  28 264.784 98.8277   3
   0  -4  28 296.269 106.729   5
   0   4 -29 4341.01 278.798  76
   0   4 -29 4169.26 263.842  85
   0   4  29 3348.59 258.641  88
   0  -4 -29 3711.76 289.639  87
   0  -4 -29 3133.34 203.703  32
   0   4  29 3545.27 250.981  35
   0  -4  29 4245.60 323.532  81
   0  -4  29 4759.77 328.964  78
   0   4 -29 4213.99 256.687  79
   0   4 -29 4158.12 256.843  52
   0   4  29 3495.19 265.409  49
   0  -4  29 3947.03 311.915  51
   0   4 -29 4239.14 277.079  50
   0   4 -29 4090.24 287.995  15
   0   4  29 3230.62 241.809  11
   0  -4 -29 3356.84 231.774  22
   0  -4  29 3408.65 256.425  19
   0   4  29 3458.78 264.092  84
   0  -4 -29 3709.11 290.082  83
   0   4  29 3015.82 231.410   3
   0  -4  29 3440.98 249.210   5
   0   4 -30 312.782 115.183  76
   0   4  30 311.583 121.521  88
   0  -4 -30 159.243 130.053  87
   0   4  30 419.557 119.935  35
   0  -4  30 255.147 143.726  81
   0   4 -30 297.948 100.904  79
   0  -4  30 389.789 145.768  78
   0   4 -30 327.204 105.175  52
   0   4  30 300.544 130.492  49
   0   4 -30 414.042 125.981  50
   0  -4  30 316.561 140.199  51
   0   4  30 206.360 105.511  14
   0   4  30 292.965 106.118  11
   0   4 -30 400.031 125.824  15
   0  -4  30 252.132 112.249  19
   0  -4 -30 141.453 89.1391  22
   0   4  30 306.291 126.262  84
   0   4 -30 399.307 119.557  85
   0  -4 -30 130.456 122.938  83
   0  -4  30 209.077 105.448   5
   0   4  30 268.162 96.2789   3
   0   4 -31 662.350 138.682  76
   0   4  31 1233.42 173.771  88
   0  -4 -31 1064.85 188.812  87
   0   4  31 1268.32 162.981  35
   0  -4  31 588.112 152.690  78
   0  -4  31 398.355 145.439  81
   0   4 -31 610.747 119.745  79
   0   4 -31 586.650 133.803  50
   0  -4  31 504.266 151.651  51
   0   4  31 1079.41 172.747  49
   0   4 -31 602.299 125.087  52
   0   4  31 855.833 151.149  14
   0   4 -31 445.885 130.922  15
   0   4  31 970.076 154.629  11
   0  -4 -31 885.160 135.485  22
   0   4  31 1137.36 177.794  84
   0   4 -31 433.469 120.072  85
   0  -4 -31 1031.56 188.129  83
   0  -4  31 471.338 122.978   5
   0   4  31 1012.74 146.622   3
   0   4 -32 626.479 144.587  76
   0   4  32 180.202 114.195  86
   0   4  32 301.793 129.189  88
   0  -4 -32 556.544 157.511  87
   0   4  32 251.520 107.083  35
   0   4 -32 586.771 120.422  79
   0  -4  32 542.133 158.771  78
   0  -4  32 446.561 156.225  81
   0   4 -32 451.153 123.533  50
   0  -4  32 500.809 162.842  51
   0   4 -32 506.548 125.621  52
   0   4  32 208.535 118.930  49
   0   4  32 159.093 97.6009  11
   0   4  32 336.274 112.194  14
   0  -4 -32 221.287 97.2357  22
   0   4 -32 524.921 124.873  85
   0  -4 -32 254.812 132.443  83
   0   4  32 323.652 105.525   3
   0  -4  32 481.754 123.261   5
   0   4 -33 7712.75 375.839  76
   0   4  33 6177.42 354.974  88
   0   4  33 5911.99 351.598  86
   0   4 -33 7292.27 349.204  85
   0  -4 -33 6003.99 378.250  87
   0   4  33 5667.19 314.735  35
   0   4 -33 6797.10 378.068  28
   0   4 -33 7230.40 342.564  79
   0  -4  33 7807.82 428.905  78
   0   4 -33 7100.97 342.027  52
   0   4 -33 7500.26 369.139  50
   0  -4  33 7145.13 414.472  51
   0   4  33 6035.86 349.863  49
   0   4  33 5563.16 320.618  11
   0   4  33 4668.15 296.899  14
   0  -4 -33 5666.24 299.949  22
   0  -4  33 6298.36 345.368  19
   0  -4 -33 6182.75 378.030  83
   0   4  33 4744.82 286.889   3
   0  -4  33 6078.68 338.398   5
   0   4 -34 50172.7 940.364  76
   0   4  34 44267.6 933.663  86
   0   4 -34 47368.3 873.954  85
   0   4  34 44768.6 924.988  88
   0  -4 -34 45733.0 1005.99  87
   0   4  34 42379.7 838.388  35
   0   4 -34 46900.2 966.794  28
   0  -4  34 52076.2 1079.33  78
   0   4 -34 49274.2 863.805  79
   0  -4  34 47195.6 1024.45  51
   0   4  34 44523.5 937.991  49
   0   4 -34 47390.2 911.861  50
   0   4 -34 48352.8 874.286  52
   0   4  34 43812.7 877.919  11
   0   4  34 35613.5 799.060  14
   0  -4 -34 40790.6 794.583  22
   0  -4  34 45050.7 905.331  19
   0  -4 -34 44573.1 984.846  83
   0  -4  34 40978.0 861.778   5
   0   4  34 37140.0 787.441   3
   0   4 -35 264.654 121.586  76
   0   4  35 458.846 136.443  86
   0   4  35 482.740 147.290  88
   0   4  35 341.777 120.880  35
   0  -4  35 122.278 127.195  78
   0  -4 -35 135.700 131.323  80
   0   4 -35 190.329 106.070  79
   0   4  35 435.969 140.071  49
   0   4 -35 267.828 121.428  50
   0   4 -35 225.611 104.957  52
   0  -4  35 98.4905 145.652  51
   0   4  35 285.160 118.138  14
   0  -4  35 287.458 124.503  19
   0  -4 -35 93.7513 139.605  83
   0   4 -35 214.798 114.287  85
   0   4  35 204.876 94.3784   3
   0  -4  35 227.081 110.338   5
   0   4 -36 10958.9 449.700  76
   0   4  36 10885.1 475.081  88
   0   4 -36 10853.8 418.539  85
   0   4  36 10367.2 459.547  86
   0   4  36 9672.10 405.401  35
   0  -4 -36 10154.5 470.224  80
   0  -4  36 12212.1 533.608  78
   0   4 -36 11188.0 418.938  79
   0   4 -36 11264.4 444.819  50
   0   4 -36 10987.0 422.826  52
   0   4  36 11061.1 477.938  49
   0   4  36 8773.14 393.536  14
   0  -4  36 11068.5 458.020  19
   0  -4 -36 10561.7 497.776  83
   0  -4  36 9810.68 431.628   5
   0   4  36 8520.61 379.558   3
   0   4 -37 738.914 162.390  76
   0   4 -37 687.394 145.902  85
   0   4  37 513.549 160.511  88
   0   4  37 524.449 148.979  86
   0   4  37 409.914 129.945  35
   0   4 -37 568.791 158.432  28
   0  -4  37 584.364 171.428  78
   0  -4 -37 590.318 163.449  80
   0   4 -37 586.966 135.757  79
   0   4 -37 558.138 142.753  50
   0   4 -37 500.542 131.992  52
   0   4  37 647.131 157.798  49
   0   4  37 330.662 114.426  14
   0  -4  37 621.779 156.866  19
   0  -4 -37 591.297 183.493  83
   0  -4  37 395.261 129.726   5
   0   4 -38 52922.9 963.097  76
   0   4  38 56129.0 1054.39  86
   0   4 -38 51196.2 915.108  85
   0   4  38 55300.8 1052.86  88
   0   4  38 51279.7 926.162  35
   0   4 -38 51723.4 1020.61  28
   0  -4 -38 52807.9 1058.60  80
   0   4 -38 51948.8 893.298  79
   0  -4  38 56349.6 1137.54  78
   0   4  38 58943.8 1080.74  49
   0   4 -38 50206.5 933.505  50
   0   4 -38 50988.5 901.003  52
   0   4  38 42593.9 862.945  14
   0  -4 -38 50049.9 880.694  22
   0  -4  38 49209.5 972.101  19
   0  -4 -38 54434.5 1108.80  83
   0  -4  38 45562.0 927.798   5
   0  -4 -39 407.923 117.356  22
   0   4 -39 168.923 120.479  28
   0   4  39 536.708 160.424  88
   0   4  39 453.063 145.147  86
   0   4 -39 267.398 121.282  50
   0   4  39 474.725 158.284  49
   0   4 -39 195.667 112.207  52
   0   4 -39 330.321 124.271  85
   0  -4 -39 233.166 152.576  83
   0   4  39 247.333 112.496  14
   0  -4  39 190.941 128.156  19
   0  -4  39 269.520 152.216  78
   0  -4 -39 289.351 147.352  80
   0   4 -39 343.942 115.879  79
   0   4 -39 213.137 113.137  76
   0  -4  40 10376.6 451.520  19
   0  -4 -40 10966.7 411.090  22
   0   4 -40 10196.9 453.272  28
   0   4 -40 10425.1 411.365  85
   0   4  40 12357.4 491.718  86
   0   4  40 11555.9 491.163  88
   0   4 -40 10135.7 422.005  50
   0   4  40 12557.8 500.050  49
   0   4 -40 10673.5 412.494  52
   0  -4 -40 11928.0 527.147  83
   0   4  40 9157.80 401.413  14
   0   4 -40 10651.2 405.756  79
   0  -4 -40 11677.3 505.716  80
   0  -4  40 11372.3 514.133  78
   0   4 -40 11105.2 442.820  76
   0  -4  41 4025.70 293.420  19
   0  -4 -41 4551.34 272.229  22
   0  -4 -41 4970.69 352.188  83
   0   4  41 5582.63 348.537  49
   0   4 -41 4218.97 268.800  52
   0   4 -41 4470.42 287.101  50
   0   4 -41 4230.59 304.054  28
   0   4 -41 4310.63 270.457  85
   0   4  41 5219.63 328.157  86
   0   4  41 5400.41 349.749  88
   0   4  41 3808.05 265.170  14
   0   4 -41 4674.82 296.515  76
   0  -4 -41 5021.37 343.900  80
   0   4 -41 4479.86 270.811  79
   0  -4  41 4797.44 347.089  78
   0  -4 -42 22476.2 681.330  47
   0  -4  42 20290.0 628.366  19
   0  -4 -42 21211.0 571.383  22
   0  -4 -42 25204.5 752.519  83
   0   4 -42 21364.4 572.051  52
   0   4 -42 20444.5 586.777  50
   0   4  42 25834.7 704.317  49
   0   4 -42 21012.8 635.439  28
   0   4  42 25878.4 691.718  86
   0   4 -42 21019.3 567.859  85
   0   4  42 24676.8 710.046  88
   0   4  42 19006.7 561.434  14
   0   4 -42 22071.0 614.131  76
   0   4 -42 21835.0 571.336  79
   0  -4 -42 22641.9 690.228  80
   0  -4  42 23303.4 725.352  78
   0  -4 -43 596.897 169.427  47
   0  -4 -43 371.871 116.490  22
   0  -4  43 872.907 167.352  19
   0  -4 -43 459.210 161.122  83
   0   4  43 523.119 148.391  49
   0   4 -43 867.081 139.807  52
   0   4 -43 894.641 147.421  50
   0   4 -43 697.921 145.805  28
   0   4  43 485.820 139.588  86
   0   4 -43 954.481 150.717  85
   0   4  43 510.597 145.830  88
   0   4  43 336.650 110.092  14
   0   4 -43 952.363 154.613  76
   0  -4 -43 441.715 154.315  80
   0  -4  43 932.169 187.394  78
   0  -4 -44 14984.9 554.590  47
   0   4  44 13245.3 475.215  24
   0  -4 -44 15381.1 476.018  22
   0  -4 -44 17249.2 617.989  83
   0   4 -44 16925.7 499.376  52
   0   4 -44 16557.0 514.216  50
   0   4  44 17581.2 572.447  49
   0   4 -44 17209.0 558.552  28
   0   4  44 16651.6 551.126  86
   0   4 -44 16367.7 496.307  85
   0   4  44 16748.1 573.667  88
   0  -4  44 16250.5 557.935  19
   0   4 -44 16961.3 523.809  76
   0  -4  44 19308.9 645.153  78
   0  -4 -44 15635.4 565.006  80
   0  -4 -45 602.535 155.247  47
   0   4 -45 421.487 117.190  16
   0   4 -45 470.246 136.198  28
   0   4  45 915.656 155.475  86
   0   4  45 893.109 172.911  88
   0   4 -45 444.597 119.006  85
   0   4  45 742.485 157.253  49
   0   4 -45 453.575 116.745  50
   0   4 -45 474.362 113.621  52
   0  -4  45 468.297 142.762  78
   0  -4 -45 697.282 163.050  80
   0  -4 -45 818.979 175.080  83
   0   4  45 635.663 134.941  24
   0  -4 -45 574.338 120.754  22
   0   4 -45 483.421 118.237  76
   0   4 -46 22.7388 79.5700  85
   0  -4 -46 168.553 122.904  83
   0  -4  46 81.2200 113.312  34
   0   4 -46 161.967 97.0834  28
   0   4  46 94.4322 99.8067  86
   0   4  46 96.6771 112.150  88
   0   4  46 90.3478 91.9077  24
   0  -4 -46 93.4540 84.6625  22
   0   4 -46 73.0982 80.1692  16
   0   4 -46 49.3303 88.5529  76
   0  -4  46 130.428 119.103  78
   0  -4 -46 162.897 117.030  80
   0   4 -47 4362.47 266.507  76
   0   4  47 2630.82 218.267  24
   0  -4 -47 2855.22 213.909  22
   0   4 -47 3839.47 261.121  16
   0  -4 -47 3166.00 274.366  83
   0   4 -47 4356.94 273.859  28
   0  -4  47 4118.56 286.528  34
   0  -4  47 5094.79 466.352  57
   0   4 -47 4103.90 247.018  85
   0   4  47 3245.87 265.592  88
   0   4  47 3099.29 238.277  86
   0  -4  47 3529.23 302.058  71
   0  -4 -47 2938.31 253.165  80
   0  -4 -48 60683.1 916.648  22
   0  -4 -48 64168.4 1111.18  83
   0   4 -48 64300.6 994.675  28
   0  -4  48 61596.1 1032.65  34
   0   4  48 66574.8 1090.40  88
   0   4 -48 60712.2 960.605  16
   0  -4 -48 59883.0 1020.57  80
   0  -4 -48 61300.9 1026.67  47
   0   4 -48 62310.5 895.770  52
   0   4  48 70256.9 1062.98  49
   0   4  48 59143.9 896.691  51
   0   4 -48 60248.3 917.123  50
   0   4  49 2222.50 200.486  49
   0   4 -49 1375.54 159.749  50
   0   4 -49 1192.92 143.375  52
   0  -4  49 1631.05 190.570  34
   0   4  49 1855.31 180.489  86
   0  -4 -49 1705.41 167.662  22
   0  -4 -49 1740.87 191.391  47
   0  -4  49 975.319 179.873  71
   0   4 -50 3988.66 228.977  76
   0  -4 -50 3854.01 257.473  47
   0  -4 -50 4134.39 234.890  22
   0  -4  50 3317.27 263.186  71
   0   4  50 4100.57 243.868  18
   0  -4 -50 3925.37 257.535  85
   0  -4 -50 4615.92 296.624  83
   0   4  50 4453.83 263.153  49
   0   4 -50 3794.63 227.210  50
   0   4 -50 4178.75 226.572  52
   0  -4  50 3945.82 265.548  34
   0  -4  50 5340.63 425.883  57
   0   4  50 4405.22 250.603  86
   0   4 -50 3821.11 220.308  85
   0   4  50 4053.46 262.260  78
   0  -4 -50 3999.72 265.096  80
   0   4 -51 6643.10 280.537  76
   0  -4 -51 5731.14 291.226  47
   0  -4 -51 5828.87 269.528  22
   0  -4  51 5378.28 311.444  71
   0   4  51 5937.65 281.632  18
   0   4  51 6430.52 312.288  78
   0   4 -51 6336.05 266.178  52
   0   4 -51 6296.71 278.035  50
   0  -4  51 6671.66 326.829  34
   0  -4  51 7428.10 481.517  57
   0  -4 -51 6579.01 332.467  83
   0  -4 -51 5475.73 289.007  85
   0   4  51 6065.28 279.068  86
   0   4 -51 6341.61 268.757  85
   0   4 -52 22728.3 489.655  76
   0  -4 -52 20889.3 527.432  47
   0  -4 -52 22792.1 506.986  22
   0  -4  52 24201.2 731.500  73
   0   4  52 23019.6 506.618  86
   0   4 -52 22692.6 480.181  85
   0  -4  52 23807.0 576.197  35
   0  -4  52 23239.3 576.952  34
   0  -4 -52 24164.5 602.797  83
   0  -4 -52 20656.8 520.538  85
   0   4 -52 23464.0 486.390  52
   0   4 -52 22212.2 492.141  50
   0   4  52 24194.7 569.389  78
   0   4 -53 413.492 90.8582  76
   0  -4 -53 900.474 125.593  47
   0  -4 -53 865.368 112.463  22
   0  -4  53 481.272 154.784  73
   0   4 -53 459.968 88.8832  85
   0  -4  53 540.284 119.479  35
   0  -4  53 482.702 118.221  34
   0  -4 -53 785.833 127.898  85
   0  -4 -53 1026.20 144.230  83
   0   4 -53 512.754 98.7283  50
   0  -4  53 351.756 178.972  57
   0   4 -53 391.097 84.4723  52
   0   4  53 1047.71 135.005  78
   0  -4  54 4682.04 308.209  73
   0  -4 -54 4267.49 227.663  47
   0   4 -54 4510.75 202.336  76
   0   4 -54 4539.71 203.162  85
   0  -4  54 4588.63 246.100  35
   0  -4  54 4768.04 255.533  34
   0  -4 -54 4110.57 220.329  85
   0  -4 -54 4847.52 253.320  83
   0   4 -54 4502.95 210.060  50
   0   4  54 4766.37 239.674  78
   0  -4 -54 4063.76 217.058  79
   0   4 -54 4415.43 198.955  52
   0  -4  55 381.023 146.589  57
   0  -4  55 278.386 89.4905  34
   0  -4  55 318.927 93.0169  35
   0  -4 -55 497.722 96.9368  85
   0  -4 -55 660.364 110.238  83
   0   4 -55 287.259 68.4066  85
   0   4 -55 319.102 72.2094  50
   0  -4  55 308.456 119.656  73
   0  -4 -55 457.957 92.6290  47
   0   4 -55 331.884 70.3567  76
   0   4  55 768.808 106.135  78
   0  -4 -55 511.969 93.0102  79
   0  -4  56 1189.72 182.424  57
   0  -4  56 1143.92 126.482  35
   0  -4  56 1197.90 130.127  34
   0  -4 -56 1121.76 113.895  85
   0  -4 -56 1254.88 127.610  83
   0   4 -56 1116.87 102.313  50
   0  -4  56 1135.76 155.507  73
   0  -4 -56 1080.63 114.495  47
   0   4 -56 1147.86 96.2313  76
   0   4  56 1213.79 119.705  78
   0  -4 -56 1123.94 114.603  79
   0  -4  57 1031.60 162.684  57
   0  -4  57 994.296 116.257  34
   0  -4  57 1020.75 116.591  35
   0  -4 -57 786.897 95.2253  85
   0  -4 -57 912.929 103.911  83
   0   4 -57 908.831 89.6216  50
   0   4  57 996.392 104.121  78
   0  -4 -57 892.856 98.7223  79
   0  -4 -57 809.450 97.5657  47
   0  -4  57 975.529 138.144  73
   0   4 -57 977.571 83.1784  76
   0  -4 -58 101.526 54.7720  85
   0  -4 -58 95.7196 55.9691  83
   0   4 -58 94.4277 47.5207  50
   0  -4 -58 73.0958 54.5637  50
   0   4 -58 64.3922 36.9275  76
   0  -4 -58 102.550 55.1697  79
   0   4  58 45.8011 50.3298  78
   0  -4  58 112.244 96.5210  57
   0  -4  58 87.5507 77.4489  73
   0   4  58 131.882 74.6511  66
   0   4  59 766.131 104.122  66
   0  -4 -59 727.670 80.6183  83
   0  -4 -59 722.115 76.4443  85
   0   4  59 821.011 79.9774  78
   0  -4 -59 664.745 75.8545  79
   0   4 -59 1007.32 81.2938  50
   0  -4 -59 702.218 78.7933  50
   0   4 -59 1124.88 87.1424  74
   0  -4  59 1018.76 115.039  73
   0   4 -60 12332.9 235.729  74
   0  -4  60 14051.4 383.259  53
   0  -4  60 14418.3 389.121  57
   0  -4 -60 11099.3 234.444  79
   0  -4 -60 10583.6 226.410  85
   0   4  60 13328.0 316.351  66
   0  -4 -61 85.2863 34.7884  79
   0   4  61 256.272 57.8924  66
   0  -5   0 209.587 111.072  82
   0  -5   0 317.138 127.667  39
   0  -5   0 197.777 77.0022   3
   0   5   0 338.085 87.7761   8
   0   5   0 417.221 91.4388  33
   0  -5   0 322.602 95.8452  73
   0  -5   0 290.096 95.2439  23
   0  -5   0 250.727 56.5956  54
   0   5   0 283.049 97.1629  74
   0  -5   0 244.068 112.878  75
   0   5   0 378.384 94.1694  76
   0   5   1 48650.7 672.699  74
   0   5   1 48719.6 660.890  76
   0  -5   1 42747.0 691.664  75
   0   5  -1 42261.6 619.293  76
   0  -5  -1 46000.5 723.522  75
   0   5  -1 41877.9 628.380  74
   0   5  -1 41050.9 594.733  50
   0  -5  -1 48667.6 664.843  23
   0  -5   1 42917.8 632.374  23
   0  -5   1 42226.4 604.705  73
   0  -5   1 36925.5 425.766  69
   0   5   1 52657.2 725.681   8
   0  -5   1 43882.0 579.645   3
   0  -5  -1 47398.1 751.508   2
   0  -5  -1 47249.9 604.912   3
   0  -5   1 37218.1 423.165  54
   0  -5   1 40349.8 674.568  82
   0  -5  -1 46507.1 708.376  82
   0  -5  -1 53714.8 821.494  39
   0   5  -1 44732.9 609.841  33
   0   5   1 55509.6 693.103  33
   0  -5   2 13461.3 362.512  73
   0  -5   2 11754.0 228.377  69
   0  -5  -2 17227.0 463.160  39
   0   5   2 15501.3 401.864   8
   0  -5  -2 15451.8 423.906   2
   0  -5   2 13499.6 319.967   3
   0  -5   2 11805.2 225.513  54
   0   5  -2 12932.3 427.767  27
   0   5   2 16468.7 382.586  33
   0   5  -2 13950.4 334.818  33
   0  -5  -2 14638.0 401.113  82
   0  -5   2 12718.7 383.590  82
   0  -5  -2 15364.8 384.029  26
   0  -5   2 13532.4 362.760  23
   0  -5  -2 14925.3 368.954  23
   0   5   2 17003.8 505.766  24
   0   5   2 14713.4 373.454  74
   0   5  -2 13827.4 356.899  76
   0  -5   2 12995.4 396.621  75
   0   5  -2 13762.2 364.231  74
   0  -5  -2 15431.9 416.835  75
   0   5   2 14724.5 365.739  76
   0   5  -2 13600.2 343.159  50
   0   5   2 13937.8 377.041  48
   0  -5  -3 164905. 1469.82  39
   0   5   3 168260. 1019.04  18
   0  -5  -3 142140. 1304.73  82
   0  -5   3 159353. 1378.12  82
   0   5  -3 149276. 1493.76  27
   0   5  -3 164920. 1191.70  33
   0   5  -3 158812. 1239.79  50
   0  -5   3 176366. 1555.77  20
   0   5   3 166973. 1616.71  24
   0  -5  -3 148218. 1226.55  23
   0  -5  -3 145140. 1234.83  26
   0  -5   3 161395. 1408.11  75
   0   5  -3 159167. 1289.45  76
   0   5   3 148652. 1246.83  74
   0   5   3 146634. 1229.78  76
   0  -5  -3 143952. 1321.29  75
   0   5  -3 161491. 1305.57  74
   0  -5  -3 146135. 1341.21   2
   0   5   3 157154. 1353.05   8
   0  -5   3 162963. 1167.38   3
   0  -5  -4 30859.0 617.899  39
   0   5   4 32438.9 425.639  18
   0  -5   4 32308.8 594.539  82
   0  -5  -4 25397.7 533.586  82
   0   5  -4 31105.0 662.511  27
   0   5  -4 32940.4 538.347  50
   0  -5  -4 25625.4 443.590  71
   0  -5   4 31084.5 604.399  75
   0   5   4 28900.0 524.361  74
   0   5  -4 32486.0 548.073  76
   0   5   4 28847.0 519.511  76
   0   5  -4 33410.6 567.810  74
   0  -5  -4 25576.9 540.209  75
   0  -5  -4 27653.5 514.695  26
   0  -5  -4 28547.1 511.177  23
   0   5   4 32001.6 694.837  24
   0  -5   4 38113.8 724.502  20
   0  -5  -4 26794.9 563.247   2
   0  -5   4 33228.8 493.519   3
   0   5   4 29478.3 569.126   8
   0   5   5 41885.5 793.216  24
   0  -5  -5 38814.7 602.684  23
   0  -5  -5 37578.9 599.329  26
   0  -5   5 47588.6 806.482  20
   0  -5   5 38112.8 523.341  53
   0  -5  -5 39778.5 697.967  39
   0  -5   5 47712.8 805.008  12
   0   5   5 44242.6 518.918  18
   0  -5   5 41421.1 701.809  75
   0   5  -5 41613.9 631.321  76
   0   5   5 40237.4 626.655  74
   0   5   5 38856.5 611.546  76
   0   5  -5 41718.4 645.308  74
   0  -5  -5 35802.2 634.808  75
   0  -5  -5 32443.8 612.907  82
   0  -5   5 40407.7 676.253  82
   0   5  -5 41252.7 611.263  50
   0   5  -5 40170.2 751.361  27
   0  -5  -5 37311.7 656.158   2
   0   5   5 41254.8 677.021   8
   0  -5   5 43318.3 571.171   3
   0  -5   5 45919.4 758.286   4
   0  -5   6 8800.66 332.589  75
   0   5   6 7374.68 279.443  74
   0   5  -6 9385.75 311.512  74
   0   5  -6 9724.71 308.380  76
   0  -5  -6 6565.22 284.773  75
   0  -5   6 8918.63 267.680  53
   0  -5  -6 6882.98 262.986  26
   0  -5   6 11009.1 396.081  20
   0   5   6 7720.52 357.174  24
   0   5  -6 9249.66 371.120  27
   0  -5  -6 7331.12 314.893  39
   0  -5   6 10397.1 384.880  12
   0   5   6 8407.34 234.906  18
   0  -5   6 8671.29 265.401  57
   0   5   6 8370.80 294.162  76
   0   5   6 7024.99 285.505  77
   0   5  -6 9307.02 297.132  50
   0  -5   6 8487.55 322.819  82
   0  -5  -6 6214.97 288.369  82
   0  -5   6 10391.5 366.657   4
   0   5  -6 8613.29 284.416   6
   0  -5   6 9224.35 266.728   3
   0  -5  -6 6854.28 290.034   2
   0   5   6 7029.67 288.375   8
   0   5  -7 138847. 1204.77  76
   0   5  -7 136396. 1218.89  74
   0   5   7 133593. 1226.28  74
   0  -5   7 135733. 1319.34  75
   0  -5  -7 116878. 1209.23  75
   0  -5   7 131911. 1116.31  53
   0   5   7 131409. 1465.84  24
   0  -5   7 150260. 1457.62  20
   0  -5  -7 122994. 1143.00  26
   0  -5   7 149099. 1285.25  30
   0   5  -7 137567. 1436.98  27
   0  -5  -7 131421. 1304.79  39
   0   5   7 142825. 1052.25  18
   0  -5   7 149173. 1463.70  12
   0   5   7 135932. 1463.71  14
   0  -5   7 132118. 1123.04  57
   0   5   7 132157. 1209.39  76
   0   5   7 131705. 1251.39  77
   0   5  -7 135806. 1165.40  50
   0  -5   7 149128. 1400.43   4
   0  -5  -7 122768. 1236.03   2
   0   5   7 127658. 1257.82   7
   0   5  -7 133042. 1158.77   6
   0   5  -7 149283. 1350.39   2
   0  -5   7 143774. 1099.76   3
   0   5   7 132029. 1276.03   8
   0  -5  -7 113541. 1186.00  82
   0  -5   7 137539. 1285.96  82
   0   5   8 3524.27 257.274  24
   0   5  -8 5685.13 304.285  27
   0  -5   8 6009.79 302.837  20
   0  -5  -8 3684.62 204.533  26
   0  -5   8 4886.24 230.483  57
   0  -5  -8 4297.31 249.200  39
   0   5   8 3507.61 166.791  18
   0   5   8 3374.66 248.704  14
   0  -5   8 5702.38 294.232  12
   0  -5   8 5514.56 251.140  30
   0  -5  -8 3435.30 220.853  75
   0   5   8 3584.52 215.211  74
   0  -5   8 5291.31 271.770  75
   0   5  -8 5729.16 250.849  74
   0   5  -8 5576.51 242.284  76
   0   5   8 3294.10 216.780  77
   0   5   8 3473.48 205.840  76
   0   5  -8 5515.70 232.467  50
   0   5  -8 5446.01 225.539   6
   0   5  -8 6110.46 278.102   2
   0  -5   8 6058.52 285.401   4
   0  -5  -8 3773.00 227.073   2
   0   5   8 3249.20 211.016   8
   0   5   8 3443.64 217.178   7
   0  -5   8 5055.06 262.045  82
   0  -5  -8 3358.10 217.647  82
   0  -5   9 28025.7 619.650  20
   0   5   9 23996.9 618.507  24
   0   5  -9 27886.9 643.269  27
   0  -5  -9 22655.0 481.767  26
   0   5   9 26096.1 565.942  77
   0   5   9 25580.1 531.463  76
   0  -5  -9 19816.3 461.267  87
   0  -5  -9 23269.6 536.413  39
   0   5   9 24457.9 607.307  14
   0   5   9 25996.0 449.466  18
   0   5   9 23061.3 531.812  13
   0  -5   9 27873.7 609.907  12
   0  -5   9 28382.5 544.643  30
   0  -5   9 27325.3 575.447  82
   0  -5  -9 19461.0 491.072  82
   0  -5   9 27144.6 533.817  57
   0  -5   9 27619.2 590.525  75
   0   5  -9 27514.8 523.259  76
   0   5  -9 27313.7 532.065  74
   0   5   9 26541.3 553.180  74
   0  -5  -9 21340.6 509.647  75
   0  -5  -9 21943.1 519.806   2
   0   5  -9 29303.8 588.343   2
   0  -5   9 28462.7 594.804   4
   0   5   9 24021.1 538.742   8
   0   5  -9 27643.2 504.340   6
   0   5   9 24246.9 551.006   7
   0  -5 -10 3756.28 232.690  39
   0   5  10 3551.44 223.162  13
   0   5  10 3769.55 179.436  18
   0   5  10 3624.86 258.257  14
   0  -5  10 4532.15 251.916   4
   0   5  10 3682.28 236.147   7
   0  -5 -10 3563.35 226.591   2
   0   5 -10 4723.28 246.675   2
   0  -5  10 4556.59 244.659  57
   0  -5 -10 3124.05 203.410  87
   0   5  10 4112.13 244.625  88
   0  -5 -10 3749.92 207.810  26
   0   5 -10 4468.54 278.023  27
   0  -5  10 4700.35 214.237  21
   0   5  10 3386.05 253.569  24
   0  -5  10 4758.42 275.095  20
   0   5  10 3917.31 239.035  77
   0  -5 -10 3168.82 215.798  82
   0  -5  10 4353.33 250.951  82
   0  -5 -10 3200.80 219.784  75
   0   5 -10 4656.36 226.216  76
   0   5 -10 4420.26 228.532  74
   0   5  10 3930.92 231.409  74
   0  -5  10 4305.18 256.716  75
   0   5  11 22473.6 519.524  74
   0  -5  11 19537.6 509.521  75
   0  -5 -11 18520.4 490.321  75
   0   5 -11 18824.5 447.995  74
   0   5 -11 18945.7 443.285  76
   0   5  11 21967.4 525.264  77
   0   5  11 22890.4 554.239  88
   0  -5 -11 16918.2 436.876  87
   0  -5  11 19190.4 519.084  20
   0  -5  11 19242.8 416.948  21
   0   5  11 20320.2 572.572  24
   0  -5 -11 18931.8 448.306  26
   0   5 -11 19134.9 544.406  27
   0  -5 -11 19600.4 501.330  39
   0  -5  11 15836.9 333.860  64
   0  -5  11 19106.3 493.316  82
   0  -5 -11 17179.2 467.840  82
   0  -5  11 19008.6 490.317  57
   0   5  11 19976.1 556.327  14
   0   5  11 20566.5 519.276  13
   0   5 -11 19887.8 490.189   2
   0   5  11 21499.8 531.550   7
   0   5  11 19952.5 514.343   9
   0  -5 -11 18294.3 485.052   2
   0  -5  11 18661.2 496.966   4
   0  -5  12 10415.2 423.878  81
   0   5  12 8557.64 335.884  77
   0  -5 -12 7146.53 318.127  82
   0  -5  12 10536.2 376.695  82
   0   5  12 8342.27 329.206  48
   0  -5  12 10751.2 315.176  21
   0   5  12 7810.95 368.373  24
   0  -5 -12 8442.84 302.937  26
   0   5 -12 10552.0 412.259  27
   0  -5  12 10564.7 392.828  20
   0   5 -12 10360.4 339.908  74
   0   5 -12 10224.9 330.816  76
   0  -5 -12 7760.60 331.614  75
   0  -5  12 10858.5 390.815  75
   0   5  12 8944.19 335.286  74
   0   5  12 8282.61 332.138  13
   0   5  12 7918.53 365.389  14
   0  -5 -12 8204.81 332.688  39
   0   5 -12 11190.2 313.802  37
   0  -5 -12 8121.88 316.486  32
   0  -5  12 10993.6 398.208  57
   0  -5 -12 6953.68 291.492  87
   0   5  12 9277.86 361.404  88
   0   5  12 8681.61 343.744   9
   0  -5 -12 7564.92 283.829  10
   0   5  12 8817.17 344.538   7
   0  -5  12 10574.0 378.855   4
   0   5 -12 10577.3 363.622   2
   0  -5 -12 8050.83 330.044   2
   0   5 -13 222.127 82.0908  76
   0   5  13 524.855 115.875  74
   0  -5 -13 584.952 136.366  75
   0   5  13 545.053 143.073  24
   0  -5  13 185.760 95.2592  25
   0  -5  13 219.238 76.6748  21
   0  -5  13 84.4162 102.003  20
   0  -5  13 185.798 112.818  82
   0  -5  13 165.381 138.415  81
   0   5  13 670.674 132.949  77
   0   5  13 803.204 131.546  48
   0   5  13 998.653 135.425  13
   0   5  13 835.431 148.963  14
   0  -5  13 105.524 93.9311   4
   0  -5 -13 647.430 129.850   2
   0   5 -13 194.055 91.8996   2
   0   5  13 712.955 125.317   9
   0   5  13 654.739 116.430   7
   0  -5 -13 779.626 116.589   5
   0  -5 -13 443.783 102.575  10
   0  -5 -13 607.376 114.786  32
   0  -5  13 160.164 125.673  57
   0  -5 -13 516.141 126.000  82
   0   5  13 696.598 136.797  88
   0  -5 -13 551.328 117.856  87
   0   5 -14 679.888 113.332  76
   0   5  14 236.471 103.457  74
   0  -5  14 714.648 124.970  25
   0  -5  14 718.090 142.189  20
   0   5  14 211.075 124.262  24
   0  -5 -14 328.668 102.536  22
   0  -5  14 757.303 108.362  21
   0   5  14 591.138 115.985  13
   0   5  14 193.299 109.801  14
   0  -5 -14 167.305 85.7379  10
   0   5  14 160.019 90.2805   7
   0  -5  14 744.513 137.196   4
   0   5 -14 642.273 117.049   2
   0  -5 -14 258.502 95.2721   5
   0  -5 -14 276.770 108.790   2
   0  -5 -14 283.208 102.528  32
   0  -5  14 861.024 172.842  57
   0  -5  14 885.769 175.389  81
   0   5  14 245.980 100.606  48
   0   5 -14 713.271 108.068  50
   0  -5 -14 270.792 111.138  87
   0  -5  15 60456.7 872.468  25
   0  -5  15 54694.0 736.372  21
   0  -5 -15 49312.9 774.083  22
   0   5  15 47864.1 911.246  24
   0  -5  15 58571.6 1030.76  81
   0   5  15 49981.1 811.710   7
   0   5 -15 57642.9 883.632   2
   0  -5 -15 46963.6 726.852   5
   0  -5 -15 43604.7 729.377  10
   0   5 -15 56296.0 834.391   1
   0  -5 -15 50139.7 762.690  32
   0  -5  15 61095.8 1038.86  57
   0   5 -15 56981.1 809.427  76
   0   5  15 44848.0 767.141  13
   0  -5  15 56151.5 905.441  12
   0   5  15 47510.9 882.995  14
   0   5 -15 55320.2 770.699  50
   0  -5 -15 43037.6 746.339  87
   0   5  16 17380.5 477.276   7
   0   5 -16 17464.5 463.967   1
   0   5 -16 17795.3 493.474   2
   0  -5 -16 15246.6 418.352   5
   0  -5  16 18830.2 448.722  29
   0  -5 -16 16179.2 433.601  32
   0  -5  16 17589.2 491.671  31
   0   5 -16 17447.7 442.879  50
   0   5 -16 17239.1 446.099  76
   0  -5  16 17497.5 574.331  81
   0  -5  16 19095.8 606.963  57
   0   5  16 15522.0 446.461  13
   0   5  16 16608.7 524.900  14
   0   5  16 16533.6 537.239  24
   0  -5  16 17729.8 422.212  21
   0  -5  16 19386.2 498.473  25
   0  -5 -16 15789.5 443.215  22
   0  -5 -17 25065.6 548.418   5
   0   5 -17 31374.3 622.762   1
   0   5 -17 32857.0 673.688   2
   0   5  17 26656.9 601.069   7
   0  -5 -17 27505.5 564.683  32
   0  -5  17 32052.6 591.290  29
   0  -5  17 31297.0 656.413  31
   0   5 -17 31928.6 601.849  50
   0   5  17 26674.0 669.090  14
   0   5  17 24871.9 568.369  13
   0  -5  17 33303.6 799.183  81
   0  -5  17 31592.9 571.114  21
   0   5  17 27005.9 690.300  24
   0  -5  17 35391.2 680.878  25
   0  -5 -17 27743.1 587.032  22
   0   5 -17 30631.0 560.375  85
   0  -5 -18 235.646 93.1236   5
   0   5 -18 189.470 84.0142   1
   0   5 -18 265.871 103.599   2
   0   5  18 291.096 95.8292   3
   0  -5 -18 255.465 101.596  32
   0  -5  18 193.472 89.9832  29
   0  -5  18 256.126 111.572  31
   0  -5 -18 306.285 129.819  82
   0   5  18 586.029 139.527  84
   0   5 -18 301.212 95.0169  50
   0   5 -18 201.442 86.7194  52
   0   5  18 167.377 85.0827  13
   0   5  18 303.066 119.897  14
   0  -5  18 271.525 152.181  81
   0  -5 -18 295.658 100.523  22
   0   5  18 313.449 131.555  24
   0  -5  18 350.507 112.720  25
   0  -5 -19 101754. 1171.58  22
   0   5  19 99136.6 1362.22  24
   0  -5  19 120744. 1310.12  25
   0  -5 -19 100844. 1111.62  32
   0  -5  19 109330. 1148.19  29
   0  -5  19 107036. 1262.14  31
   0   5 -19 108077. 1110.89  52
   0   5 -19 105665. 1153.20  50
   0  -5 -19 96357.1 1133.03   5
   0   5  19 98307.3 1172.12   3
   0  -5 -19 95464.6 1184.01  10
   0   5 -19 111026. 1304.44   2
   0   5 -19 105933. 1175.37   1
   0   5  19 97500.5 1324.56  14
   0  -5 -19 90616.6 1184.34  87
   0   5  19 108832. 1303.34  88
   0  -5 -19 96215.2 1279.16  82
   0  -5 -19 104408. 1336.30  83
   0   5  19 108294. 1300.96  84
   0   5  20 792.235 157.835  24
   0  -5 -20 355.829 102.676  22
   0  -5  20 1164.03 151.124  25
   0   5 -20 815.339 126.960  50
   0   5  20 1012.69 158.580  49
   0   5 -20 1226.46 158.152   2
   0  -5 -20 365.727 107.035   5
   0   5  20 1074.44 141.766   3
   0   5 -20 1019.68 132.547   1
   0  -5 -20 366.508 114.179  10
   0  -5 -20 367.022 100.524  32
   0  -5  20 1034.79 153.248  31
   0  -5  20 1096.06 134.723  29
   0   5 -20 1121.37 131.702  52
   0   5  20 757.695 144.291  88
   0  -5 -20 553.248 135.951  87
   0   5 -20 1095.61 170.814  15
   0   5  20 752.101 150.668  14
   0  -5 -20 322.492 133.780  83
   0   5  20 1035.94 160.694  84
   0  -5 -20 448.322 135.218  82
   0   5 -21 350.570 129.274  15
   0   5  21 479.800 129.964  14
   0   5 -21 381.189 112.854   2
   0   5 -21 364.635 94.5144   1
   0   5  21 197.693 89.5695   3
   0  -5 -21 365.160 109.690  10
   0  -5 -21 271.816 98.2271   5
   0  -5 -21 208.068 120.952  82
   0   5 -21 239.096 82.8136  85
   0  -5 -21 377.056 142.352  83
   0   5  21 400.567 124.127  84
   0  -5  21 388.358 97.7795  29
   0  -5  21 280.461 116.517  31
   0  -5 -21 390.189 100.137  32
   0   5 -21 382.943 101.645  76
   0   5  21 337.104 114.499  49
   0   5 -21 338.277 91.6671  52
   0   5 -21 249.966 92.7017  50
   0  -5  21 265.647 105.304  25
   0  -5 -21 372.659 103.602  22
   0   5  21 267.249 121.665  24
   0  -5 -21 435.982 128.876  87
   0   5  21 216.052 115.203  88
   0  -5 -22 13981.7 465.695  10
   0   5  22 13943.0 454.737   3
   0   5 -22 17351.9 529.364   2
   0  -5 -22 13134.1 434.072   5
   0   5  22 14242.8 483.197  84
   0  -5 -22 15537.7 541.123  83
   0   5  22 14850.3 495.964  49
   0   5 -22 15649.9 432.756  52
   0   5 -22 15947.7 460.814  50
   0  -5  22 15808.6 499.112  31
   0  -5  22 16096.0 446.766  29
   0  -5 -22 14491.6 417.753  32
   0   5 -22 16403.0 475.567  76
   0  -5  22 16887.8 564.496  78
   0  -5  22 17965.2 519.793  25
   0   5  22 14223.7 528.730  24
   0  -5 -22 14402.6 447.119  22
   0  -5 -22 13734.3 477.653  87
   0   5 -22 15600.2 437.489  85
   0   5  22 14726.5 498.374  88
   0  -5 -23 55316.5 939.841  10
   0   5  23 58073.1 956.573  11
   0   5 -23 61237.9 1014.42   2
   0   5  23 59013.4 957.483   3
   0  -5 -23 55544.7 902.070   5
   0  -5 -23 60070.8 1101.53  83
   0   5  23 62102.6 1017.88  84
   0   5  23 60374.3 1013.02  49
   0   5 -23 62472.7 887.989  52
   0   5 -23 60319.8 917.633  50
   0  -5 -23 57216.1 838.373  32
   0  -5  23 60927.2 996.483  31
   0  -5  23 60146.7 877.100  29
   0   5 -23 63108.9 947.616  76
   0  -5  23 66889.4 1138.61  78
   0  -5 -23 58482.5 915.623  22
   0   5 -23 61817.3 884.350  85
   0  -5 -23 55627.1 974.481  87
   0   5  23 64618.6 1046.21  88
   0   5  24 1644.10 176.984  11
   0  -5 -24 1942.36 200.400  10
   0   5 -24 3139.91 245.828   2
   0   5  24 1638.12 179.891   3
   0  -5 -24 1659.26 216.112  83
   0   5  24 1637.79 193.140  84
   0   5 -24 3023.66 208.776  52
   0   5  24 1484.82 189.265  49
   0   5 -24 3082.56 221.583  50
   0  -5  24 2874.45 205.209  29
   0  -5  24 3028.18 243.567  31
   0  -5 -24 1498.46 155.968  32
   0   5 -24 3356.41 235.100  76
   0  -5  24 3237.05 306.362  81
   0  -5  24 3354.77 277.841  78
   0  -5 -24 1603.59 172.977  22
   0  -5 -24 1346.64 189.488  87
   0   5 -24 2823.03 201.975  85
   0   5  24 1567.90 196.261  88
   0   5 -25 16558.1 569.083  15
   0   5  25 14492.6 484.061  11
   0  -5 -25 13629.9 486.848  10
   0   5 -25 17631.5 561.207   2
   0   5  25 14918.9 497.075   3
   0   5  25 15816.6 523.434  84
   0  -5 -25 15645.5 576.656  83
   0   5 -25 16404.4 491.394  50
   0   5 -25 16206.9 463.941  52
   0   5  25 15164.2 522.326  49
   0  -5 -25 14684.0 431.747  32
   0  -5  25 16730.4 546.585  31
   0   5 -25 17455.8 511.518  76
   0  -5  25 19055.0 687.635  81
   0  -5  25 18575.7 624.046  78
   0  -5 -25 14989.0 470.101  22
   0  -5 -25 13520.8 500.225  87
   0   5  25 15178.5 518.677  88
   0   5 -25 16403.0 468.405  85
   0   5 -26 35276.7 836.473  15
   0   5  26 33814.1 839.993  14
   0  -5 -26 31740.0 745.128  10
   0   5  26 32101.2 723.195  11
   0   5  26 33187.2 758.179   3
   0   5 -26 37570.1 830.901   2
   0   5  26 33869.9 772.108  84
   0  -5 -26 36617.6 879.062  83
   0   5  26 34349.1 786.030  49
   0   5 -26 36598.9 706.791  52
   0   5 -26 35969.0 740.338  50
   0  -5  26 36169.7 809.808  31
   0  -5 -26 33017.7 646.764  32
   0   5 -26 36574.2 755.575  76
   0  -5  26 39016.0 995.530  81
   0  -5  26 40022.5 928.301  78
   0  -5  26 34892.6 816.139  19
   0  -5 -26 34057.1 715.164  22
   0   5  26 33906.6 786.491  88
   0  -5 -26 31347.1 764.838  87
   0   5 -26 35274.5 698.521  85
   0   5 -27 3516.21 290.660  15
   0   5  27 4857.42 333.795  14
   0   5  27 4963.94 294.330  11
   0   5  27 4888.13 303.988   3
   0   5 -27 3818.21 285.654   2
   0   5  27 5105.66 321.943  84
   0  -5 -27 4918.94 348.430  83
   0   5  27 5378.85 326.787  49
   0   5 -27 3750.50 239.304  52
   0   5 -27 4074.54 261.142  50
   0  -5  27 3902.22 289.784  31
   0  -5 -27 4168.40 239.163  32
   0   5 -27 4045.99 266.124  76
   0  -5  27 4041.62 321.525  78
   0  -5  27 4253.91 363.752  81
   0   5 -27 3971.57 253.347  85
   0  -5 -27 4164.07 298.199  87
   0   5  27 5523.09 326.608  88
   0  -5 -27 4407.05 272.166  22
   0   5  28 26444.3 699.074   3
   0  -5  28 28868.9 727.940   5
   0   5 -28 32366.6 795.052   2
   0  -5 -28 25299.4 635.823  22
   0  -5  28 35205.2 970.794  81
   0  -5  28 35182.1 899.617  78
   0   5 -28 31003.9 707.849  50
   0   5  28 25094.3 695.285  49
   0   5 -28 31898.6 681.713  52
   0   5 -28 32454.4 731.837  76
   0  -5 -28 26528.0 770.558  83
   0   5  28 26744.1 704.204  84
   0   5  28 24980.7 654.365  11
   0   5  28 25587.1 748.183  14
   0   5 -28 30683.8 792.305  15
   0  -5 -28 23826.4 687.716  87
   0   5 -28 31227.5 676.476  85
   0   5  28 25353.8 696.119  88
   0  -5  29 46177.7 923.765   5
   0   5  29 41248.8 881.305   3
   0   5 -29 51056.7 1028.84   2
   0  -5 -29 40370.7 816.415  22
   0  -5  29 57707.2 1168.75  78
   0  -5  29 54611.7 1205.74  81
   0   5 -29 48791.4 896.385  50
   0   5 -29 49870.8 866.570  52
   0   5  29 41496.0 895.971  49
   0   5 -29 52301.2 941.936  76
   0  -5 -29 44270.3 1001.17  83
   0   5  29 41903.2 892.392  84
   0   5  29 39102.3 906.851  14
   0   5 -29 48677.3 1001.97  15
   0   5  29 38581.4 828.139  11
   0  -5 -29 38263.6 881.029  87
   0   5 -29 49081.6 867.670  85
   0   5  29 41679.6 891.041  88
   0  -5  30 6609.09 362.390   5
   0   5  30 7416.77 373.022   3
   0   5 -30 7321.42 406.329   2
   0  -5  30 6921.28 387.047  19
   0  -5 -30 8842.86 392.117  22
   0  -5  30 8351.43 472.852  78
   0  -5  30 7884.20 473.989  81
   0   5  30 9207.41 434.455  49
   0   5 -30 7748.38 356.236  52
   0   5 -30 7918.84 375.406  50
   0   5 -30 8234.85 393.653  76
   0  -5 -30 9395.14 485.607  83
   0   5  30 8869.13 426.764  84
   0   5  30 7738.88 408.496  14
   0   5 -30 7158.10 404.715  15
   0   5  30 8035.98 387.349  11
   0   5  30 9179.67 434.394  88
   0  -5 -30 7793.89 414.317  87
   0   5 -30 7569.42 354.587  85
   0   5 -31 52643.2 1067.50   2
   0  -5  31 45621.2 930.512   5
   0   5  31 42878.8 882.864   3
   0  -5  31 45214.1 958.631  19
   0  -5 -31 47327.0 897.979  22
   0  -5  31 57264.4 1206.48  78
   0   5 -31 50534.4 950.204  50
   0   5 -31 52638.7 920.847  52
   0   5  31 46756.6 971.143  49
   0   5 -31 53406.3 987.456  76
   0  -5 -31 47224.4 1060.67  83
   0   5  31 49235.4 984.261  84
   0   5  31 44445.7 899.680  11
   0   5  31 42627.1 926.821  14
   0   5 -31 48467.0 1009.82  15
   0   5  31 46870.4 971.012  88
   0  -5 -31 44255.6 961.722  87
   0   5 -31 52179.1 922.742  85
   0  -5  32 14860.7 537.836   5
   0   5  32 15705.7 531.372   3
   0   5 -32 18018.4 636.135   2
   0  -5  32 15752.2 574.250  19
   0  -5  32 19684.7 715.936  78
   0   5 -32 17318.5 566.172  50
   0   5  32 18791.2 612.161  49
   0   5 -32 17922.7 547.781  52
   0   5 -32 18530.0 594.113  76
   0   5  32 18924.3 625.593  84
   0  -5 -32 17760.9 652.934  83
   0   5  32 16877.8 561.363  11
   0   5  32 14510.5 544.753  14
   0   5 -32 16678.6 610.930  15
   0  -5 -32 16133.3 590.429  87
   0   5  32 17574.2 593.770  88
   0   5 -32 17904.7 550.786  85
   0   5 -33 61195.5 1163.18   2
   0   5  33 45674.6 912.066   3
   0  -5  33 52415.0 1013.54   5
   0  -5  33 54503.5 1062.05  19
   0  -5  33 65566.3 1278.31  78
   0   5  33 54252.4 1054.85  49
   0   5 -33 60080.7 997.074  52
   0   5 -33 58148.1 1020.59  50
   0   5 -33 61466.6 1067.46  76
   0   5  33 55772.4 1067.74  84
   0  -5 -33 53885.8 1132.11  83
   0   5 -33 57309.6 1105.35  15
   0   5  33 52385.3 986.293  11
   0   5  33 45029.1 943.963  14
   0   5  33 53022.2 1044.24  88
   0   5 -33 59309.0 989.296  85
   0  -5 -33 48762.9 1026.02  87
   0  -5  34 9581.49 444.508   5
   0  -5  34 10416.6 477.657  19
   0  -5  34 11987.8 562.127  78
   0   5 -34 10513.3 420.771  52
   0   5  34 8341.09 424.548  49
   0   5 -34 10755.3 440.128  50
   0   5 -34 11190.0 458.307  76
   0  -5 -34 8756.32 475.541  83
   0   5  34 7244.66 384.170  14
   0   5  34 8204.30 397.656  11
   0   5 -34 10742.8 425.309  85
   0   5  34 8472.94 433.484  88
   0  -5 -34 7560.65 419.854  87
   0   5  34 8090.65 418.936  86
   0  -5 -35 27424.3 678.954  22
   0  -5  35 25720.5 736.617  19
   0   5  35 24545.6 709.944  24
   0  -5  35 29377.3 863.096  78
   0   5 -35 27440.9 665.339  52
   0   5 -35 27415.2 696.350  50
   0   5  35 31693.8 804.816  49
   0   5 -35 28059.4 711.253  76
   0   5  35 24004.4 678.561  14
   0   5  35 29183.8 736.013  11
   0  -5  35 23304.9 680.998   5
   0  -5  35 20891.4 647.105  61
   0   5  35 31057.5 795.037  88
   0  -5 -35 27586.7 777.183  87
   0   5  35 30412.8 796.181  86
   0   5 -35 27333.9 666.723  85
   0  -5 -35 29566.0 850.190  83
   0   5 -35 25512.7 752.168  28
   0  -5 -36 699.934 187.681  83
   0   5  36 940.066 184.261  49
   0   5 -36 1292.89 169.975  52
   0   5 -36 1253.24 176.272  50
   0   5 -36 1085.97 185.339  28
   0   5 -36 1283.81 172.713  85
   0   5  36 827.155 170.230  88
   0   5  36 938.973 173.289  86
   0   5  36 823.525 154.112  11
   0   5  36 640.097 147.809  14
   0   5  36 759.637 160.213  24
   0  -5 -36 688.560 141.550  22
   0  -5  36 1104.64 191.308  19
   0   5 -36 1439.09 189.006  76
   0  -5  36 1436.75 234.782  78
   0  -5 -36 664.112 171.360  80
   0   5 -37 378.534 117.283  85
   0  -5 -37 266.408 151.095  83
   0   5 -37 327.848 113.857  52
   0   5  37 381.733 140.116  49
   0   5 -37 407.656 126.519  50
   0   5 -37 447.155 144.313  28
   0   5  37 263.448 141.799  88
   0   5  37 300.160 132.189  86
   0  -5  37 289.822 140.081  19
   0   5  37 219.967 110.910  14
   0   5  37 158.661 118.736  24
   0  -5 -37 282.717 106.115  22
   0   5 -37 397.955 127.328  76
   0  -5  37 407.380 161.052  78
   0  -5 -37 234.567 138.567  80
   0  -5 -38 10788.1 517.656  83
   0   5 -38 12676.9 464.835  50
   0   5  38 11011.4 480.975  49
   0   5 -38 11959.1 431.804  52
   0   5 -38 12385.9 522.392  28
   0   5  38 11084.0 483.934  86
   0   5  38 10607.3 477.947  88
   0   5 -38 12198.5 441.631  85
   0   5  38 8585.51 402.390  14
   0  -5  38 12156.0 512.378  19
   0   5  38 8613.27 418.760  24
   0  -5 -38 9883.56 412.186  22
   0   5 -38 12732.7 470.561  76
   0  -5 -38 9460.63 445.810  80
   0  -5  38 14379.2 594.937  78
   0  -5 -39 1668.99 236.376  83
   0   5 -39 2181.24 209.882  50
   0   5  39 1810.55 218.619  49
   0   5 -39 2274.98 203.035  52
   0   5 -39 2081.46 231.763  28
   0   5  39 1680.17 215.782  88
   0   5  39 1556.85 201.703  86
   0   5 -39 2054.07 198.844  85
   0   5  39 1271.17 177.429  14
   0   5  39 1557.40 196.642  24
   0  -5  39 2282.79 242.668  19
   0  -5 -39 1669.98 183.884  22
   0   5 -39 2254.41 214.443  76
   0  -5  39 2717.96 280.119  78
   0  -5 -39 1513.31 209.026  80
   0   5 -40 2133.39 208.494  76
   0  -5 -40 2170.23 262.718  83
   0   5 -40 2102.20 196.060  52
   0   5 -40 2256.56 213.357  50
   0   5  40 1938.17 222.969  49
   0   5 -40 2057.51 230.438  28
   0  -5  40 2230.50 358.800  57
   0   5  40 1453.47 181.120  14
   0   5  40 1644.03 196.703  24
   0  -5 -40 1801.73 186.023  22
   0  -5  40 1960.99 228.538  19
   0   5  40 2151.08 227.078  86
   0   5 -40 2295.32 203.712  85
   0   5  40 2133.16 234.085  88
   0  -5 -40 1579.77 208.152  80
   0  -5  40 2456.04 269.526  78
   0   5 -41 9879.30 407.102  76
   0  -5 -41 10171.8 499.489  83
   0   5  41 10480.5 457.176  49
   0   5 -41 10120.9 410.063  50
   0   5 -41 9970.11 387.779  52
   0   5 -41 9604.63 448.215  28
   0  -5  41 11815.3 702.245  57
   0   5  41 8043.58 381.416  14
   0   5  41 8284.88 399.953  24
   0  -5  41 9551.86 445.980  19
   0  -5 -41 9601.17 394.486  22
   0   5 -41 9577.62 382.159  85
   0   5  41 10214.1 446.556  86
   0   5  41 10085.7 462.356  88
   0  -5 -41 8813.62 425.397  80
   0  -5  41 10685.7 505.863  78
   0   5 -42 1052.05 153.338  76
   0   5  42 526.341 124.720  14
   0  -5 -42 928.757 188.640  83
   0   5 -42 963.225 142.284  52
   0   5 -42 1044.57 153.307  50
   0   5  42 894.206 170.115  49
   0   5 -42 1240.68 177.875  28
   0  -5  42 1187.69 295.995  57
   0  -5  42 1192.02 183.692  19
   0   5  42 555.410 138.725  24
   0  -5 -42 668.187 128.538  22
   0   5  42 749.403 159.397  88
   0   5 -42 1062.31 147.910  85
   0   5  42 729.804 154.309  86
   0  -5 -42 678.663 154.938  80
   0   5 -43 7396.17 342.155  76
   0   5  43 5911.83 329.426  24
   0  -5  43 7251.33 389.229  19
   0  -5 -43 6554.44 322.128  22
   0   5  43 5980.87 319.974  14
   0  -5 -43 7103.14 406.333  83
   0   5  43 7459.68 379.355  49
   0   5 -43 6325.63 318.063  50
   0   5 -43 7119.95 372.950  28
   0  -5  43 8282.35 586.836  57
   0  -5 -43 5901.49 339.251  47
   0  -5 -43 6439.71 357.161  80
   0   5  43 7490.03 392.799  88
   0   5 -43 6962.03 317.044  85
   0   5  43 7124.91 363.632  86
   0   5 -44 3155.51 231.288  76
   0  -5 -44 3508.60 297.939  83
   0   5 -44 3003.05 244.788  28
   0  -5  44 3301.61 385.398  57
   0  -5  44 3139.01 269.348  19
   0   5  44 2995.51 237.860  24
   0  -5 -44 3111.15 229.201  22
   0   5  44 2881.87 226.969  14
   0   5  44 3565.27 279.186  88
   0   5 -44 3035.71 213.919  85
   0   5  44 3800.48 268.559  86
   0  -5 -44 2909.06 248.846  80
   0   5 -45 17019.3 491.269  76
   0  -5 -45 16342.6 486.957  22
   0   5  45 14747.6 491.428  24
   0   5  45 15131.2 470.767  18
   0  -5  45 16878.9 566.748  19
   0  -5 -45 17180.2 595.665  83
   0   5 -45 16646.4 537.404  28
   0  -5  45 19626.4 839.691  57
   0   5 -45 16152.7 459.736  52
   0  -5  45 14753.1 612.194  71
   0  -5 -45 14798.6 509.620  80
   0   5  45 18580.0 554.060  86
   0   5 -45 16461.8 467.111  85
   0   5  45 19136.5 593.760  88
   0   5  46 1136.93 144.739  18
   0   5 -46 986.135 133.584  52
   0   5 -46 1198.05 147.135  50
   0   5  46 1344.06 170.880  49
   0   5 -46 1166.03 160.989  28
   0  -5  46 1137.49 171.598  34
   0  -5 -46 1230.77 169.216  47
   0   5  46 1163.33 156.760  24
   0  -5 -46 1366.81 156.130  22
   0   5  47 2074.29 181.460  18
   0   5  47 2610.17 216.766  49
   0   5 -47 2365.23 186.764  50
   0   5 -47 2382.04 204.629  28
   0  -5  47 2395.12 218.990  34
   0   5 -47 2645.58 186.729  52
   0  -5 -47 2392.50 191.213  22
   0   5  47 2012.69 187.895  24
   0   5 -47 2539.54 194.368  76
   0  -5 -47 2112.16 199.486  47
   0   5 -48 1311.35 143.071  76
   0  -5 -48 1432.48 169.640  47
   0  -5 -48 1533.09 156.418  22
   0  -5  48 1159.17 195.084  71
   0   5  48 1573.28 156.788  18
   0  -5 -48 1689.47 190.996  83
   0   5  48 1844.11 182.007  49
   0   5 -48 1234.99 136.427  50
   0   5 -48 1329.89 153.514  28
   0  -5  48 1316.20 173.563  34
   0  -5  48 1627.20 272.596  57
   0   5  48 1837.74 196.799  88
   0   5 -48 1359.12 139.561  85
   0   5  48 1865.77 178.250  86
   0  -5 -48 1381.39 168.938  80
   0   5 -49 6079.37 266.541  76
   0  -5 -49 4985.71 273.014  47
   0  -5 -49 5617.17 268.261  22
   0  -5  49 6264.52 423.683  73
   0  -5  49 5150.24 334.186  71
   0   5  49 5899.88 277.032  18
   0  -5 -49 5277.36 283.338  80
   0   5  49 5916.07 301.318  78
   0   5 -49 5766.23 261.191  50
   0   5  49 6313.36 301.722  49
   0   5 -49 6247.71 293.842  28
   0  -5  49 6045.26 320.031  34
   0  -5  49 7318.00 470.516  57
   0  -5 -49 5026.26 274.291  85
   0  -5 -49 5798.06 320.386  83
   0   5  49 6949.93 335.465  88
   0   5 -49 5995.31 258.956  85
   0   5  49 5911.89 281.481  86
   0  -5  50 1138.95 208.147  73
   0  -5  50 894.840 160.967  71
   0  -5 -50 613.175 119.100  47
   0  -5 -50 597.100 106.439  22
   0   5  50 546.192 105.200  86
   0  -5 -50 584.514 120.437  80
   0   5  50 473.014 109.450  78
   0   5 -50 1088.16 123.132  50
   0   5  50 652.732 117.367  49
   0  -5  50 1148.15 156.964  34
   0  -5 -50 739.620 136.536  83
   0  -5 -50 547.015 113.165  85
   0  -5  50 1237.51 232.289  57
   0   5 -50 1103.47 121.774  76
   0  -5  51 1602.13 223.306  73
   0  -5  51 1032.97 162.098  71
   0  -5 -51 1057.17 130.236  47
   0  -5 -51 1095.38 124.682  22
   0   5  51 1134.93 125.268  86
   0   5  51 1165.44 140.113  78
   0   5  51 1238.17 139.430  49
   0   5 -51 1413.27 129.721  50
   0  -5 -51 1286.64 152.673  83
   0  -5 -51 1030.46 130.171  85
   0  -5  51 1330.71 159.886  34
   0   5 -51 1404.95 126.085  76
   0  -5  51 1619.90 241.863  57
   0  -5  52 1570.29 228.447  57
   0  -5  52 1543.14 157.011  35
   0  -5 -52 996.267 124.851  85
   0  -5 -52 1095.60 142.060  83
   0   5 -52 1575.79 133.096  50
   0   5 -52 1539.13 125.088  76
   0  -5 -52 1064.81 127.402  47
   0   5  52 1068.18 133.279  78
   0  -5  52 1629.51 167.026  34
   0  -5  52 1095.01 156.315  71
   0  -5  52 1435.62 204.696  73
   0  -5  53 13566.0 535.659  57
   0  -5  53 12322.7 383.336  35
   0  -5 -53 11812.9 376.619  83
   0  -5 -53 9982.38 315.058  85
   0   5 -53 11567.3 313.428  50
   0   5 -53 11863.0 297.392  76
   0  -5 -53 10405.4 325.465  47
   0   5  53 12036.6 363.853  78
   0  -5  53 12413.9 392.780  34
   0  -5  53 12392.9 491.716  73
   0  -5  54 2002.39 219.442  57
   0  -5  54 1874.09 156.645  35
   0   5  54 1987.63 149.676  78
   0  -5 -54 1678.15 132.162  79
   0   5 -54 1846.64 127.532  50
   0  -5  54 1758.23 200.662  73
   0  -5 -54 1587.17 131.720  47
   0   5 -54 1824.23 131.363  74
   0   5 -54 1898.64 116.718  76
   0  -5 -54 1624.57 131.552  85
   0  -5 -54 1931.75 154.320  83
   0  -5  54 1793.41 156.812  34
   0  -5  55 1492.50 186.468  57
   0   5  55 1235.94 118.093  78
   0  -5 -55 1010.24 101.241  79
   0   5 -55 1267.01 102.472  50
   0  -5  55 1446.33 175.667  73
   0  -5 -55 1053.31 106.624  47
   0   5 -55 1296.63 91.9029  76
   0   5 -55 1448.22 112.727  74
   0  -5 -55 1282.15 123.430  83
   0  -5 -55 999.500 102.322  85
   0  -5  55 1251.21 131.019  34
   0  -5  55 1306.62 127.588  35
   0   5 -56 918.983 90.5106  74
   0  -5 -56 532.978 81.7125  47
   0   5  56 627.704 87.9773  78
   0  -5 -56 557.494 79.3900  79
   0   5 -56 864.515 84.0279  50
   0  -5  56 810.720 137.901  73
   0  -5  56 839.352 145.671  57
   0  -5 -56 563.686 78.9879  85
   0  -5 -56 651.706 92.3325  83
   0   5 -57 20846.9 342.814  74
   0  -5 -57 18697.8 339.160  47
   0   5 -57 19440.8 322.176  50
   0  -5 -57 17804.3 329.418  79
   0   5  57 21394.4 376.057  78
   0  -5  57 21933.3 516.729  53
   0  -5  57 22545.2 525.329  57
   0  -5  57 21211.3 502.630  73
   0  -5 -57 19464.1 367.141  83
   0  -5 -57 17676.9 321.079  85
   0   5  58 2306.40 146.364  66
   0  -5 -58 2041.82 112.916  83
   0  -5 -58 1705.65 98.5169  85
   0   5 -58 1651.76 94.8001  74
   0  -5  58 1480.60 137.275  57
   0  -5 -58 1843.94 102.416  79
   0   5  58 2271.67 116.828  78
   0  -5  58 1425.99 135.372  73
   0  -5 -59 94.8207 39.3750  83
   0  -5  59 60.3824 56.6096  73
   0  -5 -59 107.895 36.0407  79
   0   5  59 154.910 54.5905  66
   0  -6   0 273858. 2031.88  82
   0  -6   0 295473. 2112.29  75
   0   6   0 277094. 2214.51  27
   0   6   0 290094. 1970.13  48
   0  -6   0 277995. 1874.47  23
   0  -6   1 287.475 133.188  82
   0  -6  -1 991.304 160.231  82
   0  -6   1 508.324 116.518  30
   0   6  -1 620.513 151.616  27
   0  -6  -1 1063.62 161.812  75
   0  -6   1 312.632 137.946  75
   0   6   1 1344.00 154.127  48
   0  -6  -1 1366.51 147.449  23
   0  -6   1 654.027 143.821  20
   0  -6  -2 942.851 153.816  39
   0   6   2 1005.06 122.983  33
   0  -6   2 1009.46 123.779  30
   0   6  -2 1264.70 174.213  27
   0  -6  -2 714.635 135.805  82
   0  -6   2 842.421 145.893  82
   0   6   2 775.347 112.903   8
   0  -6   2 1386.04 124.033   3
   0   6  -2 1242.56 130.653   6
   0  -6   2 845.021 147.436  75
   0  -6  -2 579.154 131.467  75
   0  -6   2 935.234 151.970  20
   0  -6  -2 681.413 115.640  23
   0   6   2 626.607 121.573  48
   0  -6  -3 6364.62 311.630  39
   0   6   3 6866.63 270.397  33
   0   6  -3 4768.70 286.699  27
   0  -6   3 4366.93 227.687  30
   0   6  -3 4524.66 219.469  50
   0  -6  -3 5399.29 245.306  23
   0  -6   3 4404.33 270.939  20
   0  -6   3 4663.22 265.133  82
   0  -6  -3 5337.89 272.299  82
   0  -6   3 4485.45 265.981  75
   0   6   3 5807.94 270.893  48
   0   6  -3 4954.08 239.034   6
   0   6   3 5993.50 280.188   9
   0  -6   3 4122.11 196.108   3
   0   6   3 6719.12 284.626   8
   0   6   4 116896. 1193.55  48
   0  -6   4 123470. 1332.91  75
   0  -6  -4 129614. 1372.35  39
   0  -6   4 121668. 1182.36  30
   0   6  -4 119385. 1397.58  27
   0   6   4 139357. 1241.09  33
   0  -6   4 124069. 1320.57  82
   0  -6  -4 112261. 1236.30  82
   0  -6  -4 115136. 1132.93  23
   0  -6   4 121685. 1371.33  20
   0  -6   4 120674. 1345.91  12
   0   6  -4 120686. 1136.20  50
   0  -6   4 129379. 1104.88   3
   0  -6  -4 115798. 1272.09   2
   0  -6   4 119535. 1286.43   4
   0   6   4 126681. 1277.82   8
   0   6   4 117757. 1243.77   9
   0   6  -4 121020. 1182.91   6
   0   6   5 4211.78 234.074  48
   0  -6   5 6915.46 321.890  75
   0  -6   5 7501.35 341.544  12
   0  -6  -5 4855.96 273.410  39
   0   6   5 4665.59 231.858  33
   0   6  -5 6773.56 338.041  27
   0  -6   5 6940.27 287.857  30
   0  -6   5 6533.65 312.325  82
   0  -6   5 7346.55 344.055  20
   0  -6  -5 3994.79 215.136  23
   0  -6  -5 4007.60 220.113  26
   0   6   5 4472.27 295.322  24
   0   6  -5 6885.31 268.085  50
   0  -6  -5 4349.43 251.495   2
   0   6   5 4405.64 241.587   8
   0   6  -5 6894.76 274.725   6
   0   6   5 4111.88 238.675   9
   0  -6   5 7038.52 320.608   4
   0  -6   5 6916.81 251.182   3
   0  -6   6 19149.2 526.067  73
   0  -6   6 20008.6 556.620  12
   0  -6  -6 14336.5 446.925  39
   0   6  -6 17373.3 536.035  27
   0  -6   6 19633.2 480.679  30
   0   6  -6 18222.0 431.755  50
   0  -6   6 17788.0 493.677  82
   0   6   6 13625.0 398.920  48
   0  -6  -6 12822.2 371.033  23
   0  -6  -6 12912.8 377.806  26
   0   6   6 14423.1 504.234  24
   0  -6   6 20229.2 572.136  20
   0  -6   6 18926.1 521.971  75
   0   6   6 14035.2 423.393   8
   0   6  -6 17498.0 428.791   6
   0  -6   6 19246.9 533.524   4
   0   6   6 12265.3 390.730   7
   0  -6  -6 12722.3 412.000   2
   0   6   6 13010.8 401.896   9
   0  -6   7 12801.1 460.897  12
   0  -6  -7 12497.7 416.941  39
   0  -6   7 12376.8 389.529  30
   0   6  -7 11483.3 349.246  50
   0  -6   7 11509.9 402.458  82
   0   6   7 11719.0 378.480  48
   0   6  -7 11064.6 430.150  27
   0  -6  -7 11575.3 359.331  26
   0  -6   7 13051.5 475.184  20
   0   6   7 13548.5 494.733  24
   0  -6  -7 12010.5 361.895  23
   0  -6   7 11747.7 418.161  75
   0   6   7 11195.3 377.472   7
   0  -6   7 12330.8 437.083   4
   0   6  -7 11526.6 347.995   6
   0   6   7 12392.2 393.162   9
   0  -6  -7 11447.8 392.579   2
   0   6   7 13202.6 411.449   8
   0   6   8 26660.4 685.345  24
   0   6  -8 23811.1 625.877  27
   0  -6   8 26395.6 672.958  20
   0  -6  -8 23797.2 511.168  23
   0  -6  -8 24289.2 519.714  26
   0  -6   8 24049.1 577.084  82
   0  -6   8 26059.2 665.336  12
   0  -6  -8 25093.0 589.862  39
   0  -6   8 25721.5 572.740  30
   0  -6  -8 20878.2 488.944  87
   0   6   8 23994.5 540.240  48
   0   6  -8 23357.4 496.353  50
   0   6   8 23364.3 542.803   7
   0   6  -8 22959.3 485.886   6
   0   6   8 26830.1 591.883   8
   0   6   8 25496.0 560.287   9
   0  -6   8 25292.7 633.380   4
   0  -6  -8 22805.8 552.874   2
   0  -6   9 4771.08 303.767  12
   0  -6  -9 2258.09 193.592  39
   0  -6   9 4965.95 260.740  30
   0   6   9 1795.68 167.932  77
   0   6  -9 4272.89 223.668  50
   0   6  -9 4679.95 290.793  27
   0  -6  -9 2138.30 168.377  26
   0  -6  -9 2004.06 162.904  23
   0   6   9 2025.95 213.050  24
   0  -6   9 4891.64 306.791  20
   0  -6   9 4127.09 258.719  82
   0   6   9 1881.88 167.962  48
   0  -6   9 4637.01 289.342   4
   0   6   9 2106.36 175.535   7
   0   6  -9 4206.99 210.775   6
   0   6   9 1937.92 171.224   9
   0   6   9 1896.09 170.957   8
   0  -6  -9 1993.78 182.265   2
   0   6  10 43358.9 735.368  48
   0  -6  10 58187.8 1001.56  20
   0   6  10 45606.1 906.867  24
   0  -6 -10 41395.1 697.029  26
   0   6 -10 48619.2 898.281  27
   0  -6  10 54699.9 788.847  21
   0  -6  10 56052.0 990.036  12
   0  -6 -10 42879.6 782.006  39
   0   6  10 43313.0 741.667  77
   0   6 -10 50326.9 739.478  50
   0   6  10 41617.6 730.041  88
   0  -6  10 53180.3 870.912  82
   0  -6  10 54359.9 943.215   4
   0   6  10 44165.5 777.582   8
   0   6  10 43019.3 751.458   9
   0   6  10 42005.4 744.827   7
   0  -6 -10 40885.3 749.070   2
   0   6  11 491.933 112.023  48
   0  -6  11 158.591 128.512  20
   0   6 -11 249.361 116.381  27
   0  -6  11 161.697 85.4158  21
   0  -6 -11 444.039 99.0830  26
   0   6  11 453.317 140.541  24
   0  -6 -11 384.158 116.341  82
   0  -6  11 248.081 119.711  82
   0   6 -11 310.285 89.1348  50
   0   6  11 295.615 71.4802  18
   0  -6  11 176.089 127.095  12
   0  -6 -11 396.088 117.072  39
   0   6  11 484.336 110.739  77
   0   6  11 419.020 109.926  88
   0  -6 -11 388.973 114.257  75
   0   6 -11 298.566 102.009  74
   0   6  11 348.614 102.825  74
   0   6  11 499.365 104.800   7
   0  -6  11 150.600 105.200   4
   0   6  11 422.566 101.561   8
   0  -6 -11 458.815 115.293   2
   0   6 -11 449.400 113.076   2
   0   6  11 395.855 105.664   9
   0   6  12 10098.8 374.669  48
   0   6 -12 12355.2 466.473  27
   0  -6 -12 9615.65 338.690  26
   0   6  12 9457.73 424.047  24
   0  -6  12 12774.2 384.121  21
   0  -6  12 13785.5 497.283  20
   0  -6 -12 8320.39 346.880  82
   0  -6  12 12436.7 434.410  82
   0   6 -12 11747.5 365.429  50
   0  -6  12 13333.3 488.831  12
   0   6  12 10676.5 309.886  18
   0  -6 -12 9812.55 372.857  39
   0   6  12 10016.9 367.096  77
   0   6  12 9273.22 357.121  88
   0   6  12 9896.75 359.316  74
   0   6 -12 11680.5 385.302  74
   0  -6 -12 8729.28 352.684  75
   0   6  12 10094.3 376.393   9
   0  -6 -12 8861.38 356.452   2
   0   6  12 9636.67 371.711   8
   0   6 -12 13157.0 430.340   2
   0  -6 -12 8447.25 299.269   5
   0  -6  12 13084.8 468.058   4
   0   6  12 9192.78 360.459   7
   0   6  13 352.770 112.117  48
   0  -6  13 318.779 128.487  20
   0   6  13 435.203 136.171  24
   0  -6  13 185.229 86.0877  21
   0  -6 -13 205.830 90.1599  26
   0  -6 -13 217.334 103.132  82
   0   6 -13 338.153 92.0508  50
   0   6  13 475.505 128.387  14
   0  -6  13 240.898 124.879  12
   0   6  13 528.194 88.9594  18
   0  -6 -13 186.143 101.673  39
   0  -6  13 172.835 111.692  82
   0   6  13 384.441 111.932  77
   0   6  13 426.288 109.342  88
   0  -6 -13 186.992 104.690  75
   0   6 -13 368.895 99.5534  76
   0   6 -13 418.754 106.116  74
   0   6  13 342.333 105.012  74
   0   6  13 347.528 100.473   7
   0  -6  13 181.263 104.456   4
   0   6  13 372.744 107.169   9
   0  -6 -13 159.587 76.5137   5
   0   6  13 462.691 101.527   8
   0   6 -13 367.367 107.074   2
   0  -6 -13 205.026 98.6013   2
   0   6  14 33540.9 696.070  48
   0   6  14 29955.6 736.270  14
   0   6  14 33453.7 574.601  18
   0  -6  14 41468.6 861.816  12
   0  -6 -14 31011.4 669.692  39
   0   6 -14 36762.3 687.390  74
   0   6 -14 38650.6 689.313  76
   0  -6 -14 28742.9 647.032  75
   0   6  14 33270.0 669.014  74
   0  -6  14 39211.5 772.174  82
   0  -6 -14 26895.4 629.518  82
   0   6 -14 37562.3 661.391  50
   0   6  14 34382.0 703.339  77
   0  -6 -14 26700.3 590.239  87
   0   6  14 33462.5 694.492  88
   0  -6  14 40747.3 858.013  20
   0  -6  14 38230.5 662.732  21
   0  -6 -14 30469.3 611.901  26
   0   6  14 31590.3 774.102  24
   0  -6 -14 29892.4 662.843   2
   0   6  14 33062.7 689.252   7
   0   6 -14 40206.6 762.039   2
   0  -6  14 40650.5 829.435   4
   0   6  14 30391.7 673.273   8
   0  -6 -14 27176.9 540.295   5
   0  -6 -14 27466.3 567.444  10
   0   6  15 4379.38 217.041  18
   0  -6  15 5941.01 339.792  12
   0  -6 -15 4432.70 264.190  39
   0   6 -15 5578.94 276.290  74
   0   6 -15 5776.48 275.565  76
   0  -6 -15 3857.19 252.499  75
   0  -6  15 5615.68 306.100  82
   0  -6 -15 3318.95 237.636  82
   0   6 -15 5646.66 268.528  50
   0   6  15 4944.47 286.971  48
   0   6  15 4235.32 270.448  77
   0  -6 -15 3790.08 237.162  87
   0   6  15 4259.04 265.952  88
   0  -6 -15 4652.67 245.685  26
   0   6  15 4383.15 300.230  24
   0  -6  15 5414.14 258.810  21
   0  -6 -15 4353.08 265.593   2
   0   6 -15 5760.54 304.941   2
   0  -6  15 6159.80 334.880   4
   0   6  15 4630.39 272.038   7
   0   6  15 4187.46 258.212   8
   0  -6 -15 3837.04 213.465   5
   0   6 -15 5803.04 304.946   1
   0  -6 -15 3760.45 220.567  10
   0  -6 -16 41119.4 729.889  26
   0   6  16 42707.6 905.654  24
   0  -6  16 46143.9 744.139  21
   0  -6  16 49389.1 882.532  82
   0   6  16 48793.0 898.345  84
   0  -6 -16 34379.4 730.305  82
   0   6 -16 46445.6 754.397  50
   0   6  16 46647.7 859.430  77
   0  -6 -16 41536.0 781.430  39
   0  -6  16 48731.5 792.223  29
   0   6  16 44380.2 835.553  88
   0  -6 -16 35324.6 699.781  87
   0   6  16 44284.7 692.918  18
   0   6 -16 47272.6 782.176  76
   0  -6  16 50979.7 951.453  75
   0   6 -16 46588.9 790.274  74
   0   6 -16 49197.9 876.589   1
   0  -6 -16 35208.6 632.796   5
   0  -6 -16 40554.3 785.806   2
   0   6  16 42801.4 820.673   7
   0   6 -16 47781.3 858.412   2
   0  -6 -16 34613.2 659.808  10
   0   6  16 38870.4 780.570   8
   0  -6 -17 13424.4 419.594  26
   0   6  17 14416.3 538.066  24
   0  -6 -17 12116.5 439.032  82
   0   6  17 15990.5 520.701  84
   0  -6 -17 13834.3 457.969  39
   0  -6  17 19499.7 576.543  31
   0  -6  17 19721.2 507.154  29
   0   6  17 15469.0 504.985  88
   0  -6 -17 11452.9 406.635  87
   0   6 -17 19249.0 488.101  50
   0   6  17 14480.7 405.277  18
   0   6 -17 18240.0 501.250  74
   0  -6  17 20400.8 613.086  75
   0   6 -17 19385.4 504.385  76
   0  -6 -17 12092.9 374.800   5
   0   6 -17 19712.3 545.078   1
   0   6  17 13459.2 463.282   8
   0  -6 -17 14089.4 467.763   2
   0   6  17 13974.9 471.574   7
   0  -6 -17 11726.7 390.143  10
   0   6 -17 19833.6 556.967   2
   0  -6 -18 1644.75 159.844  26
   0   6  18 1448.18 202.366  24
   0  -6 -18 1416.19 171.485  82
   0   6  18 1872.08 201.966  84
   0  -6 -18 1616.05 175.317  39
   0  -6  18 1258.86 175.931  31
   0   6  18 1909.95 203.678  88
   0  -6 -18 1395.37 164.320  87
   0   6 -18 1281.06 144.853  50
   0   6  18 1490.37 145.230  18
   0  -6  18 1336.36 188.629  75
   0   6 -18 1260.96 155.019  74
   0   6 -18 1369.97 155.132  76
   0  -6 -18 1307.35 140.365   5
   0   6 -18 1265.54 154.923   1
   0  -6 -18 1596.76 160.815  10
   0  -6 -18 2260.52 204.892   2
   0   6 -18 1443.68 170.292   2
   0  -6 -19 8439.86 340.176  26
   0   6  19 7755.33 407.447  24
   0  -6 -19 7273.92 354.348  82
   0   6  19 8733.81 394.377  84
   0  -6 -19 7274.98 351.116  83
   0  -6 -19 8429.13 361.274  39
   0  -6  19 11189.8 454.368  31
   0   6  19 8614.48 399.584  88
   0  -6 -19 6871.46 326.252  87
   0   6 -19 10759.6 374.357  50
   0   6  19 8211.73 316.334  18
   0  -6  19 12678.3 500.209  75
   0   6 -19 11176.2 391.918  76
   0   6 -19 10313.7 386.715  74
   0   6 -19 11376.7 418.599   1
   0  -6 -19 6615.64 291.054   5
   0  -6 -19 6981.29 311.384  10
   0   6 -19 11478.6 432.998   2
   0  -6 -19 7678.16 359.112   2
   0  -6 -20 12332.9 414.700  26
   0   6  20 12592.1 516.044  24
   0  -6 -20 11015.5 435.194  82
   0  -6 -20 11471.1 446.070  83
   0   6  20 14708.4 511.043  84
   0  -6 -20 12341.8 441.896  39
   0  -6  20 12772.9 491.180  31
   0  -6  20 14209.4 542.059  75
   0   6 -20 13759.4 439.184  76
   0   6 -20 12839.5 432.787  74
   0   6  20 14306.2 510.124  49
   0   6 -20 13200.3 421.428  50
   0   6 -20 12888.6 465.889   2
   0  -6 -20 10300.8 361.986   5
   0  -6 -20 12472.8 453.768   2
   0  -6 -20 10883.7 393.158  10
   0  -6 -20 10401.7 402.020  87
   0   6  20 15065.5 521.502  88
   0   6  20 13269.8 410.693  18
   0   6  20 12344.3 497.997  14
   0   6 -21 51538.0 1061.31  15
   0   6  21 40412.2 905.790  14
   0  -6 -21 35267.3 712.206  10
   0  -6  21 53053.9 992.285  31
   0   6 -21 53032.6 875.343  76
   0  -6  21 59733.8 1102.54  75
   0   6  21 44828.9 892.346  84
   0  -6 -21 37353.2 809.824  82
   0  -6 -21 36217.2 797.906  83
   0   6 -21 50713.0 834.126  50
   0   6  21 44995.0 907.384  49
   0  -6 -21 33431.8 663.779   5
   0   6 -21 52832.5 946.334   2
   0  -6 -21 39021.0 808.736   2
   0  -6 -21 33777.7 729.360  87
   0   6  21 46161.4 920.448  88
   0   6  21 40526.2 926.237  24
   0   6 -22 31677.8 831.073  15
   0   6  22 22468.1 683.563  14
   0  -6 -22 19830.8 546.175  10
   0  -6 -22 19875.8 517.365   5
   0   6 -22 32319.5 754.274   2
   0  -6 -22 24395.5 644.363   2
   0  -6  22 32268.6 778.043  31
   0  -6  22 36125.4 874.305  75
   0   6 -22 32589.1 687.496  76
   0  -6 -22 21709.1 631.248  83
   0   6  22 24795.6 673.629  84
   0   6 -22 30931.9 657.328  50
   0   6  22 24500.5 675.085  49
   0   6  22 21984.9 697.607  24
   0   6  22 26017.1 695.450  88
   0  -6 -22 20353.4 573.665  87
   0   6 -23 4517.67 329.811  15
   0   6  23 3698.49 269.730  11
   0   6  23 3736.57 297.635  14
   0  -6 -23 3221.89 232.934  10
   0  -6 -23 3004.21 215.179   5
   0  -6 -23 3649.82 263.390   2
   0   6 -23 4308.48 288.789   2
   0  -6  23 4179.84 303.615  31
   0   6 -23 4419.61 269.183  76
   0  -6 -23 3580.79 271.276  83
   0   6  23 4505.73 300.211  84
   0   6  23 4356.75 302.825  49
   0   6 -23 3996.09 247.304  50
   0  -6  23 4126.43 357.518  81
   0   6  23 3716.09 299.668  24
   0  -6 -23 3835.34 256.843  22
   0   6  23 4385.52 304.955  88
   0  -6 -23 3341.90 249.031  87
   0  -6 -24 1158.22 162.307  22
   0   6  24 781.711 168.914  24
   0   6  24 1024.74 168.641  84
   0  -6 -24 733.991 163.237  83
   0   6 -24 1454.03 163.769  50
   0   6  24 826.412 166.198  49
   0  -6  24 1285.21 233.421  81
   0   6 -24 1192.30 198.901  15
   0   6  24 795.005 150.359  11
   0   6  24 688.693 168.081  14
   0  -6 -24 981.809 150.085  10
   0   6 -24 1529.38 190.725   2
   0  -6 -24 1021.16 159.539   2
   0  -6  24 1425.47 196.811  31
   0  -6  24 1417.87 256.069  57
   0   6 -24 1236.89 166.852  76
   0  -6 -24 829.340 151.171  87
   0   6  24 897.433 169.699  88
   0  -6 -25 5459.26 310.527  22
   0   6  25 5615.41 375.666  24
   0  -6 -25 5351.73 339.520  83
   0   6  25 6217.60 359.110  84
   0   6 -25 6554.94 320.839  50
   0   6  25 6209.31 358.316  49
   0  -6  25 7274.44 469.096  81
   0   6 -25 6725.22 408.591  15
   0   6  25 6130.36 378.333  14
   0  -6 -25 4756.92 289.103  10
   0   6  25 5736.14 332.236  11
   0   6 -25 6611.83 364.556   2
   0  -6  25 7315.71 400.440  31
   0  -6  25 7800.63 508.571  57
   0   6 -25 7085.95 345.174  76
   0   6  25 6603.80 375.528  88
   0  -6 -25 4515.64 294.057  87
   0   6  26 64287.4 1247.04  24
   0  -6 -26 62271.3 1026.26  22
   0  -6 -26 59819.8 1097.10  83
   0   6  26 69360.4 1161.89  84
   0   6 -26 74509.6 1075.33  50
   0   6  26 67250.0 1155.03  49
   0  -6  26 78720.7 1489.36  81
   0   6  26 62242.5 1081.59  11
   0   6  26 64337.8 1207.72  14
   0   6 -26 75230.6 1316.26  15
   0  -6 -26 53802.4 950.707  10
   0   6 -26 77456.8 1233.26   2
   0  -6  26 78218.1 1279.45  31
   0  -6  26 87624.6 1672.43  57
   0   6 -26 77397.7 1128.24  76
   0   6  26 72306.2 1194.70  88
   0  -6 -26 53560.9 990.773  87
   0  -6  27 10549.3 495.472  19
   0  -6 -27 7533.51 365.213  22
   0   6  27 7453.41 441.971  24
   0  -6 -27 6745.13 387.088  83
   0   6  27 7946.31 405.048  84
   0   6 -27 9478.66 393.607  50
   0   6  27 7683.06 405.265  49
   0  -6  27 10583.5 566.235  81
   0   6  27 7589.95 432.788  14
   0   6  27 7155.91 372.565  11
   0   6 -27 10165.4 489.569  15
   0   6 -27 10257.2 458.538   2
   0  -6  27 10294.5 480.476  31
   0  -6  27 11770.4 646.439  57
   0   6 -27 10116.7 414.826  76
   0   6  27 7598.41 408.216  88
   0  -6 -27 5942.97 345.129  87
   0  -6 -28 365.012 125.507  22
   0   6  28 819.998 171.957  84
   0  -6 -28 356.300 156.669  83
   0   6  28 507.876 151.272  49
   0   6 -28 386.369 123.308  50
   0  -6  28 610.390 199.459  81
   0  -6  28 291.172 127.947   5
   0   6 -28 374.497 138.696   2
   0  -6  28 311.888 147.573  31
   0  -6  28 545.357 233.909  57
   0  -6 -28 426.711 140.033  87
   0   6  28 722.085 167.825  88
   0   6 -28 227.907 138.071  15
   0   6  28 651.379 143.757  11
   0  -6  28 287.968 148.337  19
   0   6  28 423.600 153.025  14
   0   6 -28 281.527 123.065  76
   0   6  29 871.220 187.163  14
   0   6 -29 793.461 182.268  15
   0  -6  29 709.958 180.314  19
   0   6  29 1085.05 170.213  11
   0   6 -29 503.013 150.086   2
   0  -6  29 679.402 153.494   5
   0   6 -29 724.657 146.358  76
   0  -6  29 715.185 213.823  81
   0  -6  29 911.272 268.451  57
   0   6  29 1191.82 194.044  49
   0   6 -29 861.587 147.971  50
   0   6  29 1223.22 196.310  84
   0  -6 -29 928.172 185.766  83
   0   6  29 1228.10 195.003  88
   0  -6 -29 801.792 165.825  87
   0  -6  30 23202.5 689.211   5
   0   6 -30 25357.2 736.945   2
   0   6 -30 26992.3 692.419  76
   0  -6 -30 19097.5 646.535  83
   0   6  30 22020.9 677.155  84
   0  -6  30 29891.0 1072.15  57
   0   6 -30 25564.3 663.569  50
   0   6  30 21821.2 667.308  49
   0   6  30 20000.5 669.544  14
   0   6  30 19774.2 620.676  11
   0   6 -30 25471.9 773.017  15
   0  -6  30 25554.8 766.783  19
   0  -6 -30 17236.4 579.736  87
   0   6  30 21833.8 686.768  88
   0  -6  31 49201.0 1005.19   5
   0   6 -31 57491.8 1017.92  76
   0  -6 -31 41238.5 958.929  83
   0   6  31 48699.6 995.620  84
   0  -6  31 62099.8 1529.86  57
   0   6  31 49659.1 1015.28  49
   0   6 -31 54849.4 983.103  50
   0   6  31 44735.4 933.137  11
   0   6  31 43909.5 980.281  14
   0   6 -31 53189.8 1118.42  15
   0  -6 -31 43907.8 884.671  22
   0  -6  31 52403.3 1098.76  19
   0   6  31 41730.2 990.646  24
   0   6  31 49505.8 1021.19  88
   0  -6 -31 38458.5 869.468  87
   0  -6  32 2934.80 264.294   5
   0   6  32 2143.62 244.046  24
   0  -6 -32 2262.23 222.247  22
   0  -6  32 3186.92 298.475  19
   0   6 -32 3209.33 256.804  50
   0   6  32 2322.79 249.193  49
   0  -6  32 3763.03 424.631  57
   0   6 -32 3729.30 279.924  76
   0   6  32 2608.01 261.293  88
   0  -6 -32 2028.94 227.477  87
   0  -6 -32 1909.24 246.597  83
   0   6  32 2395.44 256.172  84
   0   6  32 2271.47 227.865  11
   0   6  32 1985.32 233.304  14
   0   6 -32 2904.27 283.286  15
   0  -6  33 2649.05 279.074  19
   0   6  33 2394.49 257.512  24
   0  -6 -33 2838.57 240.690  22
   0   6 -33 2753.96 242.834  50
   0   6  33 2846.58 267.835  49
   0  -6  33 3371.29 408.330  57
   0   6 -33 2881.69 248.616  76
   0   6  33 2805.75 273.276  88
   0  -6 -33 2183.20 230.598  87
   0  -6 -33 2344.16 253.643  83
   0   6  33 3012.66 272.224  84
   0   6 -33 2435.98 266.084  15
   0   6  33 2769.83 244.995  11
   0   6  33 2364.33 241.321  14
   0  -6 -34 173.616 109.051  22
   0   6  34 333.102 141.817  24
   0   6  34 461.153 163.101  49
   0   6 -34 235.476 124.761  50
   0  -6  34 232.787 214.205  57
   0   6 -34 482.192 139.401  76
   0  -6 -34 147.002 128.839  87
   0   6  34 621.929 164.951  88
   0  -6 -34 114.535 138.003  83
   0   6  34 455.357 156.109  84
   0   6 -34 173.960 131.843  15
   0  -6  34 226.120 147.832  19
   0   6  34 273.874 118.083  14
   0   6  34 342.820 118.760  11
   0   6  35 29236.3 682.876  18
   0   6  35 26905.6 737.571  14
   0   6  35 32469.5 788.241  11
   0   6  35 32427.2 822.414  86
   0  -6 -35 26930.7 748.535  87
   0   6  35 33382.9 838.357  88
   0  -6  35 27510.4 785.963  61
   0  -6  35 35210.0 901.345  19
   0   6  35 28445.7 776.771  24
   0  -6 -35 31145.3 739.635  22
   0   6  35 34233.7 840.434  49
   0   6 -35 36358.6 794.289  50
   0   6 -35 38316.8 817.220  76
   0  -6 -35 29434.7 813.348  83
   0  -6  35 39164.3 1227.37  57
   0  -6 -36 7126.01 362.260  22
   0   6  36 6683.73 384.560  24
   0  -6  36 9278.04 471.789  19
   0  -6 -36 5756.13 333.909  80
   0   6  36 7434.73 407.301  49
   0   6 -36 9168.31 400.509  50
   0   6 -36 9376.51 407.372  76
   0   6  36 6560.22 327.937  18
   0   6  36 7004.13 371.567  11
   0   6  36 6456.44 369.065  14
   0   6  36 7280.50 400.088  86
   0   6  36 7529.67 413.839  88
   0  -6  36 7344.32 415.723  61
   0   6 -36 8873.87 458.017  28
   0  -6 -36 6571.39 400.742  83
   0  -6  36 10833.5 664.355  57
   0  -6  37 3124.17 292.402  19
   0  -6 -37 3415.35 255.272  22
   0   6  37 3110.69 267.858  24
   0  -6 -37 2661.12 241.977  80
   0   6  37 3628.28 288.556  49
   0   6 -37 3435.82 254.295  50
   0   6 -37 3302.83 252.298  76
   0   6  37 3161.10 232.375  18
   0   6  37 3275.48 261.516  11
   0   6  37 2892.82 254.830  14
   0   6  37 3886.67 294.857  86
   0   6  37 3646.39 299.288  88
   0  -6  37 2654.68 267.317  61
   0  -6 -37 2839.42 278.755  83
   0  -6  37 4017.31 430.641  57
   0   6 -37 3579.35 297.451  28
   0   6  38 9595.13 432.753  14
   0   6  38 10687.0 408.421  18
   0   6  38 12086.2 503.959  88
   0   6  38 11891.4 490.271  86
   0   6 -38 9629.78 466.386  28
   0  -6 -38 9496.01 461.313  83
   0   6  38 11790.2 492.621  49
   0   6 -38 9771.14 404.142  50
   0  -6  38 9465.45 470.960  19
   0  -6 -38 10237.0 421.811  22
   0   6  38 10031.1 450.448  24
   0   6 -38 10267.3 413.404  76
   0  -6 -38 8899.99 406.595  80
   0  -6  38 10650.2 653.626  57
   0   6  39 6918.00 330.862  18
   0   6  39 6116.02 343.157  14
   0   6  39 8407.41 426.139  88
   0   6  39 7854.14 402.209  86
   0   6 -39 7497.32 403.293  28
   0  -6 -39 6890.79 395.219  83
   0   6 -39 7577.63 351.839  50
   0   6  39 7757.25 400.092  49
   0  -6  39 8130.83 436.178  19
   0  -6 -39 7570.40 357.905  22
   0   6  39 6665.81 368.581  24
   0   6 -39 7632.03 350.620  76
   0  -6 -39 6200.57 341.464  80
   0  -6  39 7773.91 559.919  57
   0   6  40 3755.52 248.196  18
   0   6  40 3864.81 273.592  14
   0   6  40 4580.73 321.131  88
   0   6  40 4364.28 302.574  86
   0   6 -40 4636.12 320.829  28
   0  -6 -40 3792.77 302.624  83
   0   6 -40 4711.84 277.311  50
   0   6  40 4337.98 303.064  49
   0   6 -40 4639.45 275.049  76
   0  -6 -40 3265.76 257.229  80
   0   6  40 3967.80 286.649  24
   0  -6  40 4618.48 333.298  19
   0  -6 -40 4145.67 267.847  22
   0  -6  40 5469.05 480.522  57
   0   6  41 113.401 105.779  86
   0   6  41 87.4783 113.886  88
   0   6 -41 161.030 110.452  28
   0  -6 -41 106.061 124.150  83
   0   6  41 144.675 101.098  24
   0  -6 -41 161.241 97.6832  22
   0   6 -41 293.124 101.394  76
   0   6  41 238.060 92.8002  18
   0   6  41 116.674 92.5315  14
   0  -6  41 187.084 126.027  19
   0  -6 -41 103.409 103.334  80
   0  -6  41 186.619 192.101  57
   0  -6 -42 7289.36 351.710  80
   0   6 -42 8338.15 345.042  76
   0  -6 -42 8156.03 358.043  22
   0  -6  42 8763.51 430.588  19
   0   6  42 8224.95 384.388  24
   0   6  42 8660.49 357.246  18
   0   6  42 7932.32 369.296  14
   0  -6 -42 7918.86 332.200  39
   0   6 -42 8150.47 400.649  28
   0  -6  42 9131.90 571.495  57
   0  -6 -42 8797.62 425.178  83
   0   6  42 9885.62 441.676  88
   0   6  42 10469.5 432.029  86
   0  -6 -43 233.901 105.226  47
   0  -6 -43 205.853 90.1753  22
   0   6  43 185.344 97.5458  24
   0   6  43 326.430 92.1782  18
   0  -6  43 27.8188 104.221  19
   0  -6 -43 227.551 90.5997  39
   0   6 -43 67.1202 91.6830  28
   0  -6 -43 351.635 136.098  83
   0  -6 -43 208.652 108.798  80
   0  -6  43-32.2553 153.270  71
   0   6  43 293.503 122.484  88
   0   6 -43 108.954 80.2841  50
   0   6  43 219.800 106.370  49
   0   6 -44 1009.41 155.366  28
   0   6 -44 1055.61 136.369  50
   0   6  44 1309.74 167.526  49
   0  -6 -44 766.649 136.233  47
   0   6  44 871.405 128.757  18
   0  -6  44 980.586 169.824  19
   0   6  44 904.303 145.189  24
   0  -6 -44 816.684 119.508  39
   0   6 -45 792.062 117.295  76
   0   6  45 350.329 108.066  24
   0  -6 -45 545.221 105.286  26
   0  -6 -45 446.535 113.214  47
   0   6  45 386.090 98.4109  18
   0  -6  45 722.573 146.265  19
   0  -6 -45 402.618 92.9680  39
   0   6 -45 808.576 138.997  28
   0  -6  45 806.790 211.763  57
   0   6 -45 693.800 114.537  50
   0   6  45 506.001 123.458  49
   0   6  45 596.717 122.356  86
   0  -6 -46 100.307 83.8211  80
   0   6 -46 123.738 73.9058  50
   0   6  46 133.220 96.7666  49
   0  -6 -46 208.080 82.6123  26
   0   6  46 201.522 90.2368  24
   0   6 -46 171.847 73.1603  76
   0  -6 -46 114.945 86.7496  47
   0   6 -46 127.685 78.9331  74
   0  -6  46 20.8651 152.628  73
   0  -6  46 114.843 133.516  71
   0  -6  46 54.4375 95.9490  19
   0   6  46 245.289 82.5667  18
   0  -6 -46 105.092 70.0344  39
   0   6 -46 141.632 85.2946  28
   0  -6  46 55.1067 95.4618  34
   0  -6  46 296.710 170.015  57
   0   6  46 175.945 91.6305  86
   0   6  46 211.750 108.869  88
   0  -6 -46 184.544 108.121  83
   0   6 -47 5873.76 248.618  76
   0   6 -47 6130.73 275.184  74
   0  -6 -47 4305.00 243.049  47
   0   6  47 5110.81 266.274  24
   0  -6 -47 5013.42 247.964  26
   0  -6  47 6676.45 443.613  73
   0  -6  47 5211.74 352.506  71
   0   6  47 5949.60 307.389  88
   0   6  47 5489.47 272.675  86
   0  -6 -47 4940.55 232.273  39
   0   6 -47 6254.34 298.504  28
   0  -6  47 6026.22 317.907  34
   0  -6 -47 4405.05 247.424  80
   0   6  47 5678.66 289.016  49
   0   6 -47 5821.26 256.814  50
   0  -6  47 6598.48 428.712  57
   0  -6 -47 5651.51 310.728  83
   0  -6  48 3846.26 293.970  71
   0  -6  48 4662.24 371.890  73
   0  -6 -48 2994.18 201.050  47
   0  -6 -48 3672.19 206.311  26
   0   6  48 3695.38 219.344  86
   0   6  48 4070.87 250.879  88
   0  -6 -48 3889.60 251.647  83
   0   6  48 4014.34 237.477  49
   0   6 -48 3933.48 208.557  50
   0   6 -48 4101.06 235.831  28
   0  -6  48 3985.44 255.727  34
   0  -6 -48 3392.70 213.895  80
   0  -6  48 4788.46 359.750  57
   0   6 -48 4078.73 220.093  74
   0   6 -48 4069.34 200.980  76
   0  -6  49 1165.93 204.364  73
   0  -6  49 915.508 164.933  71
   0  -6 -49 836.419 116.236  47
   0  -6 -49 1123.01 121.028  26
   0   6  49 1083.45 124.161  86
   0   6  49 1105.83 143.183  88
   0  -6 -49 923.308 120.803  85
   0  -6 -49 1022.64 144.187  83
   0   6  49 1182.99 135.955  49
   0   6 -49 1234.42 124.329  50
   0   6 -49 1226.75 135.940  28
   0  -6  49 1156.66 148.862  34
   0   6 -49 1167.44 124.210  74
   0   6 -49 1239.65 114.844  76
   0  -6  49 1285.77 206.812  57
   0  -6 -49 1000.10 126.543  80
   0   6  50 3562.54 190.922  86
   0   6  50 3674.98 218.363  78
   0   6 -50 3492.83 182.963  50
   0   6  50 4064.62 216.410  49
   0  -6 -50 3545.07 220.768  83
   0  -6 -50 2874.94 179.008  85
   0  -6  50 3345.76 220.611  34
   0   6 -50 3312.79 164.154  76
   0   6 -50 3435.52 186.542  74
   0  -6 -50 3129.29 186.537  47
   0  -6  50 3567.45 309.230  73
   0  -6  50 3188.79 246.914  71
   0  -6  50 3714.33 293.272  57
   0  -6  51 5237.65 323.147  57
   0  -6  51 5007.07 244.207  35
   0  -6 -51 3891.52 194.956  85
   0  -6 -51 4517.84 234.589  83
   0   6 -51 4834.21 200.754  50
   0   6  51 5097.60 227.532  49
   0  -6  51 4897.16 334.627  73
   0  -6  51 4261.42 266.276  71
   0  -6 -51 4108.95 201.487  47
   0   6 -51 4828.46 208.756  74
   0   6 -51 4630.49 180.769  76
   0  -6  51 5380.58 263.253  34
   0   6  51 5070.97 241.029  78
   0  -6  52 2199.50 207.868  53
   0  -6  52 2479.58 218.371  57
   0  -6  52 1887.54 152.669  35
   0  -6 -52 1698.79 143.575  83
   0  -6 -52 1326.24 116.079  85
   0   6 -52 2028.67 129.481  50
   0   6  52 1707.03 141.052  78
   0  -6  52 1886.07 174.666  71
   0  -6  52 2118.63 227.353  73
   0  -6 -52 1464.35 122.646  47
   0   6 -52 1918.97 110.817  76
   0   6 -52 1915.85 132.816  74
   0  -6  52 1949.38 160.665  34
   0  -6 -53 1180.90 103.108  85
   0  -6 -53 1350.20 124.603  83
   0   6 -53 1236.75 98.4054  50
   0  -6  53 1174.41 158.920  53
   0  -6  53 1316.19 166.876  57
   0   6  53 1362.66 122.823  78
   0  -6 -53 1152.89 103.161  79
   0  -6  53 1139.48 167.261  73
   0  -6  53 919.504 130.632  71
   0  -6 -53 1275.10 109.116  47
   0   6 -53 1227.49 103.341  74
   0  -6  53 1236.89 128.905  34
   0  -6  54 3259.82 212.986  53
   0  -6  54 3351.15 213.390  57
   0   6 -54 3291.53 148.372  74
   0  -6 -54 3122.56 149.070  47
   0   6 -54 3252.25 139.790  50
   0  -6 -54 3693.88 175.885  83
   0  -6 -54 2999.86 141.974  85
   0  -6 -54 3170.64 146.462  79
   0   6  54 3674.68 173.055  78
   0  -6  54 3615.46 245.817  73
   0  -6  55 1636.30 142.218  57
   0  -6 -55 1717.79 101.243  85
   0  -6 -55 1881.92 120.002  83
   0   6 -55 1609.18 93.5715  50
   0  -6 -55 1662.05 104.438  47
   0  -6 -55 1759.63 104.716  79
   0   6 -55 1592.26 98.3639  74
   0  -6  55 1789.10 171.335  73
   0   6  56 1587.56 119.971  66
   0   6  56 1682.32 101.839  78
   0  -6 -56 1382.49 87.5633  79
   0  -6 -56 1448.31 84.2097  85
   0  -6 -56 1657.89 103.466  83
   0   6 -56 1443.01 85.0305  74
   0   6  57 679.558 76.8538  66
   0  -6  57 676.657 99.6165  73
   0  -6 -57 773.353 68.2031  83
   0  -7   0 298.871 121.002  82
   0   7   0 294.756 100.765  48
   0   7   0 318.411 119.586  27
   0  -7   0 265.963 121.386  20
   0   7   0 279.544 100.392   9
   0   7   0 451.986 96.2683   6
   0  -7   0 188.102 90.7656  30
   0   7   0 475.803 106.345  76
   0  -7   0 278.664 118.565  75
   0   7   0 139.023 89.3620  74
   0  -7   1 12811.1 386.338  30
   0   7  -1 14233.9 495.500  27
   0   7   1 15886.4 522.512  27
   0  -7  -1 14258.0 404.880  30
   0  -7  -1 15694.1 487.324  82
   0  -7   1 14116.3 469.576  82
   0   7   1 15526.7 437.220  48
   0   7  -1 14054.6 419.752  48
   0  -7   1 13088.8 460.393  20
   0  -7  -1 14210.6 477.072  20
   0   7  -1 14229.8 418.619   6
   0   7   1 16105.4 450.058   6
   0   7   1 16163.1 462.252   9
   0  -7   1 12369.2 438.430  12
   0  -7  -1 15921.8 491.850  75
   0  -7   1 14773.2 481.605  75
   0   7  -1 14265.7 401.188  76
   0   7   1 15051.8 416.272  74
   0   7  -1 13626.5 402.623  74
   0   7   1 15563.7 418.528  76
   0   7  -2 2074.30 207.022  27
   0  -7   2 1296.63 141.884  30
   0   7  -2 1764.05 157.174   6
   0  -7   2 1215.06 156.134   4
   0   7   2 581.404 127.373   9
   0  -7  -2 419.459 127.511  82
   0  -7   2 1125.31 170.212  82
   0   7   2 300.294 111.370  48
   0   7  -2 1436.22 161.971  48
   0  -7   2 1213.91 169.859  20
   0   7   2 434.180 136.835  27
   0  -7  -2 206.437 87.5285  23
   0  -7   2 1168.92 170.667  75
   0   7  -2 1442.45 153.191  76
   0   7  -2 1332.12 148.228  74
   0  -7  -2 522.778 129.498  75
   0   7   2 251.019 105.070  74
   0   7   2 302.926 99.0491  76
   0  -7   2 1382.79 177.193  12
   0   7   3 63945.3 1050.79  27
   0  -7   3 63725.2 874.388  30
   0   7  -3 66037.0 1070.17  27
   0   7  -3 66794.9 899.533   6
   0  -7   3 62669.3 964.160   4
   0   7   3 67113.2 947.162   9
   0  -7   3 73132.1 1060.18  82
   0  -7  -3 64608.5 986.725  82
   0   7   3 63956.3 898.668  77
   0   7   3 64249.0 856.595  76
   0   7   3 65430.0 901.828  48
   0   7  -3 70291.9 953.155  48
   0  -7  -3 57852.7 841.513  23
   0  -7   3 67058.2 1048.17  20
   0  -7   3 75727.3 1099.15  75
   0   7  -3 69347.1 896.012  76
   0   7   3 64416.4 864.411  74
   0   7  -3 68621.1 908.733  74
   0  -7  -3 66240.9 999.702  75
   0  -7   3 65805.9 1024.13  12
   0  -7   4 246.593 98.1724  30
   0  -7   4 308.991 116.948   4
   0   7   4 495.873 115.859   9
   0   7  -4 381.097 96.0516   6
   0  -7  -4 389.971 129.241  82
   0  -7   4 300.302 135.636  82
   0   7   4 563.813 120.763  77
   0   7   4 518.676 110.732  76
   0   7   4 529.653 122.269  48
   0  -7  -4 390.032 104.717  23
   0  -7   4 295.006 132.913  20
   0   7  -4 336.440 130.034  27
   0  -7  -4 369.144 124.548  75
   0   7   4 382.762 110.538  74
   0   7  -4 387.240 116.842  74
   0  -7   4 275.464 130.723  75
   0   7  -4 256.839 98.3206  76
   0  -7   4 581.575 149.910  12
   0   7  -5 8922.43 331.643  74
   0  -7   5 10235.2 415.916  75
   0   7  -5 8689.66 322.692  76
   0  -7  -5 9762.99 385.518  75
   0   7   5 8731.85 326.054  74
   0  -7   5 8885.80 398.884  20
   0  -7  -5 8828.67 327.747  23
   0   7   5 9163.71 324.182  76
   0   7   5 9227.27 342.032  77
   0   7   5 9274.38 344.090  48
   0  -7   5 8556.53 381.219  12
   0  -7  -5 10995.2 418.328  39
   0   7  -5 8192.59 310.508   6
   0   7   5 9567.19 356.799   9
   0   7   5 8839.16 343.884   7
   0  -7   5 8353.45 361.364   4
   0   7   5 10169.4 369.704   8
   0   7  -5 8650.70 391.163  27
   0  -7   5 8251.02 322.686  30
   0  -7   5 9197.35 383.182  82
   0  -7  -5 9773.25 388.527  82
   0  -7  -5 9173.59 345.516  87
   0   7  -6 17143.3 450.730  76
   0  -7   6 18064.9 550.650  75
   0  -7  -6 14321.3 466.464  75
   0   7  -6 16831.8 452.799  74
   0   7   6 14916.3 422.491  74
   0  -7  -6 13897.2 408.405  23
   0  -7   6 16189.1 530.322  20
   0   7  -6 16624.9 540.981  27
   0   7   6 14116.4 407.390  76
   0   7   6 14843.4 434.190  77
   0   7  -6 16435.1 425.987  50
   0   7   6 14881.8 431.123  48
   0  -7   6 16146.7 523.540  12
   0  -7  -6 16516.3 508.689  39
   0   7   6 12972.2 421.860   7
   0   7   6 15770.2 462.656   8
   0  -7   6 15842.3 500.112   4
   0   7   6 14137.4 436.349   9
   0  -7   6 15760.6 443.960  30
   0  -7   6 17281.4 524.830  82
   0  -7  -6 14172.0 462.106  82
   0  -7  -6 13964.5 425.880  87
   0   7  -7 58432.8 839.122  76
   0   7  -7 58253.4 848.538  74
   0  -7   7 63140.9 1039.07  75
   0   7   7 51891.2 790.042  74
   0  -7  -7 51623.9 877.879  75
   0  -7  -7 50071.2 783.106  23
   0  -7   7 60003.7 1030.37  20
   0   7  -7 54950.7 974.372  27
   0   7   7 53115.7 819.902  77
   0   7   7 51146.0 770.540  76
   0   7  -7 57164.1 800.998  50
   0   7   7 50460.2 810.591  48
   0  -7   7 57465.4 1002.52  12
   0  -7  -7 55237.7 936.237  39
   0   7   7 51128.5 833.356   7
   0   7   7 53349.7 842.052   9
   0  -7   7 55094.1 944.301   4
   0   7   7 57189.3 896.257   8
   0  -7  -7 50461.8 882.581   2
   0  -7   7 56262.8 847.379  30
   0   7   7 59438.1 842.458  33
   0  -7   7 61951.8 987.322  82
   0  -7  -7 49717.4 869.437  82
   0  -7  -7 50730.6 814.698  87
   0  -7  -8 6742.09 324.493  75
   0  -7   8 7727.09 380.020  75
   0   7  -8 7373.71 306.056  76
   0   7  -8 7123.16 303.829  74
   0   7   8 6820.69 288.026  74
   0  -7   8 7493.74 379.665  20
   0  -7  -8 6815.28 294.720  23
   0   7  -8 6541.10 350.042  27
   0   7   8 6671.21 299.427  77
   0   7  -8 6922.13 285.796  50
   0   7   8 6496.28 296.524  48
   0  -7   8 7335.85 370.685  12
   0  -7  -8 7352.29 345.520  39
   0   7   8 6858.17 315.180   8
   0  -7  -8 6387.02 319.428   2
   0   7   8 5829.97 287.938   7
   0   7   8 6475.47 298.643   9
   0  -7   8 7031.41 350.837   4
   0   7   8 7319.60 303.962  33
   0  -7   8 6816.18 304.790  30
   0  -7   8 7898.77 365.549  82
   0  -7  -8 6187.06 317.601  82
   0   7   8 6637.49 296.704  88
   0  -7  -8 6417.52 298.441  87
   0   7   9 28033.7 582.089  74
   0   7  -9 32808.3 642.365  74
   0  -7  -9 28208.0 652.792  75
   0  -7   9 36876.0 803.847  75
   0   7  -9 33377.2 634.310  76
   0  -7  -9 28366.5 593.198  23
   0  -7  -9 29001.5 607.654  26
   0  -7   9 34236.4 803.528  20
   0   7  -9 29572.5 725.064  27
   0   7   9 27829.4 601.430  77
   0   7  -9 32162.4 610.149  50
   0   7   9 28439.2 602.465  48
   0  -7   9 33645.0 791.233  12
   0  -7  -9 31212.8 692.637  39
   0  -7  -9 29349.8 667.309   2
   0   7   9 26518.7 601.980   9
   0   7   9 30703.2 665.708   8
   0  -7   9 31909.3 736.947   4
   0  -7  -9 26998.9 553.384  10
   0   7   9 26770.5 607.388   7
   0   7   9 32583.4 638.773  33
   0  -7   9 34404.3 742.867  82
   0  -7  -9 28179.5 654.143  82
   0   7   9 27825.0 601.634  88
   0  -7  -9 27117.2 599.557  87
   0   7  10 958.756 135.794  48
   0  -7 -10 447.043 106.049  26
   0  -7  10 256.670 131.026  20
   0   7  10 1021.35 176.305  24
   0  -7 -10 432.671 102.140  23
   0   7 -10 331.446 119.295  27
   0   7  10 998.643 141.701  77
   0   7 -10 337.906 93.4411  50
   0  -7  10 195.682 129.778  12
   0  -7 -10 390.844 122.527  39
   0   7  10 869.719 128.119   7
   0  -7 -10 368.794 114.487   2
   0   7  10 1003.44 137.087   8
   0   7  10 944.457 138.582   9
   0  -7  10 274.531 122.478   4
   0  -7 -10 402.990 92.3110  10
   0  -7  10 222.940 119.789  82
   0  -7 -10 420.904 122.979  82
   0   7 -10 420.468 105.828  74
   0   7 -10 394.545 102.411  76
   0  -7  10 266.675 136.396  75
   0  -7 -10 457.722 123.968  75
   0   7  10 872.887 126.707  74
   0   7  10 993.171 136.349  88
   0  -7 -10 443.048 112.790  87
   0   7  11 5853.69 286.021  48
   0  -7  11 7200.19 397.980  20
   0   7 -11 6288.78 341.850  27
   0  -7 -11 6133.01 288.335  26
   0   7  11 7518.70 390.952  24
   0  -7 -11 6338.64 287.122  23
   0   7  11 6244.20 293.260  77
   0   7 -11 6768.63 286.992  50
   0  -7  11 7259.93 389.538  12
   0  -7 -11 6190.43 319.479  39
   0  -7  11 6783.45 366.413   4
   0  -7 -11 5970.38 311.567   2
   0  -7 -11 5698.68 264.169  10
   0   7  11 6240.43 299.065   9
   0   7  11 5892.75 289.937   7
   0   7  11 6474.95 318.403   8
   0  -7 -11 5862.68 311.499  82
   0  -7  11 7223.43 355.165  82
   0   7  11 6231.77 288.049  74
   0   7 -11 6571.73 301.949  74
   0   7 -11 6885.68 301.757  76
   0  -7  11 7191.20 371.027  75
   0  -7 -11 5880.73 304.763  75
   0   7  11 5958.09 288.240  88
   0  -7 -11 5462.11 277.540  87
   0   7  12 1341.80 154.729  48
   0  -7  12 696.943 171.052  20
   0  -7 -12 1322.47 144.287  23
   0   7 -12 481.767 129.887  27
   0   7  12 1471.73 198.930  24
   0  -7 -12 1263.50 148.511  26
   0   7  12 1308.08 151.812  77
   0   7 -12 610.631 111.423  50
   0  -7  12 778.951 171.678  12
   0  -7 -12 1381.02 165.629  39
   0  -7 -12 1231.71 137.345  10
   0  -7 -12 1005.86 147.137   2
   0   7  12 1374.85 157.946   8
   0   7  12 1105.54 141.500   7
   0  -7  12 674.749 146.649   4
   0   7  12 1117.56 145.982   9
   0  -7 -12 1059.30 156.762  82
   0  -7  12 710.313 148.369  82
   0   7 -12 890.886 131.528  74
   0   7  12 1272.08 146.507  74
   0  -7 -12 1241.16 165.508  75
   0   7 -12 467.205 106.668  76
   0  -7  12 812.108 169.385  75
   0  -7 -12 1239.09 152.681  87
   0   7  12 1370.07 154.942  88
   0   7  13 9341.24 363.363  48
   0  -7 -13 8948.95 348.238  23
   0  -7  13 11692.8 513.287  20
   0  -7 -13 9123.50 352.975  26
   0   7  13 9844.25 449.812  24
   0   7  13 8609.63 352.924  77
   0   7 -13 10092.3 356.882  50
   0  -7  13 11338.5 502.917  12
   0  -7 -13 10027.5 398.149  39
   0  -7 -13 8991.77 381.370   2
   0   7  13 9043.71 361.763   9
   0   7  13 9300.86 382.759   8
   0  -7 -13 8627.59 327.012  10
   0  -7  13 11375.1 482.836   4
   0   7  13 8327.91 347.765   7
   0  -7 -13 8849.14 377.459  82
   0   7  13 9162.20 347.548  74
   0  -7  13 10609.7 460.464  75
   0   7 -13 10061.6 374.726  74
   0   7 -13 10270.7 370.922  76
   0  -7 -13 8800.87 373.447  75
   0  -7 -13 8215.13 342.986  87
   0   7  13 9152.50 361.377  88
   0   7  14 1444.29 166.419  48
   0  -7  14 6056.30 375.194  12
   0  -7 -14 1662.53 179.599  39
   0   7  14 1569.93 163.993   7
   0  -7 -14 1301.44 144.222  10
   0   7  14 1468.18 166.187   8
   0  -7  14 5234.65 344.556   4
   0  -7 -14 1484.20 172.632   2
   0  -7 -14 1489.50 175.733  82
   0   7 -14 4208.09 239.623  50
   0   7 -14 4356.48 251.604  76
   0  -7 -14 1442.26 171.598  75
   0   7  14 1771.83 167.870  74
   0   7 -14 4687.71 262.835  74
   0  -7  14 4685.56 318.658  75
   0   7  14 1846.79 184.411  77
   0  -7 -14 1467.66 165.045  87
   0   7  14 1799.26 179.866  88
   0  -7 -14 1502.58 158.863  26
   0  -7  14 5704.70 370.994  20
   0  -7 -14 1627.99 159.967  23
   0   7  14 1418.08 197.944  24
   0  -7 -15 17985.1 529.131  39
   0   7 -15 17851.8 523.788   1
   0  -7 -15 16490.8 518.566   2
   0   7  15 15137.9 473.934   7
   0   7  15 16429.2 520.224   8
   0  -7 -15 15429.0 446.941  10
   0  -7 -15 14695.5 494.443  82
   0   7 -15 19336.7 498.836  50
   0  -7  15 20930.5 649.850  75
   0   7 -15 19990.0 518.608  76
   0   7 -15 19540.2 523.366  74
   0   7  15 17134.8 501.931  77
   0  -7 -15 17118.7 481.245  23
   0   7  15 17664.6 604.078  24
   0  -7 -15 17120.0 487.208  26
   0   7  15 17292.0 504.041  88
   0  -7 -15 15164.1 470.376  87
   0  -7 -16 3206.03 238.048  39
   0  -7 -16 2770.74 198.122  10
   0  -7 -16 2671.19 225.468   2
   0  -7  16 5822.88 360.759  31
   0  -7  16 5633.67 356.513  75
   0   7 -16 5269.80 281.137  74
   0   7 -16 5364.21 277.865  76
   0   7 -16 5344.54 272.403  50
   0   7  16 3550.96 291.263  24
   0  -7 -16 3262.47 221.033  23
   0  -7 -16 3274.64 223.128  26
   0   7  16 3429.48 250.716  84
   0  -7 -16 2805.60 235.160  82
   0   7  16 3339.21 241.935  88
   0  -7 -16 2729.23 216.239  87
   0  -7 -17 4094.76 272.061  39
   0  -7 -17 3268.12 220.129  10
   0  -7 -17 3911.87 265.566   2
   0  -7  17 5262.10 348.429  31
   0   7 -17 4658.55 266.513  76
   0  -7  17 5301.38 354.252  75
   0   7 -17 4410.37 263.256  74
   0   7 -17 4540.32 258.773  50
   0   7  17 3702.47 292.933  24
   0  -7 -17 4093.79 249.603  26
   0   7  17 4049.01 272.072  84
   0  -7 -17 3291.48 252.771  82
   0  -7 -17 3333.50 241.769  87
   0   7  17 3696.44 254.060  88
   0  -7 -18 31400.6 712.631  39
   0   7 -18 36783.8 800.220   2
   0  -7 -18 26501.3 603.400  10
   0  -7  18 41289.2 931.697  31
   0   7 -18 36542.8 738.679  74
   0   7 -18 39113.9 750.453  76
   0  -7  18 41699.6 948.451  75
   0   7 -18 36669.9 709.109  50
   0  -7 -18 30791.7 668.521  26
   0   7  18 32073.4 833.438  24
   0  -7 -18 27655.8 692.285  82
   0   7  18 33695.1 758.004  84
   0  -7 -18 26485.0 643.536  87
   0   7  18 32391.4 728.454  88
   0  -7 -19 70870.9 1087.68  39
   0  -7 -19 60891.2 941.026  10
   0   7 -19 92564.0 1275.77   2
   0  -7  19 95745.0 1425.40  31
   0   7 -19 87478.9 1164.51  74
   0   7 -19 89652.4 1155.31  76
   0  -7  19 99119.0 1469.00  75
   0   7 -19 86036.4 1097.97  50
   0  -7 -19 72822.1 1040.56  26
   0   7  19 74545.1 1281.69  24
   0  -7 -19 63829.9 1068.87  82
   0   7  19 77398.1 1179.02  84
   0  -7 -19 60880.6 1023.65  83
   0  -7 -19 60380.4 988.712  87
   0   7  19 71053.6 1108.30  88
   0  -7 -20 4081.28 248.570  10
   0  -7 -20 4613.29 284.266  39
   0   7 -20 6645.85 358.685   2
   0  -7  20 6167.79 386.489  31
   0   7 -20 6187.90 319.839  74
   0  -7  20 6634.50 411.029  75
   0   7 -20 6571.59 321.074  76
   0   7  20 5580.41 337.126  49
   0   7 -20 5937.78 298.907  50
   0  -7 -20 4764.33 273.108  26
   0   7  20 6264.69 387.169  24
   0  -7 -20 3849.02 278.492  82
   0   7  20 5792.05 335.447  84
   0  -7 -20 4078.76 278.681  83
   0  -7 -20 3961.49 269.020  87
   0   7  20 5415.20 320.482  88
   0  -7 -21 5042.40 280.070  10
   0   7 -21 6275.13 392.100  15
   0  -7 -21 6686.50 339.343  39
   0   7 -21 6881.47 363.146   2
   0  -7  21 7172.75 412.197  31
   0   7 -21 6894.07 334.411  76
   0   7 -21 6373.00 329.980  74
   0  -7  21 7592.54 432.388  75
   0   7  21 6534.71 362.195  49
   0   7 -21 6636.25 316.769  50
   0   7  21 6228.27 385.181  24
   0  -7 -21 6278.08 315.227  26
   0   7  21 6028.74 348.393  84
   0  -7 -21 5287.51 316.066  83
   0  -7 -21 5265.52 302.866  87
   0   7  21 6545.84 355.178  88
   0   7 -22 10379.6 504.648  15
   0  -7 -22 7842.58 349.799  10
   0  -7 -22 9840.05 409.735  39
   0   7 -22 9930.20 436.279   2
   0  -7  22 11288.6 513.419  31
   0  -7  22 12058.8 537.015  75
   0   7 -22 10096.0 410.167  74
   0   7 -22 10894.7 416.631  76
   0   7  22 11057.7 470.721  49
   0   7 -22 10710.8 401.473  50
   0  -7 -22 9427.31 383.783  26
   0   7  22 11566.8 471.282  84
   0  -7 -22 8576.18 403.697  83
   0  -7 -22 8135.72 374.802  87
   0   7  22 11033.9 459.851  88
   0   7  23 49056.6 955.863  11
   0   7 -23 57653.2 1187.39  15
   0  -7 -23 41206.4 796.380  10
   0  -7 -23 49211.4 908.555  39
   0   7 -23 59650.4 1064.90   2
   0  -7  23 63597.2 1196.13  31
   0  -7  23 66612.5 1253.01  75
   0   7 -23 57952.2 972.170  74
   0   7 -23 61086.7 980.640  76
   0   7  23 55327.7 1037.18  49
   0   7 -23 58354.4 933.661  50
   0  -7 -23 48069.6 867.785  26
   0  -7 -23 41071.8 842.825  87
   0   7  23 54581.4 1010.67  88
   0  -7 -23 41965.5 880.086  83
   0   7  23 53863.8 1013.08  84
   0  -7 -24 26294.1 643.242  10
   0   7 -24 42206.0 1020.90  15
   0   7  24 32661.5 784.657  11
   0   7 -24 39617.5 879.821   2
   0  -7  24 45255.5 1017.92  31
   0  -7  24 45761.3 1048.04  75
   0   7 -24 41816.8 810.760  76
   0   7 -24 40299.3 815.561  74
   0  -7 -24 27896.8 720.014  83
   0   7  24 35929.7 841.707  84
   0   7  24 35637.3 846.922  49
   0   7 -24 40362.8 783.487  50
   0  -7 -24 31972.0 732.845  39
   0  -7 -24 26246.7 682.191  87
   0   7  24 34780.9 823.608  88
   0  -7 -25 1091.22 163.763  39
   0  -7 -25 1025.66 176.914  83
   0   7  25 968.514 177.765  84
   0  -7  25 1793.98 244.277  31
   0   7 -25 1604.87 188.770  74
   0   7 -25 1920.14 197.056  76
   0  -7  25 1902.26 253.495  75
   0   7 -25 1713.92 183.720  50
   0   7  25 993.304 184.506  49
   0   7 -25 1665.95 245.750  15
   0   7  25 916.436 165.759  11
   0  -7 -25 1020.30 155.664  10
   0  -7 -25 1084.26 169.696  87
   0   7  25 907.194 176.506  88
   0  -7 -26 1012.58 161.472  39
   0  -7 -26 710.036 162.949  83
   0   7  26 1180.16 196.849  84
   0  -7  26 669.538 192.339  31
   0  -7  26 831.716 201.017  75
   0   7 -26 712.657 143.257  74
   0   7 -26 647.301 142.794  76
   0   7 -26 642.765 128.729  50
   0   7  26 967.686 178.163  49
   0   7  26 1108.52 203.909  24
   0   7 -26 704.767 192.396  15
   0   7  26 937.838 165.799  11
   0  -7  26 722.466 179.421  19
   0   7  26 1073.90 184.251  88
   0  -7 -26 715.628 150.413  87
   0   7 -27 13889.1 604.937  15
   0   7  27 10937.0 472.243  11
   0  -7 -27 9656.60 412.770  39
   0  -7  27 10119.2 454.080   5
   0  -7  27 13446.4 583.941  31
   0   7 -27 13343.3 476.411  76
   0  -7  27 14446.9 615.278  75
   0   7 -27 12616.6 478.430  74
   0   7 -27 12276.9 445.937  50
   0   7  27 12510.1 521.467  49
   0  -7 -27 10137.2 412.682  26
   0  -7  27 12492.8 557.376  19
   0   7  27 11602.8 533.424  24
   0  -7 -27 9036.25 432.127  83
   0   7  27 12529.7 515.181  84
   0  -7 -27 8805.57 405.218  87
   0   7  27 12365.7 504.262  88
   0   7 -28 39479.0 1016.66  15
   0   7  28 32828.3 810.364  11
   0  -7 -28 29153.1 712.787  39
   0  -7  28 32903.8 805.446   5
   0  -7 -28 25495.5 687.458  87
   0   7  28 33731.6 838.261  88
   0   7  28 35288.6 857.173  49
   0   7 -28 38511.0 792.699  50
   0  -7 -28 31037.8 712.407  26
   0  -7  28 37161.6 947.133  19
   0   7  28 33330.8 909.477  24
   0  -7  28 44019.6 1067.90  75
   0   7 -28 36859.2 813.805  74
   0   7 -28 40396.7 817.118  76
   0   7  28 34288.3 847.905  84
   0  -7 -28 26545.2 728.565  83
   0  -7  28 42173.5 1017.70  31
   0  -7 -29 8193.82 386.580  39
   0   7  29 9233.09 445.786  88
   0  -7 -29 7315.15 377.892  87
   0   7 -29 11581.9 439.498  50
   0   7  29 9466.70 458.705  49
   0   7  29 8894.18 480.099  24
   0  -7 -29 9036.74 392.644  26
   0  -7  29 11958.3 545.957  19
   0   7 -29 12276.4 461.786  76
   0  -7  29 13612.9 605.416  75
   0   7 -29 11832.7 468.021  74
   0   7 -29 12847.0 577.186  15
   0   7  29 8889.04 428.531  11
   0  -7 -29 7807.39 405.928  83
   0   7  29 9635.99 457.013  84
   0  -7  29 13411.5 579.111  31
   0   7  30 8680.94 435.000  49
   0   7 -30 7833.73 371.025  50
   0   7  30 8605.24 431.115  88
   0  -7 -30 6088.45 349.133  87
   0  -7  30 7576.54 443.301  19
   0   7  30 7870.66 439.228  24
   0  -7 -30 7683.15 361.921  26
   0   7 -30 8421.00 386.971  76
   0   7 -30 7811.67 383.473  74
   0  -7  30 8894.19 499.962  75
   0  -7 -30 7191.12 361.030  39
   0   7  30 8981.36 446.684  84
   0  -7 -30 6396.74 374.112  83
   0   7  30 8090.36 413.700  11
   0   7 -30 7759.73 459.107  15
   0  -7 -31 1058.85 173.183  87
   0   7  31 1774.25 223.892  88
   0  -7 -31 1231.03 170.156  26
   0   7  31 1445.76 217.581  24
   0   7 -31 877.646 156.269  76
   0  -7  31 852.485 215.150  75
   0   7 -31 1003.05 174.276  74
   0  -7 -31 1165.69 197.315  83
   0   7  31 1790.30 224.143  84
   0   7  31 1839.34 230.403  49
   0   7 -31 925.172 162.740  50
   0   7  31 1395.62 194.669  11
   0  -7  31 721.122 181.212  19
   0   7 -31 1257.69 218.322  15
   0   7  32 45643.9 987.061  88
   0  -7 -32 33839.8 797.938  87
   0  -7 -32 39976.7 822.396  26
   0  -7  32 42000.1 1000.51  19
   0   7  32 39968.1 943.940  24
   0   7 -32 45253.0 916.526  74
   0   7 -32 46320.0 894.679  76
   0   7  32 45529.5 977.084  84
   0  -7 -32 35310.1 854.086  83
   0   7  32 45786.3 973.704  49
   0   7 -32 43857.6 861.045  50
   0   7  32 42798.4 923.548  11
   0   7  32 41005.1 806.280  18
   0   7 -32 44643.0 1053.54  15
   0   7  33 7293.77 402.477  88
   0  -7 -33 5831.57 341.251  87
   0  -7 -33 7000.11 349.564  26
   0  -7  33 10215.6 500.003  19
   0   7  33 6423.74 389.607  24
   0   7 -33 11361.1 447.145  76
   0   7 -33 10782.4 453.857  74
   0   7  33 7673.66 412.817  84
   0  -7 -33 6389.75 376.587  83
   0   7 -33 11140.5 438.516  50
   0   7  33 7496.55 413.285  49
   0   7  33 6778.04 372.653  11
   0   7 -33 10944.8 520.269  15
   0   7  33 6763.67 333.251  18
   0   7 -34 19592.7 691.290  15
   0   7  34 19111.7 614.576  11
   0   7  34 18496.5 533.994  18
   0  -7 -34 16218.2 516.374  39
   0  -7  34 14621.1 595.028  61
   0  -7 -34 14868.3 534.890  87
   0   7  34 20908.2 661.648  88
   0  -7  34 17728.9 649.572  19
   0   7  34 18149.6 620.586  24
   0  -7 -34 18118.1 550.766  26
   0   7 -34 20109.2 610.491  74
   0   7 -34 19946.8 573.374  76
   0   7 -34 20391.4 586.215  50
   0   7  34 20742.3 652.601  49
   0   7  34 20712.5 659.643  84
   0  -7 -34 15772.8 567.096  83
   0   7  35 18197.6 526.349  18
   0  -7 -35 15779.4 499.585  39
   0  -7  35 12932.9 553.908  61
   0   7  35 19042.9 622.883  86
   0  -7 -35 14498.0 528.497  87
   0   7  35 19253.3 637.765  88
   0   7 -35 17597.0 534.297  50
   0   7  35 19247.1 630.840  49
   0  -7 -35 17146.2 529.073  26
   0   7  35 16789.8 593.446  24
   0  -7  35 16196.5 618.871  19
   0   7 -35 18214.6 541.917  76
   0   7 -35 17356.1 557.422  74
   0  -7 -35 13247.5 469.014  80
   0  -7 -35 15011.1 554.229  83
   0  -7 -36 8953.94 389.134  80
   0   7 -36 11188.4 424.835  50
   0   7  36 13414.5 519.189  49
   0   7  36 11688.5 417.800  18
   0  -7 -36 10372.0 404.154  39
   0  -7  36 8515.07 448.048  61
   0   7 -36 10552.1 491.366  28
   0   7 -36 11460.3 425.344  76
   0   7 -36 10933.9 436.550  74
   0  -7 -36 11478.1 425.075  26
   0  -7  36 10952.0 508.462  19
   0   7  36 11353.8 482.324  24
   0   7  36 13719.7 531.363  88
   0   7  36 13370.9 516.338  86
   0  -7 -36 10136.7 455.970  83
   0  -7 -37 97.2655 101.096  80
   0  -7  37 142.741 129.499  19
   0   7  37 288.877 93.6862  18
   0  -7 -37 164.545 92.2797  39
   0  -7  37 66.1384 128.258  61
   0   7 -37 85.2704 113.189  28
   0   7 -37 182.254 99.9471  76
   0   7  37 298.285 128.295  24
   0  -7 -37 180.324 94.5196  26
   0   7 -37 230.189 114.714  74
   0   7  37 340.741 133.581  86
   0   7  37 325.619 134.571  88
   0  -7 -37 114.430 119.268  83
   0  -7 -38 9620.01 396.958  80
   0  -7 -38 12598.2 436.224  26
   0   7  38 12016.9 482.246  24
   0  -7  38 13099.8 541.691  19
   0   7 -38 13380.8 437.708  76
   0   7 -38 13651.0 470.803  74
   0   7  38 12547.3 420.113  18
   0  -7 -38 10990.6 400.464  39
   0  -7  38 10448.2 473.423  61
   0   7 -38 13040.6 524.860  28
   0  -7 -38 11769.6 476.726  83
   0   7  38 14255.1 523.206  86
   0   7  38 13936.3 528.390  88
   0   7 -39 11277.7 421.051  74
   0   7  39 12580.1 481.992  24
   0  -7 -39 11904.3 417.056  26
   0  -7  39 11396.5 498.899  19
   0  -7 -39 10933.5 391.622  39
   0   7  39 14382.2 523.357  88
   0   7  39 13998.8 506.835  86
   0  -7 -39 10967.4 457.090  83
   0   7  39 14112.3 508.601  49
   0   7 -39 11291.0 399.999  50
   0  -7 -39 10019.3 394.819  80
   0  -7  39 9504.95 560.760  71
   0  -7  39 11164.9 657.792  73
   0   7  39 12901.8 418.778  18
   0   7 -39 11155.8 477.660  28
   0   7 -40 2358.27 227.181  28
   0  -7 -40 3065.84 214.822  39
   0  -7 -40 3147.58 218.503  26
   0  -7  40 1982.81 227.598  19
   0   7  40 3508.23 256.886  24
   0   7  40 4114.33 278.781  49
   0   7 -40 2139.52 185.147  50
   0   7  40 3505.43 223.090  18
   0   7  41 20456.7 510.324  18
   0  -7 -41 18249.3 481.736  39
   0   7 -41 20168.1 598.229  28
   0   7 -41 20467.2 515.807  50
   0   7 -41 20584.5 501.389  76
   0  -7 -41 20056.6 515.920  26
   0   7  41 20350.4 575.768  24
   0  -7  41 20419.8 642.568  19
   0   7 -42 714.374 112.596  76
   0   7 -42 661.431 121.190  74
   0  -7 -42 1052.04 142.160  47
   0  -7  42 693.614 155.554  19
   0   7  42 1292.19 161.544  24
   0  -7 -42 1327.25 145.765  26
   0  -7  42 857.150 231.049  73
   0   7  42 1387.55 142.990  18
   0  -7 -42 992.888 126.741  39
   0   7  42 1638.23 178.167  86
   0   7  42 1520.73 183.070  49
   0   7 -42 716.902 117.769  50
   0  -7 -42 931.450 137.020  80
   0   7 -42 815.912 146.406  28
   0  -7  43 3220.75 316.763  71
   0  -7  43 3576.36 365.383  73
   0  -7 -43 2670.95 198.392  47
   0  -7 -43 3510.89 214.203  26
   0   7  43 3480.49 235.653  24
   0  -7  43 3714.99 274.952  19
   0  -7 -43 2837.44 201.765  80
   0   7  43 3935.76 254.607  49
   0   7 -43 3670.47 213.144  50
   0  -7 -43 3217.72 199.317  39
   0   7  43 3856.87 247.533  86
   0   7  43 4073.60 265.095  88
   0  -7 -43 3278.83 241.702  83
   0   7 -43 3618.64 221.744  74
   0   7 -43 3673.99 206.503  76
   0   7 -43 3658.17 243.331  28
   0  -7  44 913.949 233.930  73
   0  -7  44 649.717 180.112  71
   0  -7 -44 204.300 91.0850  47
   0  -7 -44 348.129 92.6601  26
   0   7  44 278.315 93.8500  24
   0  -7 -44 230.461 95.4372  80
   0   7 -44 678.134 108.234  50
   0   7  44 330.239 108.811  49
   0  -7 -44 275.278 80.9712  39
   0   7  44 277.353 99.8049  86
   0   7  44 241.840 110.832  88
   0  -7 -44 346.769 115.310  83
   0   7 -44 636.975 99.7969  76
   0   7 -44 608.086 112.389  74
   0   7 -44 610.889 119.114  28
   0  -7 -45 10683.2 353.700  80
   0   7 -45 12974.8 364.337  50
   0   7  45 13774.6 422.438  49
   0   7  45 12400.3 399.010  24
   0  -7 -45 12750.7 372.134  26
   0  -7  45 13735.6 620.580  73
   0  -7  45 11926.0 525.191  71
   0  -7 -45 10629.6 350.766  47
   0   7  45 13047.6 403.569  86
   0   7  45 14509.3 452.008  88
   0  -7 -45 12060.0 417.065  83
   0   7 -45 13348.7 349.213  76
   0   7 -45 13333.2 385.320  74
   0   7 -45 13176.6 415.340  28
   0  -7  45 12741.3 439.161  34
   0  -7  46-4.93378 121.250  71
   0  -7  46 36.0732 138.274  73
   0   7 -46 108.870 71.7806  74
   0  -7 -46 77.0233 71.7067  47
   0  -7 -46 165.200 77.2435  80
   0   7  46 193.112 89.7467  49
   0   7 -46 19.8664 61.0853  50
   0   7  46 200.672 92.8198  88
   0   7  46 178.984 79.6136  86
   0  -7 -46 106.016 88.4843  83
   0   7 -46 62.2691 55.0847  76
   0  -7  46 29.8619 81.5414  34
   0   7 -46 53.6265 66.5877  28
   0  -7  47 165.077 126.566  71
   0   7 -47 104.836 65.2834  74
   0  -7  47 111.324 143.341  73
   0  -7 -47 138.656 69.9347  47
   0  -7 -47 77.6358 65.1043  80
   0   7  47 75.0667 69.5721  49
   0   7 -47 134.072 61.3426  50
   0   7  47 114.789 70.3139  86
   0   7  47 125.150 82.3888  88
   0  -7 -47 134.039 83.4954  83
   0   7 -47 97.3154 53.2655  76
   0  -7  47 120.459 85.2531  34
   0  -7  48 1266.49 207.145  73
   0  -7  48 1200.32 173.326  71
   0  -7 -48 1003.53 110.164  47
   0  -7 -48 1010.98 112.282  80
   0  -7  48 1250.25 141.752  34
   0  -7 -48 1009.03 108.698  85
   0  -7 -48 1113.12 131.676  83
   0   7  48 1401.36 130.422  49
   0   7 -48 1246.84 109.513  50
   0   7 -48 1289.29 119.585  74
   0   7  48 1176.21 117.089  86
   0   7  48 1243.40 137.700  88
   0   7 -49 1823.97 129.113  74
   0  -7 -49 1151.52 110.193  47
   0   7 -49 1993.97 125.809  50
   0   7  49 1292.53 120.344  49
   0  -7  49 1757.04 145.345  35
   0   7  49 1523.35 142.981  88
   0  -7  49 2017.36 162.527  34
   0  -7 -49 1117.20 105.639  85
   0  -7 -49 1463.11 137.859  83
   0  -7  49 1722.19 188.286  71
   0  -7  49 2108.88 231.701  73
   0   7  50 1391.09 123.453  78
   0   7  50 1560.90 121.966  49
   0   7 -50 1887.66 116.879  50
   0   7 -50 2008.15 126.601  74
   0  -7 -50 1207.87 105.026  47
   0  -7 -50 1467.79 129.060  83
   0  -7 -50 1230.50 104.541  85
   0  -7  50 2140.39 223.013  73
   0  -7  50 1774.95 177.902  71
   0   7  51 176.759 64.2198  78
   0   7 -51 329.437 58.4297  50
   0   7  51 170.893 55.9192  49
   0   7 -51 320.026 61.8143  74
   0  -7 -51 180.354 57.5325  47
   0  -7 -51 162.352 53.3433  85
   0  -7 -51 250.032 71.7324  83
   0  -7  51 404.422 126.441  73
   0  -7  51 312.147 97.2598  71
   0   7  52 52.4576 48.3723  78
   0  -7 -52 100.670 44.0436  79
   0   7 -52 138.810 41.3452  50
   0  -7  52 179.072 100.020  73
   0  -7  52 143.091 78.6480  71
   0  -7 -52 113.798 47.4957  47
   0  -7 -52 104.171 54.9763  83
   0   7 -52 102.556 44.5552  74
   0  -7  53 53.3332 85.7138  73
   0  -7  53 61.0500 61.7557  71
   0  -7 -53 126.388 40.9682  79
   0   7  53 155.012 49.5180  78
   0  -7 -53 114.884 49.2478  83
   0   7 -53 79.8769 35.9513  74
   0   7  54 854.737 74.1936  78
   0   7  54 678.681 78.8077  66
   0  -7 -54 833.671 75.9746  83
   0   8   0 151055. 1691.44  27
   0  -8   0 129646. 1335.79  30
   0  -8   0 155922. 1653.71  82
   0   8   0 141553. 1412.69   6
   0   8   0 151336. 1521.66   9
   0  -8   0 130708. 1490.31   4
   0  -8   0 162423. 1704.65  75
   0   8   0 145705. 1383.96  74
   0  -8   0 135737. 1580.05  12
   0   8   0 148108. 1453.79  77
   0   8   0 141729. 1365.35  76
   0   8   0 153966. 1464.38  48
   0   8   1 14113.9 435.351  48
   0   8  -1 11777.9 402.208  48
   0   8  -1 11291.5 378.425  74
   0  -8   1 12411.4 485.700  75
   0   8  -1 11321.4 381.075  76
   0   8   1 13374.0 412.535  74
   0  -8  -1 14458.6 503.335  75
   0  -8  -1 13216.8 433.189  87
   0  -8   1 11482.1 455.498  82
   0  -8  -1 14063.3 490.550  82
   0   8  -1 11074.6 416.875   9
   0   8   1 13409.4 440.186   9
   0  -8   1 9891.63 412.358   4
   0  -8  -1 11480.8 435.093   4
   0   8   1 14067.4 433.749   6
   0  -8  -1 12361.3 474.967  12
   0  -8   1 10528.4 450.426  12
   0   8   1 13319.7 406.333  76
   0   8   1 13693.5 431.954  77
   0  -8  -1 12103.5 398.734  30
   0  -8   1 9403.90 355.312  30
   0   8  -1 11669.4 466.435  27
   0   8   1 13564.8 501.949  27
   0   8  -2 10699.4 382.433  48
   0   8   2 10848.0 382.436  48
   0   8  -2 9983.88 352.030  76
   0  -8  -2 12243.4 461.678  75
   0   8  -2 10069.2 357.778  74
   0  -8   2 11332.3 453.435  75
   0   8   2 10351.9 365.515  74
   0  -8  -2 10096.5 426.312  12
   0  -8   2 9453.35 420.563  12
   0  -8  -2 11429.9 406.134  87
   0  -8   2 10568.8 432.709  82
   0  -8  -2 11477.9 444.929  82
   0   8   2 10478.5 381.662   6
   0   8   2 11342.5 404.577   9
   0   8  -2 10489.9 398.805   9
   0  -8   2 8866.78 390.679   4
   0   8   2 10709.2 363.811  76
   0   8   2 10539.8 378.574  77
   0  -8   2 8736.83 346.041  30
   0   8   2 10207.4 444.964  27
   0   8  -2 10135.8 433.865  27
   0  -8  -2 9267.77 350.129  30
   0   8   3 19930.2 515.173  48
   0   8  -3 18157.5 496.446  48
   0   8   3 19889.6 495.812  74
   0   8  -3 17547.8 470.160  74
   0  -8   3 19580.2 594.236  75
   0  -8  -3 20426.8 591.934  75
   0   8  -3 17806.2 468.232  76
   0  -8   3 15753.6 541.434  12
   0  -8  -3 19596.0 524.766  87
   0  -8   3 19435.8 581.609  82
   0  -8  -3 20452.9 593.477  82
   0   8  -3 17381.6 560.391  27
   0  -8   3 14686.0 502.788   4
   0   8   3 20310.9 527.023   6
   0   8   3 19985.8 531.055   9
   0   8  -3 18398.2 523.694   9
   0   8   3 19617.5 485.443  76
   0   8   3 20455.8 515.985  77
   0  -8  -3 18459.9 488.077  30
   0   8   3 20071.2 614.188  27
   0   8  -4 39056.3 733.974  48
   0   8   4 35853.3 695.714  48
   0   8  -4 39461.3 704.873  74
   0   8   4 35571.2 662.961  74
   0   8  -4 39558.0 697.756  76
   0  -8  -4 37634.6 797.562  75
   0  -8   4 42267.0 876.241  75
   0  -8   4 36083.1 815.910  12
   0  -8  -4 37061.0 724.447  87
   0  -8  -4 36823.5 794.198  82
   0  -8   4 41529.5 844.529  82
   0   8  -4 39510.8 841.489  27
   0   8   4 37104.2 718.817   9
   0   8   4 36722.5 715.492   6
   0   8   4 36539.6 692.409  77
   0   8   4 34786.5 648.697  76
   0  -8  -4 32893.9 649.550  30
   0   8   4 36559.8 825.309  27
   0   8  -5 1169.51 167.142  48
   0   8   5 461.242 124.697  48
   0  -8  -5 376.191 137.089  75
   0  -8   5 1142.06 184.050  75
   0   8  -5 963.499 145.629  76
   0   8  -5 856.889 141.635  74
   0   8   5 238.391 110.363  74
   0  -8   5 1249.91 194.160  12
   0  -8  -5 505.594 121.782  87
   0   8   5 419.549 112.155  88
   0  -8   5 1064.37 188.809  82
   0  -8  -5 288.122 129.575  82
   0   8  -5 1279.34 177.768  27
   0   8   5 511.122 145.244  27
   0  -8  -5 331.534 139.540  20
   0   8   5 423.075 115.221   9
   0   8   5 249.233 92.9763   6
   0   8   5 401.464 114.798  77
   0  -8  -5 371.844 108.625  30
   0  -8   6 177.147 116.400  12
   0  -8  -6 227.205 107.042  87
   0   8   6 185.213 98.4189  88
   0  -8   6 118.244 118.508  82
   0  -8  -6 167.046 114.513  82
   0   8  -6 122.466 103.782  27
   0  -8  -6 183.784 89.4726  23
   0   8   6 283.621 130.001  27
   0   8   6 156.158 97.9126   9
   0  -8   6 96.4721 126.254  75
   0  -8  -6 125.073 109.547  75
   0   8  -6 153.342 91.3317  76
   0   8  -6 39.0919 113.201  74
   0   8   6 287.312 99.3704  74
   0   8   6 135.999 95.7298  48
   0   8  -6 88.6151 98.6784  48
   0   8   6 127.659 98.7867  77
   0   8   7 9305.65 355.425  48
   0   8  -7 5896.20 305.870  48
   0  -8   7 7066.17 378.796  75
   0   8   7 8982.17 342.245  74
   0   8  -7 5994.71 282.736  76
   0  -8  -7 9001.27 394.615  75
   0   8  -7 5795.48 285.594  74
   0   8   7 8931.69 357.089   9
   0  -8   7 5632.61 341.589  12
   0   8   7 9175.58 356.708  88
   0  -8  -7 9351.30 370.612  87
   0  -8  -7 9449.96 405.872  82
   0  -8   7 6426.18 347.446  82
   0   8  -7 5273.02 320.864  27
   0  -8  -7 8961.77 349.709  23
   0  -8   7 5464.10 344.315  20
   0   8   7 9222.86 354.928  77
   0   8   7 10283.4 447.190  27
   0   8   8 15695.1 471.208   9
   0  -8   8 12359.4 502.402  12
   0  -8  -8 15006.0 467.711  87
   0   8   8 15467.0 461.323  88
   0  -8   8 13988.1 504.319  82
   0  -8  -8 15365.9 517.986  82
   0   8  -8 12056.4 468.047  27
   0  -8  -8 14735.4 449.587  23
   0  -8   8 12919.3 506.924  20
   0  -8   8 14458.7 584.138  71
   0   8   8 14637.4 450.205  48
   0   8  -8 13673.0 446.637  48
   0   8   8 15532.9 458.259  77
   0   8  -8 12914.2 410.996  76
   0  -8  -8 15940.5 516.220  75
   0  -8   8 14993.4 543.783  75
   0   8  -8 12749.4 414.816  74
   0   8   8 15066.3 441.388  74
   0   8   9 30278.7 660.476   9
   0  -8   9 38782.7 884.996  12
   0   8   9 29838.5 641.602  88
   0  -8  -9 30177.5 668.872  87
   0  -8  -9 30617.8 723.892  82
   0  -8   9 40505.0 846.209  82
   0   8  -9 36144.9 814.122  27
   0  -8  -9 29457.9 635.667  23
   0  -8   9 40048.0 901.829  20
   0  -8   9 41660.1 994.434  71
   0  -8  -9 30645.0 714.329  75
   0   8  -9 38416.7 719.641  74
   0   8  -9 39570.0 714.001  76
   0   8   9 29906.4 617.443  74
   0  -8   9 43088.1 920.633  75
   0   8   9 30408.1 647.729  77
   0   8   9 30243.4 641.285  48
   0   8  10 1466.94 167.833  48
   0  -8  10 2154.09 242.621  20
   0  -8 -10 1468.18 162.847  23
   0   8 -10 1808.12 208.114  27
   0  -8 -10 1533.30 185.917  75
   0   8 -10 2379.59 201.226  74
   0   8 -10 2267.49 190.099  76
   0   8  10 1210.28 155.957  74
   0  -8  10 2372.42 262.840  75
   0  -8 -10 1914.02 204.245  39
   0  -8  10 2114.26 237.616  12
   0   8  10 1433.73 164.206  88
   0  -8 -10 1606.67 176.227  87
   0  -8 -10 1707.43 201.030  82
   0   8  10 1335.75 160.829  77
   0   8  10 1257.08 157.646   9
   0   8  11 780.628 153.193  48
   0  -8 -11 623.857 132.130  23
   0  -8  11 2665.36 270.372  20
   0  -8 -11 777.313 155.844  75
   0  -8  11 2428.17 263.027  75
   0   8  11 893.711 140.431  74
   0   8 -11 1985.05 187.141  74
   0   8 -11 1923.86 185.076  76
   0  -8 -11 976.856 176.832  39
   0  -8  11 2152.43 245.348  12
   0   8  11 1016.22 145.648  88
   0  -8 -11 963.988 162.307  87
   0  -8 -11 774.634 163.853  82
   0   8 -11 1863.28 174.536  50
   0   8  11 833.880 143.984  77
   0   8  11 907.668 143.545   9
   0   8  12 71719.5 1013.37  48
   0  -8  12 79509.3 1324.10  20
   0  -8 -12 69457.3 997.057  23
   0   8  12 70147.9 976.523  74
   0   8 -12 77030.4 1030.81  76
   0  -8  12 86020.7 1337.38  75
   0   8 -12 75637.6 1034.70  74
   0  -8 -12 70223.2 1095.34  75
   0  -8 -12 76051.4 1140.28  39
   0  -8  12 77700.8 1313.00  12
   0  -8 -12 68558.1 1029.07  87
   0   8  12 72193.0 1031.22  88
   0  -8 -12 72706.7 1131.53  82
   0   8 -12 73011.2 965.914  50
   0   8  12 70233.0 1014.28  77
   0   8  12 71639.1 1032.25   9
   0  -8 -13 48331.0 912.227  39
   0  -8  13 51408.3 1076.37  12
   0  -8 -13 41919.0 807.000  87
   0   8  13 46588.3 829.162  88
   0   8  13 47342.7 827.566  77
   0   8 -13 48034.2 786.290  50
   0   8 -13 51242.9 834.706  76
   0  -8  13 57709.7 1105.38  75
   0   8 -13 49436.6 838.583  74
   0  -8  13 54934.9 1105.79  20
   0  -8 -13 44704.3 797.965  23
   0   8  13 45295.0 810.665  48
   0  -8 -13 43266.1 884.009  82
   0   8  14 7107.71 337.178  88
   0  -8 -14 7042.90 344.095  87
   0   8  14 7082.90 337.439  77
   0  -8  14 11615.2 513.040  75
   0   8 -14 10098.2 379.824  76
   0   8 -14 9556.78 378.622  74
   0  -8 -14 7070.18 367.536  82
   0  -8 -14 6934.80 322.712  23
   0  -8 -14 7596.53 368.939  39
   0   8 -14 9781.73 361.390  50
   0  -8 -15 580.621 160.885  82
   0   8  15 963.521 174.923  84
   0  -8  15 972.549 207.686  31
   0   8 -15 752.525 153.149  74
   0   8 -15 675.359 139.568  76
   0  -8  15 898.137 199.465  75
   0  -8 -15 692.311 150.041  87
   0   8  15 790.908 160.049  88
   0  -8 -15 670.758 136.157  23
   0  -8 -15 663.879 143.889  26
   0  -8 -15 854.985 164.808  39
   0   8 -15 635.616 135.063  50
   0  -8 -16 69289.8 1129.18  82
   0   8  16 74157.7 1101.64  84
   0   8 -16 79773.4 1072.58  76
   0  -8  16 93023.3 1435.43  75
   0   8 -16 78455.0 1086.37  74
   0  -8  16 83058.0 1365.22  31
   0   8  16 70624.5 1071.00  88
   0  -8 -16 66304.5 1041.36  87
   0  -8 -16 72670.8 1121.22  39
   0   8 -16 76775.4 1025.90  50
   0  -8 -17 12763.4 494.119  82
   0   8  17 14471.0 491.819  84
   0  -8  17 11858.2 536.474  31
   0   8 -17 11135.1 411.600  74
   0  -8  17 13703.4 565.630  75
   0   8 -17 11806.2 413.559  76
   0   8  17 14482.6 485.645  88
   0  -8 -17 12836.8 458.983  87
   0  -8 -17 14542.3 500.782  39
   0   8 -17 11437.3 400.183  50
   0  -8 -18 144.407 115.495  83
   0   8  18 802.769 150.797  84
   0  -8 -18 175.003 120.134  82
   0   8  18 257.649 117.375  88
   0  -8 -18 119.131 106.075  87
   0   8 -18 316.249 105.160  50
   0  -8  18 237.177 155.937  75
   0   8 -18 248.427 107.402  74
   0   8 -18 274.590 108.188  76
   0   8  18 288.052 137.261  24
   0  -8 -18 218.419 117.288  39
   0  -8  18 769.435 181.409  31
   0  -8 -19 500.105 143.856  83
   0   8  19 650.194 148.569  84
   0   8  19 609.348 138.220  88
   0  -8 -19 550.908 141.110  87
   0   8 -19 1571.48 166.370  50
   0  -8  19 1803.21 242.780  75
   0   8 -19 1540.00 178.027  74
   0   8 -19 1460.35 168.082  76
   0   8  19 611.503 166.946  24
   0  -8  19 1683.07 284.960  73
   0  -8 -19 588.947 139.767  39
   0  -8  19 1975.19 255.946  31
   0  -8 -20 5242.49 309.406  39
   0   8 -20 5101.42 340.657  15
   0  -8 -20 4822.59 295.368  87
   0   8  20 5467.80 315.540  88
   0   8  20 5578.39 326.667  49
   0   8 -20 5186.78 280.534  50
   0   8 -20 5963.87 307.502  76
   0   8 -20 5649.05 305.530  74
   0  -8  20 6385.77 402.435  75
   0  -8 -20 4850.82 286.148  26
   0   8  20 5973.63 377.455  24
   0  -8 -20 4964.41 281.099  23
   0  -8  20 6235.84 473.950  73
   0   8  20 5670.51 328.110  84
   0  -8 -20 4719.11 303.594  83
   0  -8  20 5989.99 403.518  31
   0  -8 -21 3701.35 264.149  39
   0   8 -21 5552.10 361.201  15
   0   8  21 3891.46 278.614  88
   0  -8 -21 3064.87 246.853  87
   0   8 -21 5765.95 295.898  50
   0   8  21 3895.36 281.144  49
   0   8 -21 6329.40 324.502  74
   0   8 -21 6415.14 317.020  76
   0  -8  21 7003.19 429.119  75
   0  -8 -21 3448.42 245.156  26
   0  -8 -21 3566.77 247.514  23
   0   8  21 3794.67 315.377  24
   0  -8  21 6978.29 511.356  73
   0   8  21 4081.89 284.543  84
   0  -8 -21 3240.79 262.072  83
   0  -8  21 7364.39 441.527  31
   0  -8 -22 36607.8 787.330  39
   0   8 -22 34625.4 862.526  15
   0  -8 -22 32714.0 751.691  87
   0   8  22 37639.8 819.539  88
   0   8 -22 38566.2 748.484  50
   0   8  22 37590.3 832.926  49
   0   8 -22 38964.9 795.781  74
   0  -8  22 45774.1 1049.85  75
   0   8 -22 41079.2 782.476  76
   0  -8 -22 35339.4 742.168  23
   0  -8 -22 36076.6 758.015  26
   0   8  22 38550.2 940.894  24
   0  -8  22 44222.2 1234.78  73
   0   8  22 38205.6 823.499  84
   0  -8 -22 31973.8 760.096  83
   0  -8  22 44386.6 1053.85  31
   0  -8 -23 2318.84 217.292  39
   0   8  23 2150.67 215.023  11
   0   8 -23 2359.94 248.791  15
   0   8  23 2557.46 235.725  88
   0  -8 -23 2084.76 209.907  87
   0   8 -23 2727.38 218.919  50
   0   8  23 2705.62 242.403  49
   0   8 -23 2723.45 216.812  76
   0   8 -23 2550.03 224.333  74
   0  -8  23 3046.00 302.987  75
   0  -8 -23 2410.78 209.902  23
   0   8  23 2516.05 265.485  24
   0  -8 -23 2199.00 203.416  26
   0  -8  23 3023.51 380.035  73
   0  -8 -23 2344.58 226.055  83
   0   8  23 2544.43 238.082  84
   0  -8  23 3332.39 315.519  31
   0  -8 -24 101.129 104.790  39
   0  -8  24 142.497 137.119  19
   0   8  24 120.676 98.7526  11
   0   8 -24 143.571 124.771  15
   0   8  24 254.125 122.228  88
   0  -8 -24 123.057 116.971  87
   0   8 -24 250.724 108.736  50
   0   8  24 218.093 126.182  49
   0  -8  24 93.1046 153.814  75
   0   8 -24 233.263 114.721  74
   0   8 -24 194.037 104.194  76
   0  -8 -24 65.9868 92.9907  23
   0   8  24 233.501 134.754  24
   0  -8 -24 104.987 95.1112  26
   0  -8  24 170.568 218.312  73
   0   8  24 282.853 128.006  84
   0  -8 -24 94.7185 115.400  83
   0  -8  24 322.511 174.798  31
   0   8 -25 11106.0 414.583  50
   0   8  25 10087.2 441.568  49
   0  -8 -25 8366.43 391.089  87
   0   8  25 10986.4 453.229  88
   0   8 -25 11101.6 436.963  74
   0  -8  25 12837.1 577.908  75
   0   8 -25 11589.7 426.575  76
   0  -8 -25 9352.36 390.580  26
   0   8  25 10114.3 491.467  24
   0  -8 -25 9601.12 393.436  23
   0  -8  25 10260.2 490.621  19
   0   8  25 9997.16 440.623  84
   0  -8 -25 8562.11 405.533  83
   0   8  25 9273.50 415.541  11
   0   8 -25 10063.8 476.166  15
   0  -8  25 11930.4 693.326  73
   0   8 -26 25034.3 615.813  50
   0   8  26 23087.3 661.141  49
   0   8  26 24443.1 674.492  88
   0  -8 -26 20055.4 595.234  87
   0   8 -26 25648.7 649.998  74
   0  -8  26 30518.3 871.381  75
   0   8 -26 26835.4 645.698  76
   0  -8  26 23737.4 734.001  19
   0   8  26 24668.7 757.798  24
   0  -8 -26 23044.0 602.993  23
   0  -8 -26 22679.7 603.486  26
   0   8  26 24530.0 674.727  84
   0  -8 -26 19654.3 608.448  83
   0   8 -26 22435.5 697.930  15
   0   8  26 22609.5 643.968  11
   0  -8  26 28514.8 1052.50  73
   0   8  27 3358.26 272.748  49
   0   8 -27 4681.04 276.669  50
   0   8  27 3408.62 273.570  88
   0  -8 -27 2479.94 230.350  87
   0   8 -27 4660.00 277.250  76
   0   8 -27 4764.70 294.813  74
   0  -8 -27 2948.72 229.438  23
   0  -8  27 4092.67 321.877  19
   0   8  27 3444.64 304.251  24
   0  -8 -27 3070.24 238.107  26
   0  -8 -27 2748.06 252.156  83
   0   8  27 3616.85 278.262  84
   0   8  27 3286.39 256.529  11
   0   8 -27 4077.80 315.578  15
   0  -8  27 5055.20 488.267  73
   0   8 -28 3820.08 253.975  50
   0   8  28 3016.38 254.968  49
   0  -8 -28 2179.97 218.454  87
   0   8  28 2912.44 256.592  88
   0   8 -28 3709.27 264.629  74
   0   8 -28 4016.10 262.984  76
   0  -8 -28 2535.21 213.137  23
   0  -8  28 3696.57 311.270  19
   0   8  28 2964.28 288.612  24
   0  -8 -28 2559.81 217.602  26
   0  -8 -28 2167.79 227.651  83
   0   8  28 2957.15 256.106  84
   0  -8  28 4260.04 452.452  73
   0   8  28 2765.31 237.851  11
   0   8 -28 3414.21 291.008  15
   0   8  29 6757.64 358.331  11
   0   8 -29 7489.66 409.401  15
   0   8 -29 7478.24 340.914  50
   0   8  29 7355.39 384.041  49
   0  -8 -29 6181.33 338.841  87
   0   8  29 7401.81 381.850  88
   0   8 -29 8366.95 364.861  76
   0   8 -29 8157.76 376.043  74
   0  -8 -29 7063.70 340.758  26
   0  -8  29 7260.93 418.532  19
   0   8  29 7316.68 421.973  24
   0  -8 -29 7214.06 343.231  23
   0  -8 -29 6847.80 345.382  39
   0  -8  29 8584.82 598.388  73
   0   8  29 7433.37 380.917  84
   0  -8 -29 6048.26 352.048  83
   0   8 -30 4090.40 309.502  15
   0   8 -30 4331.73 267.481  50
   0   8  30 3940.47 285.407  49
   0   8  30 3964.05 287.858  88
   0  -8 -30 3016.98 244.852  87
   0   8 -30 4297.53 279.786  74
   0   8 -30 4691.86 276.945  76
   0   8  30 4171.46 316.984  24
   0  -8 -30 3574.48 249.082  26
   0  -8  30 4241.49 325.623  19
   0  -8 -30 3360.04 239.070  23
   0  -8 -30 3285.92 246.641  39
   0  -8  30 4856.65 467.971  73
   0   8  30 3584.27 277.578  84
   0  -8 -30 2930.25 257.554  83
   0  -8  31 7416.40 558.655  73
   0   8  31 6002.97 368.143  24
   0  -8 -31 5380.70 299.919  26
   0  -8  31 6398.38 390.557  19
   0  -8 -31 5721.59 301.944  23
   0   8 -31 6412.89 374.982  15
   0  -8  31 5039.07 372.141  61
   0  -8 -31 4587.10 296.378  87
   0   8  31 6571.53 361.097  88
   0   8 -31 7034.10 350.514  74
   0   8 -31 7155.53 335.822  76
   0  -8 -31 5030.13 293.944  39
   0   8  31 6167.56 352.522  49
   0   8 -31 6970.74 331.633  50
   0   8  31 6466.69 354.153  84
   0  -8 -31 4912.34 315.550  83
   0  -8 -32 150.020 92.8145  39
   0  -8  32 22.8745 131.523  61
   0   8  32 88.5962 104.509  88
   0  -8 -32 150.528 106.928  87
   0   8 -32 85.5570 95.2605  74
   0   8 -32 116.409 88.0964  76
   0  -8 -32 211.374 99.5435  26
   0  -8 -32 71.7279 83.7059  23
   0   8  32 249.493 128.944  24
   0  -8  32 72.6848 116.702  19
   0   8 -32 53.4817 95.6277  15
   0   8  32 104.207 109.800  84
   0  -8 -32 121.649 107.119  83
   0  -8  32 8.79440 208.212  73
   0  -8 -33 5827.16 301.471  39
   0   8 -33 5550.65 341.541  15
   0  -8  33 4453.42 343.884  61
   0  -8 -33 5046.44 306.362  87
   0   8  33 6360.04 352.113  88
   0   8 -33 6169.13 301.989  76
   0   8 -33 6427.93 334.332  74
   0  -8 -33 6081.06 309.236  23
   0   8  33 6491.08 368.246  24
   0  -8  33 5646.33 367.381  19
   0  -8 -33 6289.86 315.695  26
   0  -8  33 5764.64 490.489  73
   0  -8  33 5210.14 463.300  71
   0  -8 -33 5335.09 323.162  83
   0   8  33 6538.03 354.142  84
   0  -8  34 6032.41 474.384  71
   0  -8  34 7096.37 531.495  73
   0  -8 -34 6937.29 324.965  23
   0  -8 -34 7057.83 329.106  26
   0   8  34 7579.00 389.820  24
   0  -8  34 6656.79 389.684  19
   0   8 -34 7273.83 347.885  74
   0  -8 -34 6605.56 316.699  39
   0   8 -34 6257.30 355.944  15
   0   8  34 7967.17 384.967  88
   0   8 -34 7069.16 323.813  50
   0  -8 -34 5666.86 293.909  80
   0   8  34 7629.37 379.999  84
   0  -8 -34 6058.75 340.871  83
   0  -8  34 5090.01 356.941  61
   0  -8 -35 5411.82 282.096  23
   0  -8  35 4753.44 330.732  19
   0   8  35 6331.30 352.135  24
   0  -8 -35 5505.50 289.154  26
   0  -8 -35 4904.21 305.805  83
   0  -8 -35 4924.63 271.092  39
   0   8  35 6286.01 339.297  86
   0   8  35 6688.25 352.361  88
   0   8  35 6489.56 341.918  49
   0   8 -35 5610.88 285.063  50
   0  -8  35 4878.96 436.966  71
   0  -8 -36 1573.01 162.845  23
   0   8  36 1779.41 201.072  24
   0  -8 -36 1814.51 171.372  26
   0  -8  36 1200.66 189.043  19
   0  -8 -36 1511.37 159.040  39
   0   8 -36 1535.74 159.992  50
   0   8  36 1899.99 197.883  49
   0   8 -36 1497.63 185.832  28
   0  -8 -37 4523.94 248.426  39
   0   8 -37 4265.04 242.369  50
   0   8  37 5975.71 315.265  49
   0  -8  37 3207.94 279.432  61
   0   8 -37 3820.24 265.815  28
   0  -8 -37 4925.10 263.574  26
   0  -8  37 4037.68 303.638  19
   0  -8 -37 4696.83 256.700  23
   0   8  37 5674.26 322.965  24
   0   8 -37 4415.43 236.595  76
   0  -8 -37 3774.52 236.996  80
   0   8 -38 33270.8 608.376  76
   0   8 -38 33621.7 662.754  74
   0  -8 -38 34085.5 655.151  23
   0  -8 -38 33657.5 654.224  26
   0  -8  38 32370.0 795.572  19
   0  -8 -38 29673.6 603.354  39
   0  -8 -38 28067.3 674.429  83
   0   8  38 37079.9 752.786  49
   0   8 -38 32992.7 628.797  50
   0  -8  38 25098.1 688.449  61
   0   8 -38 30609.7 704.554  28
   0  -8  38 28852.0 922.419  71
   0  -8  38 35948.4 1070.56  73
   0   8  38 35566.5 733.103  86
   0  -8 -38 27601.8 595.690  80
   0   8 -39 1301.05 133.609  76
   0   8 -39 1187.39 145.692  74
   0  -8 -39 1910.28 165.028  23
   0  -8  39 1110.64 177.972  19
   0  -8 -39 1880.51 165.502  26
   0  -8 -39 1703.48 156.974  39
   0  -8 -39 1933.33 192.854  83
   0   8 -39 1377.51 142.963  50
   0   8  39 2793.53 218.624  49
   0  -8  39 876.942 165.258  61
   0   8 -39 1173.14 155.126  28
   0  -8  39 1009.74 226.810  71
   0  -8  39 1241.33 259.799  73
   0   8  39 2876.46 219.242  86
   0   8  39 2828.10 225.014  88
   0  -8 -39 1725.62 167.153  80
   0   8 -40 7813.76 276.187  76
   0   8 -40 7900.30 309.810  74
   0  -8 -40 7111.64 291.677  26
   0  -8 -40 7280.24 291.517  23
   0  -8  40 7613.16 377.988  19
   0  -8  40 7125.26 452.725  71
   0  -8  40 8283.00 511.294  73
   0  -8 -40 6441.32 267.915  39
   0  -8 -40 6620.15 321.092  83
   0   8 -40 8089.97 297.990  50
   0   8  40 8619.41 350.144  49
   0  -8  40 5711.65 317.763  61
   0   8  40 8598.55 362.733  88
   0   8  40 7786.20 331.124  86
   0  -8 -40 5778.54 267.626  80
   0   8 -40 7366.98 326.141  28
   0  -8  41 58.3915 155.649  71
   0  -8  41 279.266 191.825  73
   0  -8 -41 252.635 89.8445  47
   0  -8 -41 299.397 86.2686  26
   0  -8 -41 194.887 75.3992  23
   0  -8 -41 167.394 84.4371  80
   0   8  41 490.210 113.943  49
   0   8 -41 182.571 76.1340  50
   0   8 -41 210.896 91.7025  28
   0   8  41 458.052 119.017  88
   0   8  41 431.500 104.747  86
   0  -8 -41 183.949 77.8498  39
   0  -8 -41 261.604 108.309  83
   0   8 -41 182.802 74.8638  76
   0   8 -41 173.848 86.2667  74
   0   8 -42 22966.9 489.481  74
   0  -8 -42 17956.0 432.033  47
   0   8 -42 21456.6 515.074  28
   0   8  42 24756.6 574.248  88
   0   8  42 23567.2 527.535  86
   0   8  42 25128.0 554.861  49
   0   8 -42 22954.8 463.127  50
   0  -8 -42 20701.6 526.726  83
   0  -8  42 24734.1 806.709  73
   0  -8  42 21293.5 709.330  71
   0  -8 -42 18695.4 443.101  80
   0  -8 -43 199.222 78.5421  80
   0   8 -43 209.298 69.9477  50
   0   8  43 427.316 100.891  49
   0   8  43 503.634 115.044  88
   0   8  43 467.179 100.936  86
   0  -8 -43 225.684 91.4037  83
   0  -8 -43 204.599 82.4924  47
   0  -8  43 119.157 136.556  71
   0  -8  43 285.500 164.010  73
   0   8 -43 155.062 72.4126  74
   0   8 -44 9078.41 284.572  74
   0  -8 -44 6592.55 245.319  47
   0  -8  44 8212.57 321.656  34
   0   8  44 8236.93 288.690  86
   0   8  44 8897.11 323.944  88
   0   8  44 8559.82 303.819  49
   0   8 -44 8672.34 262.921  50
   0  -8 -44 7662.51 304.827  83
   0  -8  44 8176.47 418.415  71
   0  -8  44 9463.80 475.476  73
   0  -8 -44 6691.48 250.020  80
   0   8 -45 264.876 72.7954  74
   0  -8 -45 159.516 64.3649  47
   0  -8  45 247.175 85.6382  34
   0   8  45 205.116 70.5548  86
   0   8  45 256.684 85.7947  88
   0   8 -45 280.247 64.4821  50
   0   8  45 227.404 78.1277  49
   0  -8 -45 133.593 64.8293  80
   0  -8  45 350.778 153.331  73
   0  -8  45 216.108 132.892  71
   0  -8 -45 236.510 86.4904  83
   0  -8 -46 1911.44 148.943  83
   0   8  46 2189.43 146.221  49
   0   8 -46 2054.90 121.756  50
   0   8  46 2324.01 162.807  88
   0   8  46 2040.29 135.482  86
   0  -8 -46 1821.98 127.221  80
   0  -8 -46 1796.00 122.119  47
   0  -8  46 2084.17 216.825  71
   0  -8  46 2213.93 234.044  73
   0   8 -46 1990.48 128.437  74
   0  -8 -47 176.527 70.4587  83
   0   8 -47 327.316 57.3764  50
   0   8  47 123.195 60.9154  49
   0   8 -47 332.991 64.8223  74
   0  -8  47 437.489 135.202  73
   0  -8  47 315.181 117.394  71
   0   8  47 129.771 69.8242  88
   0  -8 -48 6425.99 232.881  83
   0   8  48 7599.65 254.293  88
   0   8 -48 6808.39 184.900  50
   0   8  48 6626.50 213.800  49
   0  -8  48 6707.11 311.610  71
   0  -8  48 7902.21 360.165  73
   0   8 -48 7312.41 207.307  74
   0   8 -49 1559.45 94.3161  74
   0   8  49 1253.87 103.500  78
   0   8  49 1281.30 94.0724  49
   0  -8 -49 1227.63 104.696  83
   0  -8  49 1329.73 148.664  71
   0  -8  49 1531.05 168.858  73
   0   8  50 102.044 46.7018  78
   0   8 -50 26.5732 32.2495  74
   0  -8  50 9.94335 71.0581  71
   0  -8  50-16.9750 84.5022  73
   0  -8 -50 78.0613 46.5454  83
   0  -8  51 907.033 107.361  71
   0  -8  51 1176.85 129.653  73
   0   8  51 900.265 76.5122  78
   0  -8 -51 1043.63 82.6170  83
   0   9   0-29.4341 77.5823  76
   0  -9   0 4.38073 109.403  75
   0   9   0 131.647 85.9386  74
   0   9   0-17.2388 94.9634  27
   0  -9   0-45.7997 118.992  20
   0   9   0 21.0502 77.9317   9
   0   9   0-3.21096 98.0045  48
   0  -9   0 47.2307 109.247  82
   0  -9   0 18.2374 105.640  12
   0  -9   1 3117.67 264.487  12
   0  -9  -1 2598.93 241.564  12
   0   9   1 2637.71 233.600  27
   0  -9   1 4010.44 294.805  75
   0  -9  -1 3413.91 266.621  75
   0   9  -1 3432.33 219.452  74
   0   9   1 2653.07 199.965  74
   0  -9  -1 2509.32 249.525  20
   0   9  -1 3663.93 269.082  27
   0  -9   1 3242.69 269.852  20
   0   9  -1 3748.94 245.576   9
   0   9   1 2866.73 216.236   9
   0   9   1 2639.27 205.195  48
   0   9  -1 3306.81 228.166  48
   0  -9  -1 3055.92 257.833  82
   0  -9   1 3666.08 276.357  82
   0   9  -1 3401.47 226.434  77
   0   9  -1 3472.04 218.653  76
   0   9   1 2729.05 209.202  77
   0   9   1 2692.99 197.356  76
   0  -9  -2 370.682 134.436  12
   0  -9   2 1066.82 175.791  12
   0   9  -2 1138.03 151.859  77
   0   9  -2 1153.54 140.561  76
   0   9   2 405.463 115.595  77
   0  -9  -2 399.332 139.516  20
   0  -9   2 1218.67 187.137  20
   0   9   2 502.094 135.514  27
   0   9  -2 1127.32 172.813  27
   0   9   2 449.135 108.965  88
   0   9   2 279.224 99.3082   9
   0   9  -2 1397.51 164.685   9
   0   9   2 349.456 109.237  48
   0   9  -2 1130.42 148.715  48
   0   9   2 239.750 100.891  74
   0  -9   2 1275.94 189.911  75
   0  -9  -2 565.754 152.543  75
   0   9  -2 1172.64 146.322  74
   0  -9   2 1079.43 173.940  82
   0  -9  -2 623.011 148.363  82
   0  -9  -3 8146.18 393.498  75
   0   9  -3 7315.63 312.424  74
   0   9   3 7553.09 321.043  74
   0  -9   3 8731.84 417.095  75
   0  -9  -3 7310.94 380.368  12
   0  -9   3 6673.43 375.243  12
   0   9   3 7796.50 384.809  27
   0   9   3 7698.57 333.345  88
   0  -9   3 7102.60 384.697  20
   0  -9  -3 7041.42 383.082  20
   0   9  -3 6976.06 361.145  27
   0   9   3 7435.35 334.001   9
   0   9  -3 7691.41 347.401   9
   0   9  -3 7219.25 326.931  48
   0   9   3 7613.89 329.543  48
   0   9  -3 7379.99 309.499  76
   0   9   3 7679.08 328.614  77
   0   9  -3 7604.98 328.556  77
   0  -9   3 7997.95 392.922  82
   0  -9  -3 8304.29 401.321  82
   0  -9  -4 581.477 155.259  75
   0  -9   4 855.813 184.480  75
   0   9   4 442.428 120.919  74
   0   9  -4 853.417 137.426  74
   0  -9   4 916.737 187.782  12
   0  -9  -4 559.422 155.300  12
   0   9   4 488.666 149.406  27
   0   9   4 463.078 116.006  88
   0  -9  -4 472.730 145.912  20
   0  -9   4 802.493 170.902  20
   0   9  -4 875.470 158.879  27
   0   9  -4 950.938 149.154   9
   0   9   4 482.990 115.325   9
   0   9   4 514.220 126.134  48
   0   9  -4 963.866 144.933  48
   0   9   4 415.685 115.774  77
   0   9  -4 908.334 146.184  77
   0   9  -4 889.051 132.541  76
   0  -9  -4 543.116 156.056  82
   0  -9   4 934.238 178.602  82
   0   9   5 15877.1 458.393  74
   0  -9  -5 17675.3 566.555  75
   0   9  -5 14184.1 435.201  74
   0   9  -5 14448.7 431.000  76
   0  -9   5 16223.2 571.458  75
   0  -9   5 13045.8 526.528  12
   0  -9  -5 16090.5 557.871  12
   0   9   5 17142.3 573.996  27
   0   9   5 17152.5 486.098  88
   0   9  -5 13343.6 491.085  27
   0  -9  -5 15452.5 557.742  20
   0  -9   5 13590.8 531.921  20
   0   9   5 16952.5 494.192   9
   0   9  -5 14190.9 475.378   9
   0   9   5 15962.3 469.194  48
   0   9  -5 14542.4 458.607  48
   0   9   5 16613.2 475.271  77
   0  -9   5 15174.7 527.412  82
   0  -9  -5 18030.7 580.558  82
   0  -9  -6 36269.9 812.010  75
   0   9   6 33834.5 664.901  74
   0   9  -6 36498.7 695.285  74
   0   9  -6 36555.3 682.117  76
   0  -9   6 41974.0 911.293  75
   0  -9  -6 32708.9 788.287  12
   0  -9   6 35788.6 860.413  12
   0   9   6 36252.7 823.874  27
   0   9   6 34966.5 700.486  88
   0  -9  -6 33239.8 808.328  20
   0  -9   6 36381.3 865.823  20
   0   9  -6 34252.0 782.087  27
   0   9   6 33413.0 700.357   9
   0   9  -6 36964.4 760.272   9
   0   9   6 35102.5 692.340  48
   0   9  -6 36911.1 723.657  48
   0   9   6 34637.4 690.419  77
   0  -9  -6 36834.6 821.658  82
   0   9   7 3149.58 221.935  74
   0  -9  -7 3887.96 284.486  75
   0   9  -7 5125.83 264.228  76
   0  -9   7 5715.39 363.492  75
   0   9  -7 5061.04 265.784  74
   0  -9   7 5175.70 345.177  12
   0  -9  -7 3230.80 269.765  12
   0   9   7 3239.49 268.062  27
   0   9   7 3441.88 233.071  88
   0  -9   7 5016.57 340.959  20
   0  -9  -7 3587.52 287.056  20
   0   9  -7 4580.55 299.752  27
   0   9  -7 5615.46 307.892   9
   0   9   7 3247.31 231.108   9
   0   9   7 2900.00 216.441   6
   0   9  -7 5267.30 284.208  48
   0   9   7 3392.92 231.391  48
   0   9   7 3242.27 226.022  77
   0  -9  -7 3816.13 288.277  82
   0   9  -8 2464.65 201.085  74
   0   9   8 2277.81 195.309  74
   0  -9  -8 2400.41 230.983  75
   0   9  -8 2519.62 196.943  76
   0  -9   8 2785.08 271.516  75
   0  -9   8 2609.51 266.047  12
   0   9   8 2879.18 262.282  27
   0  -9  -8 2197.60 213.472  87
   0   9   8 2550.25 207.404  88
   0  -9  -8 2243.26 243.029  20
   0   9  -8 2489.83 231.960  27
   0  -9   8 2678.61 264.612  20
   0   9   8 2383.28 206.961   9
   0   9  -8 2724.55 225.730   9
   0   9   8 2246.75 197.967   6
   0   9   8 2415.44 201.136  48
   0   9  -8 2702.11 216.647  48
   0   9   8 2480.83 203.924  77
   0  -9  -8 2228.94 232.499  82
   0  -9   9 29995.5 785.466  75
   0  -9  -9 28660.5 723.478  75
   0   9  -9 26253.4 586.691  76
   0   9  -9 26715.4 597.681  74
   0   9   9 27973.3 608.238  74
   0  -9   9 25612.4 747.645  12
   0   9   9 29448.8 750.211  27
   0   9   9 28536.5 640.329  88
   0  -9  -9 28498.8 669.924  87
   0  -9   9 25945.9 751.566  20
   0  -9  -9 27523.1 745.449  20
   0   9   9 27575.5 646.147   6
   0   9   9 27530.9 640.041   9
   0   9  -9 27651.6 667.398   9
   0   9   9 28308.4 629.874  77
   0  -9  -9 30551.8 757.708  82
   0   9  -9 26281.9 622.926  48
   0   9   9 28698.4 631.618  48
   0   9 -10 36553.2 738.171  48
   0   9  10 39078.9 739.292  48
   0   9  10 40493.8 878.915  27
   0  -9 -10 41164.7 880.267  82
   0  -9 -10 36983.5 863.540  20
   0  -9  10 37810.6 913.949  20
   0  -9  10 36568.5 903.718  12
   0  -9 -10 37858.1 771.848  87
   0   9  10 39086.9 754.125  88
   0   9  10 38211.0 737.201  77
   0  -9 -10 40360.0 854.454  75
   0   9 -10 36914.7 705.119  74
   0   9 -10 36627.8 692.656  76
   0  -9  10 43258.9 945.417  75
   0   9  10 38155.0 709.811  74
   0   9  11 3723.17 243.558  48
   0   9 -11 2592.11 221.884  48
   0  -9  11 2232.71 251.951  12
   0   9  11 3526.76 280.655  27
   0  -9 -11 3286.74 276.039  82
   0  -9  11 2648.21 277.523  20
   0  -9 -11 3292.24 280.950  20
   0   9 -11 2618.51 204.436  76
   0  -9  11 3239.73 287.749  75
   0   9 -11 2686.12 208.434  74
   0   9  11 3592.36 243.097  88
   0  -9 -11 3372.30 250.411  87
   0   9  11 3497.45 236.275  77
   0   9  12 2743.33 213.152  77
   0  -9 -12 2489.14 242.288  82
   0   9 -12 4395.79 254.172  74
   0   9 -12 4350.30 250.437  76
   0  -9  12 5362.94 355.983  75
   0   9 -12 4201.42 262.199  48
   0   9  12 2675.90 248.379  27
   0   9  12 2994.81 223.177  88
   0  -9 -12 2705.43 229.052  87
   0  -9  12 5410.16 408.683  71
   0   9  13 1640.09 171.669  77
   0  -9  13 1328.54 204.580  31
   0   9  13 1931.76 219.365  27
   0  -9  13 1427.24 271.601  71
   0   9 -13 1315.10 165.677  48
   0  -9 -13 1418.97 198.292  82
   0   9  13 1811.91 187.685  84
   0   9 -13 1372.30 159.935  74
   0  -9  13 1437.27 219.109  75
   0   9 -13 1606.07 164.380  76
   0   9  13 1602.16 175.206  88
   0  -9 -13 1530.82 184.774  87
   0   9  14 17611.6 590.030  27
   0  -9  14 15572.6 589.772  31
   0  -9  14 18428.7 734.910  71
   0   9 -14 16649.3 504.744  48
   0  -9 -14 17000.4 526.444  87
   0   9  14 18987.6 538.908  88
   0   9 -14 16263.0 466.285  76
   0  -9  14 19416.3 653.766  75
   0   9 -14 15928.9 473.550  74
   0  -9 -14 18543.7 594.608  82
   0   9  14 18157.1 533.918  84
   0  -9 -15 23913.5 678.727  82
   0  -9 -15 22671.8 628.481  83
   0   9  15 25078.5 627.396  84
   0   9 -15 20053.0 522.005  76
   0  -9  15 23786.4 723.911  75
   0   9 -15 20161.5 533.679  74
   0  -9 -15 23950.7 626.286  87
   0   9  15 24949.0 621.002  88
   0  -9  15 20544.9 685.642  31
   0   9  15 24016.8 680.752  27
   0  -9  15 23026.9 829.544  71
   0   9  16 26343.4 646.883  88
   0  -9 -16 25790.8 652.636  87
   0  -9  16 34102.3 1017.19  71
   0   9 -16 30720.0 655.777  74
   0  -9  16 35629.5 888.086  75
   0   9 -16 31040.6 643.060  76
   0   9  16 26806.4 659.224  84
   0  -9 -16 24113.9 652.381  83
   0  -9 -17 1480.32 186.139  87
   0   9  17 1514.92 184.546  88
   0   9 -17 2017.45 188.687  76
   0  -9  17 2546.51 278.613  75
   0   9 -17 2009.90 193.847  74
   0  -9  17 2515.07 353.935  71
   0  -9 -17 1527.20 195.308  83
   0   9  17 1555.47 195.366  84
   0  -9  18 4450.61 428.569  71
   0   9 -18 4148.29 251.247  76
   0   9 -18 4174.61 256.354  74
   0  -9  18 4247.93 337.835  75
   0   9  18 3797.24 268.334  84
   0  -9 -18 3662.55 274.666  83
   0  -9 -18 3586.89 266.298  87
   0   9  18 3901.56 266.654  88
   0   9 -18 3297.94 264.720  15
   0   9  18 3883.05 270.075  49
   0  -9  19 41097.1 1160.50  71
   0   9 -19 37118.1 733.469  74
   0  -9  19 44784.1 999.730  75
   0   9 -19 37160.1 709.676  76
   0  -9 -19 37910.3 821.412  83
   0   9  19 41074.6 818.840  84
   0   9  19 41772.5 830.345  88
   0  -9 -19 37321.0 787.282  87
   0   9 -19 31021.4 763.392  15
   0   9  19 41211.8 833.395  49
   0   9 -20 41324.3 734.367  50
   0   9  20 43871.9 866.228  49
   0   9  20 45084.3 857.579  84
   0  -9 -20 40016.3 844.768  83
   0  -9  20 33354.0 801.655  56
   0   9 -20 35572.2 826.681  15
   0  -9  20 47248.9 1252.67  71
   0   9 -20 44008.5 776.068  76
   0   9 -20 42210.3 782.906  74
   0  -9  20 52089.3 1078.59  75
   0  -9 -20 40375.0 825.028  87
   0   9  20 43209.3 849.825  88
   0  -9 -21 921.532 159.416  39
   0  -9 -21 673.565 147.255  87
   0   9  21 834.683 161.655  88
   0   9 -21 441.756 126.499  74
   0   9 -21 447.889 118.756  76
   0   9 -21 413.741 114.056  50
   0   9  21 828.363 162.367  49
   0   9  21 583.314 134.253  11
   0   9 -21 307.785 125.659  15
   0  -9  21 296.530 247.196  71
   0   9  21 1002.81 167.070  84
   0  -9 -21 564.474 150.717  83
   0  -9  21 343.934 173.574  31
   0  -9 -22 501.806 129.641  39
   0   9  22 586.336 130.140  11
   0   9 -22 344.506 127.590  15
   0  -9  22 215.369 140.030  19
   0   9  22 627.403 140.473  88
   0  -9 -22 481.805 130.929  87
   0   9 -22 381.522 115.460  74
   0   9 -22 290.978 102.051  76
   0   9  22 651.232 142.887  49
   0   9 -22 326.352 100.315  50
   0  -9  22 203.485 224.081  71
   0   9  22 590.631 142.244  84
   0  -9 -22 522.366 144.091  83
   0  -9  22 234.795 157.473  31
   0  -9 -23 6419.44 333.341  39
   0   9 -23 5110.62 320.810  15
   0  -9 -23 5867.53 320.171  87
   0   9  23 7369.47 360.300  88
   0   9 -23 6476.86 302.488  76
   0   9 -23 6459.47 311.981  74
   0  -9  23 5479.55 352.804  19
   0   9  23 7276.32 356.964  49
   0   9 -23 6140.95 290.450  50
   0  -9  23 7015.34 522.266  71
   0  -9 -23 6208.93 342.686  83
   0   9  23 7072.91 352.534  84
   0  -9  23 7046.28 428.517  31
   0  -9 -24 3721.13 256.307  39
   0   9 -24 1908.26 206.008  15
   0   9  24 3694.80 264.226  88
   0  -9 -24 3177.73 246.284  87
   0   9 -24 2400.16 196.228  76
   0   9 -24 2383.32 204.458  74
   0  -9  24 2126.27 240.407  19
   0   9  24 3549.78 259.569  49
   0   9 -24 2397.60 191.259  50
   0  -9  24 2762.43 363.576  71
   0   9  24 3520.42 256.606  84
   0  -9 -24 3183.39 255.367  83
   0  -9  24 2694.73 288.038  31
   0  -9 -25 14951.7 491.113  39
   0   9 -25 14619.2 519.981  15
   0   9  25 16268.9 526.693  88
   0  -9 -25 13955.2 479.586  87
   0   9 -25 16717.3 475.329  76
   0   9 -25 16259.8 487.701  74
   0  -9  25 14514.2 553.936  19
   0   9  25 15729.5 520.566  49
   0  -9  25 16538.7 769.013  71
   0   9  25 16308.1 522.391  84
   0  -9 -25 14367.8 506.674  83
   0   9 -26 946.620 160.317  15
   0   9  26 1119.43 164.172  88
   0  -9 -26 1055.05 160.509  87
   0  -9  26 1261.86 215.895  31
   0  -9  26 1033.76 264.531  71
   0  -9  26 1064.57 188.338  19
   0   9  26 1032.85 165.212  84
   0  -9 -26 918.835 162.735  83
   0  -9 -26 1203.00 156.973  39
   0   9 -26 1302.75 151.008  76
   0   9 -26 1266.90 155.725  74
   0   9 -27 194.611 94.0426  74
   0   9 -27 100.859 80.1005  76
   0  -9 -27 147.886 91.4951  39
   0   9 -27 47.3727 92.1560  15
   0  -9  27 196.311 124.491  19
   0  -9  27 91.4635 149.360  61
   0  -9  27 161.666 150.240  31
   0   9  27 159.090 96.1332  88
   0  -9 -27 125.576 99.1550  87
   0  -9  27 31.7854 208.256  71
   0  -9 -27 143.090 111.373  83
   0   9  27 151.505 102.974  84
   0  -9  28 70.7632 193.858  71
   0  -9 -28 287.182 93.8300  26
   0   9 -28 216.991 108.916  15
   0  -9  28 82.8241 109.516  19
   0  -9  28 209.435 149.913  61
   0  -9 -28 181.197 105.271  87
   0   9  28 353.133 120.334  88
   0   9 -28 341.070 97.0058  50
   0  -9 -28 219.063 97.2736  39
   0   9 -28 329.059 105.457  74
   0   9  28 242.853 107.225  84
   0  -9 -28 186.401 116.393  83
   0  -9  29 10322.9 598.243  71
   0  -9  29 9095.95 442.280  19
   0   9 -29 9779.64 355.392  50
   0   9  29 11141.2 425.315  49
   0   9  29 11241.6 434.237  88
   0  -9 -29 8642.63 379.237  87
   0  -9  29 7873.74 453.830  61
   0  -9 -29 9715.87 382.563  39
   0   9  29 10890.2 423.874  84
   0  -9 -29 8803.65 393.868  83
   0   9 -29 9791.72 372.825  74
   0   9 -29 8533.68 391.470  15
   0   9 -30 77.4662 95.1604  15
   0  -9  30 122.508 118.785  19
   0   9 -30 66.1685 74.3064  50
   0   9  30 132.179 98.1184  49
   0  -9 -30 150.070 86.1359  39
   0  -9  31 2457.33 315.444  73
   0  -9  31 2276.41 230.143  19
   0  -9 -31 2365.27 186.194  80
   0   9 -31 2369.32 178.014  76
   0   9  31 3164.07 232.935  49
   0   9 -31 2409.96 181.840  50
   0  -9 -31 2925.93 207.736  39
   0  -9  32 1814.11 276.788  73
   0  -9  32 1662.93 199.611  19
   0  -9 -32 1355.88 146.242  80
   0   9 -32 1836.72 169.661  74
   0   9 -32 1683.17 148.040  76
   0   9  32 2063.19 194.295  49
   0   9 -32 1708.10 155.134  50
   0  -9 -32 1605.67 158.977  39
   0  -9 -33 106.042 74.9473  39
   0  -9  33 110.657 104.795  19
   0  -9  33 39.7564 124.109  61
   0   9  33 18.1239 84.2944  88
   0   9  33 52.2768 83.6664  49
   0   9 -33 128.405 75.0889  50
   0   9 -33 58.8398 66.2528  76
   0   9 -33 150.969 84.0020  74
   0  -9 -33 103.296 78.0501  80
   0  -9  33 70.2922 162.267  71
   0  -9  33 126.713 166.025  73
   0  -9 -33 94.6680 91.5054  83
   0   9  33 87.9528 96.3482  84
   0  -9  34 173.935 179.804  71
   0  -9  34 206.629 168.253  73
   0  -9 -34 229.132 87.3524  80
   0   9  34 317.047 104.463  49
   0   9 -34 158.390 73.0998  50
   0   9 -34 123.162 77.0630  74
   0   9 -34 193.965 74.4037  76
   0  -9 -34 300.710 89.3411  39
   0  -9  34 211.612 109.882  19
   0  -9  34 176.763 137.877  61
   0   9  34 292.297 91.6978  33
   0   9  34 210.963 102.433  88
   0   9  34 194.533 95.8773  86
   0  -9 -34 273.236 104.862  83
   0  -9 -35 2597.73 181.804  39
   0  -9 -35 2562.62 206.681  83
   0   9 -35 2531.01 169.051  50
   0   9  35 2976.88 212.997  49
   0  -9  35 2053.34 219.887  61
   0   9 -35 2229.46 187.818  28
   0   9  35 2917.35 198.812  33
   0  -9  35 2674.56 298.665  73
   0  -9  35 2447.20 302.885  71
   0   9 -35 2571.76 180.054  74
   0   9  35 2873.01 218.612  88
   0   9  35 2707.29 202.820  86
   0  -9 -35 2302.22 172.049  80
   0  -9 -36 1530.36 143.059  39
   0  -9 -36 1359.68 155.221  83
   0   9  36 2091.88 179.131  49
   0   9 -36 1053.39 116.316  50
   0  -9  36 976.369 167.792  61
   0   9 -36 832.108 125.978  28
   0   9  36 1905.27 163.628  33
   0  -9  36 1179.06 226.594  73
   0  -9  36 858.684 218.219  71
   0   9 -36 1103.22 127.748  74
   0   9  36 1851.67 167.023  86
   0   9  36 2043.62 183.447  88
   0  -9 -36 1344.65 135.675  80
   0  -9 -37 11506.4 393.522  83
   0  -9  37 9488.44 412.365  61
   0   9  37 13844.6 393.743  33
   0   9 -37 11003.5 371.177  28
   0   9 -37 12195.1 351.737  74
   0  -9 -37 10952.3 334.949  39
   0   9  37 13253.2 402.721  86
   0   9  37 13763.9 428.462  88
   0   9  37 13782.2 411.922  49
   0   9 -37 12156.9 330.062  50
   0  -9  37 11797.5 556.907  71
   0  -9  37 12882.7 564.797  73
   0  -9  38 21.8763 95.8302  61
   0   9 -38 107.200 68.6475  28
   0   9  38 301.553 83.4448  33
   0   9  38 325.538 101.397  88
   0   9  38 185.200 82.5985  86
   0  -9 -38 105.831 88.0003  83
   0   9 -38 119.764 71.0534  74
   0  -9  38 224.497 156.440  73
   0  -9  38 137.777 152.115  71
   0   9  38 274.906 92.5307  49
   0   9 -38 71.1705 60.5485  50
   0  -9  39 5336.56 363.361  71
   0  -9  39 5320.06 356.805  73
   0   9  39 5971.57 245.353  33
   0   9  39 5482.73 246.966  86
   0   9  39 6128.18 276.091  88
   0   9 -39 5639.21 227.795  74
   0   9  39 5551.48 252.402  49
   0   9 -39 5722.82 211.299  50
   0  -9 -39 5038.67 253.170  83
   0  -9 -40 244.713 89.3386  83
   0   9  40 420.857 90.4629  86
   0   9  40 472.168 105.803  88
   0   9 -40 128.186 65.8441  74
   0  -9  40 104.000 138.038  73
   0  -9  40 196.220 147.812  71
   0   9 -40 143.567 60.9916  50
   0   9  40 497.123 95.5514  49
   0   9  40 458.938 86.4324  33
   0  -9 -41 16608.3 419.874  83
   0   9  41 18148.2 412.892  49
   0   9 -41 16573.0 324.810  50
   0  -9  41 17460.7 592.748  71
   0  -9  41 18079.3 583.214  73
   0   9  41 18316.4 436.302  88
   0   9  41 16923.3 391.441  86
   0   9 -41 17686.3 363.989  74
   0  -9 -42 116.357 75.1738  83
   0   9  42 356.189 82.6806  49
   0  -9  42 59.9918 120.249  73
   0  -9  42 112.611 123.746  71
   0   9  42 358.977 75.6880  86
   0   9  42 411.114 89.8868  88
   0   9 -42 208.991 63.0000  74
   0  -9 -43 3018.37 172.586  83
   0   9  43 3237.04 165.424  49
   0  -9  43 2742.79 233.970  71
   0  -9  43 2941.78 238.275  73
   0   9  43 3575.77 184.313  88
   0   9  43 3156.32 157.224  86
   0   9 -43 2955.53 138.722  74
   0  -9 -44 680.917 90.4938  83
   0  -9  44 499.969 125.919  73
   0  -9  44 555.642 133.203  71
   0   9  44 693.735 86.1629  49
   0   9  44 800.361 97.6140  88
   0   9  44 679.704 79.1153  86
   0   9 -44 553.594 67.4612  74
   0  -9 -45 7091.49 229.279  83
   0  -9  45 7027.30 311.199  71
   0  -9  45 7541.08 310.017  73
   0   9 -45 7664.54 201.131  48
   0   9 -45 7259.22 185.772  74
   0   9  45 8138.79 248.024  88
   0   9  45 7677.64 217.643  49
   0  -9 -46 398.889 60.4164  64
   0   9 -46 773.493 62.3336  74
   0   9  46 705.681 83.9287  88
   0  -9 -46 536.222 74.0465  83
   0  -9  46 661.943 121.331  71
   0  -9  46 629.929 117.286  73
   0   9  47 741.541 73.2282  78
   0  -9 -47 682.409 71.3140  83
   0  -9  47 592.323 102.290  71
   0   9  48 471.086 55.8145  78
   0  -9  48 445.922 84.3562  71
   0  -9 -48 560.380 60.5858  83
   0  10   0 49429.5 811.464  88
   0 -10   0 52955.1 1078.40  61
   0  10   0 48006.5 796.590  77
   0 -10   0 52465.0 992.189  75
   0  10   0 45843.9 758.362  74
   0 -10   0 45661.0 968.614  20
   0  10   0 46329.4 885.021  27
   0  10   0 47234.4 799.726  48
   0 -10   0 45910.1 964.323  12
   0 -10   0 53079.1 982.344  82
   0  10   1 4562.80 257.755  88
   0  10  -1 3231.95 223.475  88
   0 -10  -1 4177.02 324.180  61
   0  10   1 4567.22 261.298  77
   0  10  -1 3456.18 235.259  77
   0  10   1 4127.70 241.518  74
   0  10  -1 3132.98 216.147  74
   0 -10  -1 4538.19 312.017  75
   0 -10   1 3590.71 288.207  75
   0 -10  -1 4599.22 321.218  20
   0  10  -1 3057.65 251.991  27
   0  10   1 4859.63 297.339  27
   0 -10   1 3062.09 277.872  20
   0  10  -1 3247.01 222.702  48
   0  10   1 4428.15 251.835  48
   0 -10   1 3041.33 287.550  12
   0 -10  -1 4386.03 320.096  12
   0 -10  -1 4416.75 303.827  82
   0  10  -2 720.585 128.238  88
   0  10   2 745.019 134.523  88
   0 -10  -2 757.031 184.969  61
   0  10   2 932.309 138.311  77
   0  10  -2 874.239 139.283  77
   0 -10   2 783.643 169.023  75
   0  10  -2 783.834 128.171  74
   0 -10  -2 675.553 162.478  75
   0  10   2 610.563 120.776  74
   0 -10   2 674.472 167.077  20
   0  10   2 690.944 140.449  27
   0  10  -2 908.214 152.198  27
   0 -10  -2 617.912 164.751  20
   0  10   2 745.537 131.896  48
   0  10  -2 829.501 135.211  48
   0 -10   2 671.221 166.068  12
   0 -10  -2 496.009 157.624  12
   0 -10  -2 665.006 158.678  82
   0  10  -3 9327.83 356.968  88
   0  10   3 8694.73 350.220  88
   0 -10  -3 9517.24 451.603  61
   0  10   3 8527.61 344.306  77
   0  10  -3 9514.43 358.409  77
   0  10   3 8149.92 329.103  74
   0 -10  -3 9279.14 421.788  75
   0 -10   3 10334.7 452.983  75
   0  10  -3 8366.44 328.851  74
   0  10   3 8111.66 382.808  27
   0 -10   3 9059.40 438.454  20
   0  10  -3 8681.79 387.343  27
   0 -10  -3 8360.99 424.147  20
   0  10  -3 9240.63 359.611  48
   0  10   3 8477.12 341.286  48
   0 -10  -3 9530.40 430.101  82
   0 -10   3 8587.64 433.471  12
   0 -10  -3 8284.20 415.371  12
   0 -10  -4 12897.9 507.811  12
   0 -10   4 14924.9 569.161  12
   0  10  -4 15309.4 456.182  77
   0  10   4 13896.0 430.739  77
   0 -10   4 17727.3 585.329  75
   0 -10  -4 14922.7 526.183  75
   0  10  -4 15144.4 434.798  74
   0  10   4 13654.2 415.493  74
   0  10   4 13183.1 483.522  27
   0  10  -4 15337.6 504.192  27
   0 -10   4 15514.4 570.229  20
   0 -10  -4 13896.0 528.875  20
   0  10  -4 15697.4 462.444  48
   0  10   4 13429.0 427.139  48
   0  10   4 14330.1 440.130  88
   0  10  -4 15982.7 462.120  88
   0 -10  -4 15403.1 537.828  82
   0 -10  -5 2688.18 249.414  12
   0 -10   5 5195.16 347.869  12
   0  10  -5 4928.97 267.665  77
   0  10   5 3213.46 224.072  77
   0  10  -5 5381.97 261.382  76
   0  10  -5 4989.43 257.674  74
   0  10   5 2978.32 209.145  74
   0 -10  -5 3323.66 267.281  75
   0 -10   5 5759.89 345.998  75
   0  10   5 2746.79 240.316  27
   0 -10  -5 2980.04 267.351  20
   0 -10   5 5333.79 351.757  20
   0  10  -5 4895.49 292.572  27
   0  10  -5 5083.68 270.836  48
   0  10   5 3324.83 223.605  48
   0  10   5 3372.28 229.905  88
   0 -10  -5 3187.30 268.137  82
   0 -10   6 5967.66 372.385  12
   0 -10  -6 4588.26 313.356  12
   0  10  -6 5695.42 284.546  77
   0  10   6 4909.65 268.548  77
   0  10  -6 5848.48 272.378  76
   0 -10   6 6963.35 378.307  75
   0  10  -6 5494.58 268.377  74
   0  10   6 4755.26 256.755  74
   0 -10  -6 5397.46 328.196  75
   0 -10  -6 4887.62 326.834  20
   0 -10   6 6033.65 372.787  20
   0  10   6 4826.20 301.283  27
   0  10  -6 6297.53 298.265  48
   0  10   6 5105.23 273.713  48
   0 -10  -6 5252.37 326.832  82
   0  10   6 4738.83 264.845  88
   0  10   7 5047.87 273.030  88
   0  10   7 4748.03 299.635  27
   0  10  -7 5097.60 272.458  77
   0  10  -7 5232.39 258.910  76
   0  10   7 4988.46 267.290  77
   0 -10   7 6324.71 364.686  75
   0  10  -7 5272.71 265.504  74
   0  10   7 4805.95 256.533  74
   0 -10   7 5235.59 350.838  20
   0 -10  -7 4749.82 322.259  20
   0  10  -7 5499.82 281.247  48
   0  10   7 5171.69 273.516  48
   0 -10  -7 5651.41 335.155  82
   0 -10   7 5268.56 353.423  12
   0 -10  -7 4920.08 320.524  12
   0 -10   8 337.657 149.566  12
   0 -10  -8 233.450 129.260  12
   0  10  -8 236.981 104.675  77
   0  10   8 332.114 114.383  77
   0  10  -8 242.453 102.187  74
   0  10  -8 195.712 97.6109  76
   0 -10   8 178.832 140.550  75
   0  10   8 326.164 121.946  27
   0 -10   8 366.295 144.814  20
   0 -10  -8 227.646 134.081  20
   0  10  -8 228.786 106.770  48
   0  10   8 235.740 99.8779  48
   0  10   8 296.334 105.890  88
   0 -10  -8 255.843 129.697  82
   0  10   9 18339.6 563.600  27
   0  10  -9 21264.5 507.533  76
   0  10   9 18409.2 506.629  77
   0  10  -9 21004.7 534.337  77
   0  10  -9 20934.0 512.865  74
   0 -10  -9 17904.5 598.402  20
   0  10  -9 21125.7 535.315  48
   0  10   9 19066.9 517.635  88
   0 -10  -9 20668.3 624.411  82
   0  10  10 4977.96 307.843  27
   0  10 -10 6807.86 290.005  76
   0  10 -10 7166.87 316.918  77
   0  10  10 5530.98 283.754  77
   0 -10  10 7968.74 407.554  75
   0  10 -10 6898.53 301.183  74
   0 -10 -10 4995.58 329.162  20
   0  10 -10 6925.54 316.413  48
   0  10  10 5453.57 287.276  88
   0 -10 -10 5951.60 350.052  82
   0  10  10 5327.25 290.005  84
   0 -10  11 6427.60 383.133  31
   0  10  11 5871.19 330.133  27
   0  10 -11 6503.46 284.378  76
   0  10 -11 6663.02 305.925  77
   0  10 -11 6528.19 291.343  74
   0 -10  11 7601.79 401.186  75
   0 -10 -11 5479.52 343.392  20
   0  10 -11 6737.28 311.888  48
   0  10  11 5895.42 299.792  88
   0  10  11 6020.99 302.713  84
   0 -10  12 763.401 174.563  31
   0  10  12 1633.91 203.012  27
   0  10 -12 793.081 132.609  76
   0  10 -12 605.570 130.956  48
   0 -10 -12 918.292 178.977  20
   0 -10 -12 831.429 157.307  83
   0  10  12 1567.93 174.920  84
   0  10  12 1654.52 175.520  88
   0  10 -12 520.617 116.910  74
   0 -10  12 963.806 187.340  75
   0  10 -13 47544.3 774.347  74
   0  10 -13 47283.8 752.614  76
   0 -10 -13 41528.4 906.706  20
   0  10 -13 48486.3 814.723  48
   0 -10 -13 44351.6 873.505  83
   0  10  13 44880.9 815.062  84
   0  10  13 42113.5 856.262  27
   0 -10  13 49079.9 1020.51  31
   0  10  13 43855.1 801.710  88
   0  10 -14 7020.32 305.518  74
   0  10 -14 6956.63 296.768  76
   0 -10 -14 4287.31 316.166  20
   0  10 -14 7452.94 326.642  48
   0  10  14 4759.54 282.415  84
   0 -10 -14 4649.06 297.177  83
   0 -10  14 7605.56 415.598  31
   0  10  14 4218.55 291.328  27
   0  10  14 4968.26 282.570  88
   0 -10 -15 12777.7 503.853  20
   0  10  15 13804.1 450.643  88
   0 -10 -15 12998.2 474.052  83
   0  10  15 14187.8 465.962  84
   0  10 -15 15474.4 441.086  74
   0  10 -15 15190.3 424.150  76
   0 -10  15 16319.9 597.423  31
   0  10  15 12718.2 474.416  27
   0 -10  16 5598.67 362.641  31
   0  10  16 7793.22 373.238  27
   0 -10  16 4451.11 315.633  56
   0 -10 -16 7046.23 382.427  20
   0  10  16 8008.09 350.519  88
   0  10 -16 4428.05 281.079  15
   0  10  16 8038.92 358.005  84
   0 -10 -16 7487.70 365.748  83
   0  10 -16 5446.09 262.326  76
   0  10 -16 5247.39 264.949  74
   0  10  17 33346.8 754.980  27
   0 -10  17 33193.5 844.050  31
   0 -10  17 25243.0 698.506  56
   0 -10  17 27979.5 737.721  19
   0 -10 -17 31937.3 786.182  20
   0  10  17 34749.0 720.138  88
   0  10 -17 25273.3 647.020  15
   0  10  17 34320.7 716.076  84
   0 -10 -17 32361.8 735.134  83
   0  10 -17 31404.7 626.906  74
   0  10 -17 32088.3 608.145  76
   0 -10  18 5916.22 375.761  31
   0  10  18 6620.82 343.387  27
   0 -10  18 3943.89 293.290  56
   0 -10 -18 6036.78 354.993  20
   0 -10  18 4746.38 315.270  19
   0  10  18 7211.12 335.210  88
   0  10 -18 4473.68 281.347  15
   0  10  18 7086.39 333.608  84
   0 -10 -18 6168.87 329.370  83
   0  10 -18 5890.06 279.055  74
   0  10 -18 5463.85 258.092  76
   0  10 -19 4681.61 237.633  76
   0  10 -19 5093.77 258.311  74
   0 -10 -19 3703.66 252.888  87
   0  10  19 4138.31 257.911  88
   0 -10  19 4799.63 390.494  61
   0  10  19 3723.96 264.469  27
   0 -10  19 5624.96 366.164  31
   0 -10  19 4341.07 302.761  19
   0 -10 -19 3399.77 273.147  20
   0  10 -19 4327.31 270.551  15
   0 -10 -19 3498.49 255.996  83
   0  10  19 3947.57 255.729  84
   0 -10  19 4165.03 291.934  56
   0  10 -20 349.363 110.811  48
   0 -10 -20 155.146 115.169  20
   0  10  20 199.673 107.627  27
   0  10  20 281.684 107.015  88
   0 -10  20 256.932 179.566  61
   0  10  20 201.175 109.832  84
   0 -10 -20 127.062 112.693  83
   0 -10  20 232.784 124.837  19
   0  10 -20 244.558 99.2813  15
   0  10 -20 244.120 94.4554  74
   0 -10  20 388.284 149.949  31
   0  10 -21 6389.82 299.338  48
   0 -10  21 5439.75 405.919  61
   0 -10  21 6057.64 376.906  31
   0  10  21 7011.66 346.891  27
   0 -10  21 5441.48 336.278  19
   0 -10 -21 6596.95 363.332  20
   0  10  21 7282.71 334.107  84
   0  10  21 7154.29 334.017  88
   0  10 -21 4980.00 290.046  15
   0  10  21 7194.36 331.568  49
   0  10  22 33974.8 705.485  49
   0  10 -22 34269.9 666.488  48
   0 -10  22 36847.3 889.293  31
   0  10  22 32230.5 724.022  27
   0  10 -22 27530.5 660.386  15
   0 -10 -22 30693.3 750.009  20
   0 -10  22 29068.6 741.382  19
   0  10 -23 1288.16 149.316  48
   0  10  23 1819.94 183.509  49
   0 -10  23 1005.68 168.277  19
   0 -10 -23 1612.25 199.330  20
   0  10 -23 1070.47 125.288  76
   0 -10  23 1373.56 209.956  31
   0  10  23 1541.38 181.761  27
   0 -10 -24 1700.04 174.391  87
   0 -10  24 1300.52 180.114  19
   0  10  24 1748.29 177.062  49
   0 -10  24 1651.48 218.632  31
   0  10  24 1791.46 186.040  27
   0  10 -24 1696.19 166.002  48
   0  10 -24 1444.45 135.279  76
   0 -10  24 1608.12 271.860  71
   0 -10  25 308.996 118.464  19
   0 -10 -25 602.248 130.757  83
   0  10  25 588.196 120.080  49
   0 -10  25 366.219 147.704  31
   0  10  25 614.294 126.716  27
   0  10 -25 481.175 102.881  74
   0  10 -25 440.378 89.3881  76
   0  10 -25 478.636 108.118  48
   0 -10 -25 486.439 114.028  87
   0 -10  25 515.061 199.406  71
   0 -10 -26 7142.45 317.777  87
   0  10  26 8433.49 351.297  88
   0  10  26 8134.73 339.053  84
   0 -10 -26 7296.43 336.264  83
   0 -10  26 6697.19 352.012  19
   0 -10  26 6959.77 422.396  61
   0  10  26 8213.20 341.556  49
   0  10 -26 7618.70 297.033  74
   0  10 -26 7616.89 273.759  76
   0  10 -26 7598.21 311.352  48
   0  10  26 7369.83 340.515  27
   0 -10  26 8644.27 502.918  71
   0  10  27 2228.16 194.806  88
   0 -10 -27 2181.49 193.834  83
   0  10  27 2163.12 184.540  84
   0 -10  27 1025.29 161.215  19
   0 -10  27 927.454 195.554  61
   0  10  27 2039.23 182.210  49
   0  10 -27 1171.84 131.143  74
   0  10 -27 1328.51 144.152  48
   0  10  27 1946.17 187.728  27
   0 -10  27 1233.04 234.152  71
   0 -10 -28 442.575 113.654  83
   0  10  28 737.792 124.180  84
   0  10  28 545.263 120.934  27
   0  10  28 701.639 121.394  49
   0  10 -28 763.161 107.910  74
   0  10 -28 831.401 118.377  48
   0 -10  28 824.186 214.261  71
   0  10  28 706.455 127.329  88
   0 -10  28 623.321 172.877  61
   0  10  29 2623.86 199.911  88
   0  10  29 2728.45 200.209  84
   0 -10 -29 2382.18 193.915  83
   0 -10  29 1912.36 230.994  61
   0  10  29 2510.18 191.252  49
   0  10 -29 2412.11 166.888  74
   0  10 -29 2595.03 180.609  48
   0  10  29 2298.32 190.762  27
   0 -10  29 2435.68 283.567  71
   0  10  30 71.0823 76.9494  84
   0 -10 -30 97.4397 86.9826  83
   0  10  30 115.428 81.2888  27
   0 -10  30 128.752 129.212  61
   0  10  30 2.96642 73.3763  49
   0  10 -30 58.7257 62.0916  74
   0  10 -30 117.602 73.2466  48
   0  10  30 88.6024 82.7868  88
   0 -10  30 179.601 164.406  71
   0 -10 -31 279.899 99.7013  83
   0  10  31 238.050 92.4122  84
   0  10  31 198.848 83.6003  27
   0  10  31 201.988 85.9083  49
   0  10 -31 96.1857 63.7886  74
   0  10 -31 111.784 69.2732  48
   0  10  31 210.375 92.5219  88
   0 -10  31 28.0558 147.899  71
   0 -10  31 68.7712 122.550  61
   0 -10 -32 3300.68 212.178  83
   0 -10  32 3361.52 269.302  61
   0  10  32 3348.79 206.715  27
   0  10 -32 3793.43 190.280  74
   0  10 -32 4223.30 210.195  48
   0  10  32 3940.57 227.958  88
   0  10  32 3404.59 207.397  86
   0  10  32 3632.72 213.271  49
   0 -10  32 4339.03 338.225  71
   0 -10  33 584.150 150.582  61
   0  10  33 806.002 116.835  49
   0  10 -33 636.538 94.6269  74
   0  10 -33 685.660 102.893  48
   0 -10 -33 746.142 116.968  83
   0  10  33 673.400 110.450  86
   0  10  33 734.528 115.918  88
   0 -10  33 689.717 184.433  71
   0  10  34 9466.56 316.043  49
   0  10 -34 8372.42 259.749  74
   0  10 -34 8494.39 275.113  48
   0 -10 -34 8763.66 315.500  83
   0  10  34 9207.42 309.625  86
   0 -10  34 8596.62 435.502  71
   0 -10  35 161.162 104.183  61
   0  10  35 231.367 81.9760  49
   0  10 -35 226.011 65.7236  74
   0  10 -35 351.373 77.0460  48
   0 -10 -35 135.027 80.4176  83
   0  10  35 278.846 82.2909  86
   0  10  35 273.615 84.4518  88
   0 -10  35 138.537 140.050  71
   0 -10  36 4114.85 297.218  71
   0  10 -36 3978.48 178.049  48
   0  10  36 4329.11 204.737  49
   0  10 -36 3619.64 162.398  74
   0 -10  36 2930.72 214.532  61
   0  10  36 4668.81 221.295  88
   0  10  36 3832.71 191.377  86
   0 -10 -36 3783.35 200.970  83
   0 -10  37 110.985 89.8988  61
   0  10  37 312.236 75.7293  49
   0 -10  37 131.697 123.857  71
   0  10 -37 133.806 59.9853  48
   0  10 -37 185.851 57.2056  74
   0 -10 -37 257.093 78.5861  83
   0  10  37 379.927 86.1695  88
   0  10  37 214.403 67.5226  86
   0 -10  38 1167.62 132.757  61
   0  10  38 1942.44 130.940  49
   0 -10  38 1465.78 182.786  71
   0  10 -38 1491.49 105.986  48
   0  10 -38 1524.80 99.8040  74
   0 -10 -38 1849.67 138.418  83
   0  10  38 1748.23 124.122  86
   0  10  38 2119.84 144.867  88
   0  10  39 776.145 86.9945  49
   0 -10  39 868.147 148.042  71
   0  10 -39 612.737 74.1544  48
   0  10 -39 769.605 71.4940  74
   0 -10 -39 774.024 94.4382  83
   0  10  39 745.555 83.6513  86
   0  10  39 755.785 93.7922  88
   0  10  40 46.8069 47.9046  49
   0 -10  40 28.6122 96.6213  71
   0  10 -40 67.7982 45.8292  48
   0  10  40 57.1497 45.4219  86
   0  10  40 27.4746 52.9636  88
   0 -10 -40 63.2633 55.4049  83
   0  10 -40 94.0224 38.2447  74
   0 -10 -41 68.0810 47.9059  64
   0  10 -41 40.8544 32.6682  74
   0 -10  41-14.0044 92.6167  71
   0 -10 -41 102.095 51.8231  83
   0  10  41 67.6328 44.7138  49
   0  10  41 63.2124 38.9375  86
   0  10  41 65.5399 51.8792  88
   0 -10 -42 852.573 79.1501  64
   0 -10  42 850.931 123.345  71
   0 -10 -42 972.004 85.2883  83
   0  10  42 1028.79 87.6787  88
   0 -10  43 14.9369 65.4051  71
   0 -10 -43 121.846 42.4213  83
   0  10  43 170.226 48.1954  88
   0  11   0 57.0197 77.4281  27
   0 -11   0 57.7052 105.462  20
   0  11   0 11.1131 79.6088  48
   0 -11  -1 2192.71 225.679  20
   0  11   1 1999.91 183.848  27
   0 -11   1 2365.51 236.816  20
   0  11  -1 2080.77 171.254  48
   0  11   1 2029.39 168.286  48
   0  11   2 282.377 105.186  27
   0 -11  -2 272.366 136.620  20
   0 -11   2 500.658 146.748  20
   0  11   2 294.742 101.573  48
   0  11  -2 653.750 124.454  48
   0 -11  -3 13725.8 509.753  20
   0  11   3 12799.2 430.031  27
   0  11   3 13510.8 402.357  48
   0  11  -3 14008.9 405.707  48
   0 -11   4 335.921 143.175  20
   0 -11  -4 155.558 111.608  20
   0  11   4 208.967 96.5794  27
   0  11   4 232.051 91.1066  48
   0  11  -4 288.754 99.5055  48
   0 -11  -5 393.678 136.722  20
   0  11   5 447.592 113.282  27
   0  11  -5 549.734 114.070  48
   0 -11  -6 3902.88 285.742  20
   0  11   6 4100.41 249.117  27
   0 -11  -7 16614.3 552.785  20
   0  11   7 17077.6 493.718  27
   0 -11   7 18090.3 587.638  31
   0  11  -7 18809.3 462.808  48
   0  11   8 4098.72 255.616  27
   0 -11  -8 4281.47 293.283  20
   0  11  -8 6754.30 287.222  48
   0 -11   8 6844.46 376.458  31
   0 -11  -8 3734.63 244.958  64
   0 -11  -9 6761.56 358.693  20
   0  11   9 7139.61 322.505  27
   0  11  -9 8834.89 322.691  48
   0 -11   9 9640.48 437.849  31
   0  11  -9 8896.24 313.821  88
   0  11  10 12061.0 416.881  27
   0 -11 -10 12579.6 479.061  20
   0 -11 -10 13272.8 451.405  83
   0  11 -10 14061.5 400.364  48
   0 -11  10 14095.1 527.270  31
   0  11 -10 13347.4 378.442  88
   0  11  11 2484.72 203.481  27
   0 -11 -11 2429.63 227.613  20
   0  11 -11 3885.32 221.761  48
   0 -11 -11 2537.22 220.742  83
   0  11 -11 3671.03 206.462  88
   0 -11  11 4113.82 300.024  31
   0  11  12 11538.5 379.893  88
   0  11 -12 14235.1 383.758  88
   0 -11 -12 11402.9 416.359  83
   0  11 -12 13790.5 375.121  74
   0 -11 -12 10002.6 425.119  20
   0  11  12 10123.8 380.782  27
   0 -11  12 14609.1 531.031  31
   0  11 -12 14808.6 407.945  48
   0 -11  12 12354.2 484.175  56
   0  11  12 11064.8 386.242  49
   0  11 -13 9580.23 315.614  74
   0 -11 -13 7486.23 369.209  20
   0  11  13 7365.13 327.222  27
   0  11  13 8451.26 329.048  88
   0  11 -13 10071.8 322.316  88
   0 -11 -13 7933.54 351.634  83
   0  11  13 8628.00 338.119  49
   0 -11  13 11258.5 532.738  61
   0 -11  13 10717.8 455.271  31
   0  11 -13 9919.01 337.301  48
   0 -11  13 9128.39 418.151  56
   0  11 -13 9226.97 321.382  77
   0  11 -14 9347.67 309.260  74
   0  11  14 8667.79 350.464  27
   0 -11 -14 8770.70 395.127  20
   0  11 -14 9445.75 308.566  88
   0  11  14 10207.1 356.919  88
   0  11  14 9542.54 350.298  84
   0 -11 -14 9756.95 381.439  83
   0  11  14 9759.61 360.433  49
   0 -11  14 10693.6 518.946  61
   0 -11  14 9967.73 444.151  31
   0  11 -14 9657.42 329.932  48
   0 -11  14 8571.02 400.647  56
   0  11 -14 9570.19 323.622  77
   0  11 -15 5793.17 242.192  74
   0  11  15 6700.31 307.753  27
   0 -11 -15 6388.54 336.803  20
   0  11  15 7315.86 307.657  88
   0  11 -15 5842.36 243.654  88
   0 -11 -15 7421.21 333.061  83
   0  11  15 7720.14 314.039  84
   0  11  15 7614.86 318.803  49
   0 -11  15 6379.25 409.540  61
   0 -11  15 6347.88 358.504  31
   0  11 -15 5909.79 261.333  48
   0 -11  15 4550.59 297.081  56
   0  11 -15 5839.84 257.095  77
   0  11 -16 7905.33 278.852  74
   0  11  16 6988.73 312.416  27
   0 -11 -16 7186.26 353.582  20
   0  11  16 8337.88 323.543  88
   0  11 -16 7861.24 274.645  88
   0 -11 -16 7621.98 332.227  83
   0  11  16 7820.27 314.172  84
   0  11  16 7666.00 316.772  49
   0 -11  16 8371.64 462.645  61
   0 -11  16 8804.63 413.239  31
   0  11 -16 8069.83 297.237  48
   0 -11  16 6559.69 343.793  56
[truncated: 7,256,942 more chars]
